# Supplementary material for: Novel CRK-Cyclin Complex Controls Spindle Assembly Checkpoint in Toxoplasma Endodyogeny
Source: mBio. 2022 Feb 8;13(1):e03561-21. doi: 10.1128/mbio.03561-21 (PMC8822342; doi:10.1128/mbio.03561-21)
Supplement: TABLE S2 [file mbio.03561-21-st002.xlsx]

## Sheet: MS data
MS	Peptide counts (all)	Peptide counts (razor+unique)	Peptide counts (unique)	Fasta headers	Number of proteins	Peptides	Razor + unique peptides	Unique peptides	Peptides Cr6-HA_IP-rep2	Peptides Cr6-HA_IP-rep3	Peptides Crk6-HA_IP-rep1	Peptides RH-1	Peptides RH-2	Razor + unique peptides Cr6-HA_IP-rep2	Razor + unique peptides Cr6-HA_IP-rep3	Razor + unique peptides Crk6-HA_IP-rep1	Razor + unique peptides RH-1	Razor + unique peptides RH-2	Unique peptides Cr6-HA_IP-rep2	Unique peptides Cr6-HA_IP-rep3	Unique peptides Crk6-HA_IP-rep1	Unique peptides RH-1	Unique peptides RH-2	Sequence coverage [%]	Unique + razor sequence coverage [%]	Unique sequence coverage [%]	Mol. weight [kDa]	Sequence length	Sequence lengths	Q-value	Score	Identification type Cr6-HA_IP-rep2	Identification type Cr6-HA_IP-rep3	Identification type Crk6-HA_IP-rep1	Identification type RH-1	Identification type RH-2	Sequence coverage Cr6-HA_IP-rep2 [%]	Sequence coverage Cr6-HA_IP-rep3 [%]	Sequence coverage Crk6-HA_IP-rep1 [%]	Sequence coverage RH-1 [%]	Sequence coverage RH-2 [%]	Intensity	Intensity Cr6-HA_IP-rep2	Intensity Cr6-HA_IP-rep3	Intensity Crk6-HA_IP-rep1	Intensity RH-1	Intensity RH-2	LFQ intensity Cr6-HA_IP-rep2	LFQ intensity Cr6-HA_IP-rep3
3xHA	3	3	3	ls|3xHA|AID_3XHA OS=3xHA GN=3xHA	1	3	3	3	2	2	3	1	0	2	2	3	1	0	2	2	3	1	0	28.7	28.7	28.7	11.034	101	101	0	3.6616	By MS/MS	By MS/MS	By MS/MS	By matching		21.8	21.8	28.7	9.9	0	227470000	70093000	50812000	105470000	1095500	0	43036000	37261000
A0A125YFA7	8	8	8	tr|A0A125YFA7|A0A125YFA7_TOXGM Uncharacterized protein OS=Toxoplasma gondii (strain ATCC 50611 / Me49) OX=508771 GN=TGME49_230850 PE=4 SV=1	1	8	8	8	7	7	6	7	8	7	7	6	7	8	7	7	6	7	8	23.9	23.9	23.9	50.617	476	476	0	28.411	By MS/MS	By MS/MS	By MS/MS	By MS/MS	By MS/MS	21	21	18.9	21.4	23.9	269820000	58685000	64524000	63052000	57290000	26267000	15856000	16399000
A0A125YFF4	16	16	16	tr|A0A125YFF4|A0A125YFF4_TOXGM AP-1 complex subunit gamma OS=Toxoplasma gondii (strain ATCC 50611 / Me49) OX=508771 GN=TGME49_313670 PE=3 SV=1	1	16	16	16	13	11	12	9	5	13	11	12	9	5	13	11	12	9	5	27.5	27.5	27.5	107	1010	1010	0	103.67	By MS/MS	By MS/MS	By MS/MS	By MS/MS	By MS/MS	22.9	17.9	20.1	15.5	8	1043500000	333500000	156240000	411350000	81188000	61237000	82924000	77051000
A0A125YFI4	4	4	4	tr|A0A125YFI4|A0A125YFI4_TOXGM PDI family protein OS=Toxoplasma gondii (strain ATCC 50611 / Me49) OX=508771 GN=TGME49_225790 PE=4 SV=1	1	4	4	4	2	1	2	4	2	2	1	2	4	2	2	1	2	4	2	31.7	31.7	31.7	21.659	189	189	0	12.998	By MS/MS	By MS/MS	By MS/MS	By MS/MS	By MS/MS	14.3	7.4	14.3	31.7	18.5	47722000	6705800	7900000	7608600	22600000	2908000	0	0
A0A125YFL4	3	2	2	tr|A0A125YFL4|A0A125YFL4_TOXGM Thioredoxin domain-containing protein OS=Toxoplasma gondii (strain ATCC 50611 / Me49) OX=508771 GN=TGME49_247350 PE=4 SV=1	1	3	2	2	3	3	2	2	2	2	2	1	2	2	2	2	1	2	2	14.7	11.5	11.5	33.676	312	312	0	4.1797	By MS/MS	By MS/MS	By matching	By MS/MS	By MS/MS	14.7	14.7	11.2	11.5	11.5	88667000	16475000	17058000	27375000	16658000	11100000	0	0
A0A125YFL5	3	3	3	tr|A0A125YFL5|A0A125YFL5_TOXGM Uncharacterized protein OS=Toxoplasma gondii (strain ATCC 50611 / Me49) OX=508771 GN=TGME49_239610 PE=4 SV=1	1	3	3	3	0	0	0	3	0	0	0	0	3	0	0	0	0	3	0	8.5	8.5	8.5	65.668	612	612	0	5.3091				By MS/MS		0	0	0	8.5	0	9732200	0	0	0	9732200	0	0	0
A0A125YFP1	4	4	4	tr|A0A125YFP1|A0A125YFP1_TOXGM 60S acidic ribosomal protein P0 OS=Toxoplasma gondii (strain ATCC 50611 / Me49) OX=508771 GN=RPP0 PE=3 SV=1	1	4	4	4	1	1	3	2	4	1	1	3	2	4	1	1	3	2	4	16.9	16.9	16.9	34.157	314	314	0	11.619	By matching	By matching	By MS/MS	By MS/MS	By MS/MS	6.1	6.1	13.4	9.9	16.9	98735000	7115800	7604300	26126000	37893000	19996000	0	0
A0A125YFQ8	4	4	4	tr|A0A125YFQ8|A0A125YFQ8_TOXGM Alba 2 OS=Toxoplasma gondii (strain ATCC 50611 / Me49) OX=508771 GN=TGME49_218820 PE=4 SV=1	1	4	4	4	3	3	4	3	2	3	3	4	3	2	3	3	4	3	2	33.1	33.1	33.1	15.391	148	148	0	10.6	By MS/MS	By MS/MS	By MS/MS	By MS/MS	By MS/MS	27	27	33.1	27	19.6	196850000	39444000	32244000	60568000	45251000	19346000	23721000	19062000
A0A125YFT4	1	1	1	tr|A0A125YFT4|A0A125YFT4_TOXGM Ribosomal protein RPP2 OS=Toxoplasma gondii (strain ATCC 50611 / Me49) OX=508771 GN=RPP2 PE=3 SV=1	1	1	1	1	1	0	1	0	1	1	0	1	0	1	1	0	1	0	1	23	23	23	11.768	113	113	0	7.6295	By MS/MS		By MS/MS		By MS/MS	23	0	23	0	23	13728000	2020500	0	9006300	0	2700800	0	0
A0A125YFV7	31	31	31	tr|A0A125YFV7|A0A125YFV7_TOXGM Alveolin domain containing intermediate filament IMC1 OS=Toxoplasma gondii (strain ATCC 50611 / Me49) OX=508771 GN=ALV1 PE=4 SV=1	1	31	31	31	26	26	24	26	25	26	26	24	26	25	26	26	24	26	25	51.6	51.6	51.6	69.596	609	609	0	275.47	By MS/MS	By MS/MS	By MS/MS	By MS/MS	By MS/MS	45.8	48.8	41.7	50.9	50.7	17890000000	4636500000	3962700000	5207900000	3128000000	955370000	516530000	453460000
A0A125YFX0	1	1	1	tr|A0A125YFX0|A0A125YFX0_TOXGM AP2 domain transcription factor AP2XI-5 OS=Toxoplasma gondii (strain ATCC 50611 / Me49) OX=508771 GN=AP2XI5 PE=4 SV=1	1	1	1	1	1	1	1	0	0	1	1	1	0	0	1	1	1	0	0	4.1	4.1	4.1	89.485	868	868	0.0087379	1.6353	By MS/MS	By MS/MS	By MS/MS			4.1	4.1	4.1	0	0	23329000	11857000	7152700	4320200	0	0	0	0
A0A125YFZ0	4;1	4;1	4;1	tr|A0A125YFZ0|A0A125YFZ0_TOXGM Glycine C-acetyltransferase, putative OS=Toxoplasma gondii (strain ATCC 50611 / Me49) OX=508771 GN=TGME49_290980 PE=3 SV=1	2	4	4	4	2	2	3	2	1	2	2	3	2	1	2	2	3	2	1	11.4	11.4	11.4	63.65	571	571;577	0	9.7998	By MS/MS	By MS/MS	By MS/MS	By MS/MS	By MS/MS	4.7	6.1	7.7	5.3	2.3	65075000	11596000	9800200	36271000	5672500	1735400	0	0
A0A125YFZ8	17	17	17	tr|A0A125YFZ8|A0A125YFZ8_TOXGM Beta-ketoacyl-[acyl-carrier-protein] synthase I OS=Toxoplasma gondii (strain ATCC 50611 / Me49) OX=508771 GN=TGME49_293590 PE=3 SV=1	1	17	17	17	15	15	12	13	11	15	15	12	13	11	15	15	12	13	11	47.5	47.5	47.5	58.394	551	551	0	147.82	By MS/MS	By MS/MS	By MS/MS	By MS/MS	By MS/MS	46.6	40.7	34.3	33	25.4	1673700000	407010000	420060000	446320000	278110000	122220000	99819000	90082000
A0A125YG07	4	4	4	tr|A0A125YG07|A0A125YG07_TOXGM RNA recognition motif-containing protein OS=Toxoplasma gondii (strain ATCC 50611 / Me49) OX=508771 GN=TGME49_217540 PE=4 SV=1	1	4	4	4	0	1	1	4	3	0	1	1	4	3	0	1	1	4	3	16.5	16.5	16.5	38.104	351	351	0	12.463		By matching	By MS/MS	By MS/MS	By MS/MS	0	3.4	4	16.5	13.1	56940000	0	495850	6684000	32500000	17260000	0	0
A0A125YG25	1	1	1	tr|A0A125YG25|A0A125YG25_TOXGM CDP-alcohol phosphatidyltransferase superfamily protein OS=Toxoplasma gondii (strain ATCC 50611 / Me49) OX=508771 GN=TGME49_257510 PE=3 SV=1	1	1	1	1	1	0	0	1	1	1	0	0	1	1	1	0	0	1	1	2.8	2.8	2.8	52.021	467	467	0.002064	2.037	By matching			By MS/MS	By MS/MS	2.8	0	0	2.8	2.8	6866800	2185000	0	0	3216100	1465700	0	0
A0A125YG37	4	4	4	tr|A0A125YG37|A0A125YG37_TOXGM Uncharacterized protein OS=Toxoplasma gondii (strain ATCC 50611 / Me49) OX=508771 GN=TGME49_230180 PE=4 SV=1	1	4	4	4	1	2	1	2	1	1	2	1	2	1	1	2	1	2	1	7.9	7.9	7.9	57.33	542	542	0	7.8562	By MS/MS	By MS/MS	By MS/MS	By MS/MS	By MS/MS	3.1	5.5	3.1	4.6	2.4	32055000	6552100	8334900	9529900	5029900	2608700	0	0
A0A125YG45	1	1	1	tr|A0A125YG45|A0A125YG45_TOXGM Elongation factor 1-gamma, putative OS=Toxoplasma gondii (strain ATCC 50611 / Me49) OX=508771 GN=TGME49_300140 PE=3 SV=1	1	1	1	1	0	1	0	0	0	0	1	0	0	0	0	1	0	0	0	4.3	4.3	4.3	44.039	394	394	0	2.1604		By MS/MS				0	4.3	0	0	0	0	0	0	0	0	0	0	0
A0A125YG92	2	2	2	tr|A0A125YG92|A0A125YG92_TOXGM Small nuclear ribonucleoprotein polypeptide A, putative OS=Toxoplasma gondii (strain ATCC 50611 / Me49) OX=508771 GN=TGME49_229210 PE=4 SV=1	1	2	2	2	0	1	1	1	1	0	1	1	1	1	0	1	1	1	1	11.8	11.8	11.8	28.695	254	254	0	2.4498		By matching	By MS/MS	By MS/MS	By MS/MS	0	8.3	8.3	3.5	3.5	6725300	0	1993100	2329400	0	2402800	0	0
A0A125YGA1	2	2	2	tr|A0A125YGA1|A0A125YGA1_TOXGM Small nuclear ribonucleoprotein Sm D1 OS=Toxoplasma gondii (strain ATCC 50611 / Me49) OX=508771 GN=TGME49_267350 PE=3 SV=1	1	2	2	2	2	2	2	0	0	2	2	2	0	0	2	2	2	0	0	31.4	31.4	31.4	13.536	121	121	0	4.2045	By MS/MS	By MS/MS	By MS/MS			31.4	31.4	31.4	0	0	158010000	75717000	28566000	53728000	0	0	46821000	23025000
A0A125YGA3	3	3	3	tr|A0A125YGA3|A0A125YGA3_TOXGM Alveolin domain containing intermediate filament IMC8 OS=Toxoplasma gondii (strain ATCC 50611 / Me49) OX=508771 GN=ALV10 PE=4 SV=1	1	3	3	3	1	1	1	3	0	1	1	1	3	0	1	1	1	3	0	12.4	12.4	12.4	22.943	202	202	0	6.1311	By MS/MS	By MS/MS	By MS/MS	By MS/MS		6.9	6.9	6.9	12.4	0	11844000	3848600	2797800	5197600	0	0	0	0
A0A125YGD6	3	3	3	tr|A0A125YGD6|A0A125YGD6_TOXGM EF hand domain-containing protein OS=Toxoplasma gondii (strain ATCC 50611 / Me49) OX=508771 GN=TGME49_255660 PE=4 SV=1	1	3	3	3	2	2	1	1	2	2	2	1	1	2	2	2	1	1	2	29.5	29.5	29.5	16.143	149	149	0	26.629	By MS/MS	By MS/MS	By MS/MS	By matching	By MS/MS	18.8	18.8	10.7	10.7	18.8	117160000	44928000	7799500	60079000	1403500	2948400	0	0
A0A125YGE0	1	1	1	tr|A0A125YGE0|A0A125YGE0_TOXGM Eukaryotic initiation factor-3, subunit 5, putative OS=Toxoplasma gondii (strain ATCC 50611 / Me49) OX=508771 GN=TGME49_228190 PE=4 SV=1	1	1	1	1	1	1	1	0	1	1	1	1	0	1	1	1	1	0	1	3.8	3.8	3.8	38.069	346	346	0	6.1173	By MS/MS	By MS/MS	By MS/MS		By matching	3.8	3.8	3.8	0	3.8	14042000	3355400	8685000	0	0	2001400	0	0
A0A125YGE6;S8EZM9	10;5;2	10;5;2	10;5;2	tr|A0A125YGE6|A0A125YGE6_TOXGM Fructose-bisphosphate aldolase OS=Toxoplasma gondii (strain ATCC 50611 / Me49) OX=508771 GN=TGME49_236040 PE=3 SV=1;tr|S8EZM9|S8EZM9_TOXGM Fructose-bisphosphate aldolase OS=Toxoplasma gondii (strain ATCC 50611 / Me49) OX=5087	3	10	10	10	4	6	5	6	9	4	6	5	6	9	4	6	5	6	9	25.4	25.4	25.4	46.96	433	433;432;271	0	21.293	By MS/MS	By MS/MS	By MS/MS	By MS/MS	By MS/MS	12.5	18.5	15.9	19.6	22.9	200690000	25778000	32309000	30084000	35041000	77475000	17439000	19192000
A0A125YGI5	2	2	2	tr|A0A125YGI5|A0A125YGI5_TOXGM Uncharacterized protein OS=Toxoplasma gondii (strain ATCC 50611 / Me49) OX=508771 GN=TGME49_232260 PE=4 SV=1	1	2	2	2	2	1	2	2	1	2	1	2	2	1	2	1	2	2	1	8.8	8.8	8.8	32.342	306	306	0	12.935	By MS/MS	By MS/MS	By MS/MS	By MS/MS	By MS/MS	8.8	4.6	8.8	8.8	4.2	45166000	12205000	3832800	20777000	8351500	0	9365700	0
A0A125YGM1	20	20	20	tr|A0A125YGM1|A0A125YGM1_TOXGM Coatomer protein complex, subunit alpha, putative OS=Toxoplasma gondii (strain ATCC 50611 / Me49) OX=508771 GN=TGME49_240650 PE=4 SV=1	1	20	20	20	15	15	14	13	11	15	15	14	13	11	15	15	14	13	11	23.6	23.6	23.6	142.95	1300	1300	0	66.558	By MS/MS	By MS/MS	By MS/MS	By MS/MS	By MS/MS	18.1	16.7	16	14.5	11.2	556320000	139120000	139330000	169020000	80554000	28301000	27580000	28261000
A0A125YGN4	5	5	5	tr|A0A125YGN4|A0A125YGN4_TOXGM Dense granule protein GRA2 OS=Toxoplasma gondii (strain ATCC 50611 / Me49) OX=508771 GN=GRA2 PE=4 SV=1	1	5	5	5	4	4	3	5	5	4	4	3	5	5	4	4	3	5	5	21.6	21.6	21.6	19.804	185	185	0	21.001	By MS/MS	By MS/MS	By MS/MS	By MS/MS	By MS/MS	21.6	21.6	21.6	21.6	21.6	870180000	246840000	196260000	202360000	167350000	57364000	84400000	68114000
A0A125YGQ7	1	1	1	tr|A0A125YGQ7|A0A125YGQ7_TOXGM Nucleosome assembly protein (NAP), putative OS=Toxoplasma gondii (strain ATCC 50611 / Me49) OX=508771 GN=TGME49_288630 PE=3 SV=1	1	1	1	1	0	0	0	1	1	0	0	0	1	1	0	0	0	1	1	3.9	3.9	3.9	32.081	281	281	0.0040527	1.8961				By MS/MS	By MS/MS	0	0	0	3.9	3.9	7044200	0	0	0	3315800	3728400	0	0
A0A125YGR4	6	6	6	tr|A0A125YGR4|A0A125YGR4_TOXGM Alveolin domain containing intermediate filament IMC14 OS=Toxoplasma gondii (strain ATCC 50611 / Me49) OX=508771 GN=ALV9 PE=4 SV=1	1	6	6	6	5	4	5	3	1	5	4	5	3	1	5	4	5	3	1	14.1	14.1	14.1	83.303	733	733	0	13.098	By MS/MS	By MS/MS	By MS/MS	By MS/MS	By matching	12.4	8.7	12.4	6.7	2	99905000	23772000	30094000	42172000	1981600	1885800	10902000	15771000
A0A125YGT5	1	1	1	tr|A0A125YGT5|A0A125YGT5_TOXGM Endoplasmic reticulum retention receptor OS=Toxoplasma gondii (strain ATCC 50611 / Me49) OX=508771 GN=TGME49_256000 PE=3 SV=1	1	1	1	1	0	0	1	1	1	0	0	1	1	1	0	0	1	1	1	7.6	7.6	7.6	26.148	223	223	0	4.472			By matching	By MS/MS	By MS/MS	0	0	7.6	7.6	7.6	17049000	0	0	9789400	4462500	2796900	0	0
A0A125YGW7	4	4	4	tr|A0A125YGW7|A0A125YGW7_TOXGM Uncharacterized protein OS=Toxoplasma gondii (strain ATCC 50611 / Me49) OX=508771 GN=TGME49_297810 PE=4 SV=1	1	4	4	4	1	2	3	4	3	1	2	3	4	3	1	2	3	4	3	22.9	22.9	22.9	29.568	266	266	0	3.4262	By MS/MS	By MS/MS	By MS/MS	By MS/MS	By MS/MS	4.1	8.3	15	22.9	16.2	115480000	6890700	11078000	18846000	43992000	34677000	0	0
A0A125YGX9	3	3	3	tr|A0A125YGX9|A0A125YGX9_TOXGM Ribosomal protein RPL30 OS=Toxoplasma gondii (strain ATCC 50611 / Me49) OX=508771 GN=RPL30 PE=3 SV=1	1	3	3	3	2	2	2	2	3	2	2	2	2	3	2	2	2	2	3	36.1	36.1	36.1	11.661	108	108	0	6.748	By MS/MS	By MS/MS	By MS/MS	By MS/MS	By MS/MS	25	25	25	25	36.1	138240000	28532000	19703000	27019000	28009000	34979000	25242000	0
A0A125YGY3	3	3	3	tr|A0A125YGY3|A0A125YGY3_TOXGM Uncharacterized protein OS=Toxoplasma gondii (strain ATCC 50611 / Me49) OX=508771 GN=TGME49_294980 PE=4 SV=1	1	3	3	3	1	0	1	2	3	1	0	1	2	3	1	0	1	2	3	15.9	15.9	15.9	29.244	270	270	0	7.7006	By matching		By matching	By MS/MS	By MS/MS	6.7	0	6.7	11.9	15.9	28741000	2882800	0	2310500	16426000	7121500	0	0
A0A125YGY9	2	2	2	tr|A0A125YGY9|A0A125YGY9_TOXGM Uncharacterized protein OS=Toxoplasma gondii (strain ATCC 50611 / Me49) OX=508771 GN=TGME49_226570 PE=4 SV=1	1	2	2	2	2	1	2	1	1	2	1	2	1	1	2	1	2	1	1	22.3	22.3	22.3	14.996	139	139	0	4.6965	By MS/MS	By MS/MS	By MS/MS	By MS/MS	By matching	22.3	13.7	22.3	13.7	13.7	29069000	2848300	10185000	12710000	2267200	1058700	0	0
A0A125YGZ5	2	2	2	tr|A0A125YGZ5|A0A125YGZ5_TOXGM NAD/NADP octopine/nopaline dehydrogenase, alpha-helical domain-containing protein OS=Toxoplasma gondii (strain ATCC 50611 / Me49) OX=508771 GN=TGME49_290200 PE=4 SV=1	1	2	2	2	1	0	0	1	2	1	0	0	1	2	1	0	0	1	2	6.2	6.2	6.2	48.072	435	435	0	2.5609	By matching			By MS/MS	By MS/MS	3.2	0	0	3.2	6.2	5433000	1631700	0	0	1583300	2218000	0	0
A0A125YGZ7	10	10	10	tr|A0A125YGZ7|A0A125YGZ7_TOXGM Nucleolar protein, putative OS=Toxoplasma gondii (strain ATCC 50611 / Me49) OX=508771 GN=TGME49_247470 PE=3 SV=1	1	10	10	10	7	6	7	6	6	7	6	7	6	6	7	6	7	6	6	24.4	24.4	24.4	59.939	536	536	0	24.239	By MS/MS	By MS/MS	By MS/MS	By MS/MS	By MS/MS	17.7	15.1	16.2	14.9	15.9	228310000	59577000	42500000	75478000	29224000	21531000	15753000	17056000
A0A125YH12	6	6	6	tr|A0A125YH12|A0A125YH12_TOXGM Mov34/MPN/PAD-1 family protein OS=Toxoplasma gondii (strain ATCC 50611 / Me49) OX=508771 GN=TGME49_269250 PE=3 SV=1	1	6	6	6	2	2	1	4	4	2	2	1	4	4	2	2	1	4	4	26.8	26.8	26.8	38.438	343	343	0	52.156	By MS/MS	By MS/MS	By MS/MS	By MS/MS	By MS/MS	6.7	8.7	5.2	18.4	18.4	60462000	6575100	2175800	8597500	32151000	10963000	0	0
A0A125YH16	6	6	6	tr|A0A125YH16|A0A125YH16_TOXGM Multi-pass transmembrane protein OS=Toxoplasma gondii (strain ATCC 50611 / Me49) OX=508771 GN=TGME49_267620 PE=4 SV=1	1	6	6	6	5	6	3	2	1	5	6	3	2	1	5	6	3	2	1	20.9	20.9	20.9	57.684	508	508	0	24.35	By MS/MS	By MS/MS	By MS/MS	By MS/MS	By matching	15.7	20.9	7.5	6.7	4.7	97470000	29107000	35990000	26297000	4944100	1132700	9257500	6858200
A0A125YH18	23	23	23	tr|A0A125YH18|A0A125YH18_TOXGM Actin ACT1 OS=Toxoplasma gondii (strain ATCC 50611 / Me49) OX=508771 GN=ACT1 PE=3 SV=1	1	23	23	23	20	19	15	19	18	20	19	15	19	18	20	19	15	19	18	63.8	63.8	63.8	41.907	376	376	0	291.91	By MS/MS	By MS/MS	By MS/MS	By MS/MS	By MS/MS	63	58.8	55.3	62.5	59	25160000000	6443700000	5655300000	8533100000	3427300000	1100200000	2051400000	2111300000
A0A125YH30	6;1	6;1	6;1	tr|A0A125YH30|A0A125YH30_TOXGM Calcium-dependent protein kinase CDPK1 OS=Toxoplasma gondii (strain ATCC 50611 / Me49) OX=508771 GN=CDPK1 PE=4 SV=1	2	6	6	6	4	5	4	3	4	4	5	4	3	4	4	5	4	3	4	12.7	12.7	12.7	65.421	582	582;537	0	9.9145	By MS/MS	By MS/MS	By MS/MS	By MS/MS	By MS/MS	9.1	10.7	8.4	7.6	9.1	162220000	43213000	29601000	44249000	13590000	31562000	22345000	17137000
A0A125YH73	14	14	14	tr|A0A125YH73|A0A125YH73_TOXGM Calcium binding protein, putative OS=Toxoplasma gondii (strain ATCC 50611 / Me49) OX=508771 GN=TGME49_229480 PE=4 SV=1	1	14	14	14	13	13	13	4	4	13	13	13	4	4	13	13	13	4	4	59.7	59.7	59.7	38.291	335	335	0	101.45	By MS/MS	By MS/MS	By MS/MS	By MS/MS	By MS/MS	59.7	58.2	58.2	19.7	17.3	1518400000	371860000	517870000	512660000	83795000	32268000	112720000	120400000
A0A125YH80	3	3	3	tr|A0A125YH80|A0A125YH80_TOXGM Uncharacterized protein OS=Toxoplasma gondii (strain ATCC 50611 / Me49) OX=508771 GN=TGME49_246940 PE=4 SV=1	1	3	3	3	2	2	2	2	1	2	2	2	2	1	2	2	2	2	1	13	13	13	44.459	393	393	0	11.315	By MS/MS	By MS/MS	By MS/MS	By MS/MS	By matching	8.7	8.7	8.7	7.1	2.8	34809000	11071000	8100800	13312000	1695400	629740	0	0
A0A125YH90	6	6	6	tr|A0A125YH90|A0A125YH90_TOXGM Uncharacterized protein OS=Toxoplasma gondii (strain ATCC 50611 / Me49) OX=508771 GN=TGME49_287270 PE=4 SV=1	1	6	6	6	0	1	0	6	4	0	1	0	6	4	0	1	0	6	4	13.2	13.2	13.2	75.127	704	704	0	25.574		By matching		By MS/MS	By MS/MS	0	2.3	0	13.2	9.1	52635000	0	9025400	0	33490000	10120000	0	7591200
A0A125YW38;A0A125YHE2	7;7	7;7	5;5	tr|A0A125YW38|A0A125YW38_TOXGM Histone H2B OS=Toxoplasma gondii (strain ATCC 50611 / Me49) OX=508771 GN=TGME49_251870 PE=3 SV=1;tr|A0A125YHE2|A0A125YHE2_TOXGM Histone H2B OS=Toxoplasma gondii (strain ATCC 50611 / Me49) OX=508771 GN=TGME49_305160 PE=3 SV=1	2	7	7	5	6	3	6	7	6	6	3	6	7	6	5	3	4	5	5	52.2	52.2	39.1	12.575	115	115;116	0	25.346	By MS/MS	By MS/MS	By MS/MS	By MS/MS	By MS/MS	46.1	22.6	43.5	52.2	45.2	3639600000	391710000	497240000	1257600000	1089800000	403160000	373100000	679270000
A0A125YHF5	11	11	11	tr|A0A125YHF5|A0A125YHF5_TOXGM Rhoptry neck protein RON1 OS=Toxoplasma gondii (strain ATCC 50611 / Me49) OX=508771 GN=RON1 PE=4 SV=1	1	11	11	11	7	7	7	10	10	7	7	7	10	10	7	7	7	10	10	11.8	11.8	11.8	127.43	1158	1158	0	44.97	By MS/MS	By MS/MS	By MS/MS	By MS/MS	By MS/MS	7.3	8.9	8	10.2	10.2	736700000	185640000	192630000	167420000	137980000	53033000	66498000	70730000
A0A125YHF9	2	2	2	tr|A0A125YHF9|A0A125YHF9_TOXGM 60S ribosomal protein L7a, putative OS=Toxoplasma gondii (strain ATCC 50611 / Me49) OX=508771 GN=TGME49_313560 PE=3 SV=1	1	2	2	2	1	0	1	1	1	1	0	1	1	1	1	0	1	1	1	23.1	23.1	23.1	19.251	173	173	0	3.9169	By MS/MS		By MS/MS	By matching	By MS/MS	14.5	0	14.5	14.5	8.7	10397000	0	0	7325200	1584500	1487400	0	0
A0A125YHI0	6	6	6	tr|A0A125YHI0|A0A125YHI0_TOXGM Transporter, major facilitator family protein OS=Toxoplasma gondii (strain ATCC 50611 / Me49) OX=508771 GN=TGME49_257530 PE=4 SV=1	1	6	6	6	2	2	2	6	4	2	2	2	6	4	2	2	2	6	4	15.9	15.9	15.9	54.6	504	504	0	31.137	By MS/MS	By MS/MS	By MS/MS	By MS/MS	By MS/MS	6.9	6.9	6.9	15.9	14.3	238170000	10747000	9136800	19464000	138670000	60147000	0	0
A0A125YHI8	8	8	8	tr|A0A125YHI8|A0A125YHI8_TOXGM O-acyltransferase OS=Toxoplasma gondii (strain ATCC 50611 / Me49) OX=508771 GN=TGME49_232730 PE=3 SV=1	1	8	8	8	0	1	0	8	7	0	1	0	8	7	0	1	0	8	7	16.5	16.5	16.5	63.293	540	540	0	30.435		By matching		By MS/MS	By MS/MS	0	2.2	0	16.5	13.9	346220000	0	2575600	0	248290000	95356000	0	0
A0A125YHJ4	8	8	8	tr|A0A125YHJ4|A0A125YHJ4_TOXGM Uncharacterized protein OS=Toxoplasma gondii (strain ATCC 50611 / Me49) OX=508771 GN=TGME49_215980 PE=4 SV=1	1	8	8	8	8	7	5	5	5	8	7	5	5	5	8	7	5	5	5	45.2	45.2	45.2	24.466	210	210	0	199.99	By MS/MS	By MS/MS	By MS/MS	By MS/MS	By MS/MS	45.2	45.2	36.7	26.2	26.2	10555000000	1741600000	1934300000	5311000000	788380000	780010000	721320000	749640000
A0A125YHJ7	6	6	6	tr|A0A125YHJ7|A0A125YHJ7_TOXGM LSM domain-containing protein OS=Toxoplasma gondii (strain ATCC 50611 / Me49) OX=508771 GN=TGME49_300280 PE=4 SV=1	1	6	6	6	4	3	4	5	4	4	3	4	5	4	4	3	4	5	4	42.6	42.6	42.6	17.883	169	169	0	34.121	By MS/MS	By MS/MS	By MS/MS	By MS/MS	By MS/MS	30.2	25.4	26.6	37.9	30.2	274950000	71994000	44436000	78635000	53112000	26771000	65908000	37497000
A0A125YHK6	2	2	2	tr|A0A125YHK6|A0A125YHK6_TOXGM ADP-ribosylation factor family protein OS=Toxoplasma gondii (strain ATCC 50611 / Me49) OX=508771 GN=TGME49_291800 PE=4 SV=1	1	2	2	2	0	0	0	2	1	0	0	0	2	1	0	0	0	2	1	18.8	18.8	18.8	22.39	202	202	0	2.7271				By MS/MS	By MS/MS	0	0	0	18.8	6.4	20806000	0	0	0	20806000	0	0	0
A0A125YHL3	2	2	2	tr|A0A125YHL3|A0A125YHL3_TOXGM Uncharacterized protein OS=Toxoplasma gondii (strain ATCC 50611 / Me49) OX=508771 GN=TGME49_293170 PE=4 SV=1	1	2	2	2	2	0	2	0	1	2	0	2	0	1	2	0	2	0	1	0.6	0.6	0.6	359.61	3263	3263	0.0040404	1.8547	By MS/MS		By MS/MS		By matching	0.6	0	0.6	0	0.3	15945000	8503100	0	7000200	0	441460	0	0
A0A125YHL5	6	6	6	tr|A0A125YHL5|A0A125YHL5_TOXGM Doublecortin domain-containing protein OS=Toxoplasma gondii (strain ATCC 50611 / Me49) OX=508771 GN=TGME49_256030 PE=4 SV=1	1	6	6	6	6	4	5	3	3	6	4	5	3	3	6	4	5	3	3	30.9	30.9	30.9	29.222	256	256	0	27.691	By MS/MS	By MS/MS	By MS/MS	By MS/MS	By MS/MS	30.9	19.5	26.2	16.8	16.8	192890000	48715000	47087000	71056000	20994000	5037700	22182000	27526000
A0A125YHM2	9	9	9	tr|A0A125YHM2|A0A125YHM2_TOXGM RNA recognition motif-containing protein OS=Toxoplasma gondii (strain ATCC 50611 / Me49) OX=508771 GN=TGME49_262620 PE=4 SV=1	1	9	9	9	9	9	7	8	9	9	9	7	8	9	9	9	7	8	9	36.9	36.9	36.9	31.76	293	293	0	80.078	By MS/MS	By MS/MS	By MS/MS	By MS/MS	By MS/MS	36.9	36.9	30	33.4	36.9	1426500000	359520000	284730000	423190000	237520000	121560000	76537000	70074000
A0A125YHM6	5	5	5	tr|A0A125YHM6|A0A125YHM6_TOXGM SAG-related sequence SRS29C OS=Toxoplasma gondii (strain ATCC 50611 / Me49) OX=508771 GN=SRS29C PE=4 SV=1	1	5	5	5	2	2	2	5	5	2	2	2	5	5	2	2	2	5	5	21.2	21.2	21.2	39.119	372	372	0	13.98	By MS/MS	By MS/MS	By MS/MS	By MS/MS	By MS/MS	7	7	7	21.2	21.2	354470000	61164000	29671000	87093000	106700000	69848000	38175000	23961000
A0A125YHP5	8	8	8	tr|A0A125YHP5|A0A125YHP5_TOXGM U2 snRNP auxiliary factor, putative OS=Toxoplasma gondii (strain ATCC 50611 / Me49) OX=508771 GN=TGME49_236910 PE=4 SV=1	1	8	8	8	8	8	6	5	4	8	8	6	5	4	8	8	6	5	4	32.7	32.7	32.7	29.492	254	254	0	23.542	By MS/MS	By MS/MS	By MS/MS	By MS/MS	By MS/MS	32.7	32.7	29.1	28	18.5	1155300000	341750000	259560000	295520000	186470000	72003000	95662000	79711000
A0A125YHQ6	1	1	1	tr|A0A125YHQ6|A0A125YHQ6_TOXGM ORF D OS=Toxoplasma gondii (strain ATCC 50611 / Me49) OX=508771 GN=TGME49_301996 PE=4 SV=1	1	1	1	1	0	0	1	1	1	0	0	1	1	1	0	0	1	1	1	16.2	16.2	16.2	9.3742	74	74	0.0040733	1.9479			By matching	By MS/MS	By matching	0	0	16.2	16.2	16.2	7857400	0	0	2699800	4825000	332650	0	0
A0A125YHR0	4	4	4	tr|A0A125YHR0|A0A125YHR0_TOXGM Small GTP-binding protein sar1, putative OS=Toxoplasma gondii (strain ATCC 50611 / Me49) OX=508771 GN=TGME49_215060 PE=3 SV=1	1	4	4	4	4	3	4	2	2	4	3	4	2	2	4	3	4	2	2	33.3	33.3	33.3	22.138	192	192	0	14.872	By MS/MS	By MS/MS	By MS/MS	By MS/MS	By matching	33.3	27.6	33.3	11.5	11.5	471530000	74187000	62276000	88129000	236980000	9951900	39398000	50510000
A0A125YHS3	4	4	4	tr|A0A125YHS3|A0A125YHS3_TOXGM 60S ribosomal protein L36 OS=Toxoplasma gondii (strain ATCC 50611 / Me49) OX=508771 GN=RPL36 PE=3 SV=1	1	4	4	4	2	3	3	4	3	2	3	3	4	3	2	3	3	4	3	29.7	29.7	29.7	11.407	101	101	0	20.492	By MS/MS	By MS/MS	By MS/MS	By MS/MS	By MS/MS	21.8	29.7	29.7	29.7	29.7	1221100000	217200000	178410000	305870000	422600000	97065000	116010000	98520000
A0A125YHT9	17	17	17	tr|A0A125YHT9|A0A125YHT9_TOXGM Alveolin domain containing intermediate filament IMC10 OS=Toxoplasma gondii (strain ATCC 50611 / Me49) OX=508771 GN=ALV12 PE=4 SV=1	1	17	17	17	15	12	14	11	10	15	12	14	11	10	15	12	14	11	10	40.2	40.2	40.2	61.187	560	560	0	282.27	By MS/MS	By MS/MS	By MS/MS	By MS/MS	By MS/MS	40.2	32.1	38	31.1	28.6	2087000000	446730000	520980000	504700000	484180000	130390000	80411000	81567000
A0A125YHU0	5	5	5	tr|A0A125YHU0|A0A125YHU0_TOXGM Uncharacterized protein OS=Toxoplasma gondii (strain ATCC 50611 / Me49) OX=508771 GN=TGME49_316340 PE=4 SV=1	1	5	5	5	5	5	4	3	2	5	5	4	3	2	5	5	4	3	2	41.2	41.2	41.2	26.849	243	243	0	29.339	By MS/MS	By MS/MS	By MS/MS	By MS/MS	By MS/MS	41.2	41.2	25.5	19.3	14.4	378530000	91133000	124210000	135570000	21885000	5730200	45738000	45604000
A0A125YHU4	11	11	11	tr|A0A125YHU4|A0A125YHU4_TOXGM Histone H4 OS=Toxoplasma gondii (strain ATCC 50611 / Me49) OX=508771 GN=TGME49_239260 PE=3 SV=1	1	11	11	11	11	10	9	10	9	11	10	9	10	9	11	10	9	10	9	62.1	62.1	62.1	11.439	103	103	0	45.412	By MS/MS	By MS/MS	By MS/MS	By MS/MS	By MS/MS	62.1	61.2	62.1	59.2	58.3	31822000000	6795000000	6322800000	10218000000	7018700000	1468200000	3088800000	2538700000
A0A125YHX4	3	3	3	tr|A0A125YHX4|A0A125YHX4_TOXGM Rhoptry protein ROP12 OS=Toxoplasma gondii (strain ATCC 50611 / Me49) OX=508771 GN=ROP12 PE=4 SV=1	1	3	3	3	3	3	2	3	3	3	3	2	3	3	3	3	2	3	3	18.2	18.2	18.2	25.482	236	236	0	8.4758	By MS/MS	By MS/MS	By MS/MS	By MS/MS	By MS/MS	18.2	18.2	14.8	18.2	18.2	134560000	32720000	31092000	33898000	24030000	12824000	17904000	18286000
A0A125YHX7	3	3	3	tr|A0A125YHX7|A0A125YHX7_TOXGM Centrin OS=Toxoplasma gondii (strain ATCC 50611 / Me49) OX=508771 GN=TGME49_247230 PE=3 SV=1	1	3	3	3	2	2	2	1	1	2	2	2	1	1	2	2	2	1	1	39.6	39.6	39.6	19.343	169	169	0	15.301	By MS/MS	By MS/MS	By MS/MS	By MS/MS	By MS/MS	20.1	20.1	34.3	5.3	5.3	78953000	12881000	11456000	33747000	16069000	4800700	0	0
A0A125YHZ2	6	6	6	tr|A0A125YHZ2|A0A125YHZ2_TOXGM Ribosomal protein RPS15 OS=Toxoplasma gondii (strain ATCC 50611 / Me49) OX=508771 GN=RPS15 PE=3 SV=1	1	6	6	6	6	6	5	5	5	6	6	5	5	5	6	6	5	5	5	45.3	45.3	45.3	17.157	150	150	0	123.77	By MS/MS	By MS/MS	By MS/MS	By MS/MS	By MS/MS	45.3	45.3	37.3	44.7	44.7	8738000000	1945700000	1612600000	2077000000	2523600000	579210000	445090000	398900000
A0A125YHZ4	3	3	3	tr|A0A125YHZ4|A0A125YHZ4_TOXGM Succinate--CoA ligase [ADP-forming] subunit beta, mitochondrial OS=Toxoplasma gondii (strain ATCC 50611 / Me49) OX=508771 GN=TGME49_309752 PE=3 SV=1	1	3	3	3	1	0	0	3	3	1	0	0	3	3	1	0	0	3	3	11.2	11.2	11.2	53.388	498	498	0	5.5756	By MS/MS			By MS/MS	By MS/MS	5.2	0	0	11.2	11.2	18647000	4159600	0	0	7119400	7368400	0	0
A0A125YHZ8	22	22	22	tr|A0A125YHZ8|A0A125YHZ8_TOXGM Heat shock protein 90, putative OS=Toxoplasma gondii (strain ATCC 50611 / Me49) OX=508771 GN=TGME49_244560 PE=3 SV=1	1	22	22	22	9	8	7	18	18	9	8	7	18	18	9	8	7	18	18	31.2	31.2	31.2	96.822	847	847	0	59.497	By MS/MS	By MS/MS	By MS/MS	By MS/MS	By MS/MS	13.1	11.7	10.7	26.4	26.1	628240000	84775000	83313000	90362000	201030000	168760000	35826000	36377000
A0A125YI13	2	2	2	tr|A0A125YI13|A0A125YI13_TOXGM Ubiquitin conjugating enzyme E2, putative OS=Toxoplasma gondii (strain ATCC 50611 / Me49) OX=508771 GN=TGME49_295990 PE=4 SV=1	1	2	2	2	0	0	0	2	1	0	0	0	2	1	0	0	0	2	1	6.1	6.1	6.1	70.441	641	641	0	4.7847				By MS/MS	By MS/MS	0	0	0	6.1	3.9	9497600	0	0	0	8290800	1206800	0	0
A0A125YI24	1	1	1	tr|A0A125YI24|A0A125YI24_TOXGM KRR1 small subunit processome component OS=Toxoplasma gondii (strain ATCC 50611 / Me49) OX=508771 GN=TGME49_262070 PE=3 SV=1	1	1	1	1	0	0	0	1	0	0	0	0	1	0	0	0	0	1	0	4.8	4.8	4.8	45.14	394	394	0	6.9523				By MS/MS		0	0	0	4.8	0	6487800	0	0	0	6487800	0	0	0
A0A125YI46	5	5	5	tr|A0A125YI46|A0A125YI46_TOXGM RRM domain-containing protein OS=Toxoplasma gondii (strain ATCC 50611 / Me49) OX=508771 GN=TGME49_224130 PE=4 SV=1	1	5	5	5	5	5	5	3	1	5	5	5	3	1	5	5	5	3	1	40.9	40.9	40.9	16.631	154	154	0	37.984	By MS/MS	By MS/MS	By MS/MS	By MS/MS	By matching	40.9	40.9	40.9	25.3	10.4	591380000	240830000	144700000	168750000	17499000	19601000	114570000	90963000
A0A125YI48	4	4	4	tr|A0A125YI48|A0A125YI48_TOXGM FUSE-binding protein 2 / KH-type splicing regulatory protein OS=Toxoplasma gondii (strain ATCC 50611 / Me49) OX=508771 GN=FUBP2 PE=4 SV=1	1	4	4	4	0	0	2	2	3	0	0	2	2	3	0	0	2	2	3	5.8	5.8	5.8	100.09	941	941	0	6.628			By MS/MS	By MS/MS	By MS/MS	0	0	2.7	3.2	4.9	16375000	0	0	2283000	10838000	3253800	0	0
A0A125YI50	12	12	12	tr|A0A125YI50|A0A125YI50_TOXGM Nucleoporin autopeptidase OS=Toxoplasma gondii (strain ATCC 50611 / Me49) OX=508771 GN=TGME49_259640 PE=3 SV=1	1	12	12	12	2	5	4	9	8	2	5	4	9	8	2	5	4	9	8	6.3	6.3	6.3	302.38	2894	2894	0	26.367	By MS/MS	By MS/MS	By MS/MS	By MS/MS	By MS/MS	0.8	3.2	2.2	4.1	4.2	290070000	33484000	53952000	57086000	80638000	64905000	22527000	26456000
A0A125YI80	6	6	6	tr|A0A125YI80|A0A125YI80_TOXGM Ribosomal protein RPL26 OS=Toxoplasma gondii (strain ATCC 50611 / Me49) OX=508771 GN=RPL26 PE=3 SV=1	1	6	6	6	2	4	4	5	6	2	4	4	5	6	2	4	4	5	6	36.2	36.2	36.2	16.309	141	141	0	18.74	By MS/MS	By MS/MS	By MS/MS	By MS/MS	By MS/MS	17	28.4	22.7	34.8	36.2	1325500000	131600000	83300000	99814000	802760000	208080000	52416000	37296000
A0A125YI83	7	7	7	tr|A0A125YI83|A0A125YI83_TOXGM Succinate dehydrogenase [ubiquinone] flavoprotein subunit, mitochondrial OS=Toxoplasma gondii (strain ATCC 50611 / Me49) OX=508771 GN=TGME49_215590 PE=3 SV=1	1	7	7	7	3	1	2	3	5	3	1	2	3	5	3	1	2	3	5	15.5	15.5	15.5	72.751	669	669	0	41.231	By MS/MS	By MS/MS	By MS/MS	By MS/MS	By MS/MS	6.4	3.1	4.3	5.7	10.3	58186000	5940000	5776800	10418000	21084000	14967000	0	0
A0A125YI90	9	9	9	tr|A0A125YI90|A0A125YI90_TOXGM Dense granule protein GRA7 OS=Toxoplasma gondii (strain ATCC 50611 / Me49) OX=508771 GN=GRA7 PE=4 SV=1	1	9	9	9	7	7	6	7	7	7	7	6	7	7	7	7	6	7	7	41.9	41.9	41.9	25.919	236	236	0	62.009	By MS/MS	By MS/MS	By MS/MS	By MS/MS	By MS/MS	41.9	41.9	33.1	38.1	41.9	1692800000	586020000	388680000	446370000	160540000	111170000	185100000	106100000
A0A125YIB3	1	1	1	tr|A0A125YIB3|A0A125YIB3_TOXGM Proteasome subunit beta OS=Toxoplasma gondii (strain ATCC 50611 / Me49) OX=508771 GN=TGME49_280710 PE=3 SV=1	1	1	1	1	0	0	0	0	1	0	0	0	0	1	0	0	0	0	1	6.4	6.4	6.4	30.266	266	266	0	3.9649					By MS/MS	0	0	0	0	6.4	3043000	0	0	0	0	3043000	0	0
A0A125YIC2	2	2	2	tr|A0A125YIC2|A0A125YIC2_TOXGM Sarco/endoplasmic reticulum Ca2+-ATPase OS=Toxoplasma gondii (strain ATCC 50611 / Me49) OX=508771 GN=TGME49_230420 PE=4 SV=1	1	2	2	2	0	0	0	1	2	0	0	0	1	2	0	0	0	1	2	2.8	2.8	2.8	118.88	1093	1093	0	3.3237				By matching	By MS/MS	0	0	0	1.5	2.8	4782400	0	0	0	4023700	758730	0	0
A0A125YID0	12	12	12	tr|A0A125YID0|A0A125YID0_TOXGM Importin subunit alpha OS=Toxoplasma gondii (strain ATCC 50611 / Me49) OX=508771 GN=TGME49_252290 PE=3 SV=1	1	12	12	12	9	8	6	6	2	9	8	6	6	2	9	8	6	6	2	38	38	38	59.36	545	545	0	25.798	By MS/MS	By MS/MS	By MS/MS	By MS/MS	By MS/MS	30.6	28.8	21.5	13.4	3.9	250820000	79976000	55817000	73241000	39265000	2524700	21835000	17567000
A0A125YID8	9	9	9	tr|A0A125YID8|A0A125YID8_TOXGM TYR_PHOSPHATASE_2 domain-containing protein OS=Toxoplasma gondii (strain ATCC 50611 / Me49) OX=508771 GN=TGME49_232620 PE=4 SV=1	1	9	9	9	0	0	1	8	8	0	0	1	8	8	0	0	1	8	8	17.4	17.4	17.4	96.971	894	894	0	34.095			By matching	By MS/MS	By MS/MS	0	0	3.2	16.3	16	119520000	0	0	4109700	90002000	25412000	0	0
A0A125YIE5	19	19	19	tr|A0A125YIE5|A0A125YIE5_TOXGM Uncharacterized protein OS=Toxoplasma gondii (strain ATCC 50611 / Me49) OX=508771 GN=TGME49_250820 PE=4 SV=1	1	19	19	19	9	13	12	9	3	9	13	12	9	3	9	13	12	9	3	24.7	24.7	24.7	120.89	1156	1156	0	85.059	By MS/MS	By MS/MS	By MS/MS	By MS/MS	By MS/MS	12.2	17	15.7	12.4	4.1	380000000	74738000	109630000	150480000	43806000	1338500	19505000	20961000
A0A125YIF1	5	5	5	tr|A0A125YIF1|A0A125YIF1_TOXGM Uncharacterized protein OS=Toxoplasma gondii (strain ATCC 50611 / Me49) OX=508771 GN=TGME49_306560 PE=3 SV=1	1	5	5	5	3	3	1	4	4	3	3	1	4	4	3	3	1	4	4	6.9	6.9	6.9	67.325	698	698	0	5.0887	By MS/MS	By MS/MS	By matching	By MS/MS	By MS/MS	4	4.2	1.4	5.4	5.3	118130000	20811000	11915000	7160200	67139000	11101000	11390000	0
A0A125YIG0	2	2	2	tr|A0A125YIG0|A0A125YIG0_TOXGM Uncharacterized protein OS=Toxoplasma gondii (strain ATCC 50611 / Me49) OX=508771 GN=TGME49_313780 PE=4 SV=1	1	2	2	2	2	2	1	0	0	2	2	1	0	0	2	2	1	0	0	9.1	9.1	9.1	47.246	463	463	0	6.0315	By MS/MS	By MS/MS	By MS/MS			9.1	9.1	6.3	0	0	20490000	10144000	2084300	8262200	0	0	0	0
A0A125YIG4	4	4	4	tr|A0A125YIG4|A0A125YIG4_TOXGM Splicing factor 3b, subunit 3, putative OS=Toxoplasma gondii (strain ATCC 50611 / Me49) OX=508771 GN=TGME49_230960 PE=4 SV=1	1	4	4	4	0	0	1	4	2	0	0	1	4	2	0	0	1	4	2	5.3	5.3	5.3	135.74	1233	1233	0	8.413			By MS/MS	By MS/MS	By matching	0	0	1.5	5.3	2.4	11920000	0	0	0	10437000	1482700	0	0
A0A125YIG5	6	6	6	tr|A0A125YIG5|A0A125YIG5_TOXGM Glutathione s-transferase, n-terminal domain containing protein OS=Toxoplasma gondii (strain ATCC 50611 / Me49) OX=508771 GN=TGME49_306030 PE=4 SV=1	1	6	6	6	2	2	3	5	5	2	2	3	5	5	2	2	3	5	5	21	21	21	37.831	333	333	0	17.067	By matching	By MS/MS	By MS/MS	By MS/MS	By MS/MS	7.8	9	11.4	17.1	17.1	125010000	21441000	15932000	23244000	35549000	28844000	15329000	0
A0A125YIH2	4	4	4	tr|A0A125YIH2|A0A125YIH2_TOXGM Eukaryotic porin, putative OS=Toxoplasma gondii (strain ATCC 50611 / Me49) OX=508771 GN=TGME49_218280 PE=3 SV=1	1	4	4	4	3	1	2	4	3	3	1	2	4	3	3	1	2	4	3	10.5	10.5	10.5	50.57	466	466	0	14.75	By matching	By matching	By matching	By MS/MS	By MS/MS	7.9	2.1	5.4	10.5	8.4	77729000	7828600	3768900	6158100	43305000	16669000	11429000	0
A0A125YIH4	2	2	2	tr|A0A125YIH4|A0A125YIH4_TOXGM Uncharacterized protein OS=Toxoplasma gondii (strain ATCC 50611 / Me49) OX=508771 GN=TGME49_215890 PE=4 SV=1	1	2	2	2	1	0	1	0	0	1	0	1	0	0	1	0	1	0	0	2.6	2.6	2.6	155.06	1427	1427	0.004	1.7935	By MS/MS		By MS/MS			1.5	0	1.1	0	0	3575200	3575200	0	0	0	0	0	0
A0A125YII1	11	11	11	tr|A0A125YII1|A0A125YII1_TOXGM 60S ribosomal protein L13 OS=Toxoplasma gondii (strain ATCC 50611 / Me49) OX=508771 GN=RPL13 PE=3 SV=1	1	11	11	11	10	11	9	11	11	10	11	9	11	11	10	11	9	11	11	27.6	27.6	27.6	39.682	355	355	0	39.714	By MS/MS	By MS/MS	By MS/MS	By MS/MS	By MS/MS	25.4	27.6	22	27.6	27.6	13206000000	2844200000	3489600000	3212500000	2636100000	1023800000	657140000	571080000
A0A125YII8	5	5	5	tr|A0A125YII8|A0A125YII8_TOXGM Cyclophilin, putative OS=Toxoplasma gondii (strain ATCC 50611 / Me49) OX=508771 GN=TGME49_229940 PE=3 SV=1	1	5	5	5	1	0	2	4	2	1	0	2	4	2	1	0	2	4	2	11.2	11.2	11.2	66.211	587	587	0	12.43	By matching		By MS/MS	By MS/MS	By MS/MS	2.2	0	3.9	9.5	4.6	47098000	1093900	0	10006000	28911000	7087500	0	0
A0A125YIJ3	5	5	5	tr|A0A125YIJ3|A0A125YIJ3_TOXGM SAG-related sequence SRS34A OS=Toxoplasma gondii (strain ATCC 50611 / Me49) OX=508771 GN=SRS34A PE=4 SV=1	1	5	5	5	3	1	2	4	5	3	1	2	4	5	3	1	2	4	5	35.3	35.3	35.3	19.106	187	187	0	28.037	By MS/MS	By MS/MS	By MS/MS	By MS/MS	By MS/MS	25.7	11.8	19.8	31.6	35.3	1141900000	151910000	70871000	175820000	448860000	294420000	72199000	0
A0A125YIK3	3	3	3	tr|A0A125YIK3|A0A125YIK3_TOXGM Alveolin domain containing intermediate filament IMC15 OS=Toxoplasma gondii (strain ATCC 50611 / Me49) OX=508771 GN=ALV5 PE=4 SV=1	1	3	3	3	0	2	1	1	1	0	2	1	1	1	0	2	1	1	1	5.1	5.1	5.1	77.224	692	692	0	3.7421		By MS/MS	By MS/MS	By MS/MS	By MS/MS	0	3	1.4	2	2	9228500	0	477610	1588400	5408100	1754400	0	0
A0A125YIK6	1	1	1	tr|A0A125YIK6|A0A125YIK6_TOXGM Uncharacterized protein OS=Toxoplasma gondii (strain ATCC 50611 / Me49) OX=508771 GN=TGME49_295420 PE=4 SV=1	1	1	1	1	0	0	1	0	0	0	0	1	0	0	0	0	1	0	0	1.8	1.8	1.8	80.67	735	735	0	2.5823			By MS/MS			0	0	1.8	0	0	0	0	0	0	0	0	0	0
A0A125YIK8	1	1	1	tr|A0A125YIK8|A0A125YIK8_TOXGM Uncharacterized protein OS=Toxoplasma gondii (strain ATCC 50611 / Me49) OX=508771 GN=TGME49_258980 PE=4 SV=1	1	1	1	1	1	0	1	1	0	1	0	1	1	0	1	0	1	1	0	5.1	5.1	5.1	37.806	356	356	0.0039565	1.7446	By matching		By MS/MS	By matching		5.1	0	5.1	5.1	0	19107000	9794700	0	5814300	3498400	0	0	0
A0A125YIL1	5	5	5	tr|A0A125YIL1|A0A125YIL1_TOXGM Rhoptry protein ROP13 OS=Toxoplasma gondii (strain ATCC 50611 / Me49) OX=508771 GN=ROP13 PE=4 SV=1	1	5	5	5	1	0	0	3	3	1	0	0	3	3	1	0	0	3	3	12	12	12	44.802	400	400	0	7.5364	By matching			By MS/MS	By MS/MS	2.8	0	0	10	7.8	99844000	5077700	0	0	61866000	32901000	0	0
A0A125YIM1	3	3	3	tr|A0A125YIM1|A0A125YIM1_TOXGM Eukaryotic translation initiation factor 3 subunit I OS=Toxoplasma gondii (strain ATCC 50611 / Me49) OX=508771 GN=TGME49_289830 PE=3 SV=1	1	3	3	3	1	1	3	1	1	1	1	3	1	1	1	1	3	1	1	14.3	14.3	14.3	37.766	335	335	0	3.8649	By matching	By matching	By MS/MS	By matching	By MS/MS	4.2	4.2	14.3	4.2	4.2	78564000	13245000	10497000	31259000	11309000	12254000	0	0
A0A125YIN2	12	12	12	tr|A0A125YIN2|A0A125YIN2_TOXGM Alveolin domain containing intermediate filament IMC3 OS=Toxoplasma gondii (strain ATCC 50611 / Me49) OX=508771 GN=ALV3 PE=4 SV=1	1	12	12	12	11	11	10	9	7	11	11	10	9	7	11	11	10	9	7	39.8	39.8	39.8	57.999	538	538	0	161.92	By MS/MS	By MS/MS	By MS/MS	By MS/MS	By MS/MS	37.5	37.5	37.5	26.8	21	4025300000	1013300000	826800000	1304900000	705590000	174740000	241510000	285170000
A0A125YIP8	6	6	6	tr|A0A125YIP8|A0A125YIP8_TOXGM Ribosomal protein RPS10 OS=Toxoplasma gondii (strain ATCC 50611 / Me49) OX=508771 GN=RPS10 PE=4 SV=1	1	6	6	6	5	5	5	3	2	5	5	5	3	2	5	5	5	3	2	56.6	56.6	56.6	17.398	152	152	0	30.164	By MS/MS	By MS/MS	By MS/MS	By MS/MS	By MS/MS	46.1	46.1	51.3	28.3	23	1842700000	488940000	560980000	684450000	58694000	49678000	118870000	146300000
A0A125YIQ0	3	3	3	tr|A0A125YIQ0|A0A125YIQ0_TOXGM Emp24/gp25L/p24 family protein OS=Toxoplasma gondii (strain ATCC 50611 / Me49) OX=508771 GN=TGME49_310750 PE=3 SV=1	1	3	3	3	1	1	1	2	1	1	1	1	2	1	1	1	1	2	1	11	11	11	64.977	601	601	0	4.0375	By MS/MS	By matching	By matching	By MS/MS	By MS/MS	3.7	3.7	3.7	6.5	4.5	12538000	4281000	2074000	4086500	0	2096700	0	0
A0A125YIQ5	10	10	10	tr|A0A125YIQ5|A0A125YIQ5_TOXGM Uncharacterized protein OS=Toxoplasma gondii (strain ATCC 50611 / Me49) OX=508771 GN=TGME49_276890 PE=4 SV=1	1	10	10	10	5	5	8	4	2	5	5	8	4	2	5	5	8	4	2	10.9	10.9	10.9	129.51	1174	1174	0	11.658	By MS/MS	By MS/MS	By MS/MS	By MS/MS	By MS/MS	4.8	4.7	8.8	4.2	2.6	120170000	14048000	28675000	64525000	9691100	3227100	13111000	11807000
A0A125YIR4	8	8	8	tr|A0A125YIR4|A0A125YIR4_TOXGM Serpin (Serine proteinase inhibitor) superfamily protein OS=Toxoplasma gondii (strain ATCC 50611 / Me49) OX=508771 GN=TGME49_246130 PE=3 SV=1	1	8	8	8	5	5	7	1	1	5	5	7	1	1	5	5	7	1	1	28.5	28.5	28.5	47.407	432	432	0	19.455	By MS/MS	By MS/MS	By MS/MS	By MS/MS	By MS/MS	18.1	16.7	25.2	3.2	3	124750000	35273000	26756000	60262000	1184500	1270100	13129000	12555000
A0A125YIS4	4	4	4	tr|A0A125YIS4|A0A125YIS4_TOXGM Eukaryotic translation initiation factor 5A OS=Toxoplasma gondii (strain ATCC 50611 / Me49) OX=508771 GN=TGME49_251810 PE=3 SV=1	1	4	4	4	0	0	0	3	4	0	0	0	3	4	0	0	0	3	4	34.2	34.2	34.2	17.468	161	161	0	8.1606				By MS/MS	By MS/MS	0	0	0	26.7	34.2	32977000	0	0	0	12566000	20411000	0	0
A0A125YIS8	2	2	2	tr|A0A125YIS8|A0A125YIS8_TOXGM Myosin D OS=Toxoplasma gondii (strain ATCC 50611 / Me49) OX=508771 GN=TGME49_263180 PE=3 SV=1	1	2	2	2	0	0	0	0	2	0	0	0	0	2	0	0	0	0	2	3.6	3.6	3.6	91.051	822	822	0	3.9881					By MS/MS	0	0	0	0	3.6	3962400	0	0	0	0	3962400	0	0
A0A125YIT1	9	9	9	tr|A0A125YIT1|A0A125YIT1_TOXGM G-protein beta WD-40 repeat containing protein OS=Toxoplasma gondii (strain ATCC 50611 / Me49) OX=508771 GN=TGME49_265410 PE=4 SV=1	1	9	9	9	5	2	4	8	8	5	2	4	8	8	5	2	4	8	8	23.4	23.4	23.4	67.365	607	607	0	15.271	By MS/MS	By matching	By MS/MS	By MS/MS	By MS/MS	11.4	5.8	10.4	21.3	21.3	2816700000	1002000000	20751000	785030000	604580000	404370000	722040000	287990000
A0A125YIT7	3	3	3	tr|A0A125YIT7|A0A125YIT7_TOXGM Ribosomal-ubiquitin protein RPS27A OS=Toxoplasma gondii (strain ATCC 50611 / Me49) OX=508771 GN=RPS27A PE=3 SV=1	1	3	3	3	3	2	3	2	2	3	2	3	2	2	3	2	3	2	2	18.2	18.2	18.2	17.321	154	154	0	6.0946	By MS/MS	By MS/MS	By MS/MS	By MS/MS	By MS/MS	18.2	15.6	18.2	15.6	15.6	454170000	71998000	71766000	124410000	143000000	42995000	53113000	56602000
A0A125YIU0	5	5	5	tr|A0A125YIU0|A0A125YIU0_TOXGM SAS-6_N domain-containing protein OS=Toxoplasma gondii (strain ATCC 50611 / Me49) OX=508771 GN=TGME49_301420 PE=4 SV=1	1	5	5	5	5	4	5	3	3	5	4	5	3	3	5	4	5	3	3	28.1	28.1	28.1	29.494	263	263	0	14.884	By MS/MS	By MS/MS	By MS/MS	By MS/MS	By MS/MS	28.1	19.4	28.1	14.4	14.4	169220000	47658000	33604000	54123000	25656000	8180500	17574000	19276000
A0A125YIU8	3	3	3	tr|A0A125YIU8|A0A125YIU8_TOXGM Phosphoenolpyruvate carboxykinase (ATP) OS=Toxoplasma gondii (strain ATCC 50611 / Me49) OX=508771 GN=TGME49_289650 PE=3 SV=1	1	3	3	3	3	1	1	1	0	3	1	1	1	0	3	1	1	1	0	8	8	8	75.342	677	677	0	7.0816	By MS/MS	By matching	By MS/MS	By MS/MS		8	3.5	2.2	2.2	0	50518000	25130000	9363400	6283200	9741700	0	0	0
A0A125YIW7	4	4	4	tr|A0A125YIW7|A0A125YIW7_TOXGM Uncharacterized protein OS=Toxoplasma gondii (strain ATCC 50611 / Me49) OX=508771 GN=TGME49_290030 PE=4 SV=1	1	4	4	4	1	2	1	2	2	1	2	1	2	2	1	2	1	2	2	21.4	21.4	21.4	26.565	229	229	0	20.407	By MS/MS	By MS/MS	By MS/MS	By MS/MS	By MS/MS	7	12.2	5.2	10	9.6	27508000	7510600	3744700	4954500	8408700	2889400	0	0
A0A125YIW9	1	1	1	tr|A0A125YIW9|A0A125YIW9_TOXGM Uncharacterized protein OS=Toxoplasma gondii (strain ATCC 50611 / Me49) OX=508771 GN=TGME49_246720 PE=4 SV=1	1	1	1	1	1	1	1	0	1	1	1	1	0	1	1	1	1	0	1	3.8	3.8	3.8	55.951	502	502	0	6.6422	By MS/MS	By MS/MS	By MS/MS		By matching	3.8	3.8	3.8	0	3.8	16208000	7608800	2489200	4685000	0	1424600	0	0
A0A125YIX7	16	16	16	tr|A0A125YIX7|A0A125YIX7_TOXGM Pre-mRNA-processing factor 19 OS=Toxoplasma gondii (strain ATCC 50611 / Me49) OX=508771 GN=TGME49_320210 PE=3 SV=1	1	16	16	16	12	14	16	14	11	12	14	16	14	11	12	14	16	14	11	46.6	46.6	46.6	56.08	515	515	0	146.36	By MS/MS	By MS/MS	By MS/MS	By MS/MS	By MS/MS	36.7	40	46.6	43.5	31.5	1419400000	263190000	289450000	430490000	319820000	116420000	60465000	75972000
A0A125YIY3	2	2	2	tr|A0A125YIY3|A0A125YIY3_TOXGM Thioredoxin OS=Toxoplasma gondii (strain ATCC 50611 / Me49) OX=508771 GN=TGME49_293870 PE=3 SV=1	1	2	2	2	1	2	0	2	2	1	2	0	2	2	1	2	0	2	2	27.4	27.4	27.4	12.036	106	106	0	3.5027	By MS/MS	By MS/MS		By MS/MS	By MS/MS	11.3	27.4	0	27.4	27.4	21547000	4251000	1930600	0	7095800	8269500	0	0
A0A125YIZ2	21	21	21	tr|A0A125YIZ2|A0A125YIZ2_TOXGM Uncharacterized protein OS=Toxoplasma gondii (strain ATCC 50611 / Me49) OX=508771 GN=TGME49_208360 PE=4 SV=1	1	21	21	21	14	15	15	18	16	14	15	15	18	16	14	15	15	18	16	27.6	27.6	27.6	107.3	985	985	0	196.98	By MS/MS	By MS/MS	By MS/MS	By MS/MS	By MS/MS	20.8	20.4	21.3	22.3	21.8	4350200000	669050000	769910000	805500000	1453800000	651990000	184910000	176260000
A0A125YIZ5	1	1	1	tr|A0A125YIZ5|A0A125YIZ5_TOXGM SAG-related sequence SRS19F OS=Toxoplasma gondii (strain ATCC 50611 / Me49) OX=508771 GN=SRS19F PE=4 SV=1	1	1	1	1	0	0	0	1	0	0	0	0	1	0	0	0	0	1	0	3.3	3.3	3.3	40.974	391	391	0	2.1917				By MS/MS		0	0	0	3.3	0	0	0	0	0	0	0	0	0
A0A125YJ02	1	1	1	tr|A0A125YJ02|A0A125YJ02_TOXGM CCT-alpha OS=Toxoplasma gondii (strain ATCC 50611 / Me49) OX=508771 GN=TGME49_229990 PE=3 SV=1	1	1	1	1	0	0	1	0	0	0	0	1	0	0	0	0	1	0	0	2.7	2.7	2.7	59.215	548	548	0.0030612	1.9627			By MS/MS			0	0	2.7	0	0	0	0	0	0	0	0	0	0
A0A125YJ23	6	6	6	tr|A0A125YJ23|A0A125YJ23_TOXGM Nup54 domain-containing protein OS=Toxoplasma gondii (strain ATCC 50611 / Me49) OX=508771 GN=TGME49_248500 PE=4 SV=1	1	6	6	6	3	3	2	4	5	3	3	2	4	5	3	3	2	4	5	30.9	30.9	30.9	37.561	346	346	0	11.281	By MS/MS	By MS/MS	By MS/MS	By MS/MS	By MS/MS	14.2	16.8	10.4	20.5	26.3	75734000	12249000	13023000	7410600	25097000	17954000	0	18019000
A0A125YJ28	2	2	2	tr|A0A125YJ28|A0A125YJ28_TOXGM Ribosomal protein RPS28 OS=Toxoplasma gondii (strain ATCC 50611 / Me49) OX=508771 GN=RPS28 PE=3 SV=1	1	2	2	2	2	2	2	2	2	2	2	2	2	2	2	2	2	2	2	21.2	21.2	21.2	13.214	118	118	0	6.4795	By MS/MS	By MS/MS	By MS/MS	By MS/MS	By MS/MS	21.2	21.2	21.2	21.2	21.2	329050000	66765000	73899000	66058000	114440000	7880800	65752000	76821000
A0A125YJ40	11	11	11	tr|A0A125YJ40|A0A125YJ40_TOXGM Glyceraldehyde-3-phosphate dehydrogenase OS=Toxoplasma gondii (strain ATCC 50611 / Me49) OX=508771 GN=GAPDH1 PE=3 SV=1	1	11	11	11	6	7	7	6	7	6	7	7	6	7	6	7	7	6	7	33.7	33.7	33.7	53.339	489	489	0	25.065	By MS/MS	By MS/MS	By MS/MS	By MS/MS	By MS/MS	18.6	25.4	25.2	18	20.4	512450000	104500000	127600000	165570000	42491000	72290000	43262000	41038000
A0A125YJ75	5	5	5	tr|A0A125YJ75|A0A125YJ75_TOXGM RNA recognition motif-containing protein OS=Toxoplasma gondii (strain ATCC 50611 / Me49) OX=508771 GN=TGME49_268200 PE=4 SV=1	1	5	5	5	3	2	5	2	2	3	2	5	2	2	3	2	5	2	2	15	15	15	66.429	648	648	0	19.69	By MS/MS	By MS/MS	By MS/MS	By MS/MS	By MS/MS	7.7	4.5	15	6.5	6.5	185260000	78767000	10931000	67666000	12204000	15687000	63502000	0
A0A125YJ84	9	9	9	tr|A0A125YJ84|A0A125YJ84_TOXGM Elongation factor Tu OS=Toxoplasma gondii (strain ATCC 50611 / Me49) OX=508771 GN=TGME49_262380 PE=3 SV=1	1	9	9	9	1	2	6	6	4	1	2	6	6	4	1	2	6	6	4	22.1	22.1	22.1	59.629	552	552	0	18.29	By matching	By matching	By MS/MS	By MS/MS	By MS/MS	1.6	3.6	13.6	13.9	9.1	749550000	122970000	141250000	240730000	220150000	24438000	0	0
A0A125YJA5	2	2	2	tr|A0A125YJA5|A0A125YJA5_TOXGM SAG-related sequence SRS52A OS=Toxoplasma gondii (strain ATCC 50611 / Me49) OX=508771 GN=SRS52A PE=4 SV=1	1	2	2	2	0	0	1	2	1	0	0	1	2	1	0	0	1	2	1	9.7	9.7	9.7	34.26	329	329	0	4.6096			By matching	By MS/MS	By MS/MS	0	0	3.6	9.7	6.1	45065000	0	0	4977500	35422000	4665400	0	0
A0A125YJB2	1	1	1	tr|A0A125YJB2|A0A125YJB2_TOXGM Uncharacterized protein OS=Toxoplasma gondii (strain ATCC 50611 / Me49) OX=508771 GN=TGME49_314260 PE=4 SV=1	1	1	1	1	0	1	1	1	1	0	1	1	1	1	0	1	1	1	1	6.6	6.6	6.6	23.795	213	213	0	3.0052		By MS/MS	By MS/MS	By MS/MS	By MS/MS	0	6.6	6.6	6.6	6.6	31488000	0	4348200	7016000	9084300	11040000	0	0
A0A125YJB6	1	1	1	tr|A0A125YJB6|A0A125YJB6_TOXGM SCP family extracellular subfamily protein OS=Toxoplasma gondii (strain ATCC 50611 / Me49) OX=508771 GN=TGME49_239890 PE=4 SV=1	1	1	1	1	0	0	0	1	1	0	0	0	1	1	0	0	0	1	1	7.3	7.3	7.3	26.623	246	246	0	5.6838				By MS/MS	By MS/MS	0	0	0	7.3	7.3	7673400	0	0	0	5704900	1968500	0	0
A0A125YJB8	2	2	2	tr|A0A125YJB8|A0A125YJB8_TOXGM AP2 domain transcription factor AP2XI-2 OS=Toxoplasma gondii (strain ATCC 50611 / Me49) OX=508771 GN=AP2XI2 PE=4 SV=1	1	2	2	2	1	0	2	0	0	1	0	2	0	0	1	0	2	0	0	1.4	1.4	1.4	232.85	2243	2243	0	2.3444	By matching		By MS/MS			0.9	0	1.4	0	0	7971900	4492700	0	3479300	0	0	0	0
A0A125YJF1	1	1	1	tr|A0A125YJF1|A0A125YJF1_TOXGM Dihydrolipoyllysine-residue succinyltransferase OS=Toxoplasma gondii (strain ATCC 50611 / Me49) OX=508771 GN=TGME49_219550 PE=3 SV=1	1	1	1	1	0	0	1	1	0	0	0	1	1	0	0	0	1	1	0	3	3	3	50.125	470	470	0.0020513	2.0032			By MS/MS	By matching		0	0	3	3	0	6254500	0	0	1716500	4538000	0	0	0
A0A125YJF8	2	2	2	tr|A0A125YJF8|A0A125YJF8_TOXGM Microneme protein MIC11 OS=Toxoplasma gondii (strain ATCC 50611 / Me49) OX=508771 GN=MIC11 PE=4 SV=1	1	2	2	2	0	0	0	2	2	0	0	0	2	2	0	0	0	2	2	10.3	10.3	10.3	22.432	204	204	0	2.4162				By MS/MS	By MS/MS	0	0	0	10.3	10.3	17122000	0	0	0	5887100	11235000	0	0
A0A125YJG2	9	9	9	tr|A0A125YJG2|A0A125YJG2_TOXGM 40S ribosomal protein SA OS=Toxoplasma gondii (strain ATCC 50611 / Me49) OX=508771 GN=RPSA PE=3 SV=1	1	9	9	9	7	7	7	6	6	7	7	7	6	6	7	7	7	6	6	48.4	48.4	48.4	31.512	287	287	0	89.727	By MS/MS	By MS/MS	By MS/MS	By MS/MS	By MS/MS	38.3	31.7	44.3	27.5	27.5	1004100000	244950000	202230000	262050000	175060000	119810000	74419000	72480000
A0A125YJG5	30	28	28	tr|A0A125YJG5|A0A125YJG5_TOXGM Chaperonin protein BiP OS=Toxoplasma gondii (strain ATCC 50611 / Me49) OX=508771 GN=TGME49_311720 PE=3 SV=1	1	30	28	28	24	21	25	29	27	22	19	23	27	25	22	19	23	27	25	48.4	45.8	45.8	73.252	668	668	0	298.03	By MS/MS	By MS/MS	By MS/MS	By MS/MS	By MS/MS	36.7	34.6	39.1	48.1	44.5	10070000000	1503800000	1622800000	1842800000	3674600000	1426200000	211360000	222620000
A0A125YJG8	37	37	36	tr|A0A125YJG8|A0A125YJG8_TOXGM Cell division protein CDC48AP OS=Toxoplasma gondii (strain ATCC 50611 / Me49) OX=508771 GN=CDC48AP PE=4 SV=1	1	37	37	36	2	3	8	35	29	2	3	8	35	29	2	3	8	34	28	40.4	40.4	38.8	112.89	1044	1044	0	250.06	By MS/MS	By MS/MS	By MS/MS	By MS/MS	By MS/MS	2.7	5.5	10.2	37.1	33.9	2174600000	27057000	19583000	60054000	1693500000	374340000	6146700	9342600
A0A125YJH0	2	2	2	tr|A0A125YJH0|A0A125YJH0_TOXGM Uncharacterized protein OS=Toxoplasma gondii (strain ATCC 50611 / Me49) OX=508771 GN=TGME49_293660 PE=4 SV=1	1	2	2	2	0	0	0	1	1	0	0	0	1	1	0	0	0	1	1	3	3	3	128.62	1183	1183	0	2.4226				By MS/MS	By MS/MS	0	0	0	1.1	1.9	0	0	0	0	0	0	0	0
A0A125YJJ9	4	4	4	tr|A0A125YJJ9|A0A125YJJ9_TOXGM Dihydrolipoamide acetyltransferase component of pyruvate dehydrogenase complex OS=Toxoplasma gondii (strain ATCC 50611 / Me49) OX=508771 GN=TGME49_319920 PE=3 SV=1	1	4	4	4	0	1	0	4	4	0	1	0	4	4	0	1	0	4	4	10.6	10.6	10.6	70.289	669	669	0	14.728		By matching		By MS/MS	By MS/MS	0	2.2	0	10.6	10.6	20303000	0	1670400	0	13255000	5377700	0	0
A0A125YJL2	1	1	1	tr|A0A125YJL2|A0A125YJL2_TOXGM Heat shock protein DNAJ pfj4, putative OS=Toxoplasma gondii (strain ATCC 50611 / Me49) OX=508771 GN=TGME49_260470 PE=4 SV=1	1	1	1	1	0	0	0	1	1	0	0	0	1	1	0	0	0	1	1	1.1	1.1	1.1	160.86	1426	1426	0.0010341	2.0685				By MS/MS	By MS/MS	0	0	0	1.1	1.1	9995400	0	0	0	7908500	2086900	0	0
A0A125YJN7	5	5	5	tr|A0A125YJN7|A0A125YJN7_TOXGM Ribosomal protein OS=Toxoplasma gondii (strain ATCC 50611 / Me49) OX=508771 GN=RPL10A PE=3 SV=1	1	5	5	5	1	3	4	5	5	1	3	4	5	5	1	3	4	5	5	29	29	29	24.603	217	217	0	11.966	By MS/MS	By MS/MS	By MS/MS	By MS/MS	By MS/MS	4.6	17.1	24.4	29	29	223510000	17135000	32424000	47503000	88665000	37780000	0	22362000
A0A125YJR7	9	9	9	tr|A0A125YJR7|A0A125YJR7_TOXGM Ribosomal protein RPL23 OS=Toxoplasma gondii (strain ATCC 50611 / Me49) OX=508771 GN=RPL23 PE=3 SV=1	1	9	9	9	6	5	5	8	7	6	5	5	8	7	6	5	5	8	7	64.7	64.7	64.7	14.818	139	139	0	323.31	By MS/MS	By MS/MS	By MS/MS	By MS/MS	By MS/MS	56.8	51.1	51.1	64	59	5219500000	1032800000	1521100000	1577600000	669510000	418420000	582410000	694480000
A0A125YJT1	5	5	5	tr|A0A125YJT1|A0A125YJT1_TOXGM Transporter, major facilitator family protein OS=Toxoplasma gondii (strain ATCC 50611 / Me49) OX=508771 GN=TGME49_320020 PE=4 SV=1	1	5	5	5	2	2	4	3	3	2	2	4	3	3	2	2	4	3	3	19.9	19.9	19.9	62.981	588	588	0	28.043	By MS/MS	By MS/MS	By MS/MS	By MS/MS	By MS/MS	6.6	6.6	16.3	13.6	12.4	233380000	43493000	45729000	68780000	39224000	36152000	32246000	35797000
A0A125YJW3	1	1	1	tr|A0A125YJW3|A0A125YJW3_TOXGM Uncharacterized protein OS=Toxoplasma gondii (strain ATCC 50611 / Me49) OX=508771 GN=TGME49_306895 PE=4 SV=1	1	1	1	1	0	0	0	1	1	0	0	0	1	1	0	0	0	1	1	12.4	12.4	12.4	18.252	169	169	0	2.4298				By MS/MS	By MS/MS	0	0	0	12.4	12.4	7015300	0	0	0	3776400	3238900	0	0
A0A125YJX2	11	11	11	tr|A0A125YJX2|A0A125YJX2_TOXGM Ribosomal protein RPS15A OS=Toxoplasma gondii (strain ATCC 50611 / Me49) OX=508771 GN=RPS15A PE=3 SV=1	1	11	11	11	8	8	8	8	8	8	8	8	8	8	8	8	8	8	8	39	39	39	26.589	231	231	0	50.225	By MS/MS	By MS/MS	By MS/MS	By MS/MS	By MS/MS	34.2	33.3	30.7	26	26	6329400000	1531100000	1071100000	2035800000	1257700000	433700000	456430000	359390000
A0A125YJY8	9	9	9	tr|A0A125YJY8|A0A125YJY8_TOXGM Membrane occupation and recognition nexus protein MORN1 OS=Toxoplasma gondii (strain ATCC 50611 / Me49) OX=508771 GN=MORN1 PE=4 SV=1	1	9	9	9	8	7	8	4	5	8	7	8	4	5	8	7	8	4	5	29.2	29.2	29.2	40.889	363	363	0	52.625	By MS/MS	By MS/MS	By MS/MS	By MS/MS	By MS/MS	28.4	28.1	25.3	13.2	18.2	583330000	184950000	150240000	200840000	24028000	23281000	77640000	78192000
A0A125YJZ8	25	25	25	tr|A0A125YJZ8|A0A125YJZ8_TOXGM EF hand domain-containing protein OS=Toxoplasma gondii (strain ATCC 50611 / Me49) OX=508771 GN=TGME49_216620 PE=4 SV=1	1	25	25	25	1	0	2	22	22	1	0	2	22	22	1	0	2	22	22	9.5	9.5	9.5	411.98	3700	3700	0	65.268	By matching		By MS/MS	By MS/MS	By MS/MS	0.4	0	1.3	8.5	8.6	190490000	5330900	0	8009600	119540000	57612000	0	0
A0A125YK14	1	1	1	tr|A0A125YK14|A0A125YK14_TOXGM Rhoptry kinase family protein ROP37 (Incomplete catalytic triad) OS=Toxoplasma gondii (strain ATCC 50611 / Me49) OX=508771 GN=ROP37 PE=4 SV=1	1	1	1	1	0	0	0	1	1	0	0	0	1	1	0	0	0	1	1	2.7	2.7	2.7	83.584	776	776	0.0039683	1.7634				By MS/MS	By MS/MS	0	0	0	2.7	2.7	2386400	0	0	0	0	2386400	0	0
A0A125YK43	6	6	6	tr|A0A125YK43|A0A125YK43_TOXGM Arginine decarboxylase OS=Toxoplasma gondii (strain ATCC 50611 / Me49) OX=508771 GN=TGME49_280700 PE=4 SV=1	1	6	6	6	0	2	3	3	2	0	2	3	3	2	0	2	3	3	2	8.9	8.9	8.9	135.67	1225	1225	0	8.5918		By MS/MS	By MS/MS	By MS/MS	By MS/MS	0	3.4	3.8	3.8	2.7	48788000	0	28250000	11236000	5534000	3767300	0	0
A0A125YK48	2	2	2	tr|A0A125YK48|A0A125YK48_TOXGM Small nuclear ribonucleoprotein E OS=Toxoplasma gondii (strain ATCC 50611 / Me49) OX=508771 GN=TGME49_275750 PE=3 SV=1	1	2	2	2	1	0	1	1	2	1	0	1	1	2	1	0	1	1	2	25.3	25.3	25.3	10.788	91	91	0	31.639	By matching		By MS/MS	By MS/MS	By MS/MS	13.2	0	12.1	13.2	25.3	36946000	8900300	0	10107000	8954100	8984400	0	0
A0A125YK57	5	5	5	tr|A0A125YK57|A0A125YK57_TOXGM DnaJ domain-containing protein OS=Toxoplasma gondii (strain ATCC 50611 / Me49) OX=508771 GN=TGME49_226068 PE=4 SV=1	1	5	5	5	0	0	0	5	5	0	0	0	5	5	0	0	0	5	5	18.1	18.1	18.1	50.1	443	443	0	20.288				By MS/MS	By MS/MS	0	0	0	18.1	18.1	76221000	0	0	0	54676000	21545000	0	0
A0A125YK64	7	7	7	tr|A0A125YK64|A0A125YK64_TOXGM SKIP/SNW domain-containing protein OS=Toxoplasma gondii (strain ATCC 50611 / Me49) OX=508771 GN=TGME49_233190 PE=3 SV=1	1	7	7	7	3	3	3	4	4	3	3	3	4	4	3	3	3	4	4	23	23	23	61.49	557	557	0	14.841	By MS/MS	By MS/MS	By MS/MS	By MS/MS	By MS/MS	12.7	9.7	9.7	13.6	11.1	115970000	30493000	11156000	20274000	42207000	11841000	0	0
A0A125YK80	2	2	2	tr|A0A125YK80|A0A125YK80_TOXGM GYF domain-containing protein OS=Toxoplasma gondii (strain ATCC 50611 / Me49) OX=508771 GN=TGME49_298610 PE=4 SV=1	1	2	2	2	0	0	0	2	1	0	0	0	2	1	0	0	0	2	1	1.7	1.7	1.7	237.89	2331	2331	0	3.6284				By MS/MS	By matching	0	0	0	1.7	0.8	6894100	0	0	0	6091600	802510	0	0
A0A125YK96	4	4	4	tr|A0A125YK96|A0A125YK96_TOXGM Dense granule protein GRA14 OS=Toxoplasma gondii (strain ATCC 50611 / Me49) OX=508771 GN=GRA14 PE=4 SV=1	1	4	4	4	3	3	4	4	4	3	3	4	4	4	3	3	4	4	4	15.4	15.4	15.4	44.711	408	408	0	10.979	By MS/MS	By MS/MS	By MS/MS	By MS/MS	By MS/MS	12.7	13.2	15.4	15.4	15.4	141850000	25287000	23394000	45318000	27089000	20758000	16943000	10900000
A0A125YKB1	2	2	2	tr|A0A125YKB1|A0A125YKB1_TOXGM Facilitative glucose transporter GT1 OS=Toxoplasma gondii (strain ATCC 50611 / Me49) OX=508771 GN=GT1 PE=3 SV=1	1	2	2	2	0	0	1	2	2	0	0	1	2	2	0	0	1	2	2	4.2	4.2	4.2	61.687	568	568	0	5.0858			By matching	By MS/MS	By MS/MS	0	0	1.9	4.2	4.2	20339000	0	0	2201700	8986300	9151100	0	0
A0A125YKB4	17	17	17	tr|A0A125YKB4|A0A125YKB4_TOXGM Uncharacterized protein OS=Toxoplasma gondii (strain ATCC 50611 / Me49) OX=508771 GN=TGME49_313380 PE=4 SV=1	1	17	17	17	13	12	15	12	10	13	12	15	12	10	13	12	15	12	10	76.3	76.3	76.3	31.512	274	274	0	183.35	By MS/MS	By MS/MS	By MS/MS	By MS/MS	By MS/MS	75.5	74.5	71.2	59.9	45.6	2731600000	719400000	633910000	703540000	498720000	176000000	162420000	133340000
A0A125YKC2	2	2	2	tr|A0A125YKC2|A0A125YKC2_TOXGM Transporter, major facilitator family protein OS=Toxoplasma gondii (strain ATCC 50611 / Me49) OX=508771 GN=TGME49_226020 PE=4 SV=1	1	2	2	2	0	0	0	0	2	0	0	0	0	2	0	0	0	0	2	5.3	5.3	5.3	64.569	589	589	0	3.0883					By MS/MS	0	0	0	0	5.3	11436000	0	0	0	0	11436000	0	0
A0A125YKD8	1	1	1	tr|A0A125YKD8|A0A125YKD8_TOXGM Uncharacterized protein OS=Toxoplasma gondii (strain ATCC 50611 / Me49) OX=508771 GN=TGME49_206340 PE=4 SV=1	1	1	1	1	0	0	0	1	1	0	0	0	1	1	0	0	0	1	1	9.1	9.1	9.1	19.986	187	187	0	4.9561				By MS/MS	By MS/MS	0	0	0	9.1	9.1	62149000	0	0	0	31611000	30538000	0	0
A0A125YKF9	1	1	1	tr|A0A125YKF9|A0A125YKF9_TOXGM Uncharacterized protein OS=Toxoplasma gondii (strain ATCC 50611 / Me49) OX=508771 GN=TGME49_245450 PE=4 SV=1	1	1	1	1	0	0	0	0	1	0	0	0	0	1	0	0	0	0	1	9	9	9	15.379	134	134	0	2.499					By MS/MS	0	0	0	0	9	0	0	0	0	0	0	0	0
A0A125YKG0	4	4	4	tr|A0A125YKG0|A0A125YKG0_TOXGM ATP synthase F1, delta subunit protein OS=Toxoplasma gondii (strain ATCC 50611 / Me49) OX=508771 GN=TGME49_284540 PE=3 SV=1	1	4	4	4	2	2	2	2	3	2	2	2	2	3	2	2	2	2	3	15.5	15.5	15.5	27.635	252	252	0	7.2372	By MS/MS	By MS/MS	By MS/MS	By MS/MS	By MS/MS	11.9	6.7	6.7	8.7	15.1	634430000	303750000	225450000	63388000	23685000	18149000	0	0
A0A125YKH0	4	4	4	tr|A0A125YKH0|A0A125YKH0_TOXGM 40S ribosomal protein S24 OS=Toxoplasma gondii (strain ATCC 50611 / Me49) OX=508771 GN=RPS24 PE=3 SV=1	1	4	4	4	4	4	4	3	3	4	4	4	3	3	4	4	4	3	3	15	15	15	30.375	267	267	0	16.612	By MS/MS	By MS/MS	By MS/MS	By MS/MS	By MS/MS	15	15	15	14.6	14.6	5760300000	1120500000	1547200000	1007300000	1216400000	868960000	367150000	487070000
A0A125YKI1	15	15	15	tr|A0A125YKI1|A0A125YKI1_TOXGM Myosin C OS=Toxoplasma gondii (strain ATCC 50611 / Me49) OX=508771 GN=TGME49_255190 PE=3 SV=1	1	15	15	15	11	11	11	9	6	11	11	11	9	6	11	11	11	9	6	17.7	17.7	17.7	132.66	1171	1171	0	36.372	By MS/MS	By MS/MS	By MS/MS	By MS/MS	By MS/MS	13.1	13.4	13	9.5	6.2	255730000	53702000	73612000	85090000	35048000	8280800	13765000	16959000
A0A125YKK9	5	5	5	tr|A0A125YKK9|A0A125YKK9_TOXGM DnaJ domain-containing protein OS=Toxoplasma gondii (strain ATCC 50611 / Me49) OX=508771 GN=TGME49_313400 PE=4 SV=1	1	5	5	5	3	2	2	4	4	3	2	2	4	4	3	2	2	4	4	17.7	17.7	17.7	31.966	293	293	0	19.541	By MS/MS	By matching	By MS/MS	By MS/MS	By MS/MS	12.6	12.6	12.3	17.7	17.4	116860000	9150200	5224000	33847000	40939000	27700000	0	0
A0A125YKL3	13	13	13	tr|A0A125YKL3|A0A125YKL3_TOXGM Elongation factor 1-alpha OS=Toxoplasma gondii (strain ATCC 50611 / Me49) OX=508771 GN=TGME49_286420 PE=3 SV=1	1	13	13	13	12	11	10	9	10	12	11	10	9	10	12	11	10	9	10	46.7	46.7	46.7	49.005	448	448	0	89.478	By MS/MS	By MS/MS	By MS/MS	By MS/MS	By MS/MS	46.7	42.4	41.1	28.6	32.4	3141000000	821030000	647950000	777670000	476790000	417550000	257190000	227730000
A0A125YKN1	1	1	1	tr|A0A125YKN1|A0A125YKN1_TOXGM AP complex subunit sigma OS=Toxoplasma gondii (strain ATCC 50611 / Me49) OX=508771 GN=TGME49_270370 PE=3 SV=1	1	1	1	1	1	1	1	1	0	1	1	1	1	0	1	1	1	1	0	8.6	8.6	8.6	19.678	174	174	0	9.6017	By MS/MS	By matching	By MS/MS	By MS/MS		8.6	8.6	8.6	8.6	0	31455000	8304400	6950900	12541000	3658200	0	0	0
A0A125YKT3	1	1	1	tr|A0A125YKT3|A0A125YKT3_TOXGM Signal recognition particle receptor alpha subunit OS=Toxoplasma gondii (strain ATCC 50611 / Me49) OX=508771 GN=TGME49_280610 PE=3 SV=1	1	1	1	1	1	0	1	0	0	1	0	1	0	0	1	0	1	0	0	3.1	3.1	3.1	60.814	556	556	0	2.2195	By matching		By MS/MS			3.1	0	3.1	0	0	3140200	1153100	0	1987100	0	0	0	0
A0A125YKU4	11	11	11	tr|A0A125YKU4|A0A125YKU4_TOXGM DnaJ family chaperone, putative OS=Toxoplasma gondii (strain ATCC 50611 / Me49) OX=508771 GN=TGME49_311240 PE=3 SV=1	1	11	11	11	7	6	9	7	6	7	6	9	7	6	7	6	9	7	6	39.2	39.2	39.2	47.448	426	426	0	55.08	By MS/MS	By MS/MS	By MS/MS	By MS/MS	By MS/MS	27.9	23.2	32.6	23	16.4	432250000	60827000	62138000	243330000	41792000	24169000	38956000	33696000
A0A125YKV6	5	5	5	tr|A0A125YKV6|A0A125YKV6_TOXGM Pyrophosphate--fructose 6-phosphate 1-phosphotransferase OS=Toxoplasma gondii (strain ATCC 50611 / Me49) OX=508771 GN=PFKII PE=3 SV=1	1	5	5	5	1	2	4	0	3	1	2	4	0	3	1	2	4	0	3	5	5	5	131.36	1225	1225	0	9.7433	By MS/MS	By MS/MS	By MS/MS		By MS/MS	1	2.1	4	0	2.9	42967000	3855900	12955000	23892000	0	2265200	0	8014400
A0A125YKY3	1	1	1	tr|A0A125YKY3|A0A125YKY3_TOXGM BolA family protein OS=Toxoplasma gondii (strain ATCC 50611 / Me49) OX=508771 GN=TGME49_239320 PE=3 SV=1	1	1	1	1	0	0	0	1	0	0	0	0	1	0	0	0	0	1	0	10.1	10.1	10.1	31.005	286	286	0	2.9541				By MS/MS		0	0	0	10.1	0	4699500	0	0	0	4699500	0	0	0
A0A125YL01	3	3	3	tr|A0A125YL01|A0A125YL01_TOXGM Acyltransferase domain-containing protein OS=Toxoplasma gondii (strain ATCC 50611 / Me49) OX=508771 GN=TGME49_223910 PE=4 SV=1	1	3	3	3	2	1	1	1	1	2	1	1	1	1	2	1	1	1	1	11.9	11.9	11.9	44.062	388	388	0	3.4787	By MS/MS	By matching	By MS/MS	By MS/MS	By matching	8.2	5.9	2.3	3.6	3.6	28547000	13121000	4707600	7127900	2532800	1057400	0	0
A0A125YL14	4	4	4	tr|A0A125YL14|A0A125YL14_TOXGM Small GTPase Rab2, putative OS=Toxoplasma gondii (strain ATCC 50611 / Me49) OX=508771 GN=TGME49_312050 PE=4 SV=1	1	4	4	4	2	3	2	4	3	2	3	2	4	3	2	3	2	4	3	22.9	22.9	22.9	24.209	214	214	0	11.755	By MS/MS	By MS/MS	By MS/MS	By MS/MS	By MS/MS	12.1	17.3	11.2	22.9	17.3	207200000	32864000	46120000	24978000	71796000	31444000	14519000	22028000
A0A125YL18	4	4	4	tr|A0A125YL18|A0A125YL18_TOXGM Uncharacterized protein OS=Toxoplasma gondii (strain ATCC 50611 / Me49) OX=508771 GN=TGME49_309760 PE=4 SV=1	1	4	4	4	1	1	3	2	1	1	1	3	2	1	1	1	3	2	1	17.8	17.8	17.8	34.544	315	315	0	25.28	By MS/MS	By MS/MS	By MS/MS	By MS/MS	By matching	4.8	5.4	13	9.5	4.8	32586000	8772300	0	11274000	11973000	566300	0	0
A0A125YL67	2	2	2	tr|A0A125YL67|A0A125YL67_TOXGM Dynein light chain OS=Toxoplasma gondii (strain ATCC 50611 / Me49) OX=508771 GN=TGME49_223000 PE=3 SV=1	1	2	2	2	2	2	0	1	1	2	2	0	1	1	2	2	0	1	1	23.9	23.9	23.9	15.983	138	138	0	2.646	By MS/MS	By MS/MS		By MS/MS	By MS/MS	23.9	23.9	0	15.9	15.9	22189000	5180800	8647400	0	6749800	1611100	0	0
A0A125YL91	2	2	2	tr|A0A125YL91|A0A125YL91_TOXGM Proteasome subunit alpha1, putative OS=Toxoplasma gondii (strain ATCC 50611 / Me49) OX=508771 GN=TGME49_242290 PE=3 SV=1	1	2	2	2	1	2	1	0	0	1	2	1	0	0	1	2	1	0	0	13	13	13	28.114	253	253	0	11.271	By matching	By MS/MS	By MS/MS			7.1	13	7.1	0	0	10476000	2785100	0	7691100	0	0	0	0
A0A125YLA1	4	4	4	tr|A0A125YLA1|A0A125YLA1_TOXGM Cathepsin J OS=Toxoplasma gondii (strain ATCC 50611 / Me49) OX=508771 GN=CPC2 PE=3 SV=1	1	4	4	4	0	1	1	3	2	0	1	1	3	2	0	1	1	3	2	12.6	12.6	12.6	82.982	753	753	0	4.5392		By MS/MS	By MS/MS	By MS/MS	By MS/MS	0	6.1	2.5	6.5	4	28417000	0	2717300	8372000	11371000	5956100	0	0
A0A125YLA3	11	11	11	tr|A0A125YLA3|A0A125YLA3_TOXGM Uncharacterized protein OS=Toxoplasma gondii (strain ATCC 50611 / Me49) OX=508771 GN=TGME49_232130 PE=4 SV=1	1	11	11	11	6	8	3	10	8	6	8	3	10	8	6	8	3	10	8	37	37	37	47.865	446	446	0	39.486	By MS/MS	By MS/MS	By MS/MS	By MS/MS	By MS/MS	20.4	29.1	9.4	32.5	27.1	382940000	56809000	65907000	41874000	172730000	45620000	22100000	18665000
A0A125YLC1	13	13	13	tr|A0A125YLC1|A0A125YLC1_TOXGM GYF domain-containing protein OS=Toxoplasma gondii (strain ATCC 50611 / Me49) OX=508771 GN=TGME49_315700 PE=4 SV=1	1	13	13	13	3	4	7	10	8	3	4	7	10	8	3	4	7	10	8	22.9	22.9	22.9	87.982	825	825	0	24.441	By matching	By MS/MS	By MS/MS	By MS/MS	By MS/MS	2.9	7.5	11.9	18.5	12.2	198430000	7507600	17886000	59127000	88292000	25618000	3507300	12402000
A0A125YLE3	1	1	1	tr|A0A125YLE3|A0A125YLE3_TOXGM CCT-beta OS=Toxoplasma gondii (strain ATCC 50611 / Me49) OX=508771 GN=TGME49_243710 PE=3 SV=1	1	1	1	1	0	0	0	1	0	0	0	0	1	0	0	0	0	1	0	3.3	3.3	3.3	61.472	568	568	0.0078508	1.6963				By MS/MS		0	0	0	3.3	0	0	0	0	0	0	0	0	0
A0A125YLE7	7	7	7	tr|A0A125YLE7|A0A125YLE7_TOXGM FoP_duplication domain-containing protein OS=Toxoplasma gondii (strain ATCC 50611 / Me49) OX=508771 GN=TGME49_297430 PE=4 SV=1	1	7	7	7	6	5	5	6	5	6	5	5	6	5	6	5	5	6	5	34.3	34.3	34.3	25.336	248	248	0	203.39	By MS/MS	By MS/MS	By MS/MS	By MS/MS	By MS/MS	31.5	21.8	24.6	34.3	31.5	3041600000	435460000	499370000	748090000	973550000	385080000	161940000	177290000
A0A125YLG2	11	11	11	tr|A0A125YLG2|A0A125YLG2_TOXGM Eukaryotic initiation factor-4A, putative OS=Toxoplasma gondii (strain ATCC 50611 / Me49) OX=508771 GN=TGME49_250770 PE=3 SV=1	1	11	11	11	8	6	9	6	6	8	6	9	6	6	8	6	9	6	6	43.2	43.2	43.2	46.673	412	412	0	56.83	By MS/MS	By MS/MS	By MS/MS	By MS/MS	By MS/MS	28.9	21.6	34	23.1	15.8	818330000	178440000	113220000	243860000	225410000	57398000	66516000	66587000
A0A125YLG8	2	2	2	tr|A0A125YLG8|A0A125YLG8_TOXGM MSP (Major sperm protein) domain-containing protein OS=Toxoplasma gondii (strain ATCC 50611 / Me49) OX=508771 GN=TGME49_318160 PE=4 SV=1	1	2	2	2	0	0	0	2	1	0	0	0	2	1	0	0	0	2	1	17.2	17.2	17.2	25.975	239	239	0	10.209				By MS/MS	By MS/MS	0	0	0	17.2	6.7	3218900	0	0	0	3218900	0	0	0
A0A125YLI0	3	3	3	tr|A0A125YLI0|A0A125YLI0_TOXGM Uncharacterized protein OS=Toxoplasma gondii (strain ATCC 50611 / Me49) OX=508771 GN=TGME49_263080 PE=4 SV=1	1	3	3	3	1	1	0	3	3	1	1	0	3	3	1	1	0	3	3	34.6	34.6	34.6	14.407	133	133	0	4.0931	By MS/MS	By MS/MS		By MS/MS	By MS/MS	16.5	16.5	0	34.6	34.6	27686000	6265200	3710000	0	11660000	6051500	0	0
A0A125YLJ4	17	17	17	tr|A0A125YLJ4|A0A125YLJ4_TOXGM 14-3-3 protein OS=Toxoplasma gondii (strain ATCC 50611 / Me49) OX=508771 GN=TGME49_263090 PE=3 SV=1	1	17	17	17	14	14	11	13	14	14	14	11	13	14	14	14	11	13	14	49.5	49.5	49.5	37.173	323	323	0	126.71	By MS/MS	By MS/MS	By MS/MS	By MS/MS	By MS/MS	47.1	47.1	44	40.6	43.3	3332700000	578290000	604270000	555760000	1129900000	464490000	140470000	151200000
A0A125YLM6	4	4	4	tr|A0A125YLM6|A0A125YLM6_TOXGM cAMP-dependent protein kinase regulatory subunit OS=Toxoplasma gondii (strain ATCC 50611 / Me49) OX=508771 GN=TGME49_242070 PE=3 SV=1	1	4	4	4	3	0	1	3	3	3	0	1	3	3	3	0	1	3	3	12.2	12.2	12.2	42.796	385	385	0	4.6761	By MS/MS		By MS/MS	By MS/MS	By MS/MS	9.6	0	2.6	9.9	9.9	45554000	8825500	0	7821000	15374000	13533000	0	0
A0A125YLN3	4	4	4	tr|A0A125YLN3|A0A125YLN3_TOXGM Eukaryotic translation initiation factor 3 subunit G OS=Toxoplasma gondii (strain ATCC 50611 / Me49) OX=508771 GN=TGME49_294670 PE=3 SV=1	1	4	4	4	3	3	2	2	2	3	3	2	2	2	3	3	2	2	2	22	22	22	31.812	277	277	0	11.104	By MS/MS	By MS/MS	By MS/MS	By MS/MS	By MS/MS	15.2	15.2	11.2	10.8	10.8	87435000	28096000	23121000	22137000	7542300	6538700	17781000	15006000
A0A125YLN5	2	2	2	tr|A0A125YLN5|A0A125YLN5_TOXGM Membrane protein, putative OS=Toxoplasma gondii (strain ATCC 50611 / Me49) OX=508771 GN=TGME49_225730 PE=4 SV=1	1	2	2	2	1	1	0	1	0	1	1	0	1	0	1	1	0	1	0	15.6	15.6	15.6	14.904	128	128	0.0020661	2.0391	By MS/MS	By MS/MS		By MS/MS		9.4	9.4	0	6.2	0	26302000	6064000	7387300	0	12850000	0	0	0
A0A125YLN8	13	13	13	tr|A0A125YLN8|A0A125YLN8_TOXGM Splicing factor U2AF family SnRNP auxilary factor large subunit, RRM domain-containing protein OS=Toxoplasma gondii (strain ATCC 50611 / Me49) OX=508771 GN=TGME49_319850 PE=4 SV=1	1	13	13	13	6	6	4	12	9	6	6	4	12	9	6	6	4	12	9	38.6	38.6	38.6	51.681	495	495	0	109.49	By MS/MS	By MS/MS	By MS/MS	By MS/MS	By MS/MS	27.3	25.1	21.2	29.5	22.2	429950000	114430000	88710000	72104000	114460000	40249000	43793000	39241000
A0A125YLP9	7	7	7	tr|A0A125YLP9|A0A125YLP9_TOXGM Uncharacterized protein OS=Toxoplasma gondii (strain ATCC 50611 / Me49) OX=508771 GN=TGME49_258470 PE=4 SV=1	1	7	7	7	5	5	7	5	4	5	5	7	5	4	5	5	7	5	4	39.1	39.1	39.1	31.707	284	284	0	30.063	By MS/MS	By MS/MS	By MS/MS	By MS/MS	By MS/MS	29.9	29.9	39.1	25	19.4	593500000	173370000	111860000	207720000	85307000	15232000	43385000	36776000
A0A125YLR8	3	3	3	tr|A0A125YLR8|A0A125YLR8_TOXGM TCP-1 chaperonin, putative OS=Toxoplasma gondii (strain ATCC 50611 / Me49) OX=508771 GN=TGME49_318410 PE=3 SV=1	1	3	3	3	1	3	2	0	0	1	3	2	0	0	1	3	2	0	0	9.7	9.7	9.7	58.665	537	537	0	3.4387	By MS/MS	By MS/MS	By MS/MS			3.9	9.7	6.1	0	0	56230000	5350700	28992000	21887000	0	0	0	17756000
A0A125YLS2	3	3	2	tr|A0A125YLS2|A0A125YLS2_TOXGM Small GTP binding protein rab1a, putative OS=Toxoplasma gondii (strain ATCC 50611 / Me49) OX=508771 GN=TGME49_214770 PE=4 SV=1	1	3	3	2	2	2	2	3	2	2	2	2	3	2	1	1	1	2	1	18.8	18.8	13.4	22.88	202	202	0	6.5374	By MS/MS	By MS/MS	By MS/MS	By MS/MS	By MS/MS	14.9	14.9	14.9	18.8	9.4	238350000	29972000	32444000	56477000	77469000	41986000	23850000	28747000
A0A125YLS6	10	10	10	tr|A0A125YLS6|A0A125YLS6_TOXGM Adenine nucleotide translocator, putative OS=Toxoplasma gondii (strain ATCC 50611 / Me49) OX=508771 GN=TGME49_249900 PE=3 SV=1	1	10	10	10	1	2	1	9	10	1	2	1	9	10	1	2	1	9	10	34	34	34	35.255	318	318	0	62.666	By matching	By matching	By matching	By MS/MS	By MS/MS	4.1	8.2	4.1	30.5	34	182660000	692370	2327500	318750	120360000	58953000	0	3374300
A0A125YLT4	7	7	7	tr|A0A125YLT4|A0A125YLT4_TOXGM Sec16_C domain-containing protein OS=Toxoplasma gondii (strain ATCC 50611 / Me49) OX=508771 GN=TGME49_294730 PE=3 SV=1	1	7	7	7	3	5	6	0	0	3	5	6	0	0	3	5	6	0	0	7.3	7.3	7.3	217.38	2142	2142	0	18.501	By MS/MS	By MS/MS	By MS/MS			2.7	5.1	6.1	0	0	91731000	15781000	29338000	46611000	0	0	8259600	9660200
A0A125YLT9	5	5	5	tr|A0A125YLT9|A0A125YLT9_TOXGM Microneme protein MIC10 OS=Toxoplasma gondii (strain ATCC 50611 / Me49) OX=508771 GN=MIC10 PE=4 SV=1	1	5	5	5	3	1	2	4	3	3	1	2	4	3	3	1	2	4	3	23.7	23.7	23.7	23.113	198	198	0	16.684	By MS/MS	By MS/MS	By MS/MS	By MS/MS	By MS/MS	19.2	8.6	13.1	19.2	19.2	120810000	18291000	8288000	9359200	69837000	15039000	9498200	0
A0A125YLV0	8	8	8	tr|A0A125YLV0|A0A125YLV0_TOXGM Photosensitized INA-labeled protein PHIL1 OS=Toxoplasma gondii (strain ATCC 50611 / Me49) OX=508771 GN=PHIL1 PE=4 SV=1	1	8	8	8	6	6	7	7	5	6	6	7	7	5	6	6	7	7	5	60	60	60	18.844	165	165	0	43.343	By MS/MS	By MS/MS	By MS/MS	By MS/MS	By MS/MS	58.8	58.8	60	54.5	46.7	712850000	172810000	147280000	232850000	126940000	32982000	42595000	46948000
A0A125YLV5	7;1	7;1	7;1	tr|A0A125YLV5|A0A125YLV5_TOXGM Phosphopyruvate hydratase OS=Toxoplasma gondii (strain ATCC 50611 / Me49) OX=508771 GN=TGME49_268850 PE=3 SV=1	2	7	7	7	3	2	3	5	6	3	2	3	5	6	3	2	3	5	6	25.3	25.3	25.3	52.113	475	475;444	0	41.721	By MS/MS	By MS/MS	By matching	By MS/MS	By MS/MS	12	6.1	8.6	15.4	19.4	92694000	18119000	11337000	23556000	16073000	23609000	0	10220000
A0A125YLX3	2	2	2	tr|A0A125YLX3|A0A125YLX3_TOXGM 3-hydroxyacyl-CoA dehydrogenase, NAD binding domain-containing protein OS=Toxoplasma gondii (strain ATCC 50611 / Me49) OX=508771 GN=TGME49_232090 PE=3 SV=1	1	2	2	2	0	1	1	1	0	0	1	1	1	0	0	1	1	1	0	5.9	5.9	5.9	53.772	509	509	0	3.3606		By MS/MS	By matching	By MS/MS		0	3.5	2.4	2.4	0	19843000	0	9324400	2734500	7784300	0	0	0
A0A125YLY2	3	3	3	tr|A0A125YLY2|A0A125YLY2_TOXGM Uncharacterized protein OS=Toxoplasma gondii (strain ATCC 50611 / Me49) OX=508771 GN=TGME49_248360 PE=4 SV=1	1	3	3	3	1	3	3	0	0	1	3	3	0	0	1	3	3	0	0	22.3	22.3	22.3	27.175	247	247	0	23.494	By MS/MS	By MS/MS	By MS/MS			6.9	22.3	22.3	0	0	52586000	7967800	19843000	24775000	0	0	0	12418000
A0A125YLZ6	5	5	5	tr|A0A125YLZ6|A0A125YLZ6_TOXGM ANK_REP_REGION domain-containing protein OS=Toxoplasma gondii (strain ATCC 50611 / Me49) OX=508771 GN=TGME49_266630 PE=4 SV=1	1	5	5	5	3	2	4	0	0	3	2	4	0	0	3	2	4	0	0	16	16	16	67.32	582	582	0	6.1343	By MS/MS	By MS/MS	By MS/MS			10.8	5.2	13.2	0	0	41274000	18057000	6392500	16825000	0	0	8080200	0
A0A125YM09	2	2	2	tr|A0A125YM09|A0A125YM09_TOXGM SnoRNA binding domain-containing protein OS=Toxoplasma gondii (strain ATCC 50611 / Me49) OX=508771 GN=TGME49_244100 PE=3 SV=1	1	2	2	2	0	1	1	1	2	0	1	1	1	2	0	1	1	1	2	7.1	7.1	7.1	59.851	553	553	0	3.0624		By MS/MS	By matching	By MS/MS	By MS/MS	0	3.4	3.4	3.6	7.1	18204000	0	6460800	6338500	1750500	3653700	0	0
A0A125YM10	1	1	1	tr|A0A125YM10|A0A125YM10_TOXGM Polynucleotide 5-hydroxyl-kinase OS=Toxoplasma gondii (strain ATCC 50611 / Me49) OX=508771 GN=TGME49_294700 PE=4 SV=1	1	1	1	1	0	0	0	1	0	0	0	0	1	0	0	0	0	1	0	2.6	2.6	2.6	73.663	688	688	0	2.5269				By MS/MS		0	0	0	2.6	0	63477000	0	0	0	63477000	0	0	0
A0A125YM53	5	5	5	tr|A0A125YM53|A0A125YM53_TOXGM Thioredoxin domain-containing protein OS=Toxoplasma gondii (strain ATCC 50611 / Me49) OX=508771 GN=TGME49_201800 PE=4 SV=1	1	5	5	5	2	3	1	5	4	2	3	1	5	4	2	3	1	5	4	22.8	22.8	22.8	28.527	267	267	0	8.5863	By MS/MS	By MS/MS	By MS/MS	By MS/MS	By MS/MS	7.1	15	4.1	22.8	19.9	97737000	10982000	13549000	7022800	48336000	17848000	0	9860700
A0A125YM60	22	22	22	tr|A0A125YM60|A0A125YM60_TOXGM Glyceraldehyde-3-phosphate dehydrogenase GAPDH2 OS=Toxoplasma gondii (strain ATCC 50611 / Me49) OX=508771 GN=GAPDH2 PE=3 SV=1	1	22	22	22	12	13	13	21	18	12	13	13	21	18	12	13	13	21	18	37.7	37.7	37.7	105.12	995	995	0	244.14	By MS/MS	By MS/MS	By MS/MS	By MS/MS	By MS/MS	21.5	23.4	23	34.5	29.6	2290800000	263340000	287380000	348590000	854150000	537300000	66667000	87596000
A0A125YM63	2	2	2	tr|A0A125YM63|A0A125YM63_TOXGM Uncharacterized protein OS=Toxoplasma gondii (strain ATCC 50611 / Me49) OX=508771 GN=TGME49_319510 PE=4 SV=1	1	2	2	2	0	0	0	1	2	0	0	0	1	2	0	0	0	1	2	11.6	11.6	11.6	29.923	284	284	0	2.9758				By MS/MS	By MS/MS	0	0	0	4.6	11.6	6598500	0	0	0	3596300	3002200	0	0
A0A125YM67	53	53	53	tr|A0A125YM67|A0A125YM67_TOXGM Chaperonin cpn60, putative OS=Toxoplasma gondii (strain ATCC 50611 / Me49) OX=508771 GN=TGME49_240600 PE=3 SV=1	1	53	53	53	47	48	41	40	39	47	48	41	40	39	47	48	41	40	39	78.7	78.7	78.7	72.236	667	667	0	323.31	By MS/MS	By MS/MS	By MS/MS	By MS/MS	By MS/MS	69.1	73.6	66.4	69.9	69.1	222450000000	55052000000	61309000000	53615000000	42594000000	9879600000	9931100000	10041000000
A0A125YM76	6	6	6	tr|A0A125YM76|A0A125YM76_TOXGM RNA recognition motif-containing protein OS=Toxoplasma gondii (strain ATCC 50611 / Me49) OX=508771 GN=TGME49_291330 PE=4 SV=1	1	6	6	6	1	2	1	6	3	1	2	1	6	3	1	2	1	6	3	30.3	30.3	30.3	25.512	228	228	0	23.794	By matching	By matching	By MS/MS	By MS/MS	By MS/MS	6.1	11.4	7.5	30.3	13.2	88594000	6463500	19000000	0	52592000	10538000	0	16517000
A0A125YMB2	10	10	10	tr|A0A125YMB2|A0A125YMB2_TOXGM Redoxin domain-containing protein OS=Toxoplasma gondii (strain ATCC 50611 / Me49) OX=508771 GN=TGME49_286630 PE=3 SV=1	1	10	10	10	8	8	7	9	7	8	8	7	9	7	8	8	7	9	7	38	38	38	31.107	292	292	0	132.25	By MS/MS	By MS/MS	By MS/MS	By MS/MS	By MS/MS	31.2	31.2	30.8	37.7	31.2	938370000	171950000	168010000	209730000	269790000	118890000	64785000	87208000
A0A125YME4	3	3	3	tr|A0A125YME4|A0A125YME4_TOXGM Dense granule protein DG32 OS=Toxoplasma gondii (strain ATCC 50611 / Me49) OX=508771 GN=TGME49_297880 PE=4 SV=1	1	3	3	3	2	2	1	2	1	2	2	1	2	1	2	2	1	2	1	28.3	28.3	28.3	24.153	219	219	0	12.438	By MS/MS	By MS/MS	By MS/MS	By MS/MS	By matching	19.6	19.6	11	17.4	8.7	59021000	19647000	30061000	4175200	4645000	492770	0	0
A0A125YMF5	6	4	4	tr|A0A125YMF5|A0A125YMF5_TOXGM Histone H2B OS=Toxoplasma gondii (strain ATCC 50611 / Me49) OX=508771 GN=TGME49_209910 PE=3 SV=1	1	6	4	4	4	3	5	6	2	3	3	3	4	1	3	3	3	4	1	40.7	28.5	28.5	13.732	123	123	0	94.38	By MS/MS	By MS/MS	By MS/MS	By MS/MS	By MS/MS	35	28.5	40.7	40.7	13	1877000000	507030000	462850000	544060000	284880000	78171000	351740000	345420000
A0A125YMF8	14	14	14	tr|A0A125YMF8|A0A125YMF8_TOXGM Microneme protein MIC1 OS=Toxoplasma gondii (strain ATCC 50611 / Me49) OX=508771 GN=MIC1 PE=4 SV=1	1	14	14	14	3	5	4	14	12	3	5	4	14	12	3	5	4	14	12	41.9	41.9	41.9	48.629	456	456	0	81.117	By MS/MS	By MS/MS	By MS/MS	By MS/MS	By MS/MS	8.8	13.4	11	41.9	32	1441200000	21264000	44543000	51254000	1130500000	193600000	5793800	10939000
A0A125YMG4	4	4	4	tr|A0A125YMG4|A0A125YMG4_TOXGM Uncharacterized protein OS=Toxoplasma gondii (strain ATCC 50611 / Me49) OX=508771 GN=TGME49_264990 PE=4 SV=1	1	4	4	4	2	2	2	3	2	2	2	2	3	2	2	2	2	3	2	19.3	19.3	19.3	29.069	259	259	0	22.441	By MS/MS	By MS/MS	By MS/MS	By MS/MS	By MS/MS	11.6	11.6	10.8	12.4	7.7	57014000	11335000	11928000	15504000	14981000	3266000	0	0
A0A125YMI0	2	2	2	tr|A0A125YMI0|A0A125YMI0_TOXGM Uncharacterized protein OS=Toxoplasma gondii (strain ATCC 50611 / Me49) OX=508771 GN=TGME49_211460 PE=4 SV=1	1	2	2	2	0	0	0	2	0	0	0	0	2	0	0	0	0	2	0	2.9	2.9	2.9	105.64	982	982	0	5.6723				By MS/MS		0	0	0	2.9	0	1948500	0	0	0	1948500	0	0	0
A0A125YMJ4	5	5	5	tr|A0A125YMJ4|A0A125YMJ4_TOXGM Brf1p family coiled coil protein OS=Toxoplasma gondii (strain ATCC 50611 / Me49) OX=508771 GN=TGME49_232440 PE=4 SV=1	1	5	5	5	3	1	4	4	4	3	1	4	4	4	3	1	4	4	4	15.2	15.2	15.2	54.044	468	468	0	5.7463	By MS/MS	By matching	By MS/MS	By MS/MS	By MS/MS	8.8	2.6	11.3	12.6	10.9	66302000	20377000	3988700	22153000	12190000	7594600	10625000	0
A0A125YMJ8	2	2	2	tr|A0A125YMJ8|A0A125YMJ8_TOXGM RNA recognition motif-containing protein OS=Toxoplasma gondii (strain ATCC 50611 / Me49) OX=508771 GN=TGME49_211020 PE=4 SV=1	1	2	2	2	1	1	0	2	1	1	1	0	2	1	1	1	0	2	1	13.4	13.4	13.4	28.736	268	268	0	12.709	By MS/MS	By MS/MS		By MS/MS	By MS/MS	7.8	7.8	0	13.4	7.8	18307000	3903300	4629800	0	7298200	2475900	0	0
A0A125YMK0	2	2	2	tr|A0A125YMK0|A0A125YMK0_TOXGM Uncharacterized protein OS=Toxoplasma gondii (strain ATCC 50611 / Me49) OX=508771 GN=TGME49_246950 PE=4 SV=1	1	2	2	2	1	1	2	0	0	1	1	2	0	0	1	1	2	0	0	4.4	4.4	4.4	48.565	452	452	0	2.1983	By MS/MS	By MS/MS	By MS/MS			2	2	4.4	0	0	14111000	3594800	4085600	6430800	0	0	0	0
A0A125YMM3	14	14	14	tr|A0A125YMM3|A0A125YMM3_TOXGM PDI family protein OS=Toxoplasma gondii (strain ATCC 50611 / Me49) OX=508771 GN=TGME49_232410 PE=4 SV=1	1	14	14	14	12	12	11	11	10	12	12	11	11	10	12	12	11	11	10	78.6	78.6	78.6	24.909	220	220	0	151.59	By MS/MS	By MS/MS	By MS/MS	By MS/MS	By MS/MS	75.9	75.9	65	56.4	50.5	4469400000	939320000	861340000	1001200000	1164500000	503050000	282420000	281010000
A0A125YMN8	16	16	16	tr|A0A125YMN8|A0A125YMN8_TOXGM Helicase associated domain (Ha2) protein OS=Toxoplasma gondii (strain ATCC 50611 / Me49) OX=508771 GN=TGME49_318440 PE=4 SV=1	1	16	16	16	4	2	5	12	6	4	2	5	12	6	4	2	5	12	6	11.4	11.4	11.4	236.96	2234	2234	0	39.217	By MS/MS	By MS/MS	By MS/MS	By MS/MS	By MS/MS	3.7	1.4	4.3	8.6	4.5	108510000	16879000	4060600	25454000	52383000	9735300	0	0
A0A125YMP5	1	1	1	tr|A0A125YMP5|A0A125YMP5_TOXGM PCI domain-containing protein OS=Toxoplasma gondii (strain ATCC 50611 / Me49) OX=508771 GN=TGME49_264060 PE=4 SV=1	1	1	1	1	0	0	1	0	0	0	0	1	0	0	0	0	1	0	0	3	3	3	52.959	465	465	0	2.3097			By MS/MS			0	0	3	0	0	0	0	0	0	0	0	0	0
A0A125YMQ9	3	3	3	tr|A0A125YMQ9|A0A125YMQ9_TOXGM Importin-beta N-terminal domain-containing protein OS=Toxoplasma gondii (strain ATCC 50611 / Me49) OX=508771 GN=TGME49_222380 PE=4 SV=1	1	3	3	3	2	0	3	0	1	2	0	3	0	1	2	0	3	0	1	4.1	4.1	4.1	129.49	1147	1147	0	4.7203	By MS/MS		By MS/MS		By MS/MS	3.3	0	4.1	0	1.3	33700000	8435900	0	23732000	0	1532100	0	0
A0A125YMT5	4	4	4	tr|A0A125YMT5|A0A125YMT5_TOXGM Cytochrome C oxidase subunit IIb, putative OS=Toxoplasma gondii (strain ATCC 50611 / Me49) OX=508771 GN=TGME49_310470 PE=4 SV=1	1	4	4	4	2	2	2	2	2	2	2	2	2	2	2	2	2	2	2	42.9	42.9	42.9	21.228	191	191	0	20.776	By MS/MS	By MS/MS	By MS/MS	By MS/MS	By MS/MS	28.8	28.8	20.4	13.6	13.6	141490000	12075000	13006000	13967000	72961000	29483000	0	0
A0A125YMU0	10	10	10	tr|A0A125YMU0|A0A125YMU0_TOXGM Ribosomal protein RPL21 OS=Toxoplasma gondii (strain ATCC 50611 / Me49) OX=508771 GN=RPL21 PE=3 SV=1	1	10	10	10	9	9	6	8	8	9	9	6	8	8	9	9	6	8	8	56.1	56.1	56.1	17.894	157	157	0	164.74	By MS/MS	By MS/MS	By MS/MS	By MS/MS	By MS/MS	54.8	54.8	40.1	38.2	38.2	6657400000	1551100000	1496600000	1735700000	1305700000	568370000	469540000	420430000
A0A125YMV8	10	10	10	tr|A0A125YMV8|A0A125YMV8_TOXGM RNA recognition motif-containing protein OS=Toxoplasma gondii (strain ATCC 50611 / Me49) OX=508771 GN=TGME49_305850 PE=4 SV=1	1	10	10	10	6	8	7	3	4	6	8	7	3	4	6	8	7	3	4	39.2	39.2	39.2	39.168	372	372	0	31.882	By MS/MS	By MS/MS	By MS/MS	By MS/MS	By MS/MS	26.1	33.6	30.1	13.4	16.1	275090000	55447000	96940000	102280000	13354000	7067800	20946000	28449000
A0A125YMW1	12	12	12	tr|A0A125YMW1|A0A125YMW1_TOXGM Ribosomal protein RPL19 OS=Toxoplasma gondii (strain ATCC 50611 / Me49) OX=508771 GN=RPL19 PE=3 SV=1	1	12	12	12	12	11	8	6	6	12	11	8	6	6	12	11	8	6	6	41.2	41.2	41.2	22.16	187	187	0	172.45	By MS/MS	By MS/MS	By MS/MS	By MS/MS	By MS/MS	41.2	36.4	32.1	20.9	20.9	91038000000	36034000000	29274000000	22856000000	2265400000	608670000	11329000000	10039000000
A0A125YMY9	11	11	11	tr|A0A125YMY9|A0A125YMY9_TOXGM D-3-phosphoglycerate dehydrogenase OS=Toxoplasma gondii (strain ATCC 50611 / Me49) OX=508771 GN=TGME49_239820 PE=3 SV=1	1	11	11	11	10	9	8	8	7	10	9	8	8	7	10	9	8	8	7	28	28	28	65.193	604	604	0	31.977	By MS/MS	By MS/MS	By MS/MS	By MS/MS	By MS/MS	26	24.7	22.2	18.9	17.5	337450000	54677000	90095000	106460000	51658000	34561000	24003000	23671000
A0A125YN15	2	2	2	tr|A0A125YN15|A0A125YN15_TOXGM MRP family domain-containing protein OS=Toxoplasma gondii (strain ATCC 50611 / Me49) OX=508771 GN=TGME49_318590 PE=3 SV=1	1	2	2	2	0	0	0	1	1	0	0	0	1	1	0	0	0	1	1	4.5	4.5	4.5	70.666	644	644	0.0040568	1.9049				By MS/MS	By MS/MS	0	0	0	2.8	1.7	2382400	0	0	0	0	2382400	0	0
A0A125YN22	7	7	7	tr|A0A125YN22|A0A125YN22_TOXGM Armadillo/beta-catenin family repeat-containing protein OS=Toxoplasma gondii (strain ATCC 50611 / Me49) OX=508771 GN=TGME49_294770 PE=4 SV=1	1	7	7	7	5	4	4	2	0	5	4	4	2	0	5	4	4	2	0	15.6	15.6	15.6	74.144	710	710	0	13.439	By MS/MS	By MS/MS	By MS/MS	By matching		12	9.6	8.9	3.4	0	92078000	30940000	27337000	31886000	1915400	0	11801000	8039200
A0A125YN32	17;1	17;1	10;0	tr|A0A125YN32|A0A125YN32_TOXGM Rhoptry protein ROP7 OS=Toxoplasma gondii (strain ATCC 50611 / Me49) OX=508771 GN=ROP7 PE=4 SV=1	2	17	17	10	14	11	12	14	13	14	11	12	14	13	9	7	7	7	7	31.7	31.7	20	63.394	575	575;102	0	104.04	By MS/MS	By MS/MS	By MS/MS	By MS/MS	By MS/MS	31.7	26.8	29.6	28.2	25.2	2460100000	530510000	269750000	750870000	728700000	180300000	150040000	139060000
A0A125YN45	11	11	11	tr|A0A125YN45|A0A125YN45_TOXGM Rhoptry protein ROP17 OS=Toxoplasma gondii (strain ATCC 50611 / Me49) OX=508771 GN=ROP17 PE=4 SV=1	1	11	11	11	8	8	9	9	9	8	8	9	9	9	8	8	9	9	9	26	26	26	69.087	608	608	0	77.38	By MS/MS	By MS/MS	By MS/MS	By MS/MS	By MS/MS	20.4	20.1	24.3	19.1	19.1	1316300000	132290000	247970000	218460000	578070000	139540000	46722000	96213000
A0A125YN52	11	11	11	tr|A0A125YN52|A0A125YN52_TOXGM 40S ribosomal protein S8 OS=Toxoplasma gondii (strain ATCC 50611 / Me49) OX=508771 GN=RPS8 PE=3 SV=1	1	11	11	11	8	8	10	9	11	8	8	10	9	11	8	8	10	9	11	54.1	54.1	54.1	23.561	205	205	0	323.31	By MS/MS	By MS/MS	By MS/MS	By MS/MS	By MS/MS	42.4	42.4	50.2	46.3	54.1	21970000000	4153200000	3562400000	5108300000	4537200000	4609200000	1367100000	1494500000
A0A125YN63	2	2	2	tr|A0A125YN63|A0A125YN63_TOXGM 40S ribosomal protein S12 OS=Toxoplasma gondii (strain ATCC 50611 / Me49) OX=508771 GN=RPS12 PE=3 SV=1	1	2	2	2	1	0	2	1	2	1	0	2	1	2	1	0	2	1	2	20.4	20.4	20.4	15.399	142	142	0	5.9657	By MS/MS		By MS/MS	By MS/MS	By MS/MS	11.3	0	20.4	11.3	20.4	21358000	3092700	0	5658700	3744900	8861800	0	0
A0A125YN74	2	2	2	tr|A0A125YN74|A0A125YN74_TOXGM Cyclase-associated protein, putative OS=Toxoplasma gondii (strain ATCC 50611 / Me49) OX=508771 GN=TGME49_310030 PE=3 SV=1	1	2	2	2	2	2	1	2	2	2	2	1	2	2	2	2	1	2	2	13.3	13.3	13.3	22.483	203	203	0	3.6253	By MS/MS	By matching	By MS/MS	By MS/MS	By MS/MS	13.3	13.3	6.4	13.3	13.3	65423000	30494000	13750000	9208400	7569700	4400900	0	0
A0A125YNB3	3	3	3	tr|A0A125YNB3|A0A125YNB3_TOXGM Serine/threonine-protein phosphatase OS=Toxoplasma gondii (strain ATCC 50611 / Me49) OX=508771 GN=TGME49_224220 PE=3 SV=1	1	3	3	3	3	3	2	2	2	3	3	2	2	2	3	3	2	2	2	16.1	16.1	16.1	39.127	347	347	0	21.805	By MS/MS	By MS/MS	By MS/MS	By MS/MS	By MS/MS	16.1	16.1	7.5	7.5	7.5	72873000	27043000	18131000	8841500	12232000	6624900	0	0
A0A125YNC3	7	7	7	tr|A0A125YNC3|A0A125YNC3_TOXGM Coatomer subunit gamma OS=Toxoplasma gondii (strain ATCC 50611 / Me49) OX=508771 GN=TGME49_273370 PE=3 SV=1	1	7	7	7	7	7	6	5	5	7	7	6	5	5	7	7	6	5	5	11.1	11.1	11.1	112.29	1044	1044	0	31.986	By MS/MS	By MS/MS	By MS/MS	By MS/MS	By MS/MS	11.1	11.1	10.1	9.1	9.1	194140000	42952000	54609000	74498000	15630000	6453500	13120000	14561000
A0A125YNC4	2	2	2	tr|A0A125YNC4|A0A125YNC4_TOXGM 2-oxoglutarate/malate translocase OMT OS=Toxoplasma gondii (strain ATCC 50611 / Me49) OX=508771 GN=OMT PE=3 SV=1	1	2	2	2	1	1	0	2	0	1	1	0	2	0	1	1	0	2	0	8.4	8.4	8.4	35.041	323	323	0	6.1268	By matching	By matching		By MS/MS		2.8	2.8	0	8.4	0	11555000	2194200	2520300	0	6840700	0	0	0
A0A125YNC9	2	2	2	tr|A0A125YNC9|A0A125YNC9_TOXGM Nucleoside transporter protein OS=Toxoplasma gondii (strain ATCC 50611 / Me49) OX=508771 GN=TGME49_244440 PE=3 SV=1	1	2	2	2	1	1	1	2	1	1	1	1	2	1	1	1	1	2	1	8	8	8	50.966	462	462	0	6.6273	By matching	By matching	By matching	By MS/MS	By matching	6.1	6.1	1.9	8	6.1	32375000	1198600	1697000	2423800	20499000	6556700	0	0
A0A125YND4	8	8	8	tr|A0A125YND4|A0A125YND4_TOXGM Mu1 adaptin OS=Toxoplasma gondii (strain ATCC 50611 / Me49) OX=508771 GN=TGME49_289770 PE=3 SV=1	1	8	8	8	7	6	6	2	3	7	6	6	2	3	7	6	6	2	3	28.6	28.6	28.6	48.916	430	430	0	28.804	By MS/MS	By MS/MS	By MS/MS	By MS/MS	By MS/MS	25.6	20	20.5	7.7	10	223750000	77531000	47017000	80673000	13093000	5440200	25147000	12689000
A0A125YNF9	12	12	12	tr|A0A125YNF9|A0A125YNF9_TOXGM Ribosomal protein RPS5 OS=Toxoplasma gondii (strain ATCC 50611 / Me49) OX=508771 GN=RPS5 PE=3 SV=1	1	12	12	12	10	10	8	9	8	10	10	8	9	8	10	10	8	9	8	64.6	64.6	64.6	21.613	192	192	0	70.426	By MS/MS	By MS/MS	By MS/MS	By MS/MS	By MS/MS	56.2	56.2	47.9	48.4	40.1	2609300000	704770000	678180000	618000000	453640000	154750000	199090000	197210000
A0A125YNG8	5	5	5	tr|A0A125YNG8|A0A125YNG8_TOXGM Alkyl hydroperoxide reductase/ Thiol specific antioxidant/ Mal allergen, putative OS=Toxoplasma gondii (strain ATCC 50611 / Me49) OX=508771 GN=TGME49_217890 PE=3 SV=1	1	5	5	5	2	4	3	3	3	2	4	3	3	3	2	4	3	3	3	45.4	45.4	45.4	21.722	196	196	0	12.301	By MS/MS	By MS/MS	By MS/MS	By MS/MS	By MS/MS	16.3	32.7	24.5	27	27	216810000	40797000	62930000	61563000	18195000	33330000	0	26581000
A0A125YNH2	17	17	17	tr|A0A125YNH2|A0A125YNH2_TOXGM Heat shock protein HSP60 OS=Toxoplasma gondii (strain ATCC 50611 / Me49) OX=508771 GN=HSP60 PE=3 SV=1	1	17	17	17	14	14	11	12	12	14	14	11	12	12	14	14	11	12	12	40.5	40.5	40.5	60.913	575	575	0	265.44	By MS/MS	By MS/MS	By MS/MS	By MS/MS	By MS/MS	33.2	31.1	26.4	33.7	32.2	2683100000	747210000	708190000	1090600000	93615000	43531000	219850000	234950000
A0A125YNI8	1	1	1	tr|A0A125YNI8|A0A125YNI8_TOXGM H(+)-transporting two-sector ATPase OS=Toxoplasma gondii (strain ATCC 50611 / Me49) OX=508771 GN=TGME49_256970 PE=3 SV=1	1	1	1	1	1	1	1	1	1	1	1	1	1	1	1	1	1	1	1	2.8	2.8	2.8	68.121	616	616	0	3.988	By MS/MS	By MS/MS	By MS/MS	By MS/MS	By MS/MS	2.8	2.8	2.8	2.8	2.8	22960000	5618100	4817600	8573500	2789500	1161700	0	0
A0A125YNK2	19	19	19	tr|A0A125YNK2|A0A125YNK2_TOXGM ATPase, AAA family protein OS=Toxoplasma gondii (strain ATCC 50611 / Me49) OX=508771 GN=TGME49_234420 PE=4 SV=1	1	19	19	19	12	14	12	13	13	12	14	12	13	13	12	14	12	13	13	40.5	40.5	40.5	66.806	588	588	0	105.33	By MS/MS	By MS/MS	By MS/MS	By MS/MS	By MS/MS	24.8	31	25.3	24.7	25	1604700000	285630000	251350000	328740000	540660000	198310000	71712000	59864000
A0A125YNK5	1	1	1	tr|A0A125YNK5|A0A125YNK5_TOXGM Coatomer epsilon subunit protein OS=Toxoplasma gondii (strain ATCC 50611 / Me49) OX=508771 GN=TGME49_244390 PE=3 SV=1	1	1	1	1	0	0	0	1	1	0	0	0	1	1	0	0	0	1	1	4.2	4.2	4.2	33.931	309	309	0	2.3895				By MS/MS	By MS/MS	0	0	0	4.2	4.2	0	0	0	0	0	0	0	0
A0A125YNL3	4	4	4	tr|A0A125YNL3|A0A125YNL3_TOXGM Uncharacterized protein OS=Toxoplasma gondii (strain ATCC 50611 / Me49) OX=508771 GN=TGME49_315610 PE=4 SV=1	1	4	4	4	0	0	0	3	4	0	0	0	3	4	0	0	0	3	4	22.8	22.8	22.8	15.971	158	158	0	87.203				By MS/MS	By MS/MS	0	0	0	22.2	22.8	883510000	0	0	0	715440000	168070000	0	0
A0A125YNN5	2	2	2	tr|A0A125YNN5|A0A125YNN5_TOXGM ARM repeats containing protein OS=Toxoplasma gondii (strain ATCC 50611 / Me49) OX=508771 GN=TGME49_261440 PE=4 SV=1	1	2	2	2	0	1	0	2	2	0	1	0	2	2	0	1	0	2	2	9.5	9.5	9.5	30.509	274	274	0	25.255		By MS/MS		By MS/MS	By MS/MS	0	4.4	0	9.5	9.5	25366000	0	0	0	12902000	12464000	0	0
A0A125YNQ9	1	1	1	tr|A0A125YNQ9|A0A125YNQ9_TOXGM Uncharacterized protein OS=Toxoplasma gondii (strain ATCC 50611 / Me49) OX=508771 GN=TGME49_314080 PE=4 SV=1	1	1	1	1	0	0	1	1	1	0	0	1	1	1	0	0	1	1	1	7.3	7.3	7.3	20.765	179	179	0.0078431	1.6898			By MS/MS	By MS/MS	By MS/MS	0	0	7.3	7.3	7.3	8380000	0	0	0	4798400	3581500	0	0
A0A125YNR2	7	7	7	tr|A0A125YNR2|A0A125YNR2_TOXGM DEAD (Asp-Glu-Ala-Asp) box polypeptide DDX39 OS=Toxoplasma gondii (strain ATCC 50611 / Me49) OX=508771 GN=DDX39 PE=4 SV=1	1	7	7	7	2	3	3	7	6	2	3	3	7	6	2	3	3	7	6	24.7	24.7	24.7	49.113	434	434	0	12.971	By MS/MS	By MS/MS	By MS/MS	By MS/MS	By MS/MS	9.4	11.8	11.8	24.7	17.3	396030000	77816000	74002000	106930000	95104000	42184000	41842000	30372000
A0A125YNR8	9	9	9	tr|A0A125YNR8|A0A125YNR8_TOXGM Uncharacterized protein OS=Toxoplasma gondii (strain ATCC 50611 / Me49) OX=508771 GN=TGME49_295360 PE=4 SV=1	1	9	9	9	6	5	6	6	5	6	5	6	6	5	6	5	6	6	5	38.8	38.8	38.8	29.55	268	268	0	39.763	By MS/MS	By MS/MS	By MS/MS	By MS/MS	By MS/MS	32.5	21.6	29.1	25	21.6	338930000	91153000	84710000	106960000	44918000	11190000	32201000	29864000
A0A125YNY1	3	3	3	tr|A0A125YNY1|A0A125YNY1_TOXGM Ribosomal protein RPL44 OS=Toxoplasma gondii (strain ATCC 50611 / Me49) OX=508771 GN=RPL44 PE=3 SV=1	1	3	3	3	2	2	1	3	3	2	2	1	3	3	2	2	1	3	3	25.7	25.7	25.7	12.062	105	105	0	4.045	By MS/MS	By MS/MS	By MS/MS	By MS/MS	By MS/MS	18.1	18.1	10.5	25.7	25.7	1061200000	152420000	104420000	104190000	564470000	135720000	123190000	90504000
A0A125YNY5;S8EUC5	5;5	5;5	5;5	tr|A0A125YNY5|A0A125YNY5_TOXGM Ubiquitin OS=Toxoplasma gondii (strain ATCC 50611 / Me49) OX=508771 GN=RPL40 PE=3 SV=1;tr|S8EUC5|S8EUC5_TOXGM Polyubiquitin UbC, putative OS=Toxoplasma gondii (strain ATCC 50611 / Me49) OX=508771 GN=TGME49_219820 PE=4 SV=1	2	5	5	5	4	4	2	3	3	4	4	2	3	3	4	4	2	3	3	38	38	38	14.685	129	129;611	0	9.966	By MS/MS	By MS/MS	By MS/MS	By MS/MS	By MS/MS	24	24	20.9	17.1	27.9	877450000	268690000	315220000	123050000	147170000	23318000	76093000	134670000
A0A125YP06	4	4	4	tr|A0A125YP06|A0A125YP06_TOXGM GAP40 protein OS=Toxoplasma gondii (strain ATCC 50611 / Me49) OX=508771 GN=GAP40 PE=4 SV=1	1	4	4	4	3	3	3	4	3	3	3	3	4	3	3	3	3	4	3	11.7	11.7	11.7	43.081	385	385	0	36.776	By MS/MS	By MS/MS	By MS/MS	By MS/MS	By MS/MS	9.9	9.9	9.9	11.7	7	697900000	189680000	132310000	194620000	152580000	28719000	167840000	115670000
A0A125YP09	12	12	12	tr|A0A125YP09|A0A125YP09_TOXGM SAG-related sequence SRS29B OS=Toxoplasma gondii (strain ATCC 50611 / Me49) OX=508771 GN=SRS29B PE=4 SV=1	1	12	12	12	10	9	8	11	11	10	9	8	11	11	10	9	8	11	11	52.1	52.1	52.1	34.731	336	336	0	125.57	By MS/MS	By MS/MS	By MS/MS	By MS/MS	By MS/MS	48.5	42.6	41.4	43.5	43.5	4865400000	516630000	436960000	574620000	2258700000	1078500000	118670000	129460000
A0A125YP11	15	15	15	tr|A0A125YP11|A0A125YP11_TOXGM Microneme protein MIC4 OS=Toxoplasma gondii (strain ATCC 50611 / Me49) OX=508771 GN=MIC4 PE=4 SV=1	1	15	15	15	10	9	8	13	15	10	9	8	13	15	10	9	8	13	15	35.2	35.2	35.2	63.021	580	580	0	156.36	By MS/MS	By MS/MS	By MS/MS	By MS/MS	By MS/MS	23.3	18.6	25.2	33.4	35.2	3256600000	139940000	118120000	125530000	2467500000	405450000	32740000	27322000
A0A125YP15	3	3	3	tr|A0A125YP15|A0A125YP15_TOXGM Uncharacterized protein OS=Toxoplasma gondii (strain ATCC 50611 / Me49) OX=508771 GN=TGME49_248940 PE=4 SV=1	1	3	3	3	0	0	0	3	2	0	0	0	3	2	0	0	0	3	2	7.4	7.4	7.4	59.318	502	502	0	10.012				By MS/MS	By MS/MS	0	0	0	7.4	7	37981000	0	0	0	29000000	8981700	0	0
A0A125YP27	2	2	2	tr|A0A125YP27|A0A125YP27_TOXGM RNA recognition motif-containing protein OS=Toxoplasma gondii (strain ATCC 50611 / Me49) OX=508771 GN=TGME49_320100 PE=4 SV=1	1	2	2	2	1	1	1	2	2	1	1	1	2	2	1	1	1	2	2	3.6	3.6	3.6	128.92	1216	1216	0	2.4182	By MS/MS	By MS/MS	By MS/MS	By MS/MS	By MS/MS	1.3	1.3	1.3	3.6	3.6	23701000	2700800	0	4713600	12501000	3785900	0	0
A0A125YP41	2	2	2	tr|A0A125YP41|A0A125YP41_TOXGM RNA-binding protein 8A family protein OS=Toxoplasma gondii (strain ATCC 50611 / Me49) OX=508771 GN=TGME49_233230 PE=3 SV=1	1	2	2	2	1	2	1	2	2	1	2	1	2	2	1	2	1	2	2	19.8	19.8	19.8	18.41	162	162	0	16.639	By MS/MS	By matching	By matching	By MS/MS	By MS/MS	13.6	19.8	13.6	19.8	19.8	154190000	8223300	8373500	12501000	92397000	32692000	0	5570200
A0A125YP67	8	8	8	tr|A0A125YP67|A0A125YP67_TOXGM Triosephosphate isomerase OS=Toxoplasma gondii (strain ATCC 50611 / Me49) OX=508771 GN=TPI-II PE=1 SV=1	1	8	8	8	3	3	2	7	7	3	3	2	7	7	3	3	2	7	7	34.9	34.9	34.9	39.559	375	375	0	30.917	By MS/MS	By MS/MS	By matching	By MS/MS	By MS/MS	14.4	14.1	11.2	30.9	30.7	199920000	13830000	16981000	8530900	110010000	50570000	8651100	9755200
A0A125YP81	4	4	3	tr|A0A125YP81|A0A125YP81_TOXGM Histone H2A OS=Toxoplasma gondii (strain ATCC 50611 / Me49) OX=508771 GN=TGME49_300200 PE=3 SV=1	1	4	4	3	4	4	4	4	4	4	4	4	4	4	3	3	3	3	3	25.8	25.8	20	15.92	155	155	0	13.65	By MS/MS	By MS/MS	By MS/MS	By MS/MS	By MS/MS	25.8	25.8	25.8	25.8	25.8	9379500000	1812200000	1435700000	2217800000	3723100000	190600000	1239300000	1003200000
A0A125YP92	2	2	2	tr|A0A125YP92|A0A125YP92_TOXGM Cathepsin B OS=Toxoplasma gondii (strain ATCC 50611 / Me49) OX=508771 GN=TGME49_249670 PE=3 SV=1	1	2	2	2	1	0	2	1	1	1	0	2	1	1	1	0	2	1	1	4.5	4.5	4.5	62.476	572	572	0	5.3982	By matching		By MS/MS	By matching	By MS/MS	2.3	0	4.5	2.3	2.3	23377000	2702500	0	13635000	4006900	3032700	0	0
A0A125YPA6	20	20	20	tr|A0A125YPA6|A0A125YPA6_TOXGM Vesicle-fusing ATPase OS=Toxoplasma gondii (strain ATCC 50611 / Me49) OX=508771 GN=TGME49_318510 PE=3 SV=1	1	20	20	20	14	12	14	14	13	14	12	14	14	13	14	12	14	14	13	39.1	39.1	39.1	83.466	751	751	0	93.607	By MS/MS	By MS/MS	By MS/MS	By MS/MS	By MS/MS	27.4	24.2	27.2	25.7	24.1	606640000	140010000	80346000	169920000	144950000	71411000	26792000	26691000
A0A125YPB5	2	2	2	tr|A0A125YPB5|A0A125YPB5_TOXGM IMP2_N domain-containing protein OS=Toxoplasma gondii (strain ATCC 50611 / Me49) OX=508771 GN=TGME49_255420 PE=4 SV=1	1	2	2	2	1	0	0	2	1	1	0	0	2	1	1	0	0	2	1	13.7	13.7	13.7	30.213	278	278	0	3.568	By matching			By MS/MS	By MS/MS	6.1	0	0	13.7	6.1	19311000	4884600	0	0	11664000	2762300	0	0
A0A125YPH4	5	5	5	tr|A0A125YPH4|A0A125YPH4_TOXGM Histone deacetylase OS=Toxoplasma gondii (strain ATCC 50611 / Me49) OX=508771 GN=HDAC3 PE=3 SV=1	1	5	5	5	3	3	5	1	1	3	3	5	1	1	3	3	5	1	1	22.4	22.4	22.4	50.457	451	451	0	24.102	By MS/MS	By MS/MS	By MS/MS	By MS/MS	By MS/MS	12	14.2	22.4	4.4	4.4	70781000	12361000	15673000	34424000	6448300	1874800	6914000	9452600
A0A125YPI1	8	8	8	tr|A0A125YPI1|A0A125YPI1_TOXGM Vacuolar ATP synthase subunit d, putative OS=Toxoplasma gondii (strain ATCC 50611 / Me49) OX=508771 GN=TGME49_259010 PE=3 SV=1	1	8	8	8	2	3	2	8	8	2	3	2	8	8	2	3	2	8	8	25	25	25	44.951	396	396	0	22.169	By MS/MS	By MS/MS	By MS/MS	By MS/MS	By MS/MS	5.1	9.6	6.8	25	25	164210000	12031000	15678000	21942000	79176000	35384000	8104900	0
A0A125YPJ1	12	12	12	tr|A0A125YPJ1|A0A125YPJ1_TOXGM Vacuolar proton pump subunit B OS=Toxoplasma gondii (strain ATCC 50611 / Me49) OX=508771 GN=TGME49_219800 PE=3 SV=1	1	12	12	12	4	5	3	11	10	4	5	3	11	10	4	5	3	11	10	34.7	34.7	34.7	56.614	505	505	0	56.725	By MS/MS	By MS/MS	By MS/MS	By MS/MS	By MS/MS	12.5	15	9.5	31.5	27.9	286620000	54117000	42786000	59498000	94409000	35814000	34080000	23021000
A0A125YPL6	1	1	1	tr|A0A125YPL6|A0A125YPL6_TOXGM Uncharacterized protein OS=Toxoplasma gondii (strain ATCC 50611 / Me49) OX=508771 GN=TGME49_231160 PE=4 SV=1	1	1	1	1	0	0	1	1	0	0	0	1	1	0	0	0	1	1	0	10.7	10.7	10.7	18.281	178	178	0	5.7587			By MS/MS	By MS/MS		0	0	10.7	10.7	0	13542000	0	0	7868600	5672900	0	0	0
A0A125YPQ0	22	22	22	tr|A0A125YPQ0|A0A125YPQ0_TOXGM Uncharacterized protein OS=Toxoplasma gondii (strain ATCC 50611 / Me49) OX=508771 GN=TGME49_311230 PE=4 SV=1	1	22	22	22	18	19	15	0	0	18	19	15	0	0	18	19	15	0	0	8	8	8	504.75	4690	4690	0	78.798	By MS/MS	By MS/MS	By MS/MS			7.1	7	5.2	0	0	652520000	216900000	222210000	213410000	0	0	55534000	55108000
A0A125YPQ5	1	1	1	tr|A0A125YPQ5|A0A125YPQ5_TOXGM Uncharacterized protein OS=Toxoplasma gondii (strain ATCC 50611 / Me49) OX=508771 GN=TGME49_208440 PE=4 SV=1	1	1	1	1	1	0	0	1	1	1	0	0	1	1	1	0	0	1	1	5.4	5.4	5.4	22.31	205	205	0.0078278	1.6825	By matching			By MS/MS	By matching	5.4	0	0	5.4	5.4	33137000	16036000	0	0	10107000	6993700	0	0
A0A125YPQ7	3	3	3	tr|A0A125YPQ7|A0A125YPQ7_TOXGM Ribosomal protein RPL35A OS=Toxoplasma gondii (strain ATCC 50611 / Me49) OX=508771 GN=RPL35A PE=3 SV=1	1	3	3	3	3	3	3	3	3	3	3	3	3	3	3	3	3	3	3	26.8	26.8	26.8	12.847	112	112	0	73.984	By MS/MS	By MS/MS	By MS/MS	By MS/MS	By MS/MS	26.8	26.8	26.8	26.8	26.8	3837400000	881670000	981210000	1403400000	423320000	147810000	579190000	620010000
A0A125YPR4	12;2	12;2	12;2	tr|A0A125YPR4|A0A125YPR4_TOXGM Tryptophanyl-tRNA synthetase OS=Toxoplasma gondii (strain ATCC 50611 / Me49) OX=508771 GN=TGME49_288360 PE=3 SV=1	2	12	12	12	6	8	7	4	6	6	8	7	4	6	6	8	7	4	6	22.2	22.2	22.2	77.057	689	689;142	0	27.761	By MS/MS	By MS/MS	By MS/MS	By MS/MS	By MS/MS	11.3	15.7	13.2	7.8	11.3	367960000	61476000	120250000	108210000	38951000	39076000	23069000	28349000
A0A125YPS8	2	2	2	tr|A0A125YPS8|A0A125YPS8_TOXGM Uncharacterized protein OS=Toxoplasma gondii (strain ATCC 50611 / Me49) OX=508771 GN=TGME49_294790 PE=4 SV=1	1	2	2	2	1	2	2	2	2	1	2	2	2	2	1	2	2	2	2	6.3	6.3	6.3	37.699	351	351	0	5.0839	By MS/MS	By MS/MS	By MS/MS	By MS/MS	By MS/MS	3.1	6.3	6.3	6.3	6.3	75787000	26521000	14740000	24334000	7656800	2535600	0	6861600
A0A125YPV4	3	3	3	tr|A0A125YPV4|A0A125YPV4_TOXGM Pyruvate kinase OS=Toxoplasma gondii (strain ATCC 50611 / Me49) OX=508771 GN=PYKI PE=3 SV=1	1	3	3	3	2	2	2	1	2	2	2	2	1	2	2	2	2	1	2	10.2	10.2	10.2	57.529	531	531	0	12.981	By MS/MS	By MS/MS	By MS/MS	By MS/MS	By MS/MS	6	6	6	4.1	7.5	45572000	11312000	3288500	14817000	4478000	11677000	6615700	0
A0A125YPV6	2	2	2	tr|A0A125YPV6|A0A125YPV6_TOXGM RAB43, member RAS oncogene family protein OS=Toxoplasma gondii (strain ATCC 50611 / Me49) OX=508771 GN=TGME49_203870 PE=3 SV=1	1	2	2	2	1	1	2	2	2	1	1	2	2	2	1	1	2	2	2	11.6	11.6	11.6	32.236	285	285	0	4.38	By MS/MS	By MS/MS	By MS/MS	By MS/MS	By MS/MS	4.9	4.9	11.6	11.6	11.6	52360000	5706500	7297200	16578000	17320000	5459500	0	0
A0A125YPZ0	16	16	16	tr|A0A125YPZ0|A0A125YPZ0_TOXGM Alveolin domain containing intermediate filament IMC4 OS=Toxoplasma gondii (strain ATCC 50611 / Me49) OX=508771 GN=ALV4 PE=4 SV=1	1	16	16	16	16	15	13	14	11	16	15	13	14	11	16	15	13	14	11	52	52	52	50.171	452	452	0	228.33	By MS/MS	By MS/MS	By MS/MS	By MS/MS	By MS/MS	52	52	48.5	44.2	30.3	9062400000	2072400000	2123100000	2279800000	2092900000	494130000	306300000	321120000
A0A125YPZ5	2	2	2	tr|A0A125YPZ5|A0A125YPZ5_TOXGM Uncharacterized protein OS=Toxoplasma gondii (strain ATCC 50611 / Me49) OX=508771 GN=TGME49_245640 PE=4 SV=1	1	2	2	2	1	2	1	1	0	1	2	1	1	0	1	2	1	1	0	8.4	8.4	8.4	46.534	416	416	0	12.838	By MS/MS	By MS/MS	By MS/MS	By MS/MS		2.6	8.4	5.8	5.8	0	61439000	3780000	14763000	37324000	5571800	0	0	0
A0A125YQ30	23	23	23	tr|A0A125YQ30|A0A125YQ30_TOXGM Rhoptry protein ROP5 OS=Toxoplasma gondii (strain ATCC 50611 / Me49) OX=508771 GN=ROP5 PE=4 SV=1	1	23	23	23	20	20	19	19	18	20	20	19	19	18	20	20	19	19	18	40.4	40.4	40.4	61.101	549	549	0	204.04	By MS/MS	By MS/MS	By MS/MS	By MS/MS	By MS/MS	37.2	36.2	35.2	31	30.8	26448000000	6704000000	6169800000	5824800000	5899600000	1849700000	1025700000	944140000
A0A125YQ54	11	11	11	tr|A0A125YQ54|A0A125YQ54_TOXGM Domain K-type RNA binding proteins family protein OS=Toxoplasma gondii (strain ATCC 50611 / Me49) OX=508771 GN=TGME49_235930 PE=4 SV=1	1	11	11	11	4	3	4	10	8	4	3	4	10	8	4	3	4	10	8	25.3	25.3	25.3	64.264	570	570	0	56.083	By MS/MS	By MS/MS	By MS/MS	By MS/MS	By MS/MS	10	8.1	9.1	22.5	18.1	305770000	19032000	17531000	29934000	171980000	67287000	29379000	15223000
A0A125YQ68	4	4	4	tr|A0A125YQ68|A0A125YQ68_TOXGM Asparagine synthase (glutamine-hydrolyzing) OS=Toxoplasma gondii (strain ATCC 50611 / Me49) OX=508771 GN=TGME49_253430 PE=4 SV=1	1	4	4	4	3	2	2	1	2	3	2	2	1	2	3	2	2	1	2	8.2	8.2	8.2	65.868	588	588	0	3.7802	By MS/MS	By MS/MS	By MS/MS	By MS/MS	By MS/MS	5.4	3.6	3.6	2.7	4.4	40415000	17847000	3868300	15048000	1639600	2012400	0	0
A0A125YQ73	2	2	2	tr|A0A125YQ73|A0A125YQ73_TOXGM Uncharacterized protein OS=Toxoplasma gondii (strain ATCC 50611 / Me49) OX=508771 GN=TGME49_249990 PE=4 SV=1	1	2	2	2	0	1	1	2	2	0	1	1	2	2	0	1	1	2	2	4.4	4.4	4.4	92.585	838	838	0	3.9243		By matching	By MS/MS	By MS/MS	By matching	0	1.8	1.8	4.4	4.4	63519000	0	2230300	5353000	47667000	8268600	0	0
A0A125YQD4	14	14	14	tr|A0A125YQD4|A0A125YQD4_TOXGM Myosin H OS=Toxoplasma gondii (strain ATCC 50611 / Me49) OX=508771 GN=TGME49_243250 PE=3 SV=1	1	14	14	14	12	11	11	5	3	12	11	11	5	3	12	11	11	5	3	13.2	13.2	13.2	169.66	1513	1513	0	27.619	By MS/MS	By MS/MS	By MS/MS	By MS/MS	By MS/MS	11.1	10.3	10.6	4.1	2.4	305700000	80970000	109200000	83960000	24340000	7231300	13991000	22308000
A0A125YQD9	7	7	7	tr|A0A125YQD9|A0A125YQD9_TOXGM Aspartyl protease ASP3 OS=Toxoplasma gondii (strain ATCC 50611 / Me49) OX=508771 GN=ASP3 PE=3 SV=1	1	7	7	7	2	3	3	6	6	2	3	3	6	6	2	3	3	6	6	19.3	19.3	19.3	69.155	643	643	0	53.396	By MS/MS	By MS/MS	By MS/MS	By MS/MS	By MS/MS	5.4	7.5	7.5	16	15.6	274650000	28444000	42376000	50591000	124590000	28646000	12353000	13820000
A0A125YQE2	1	1	1	tr|A0A125YQE2|A0A125YQE2_TOXGM Ribosome production factor 2 homolog OS=Toxoplasma gondii (strain ATCC 50611 / Me49) OX=508771 GN=TGME49_232520 PE=3 SV=1	1	1	1	1	0	0	0	0	1	0	0	0	0	1	0	0	0	0	1	4.5	4.5	4.5	43.251	401	401	0	4.6352					By MS/MS	0	0	0	0	4.5	1269800	0	0	0	0	1269800	0	0
A0A125YQE6	9	9	9	tr|A0A125YQE6|A0A125YQE6_TOXGM U5 snRNP-specific protein OS=Toxoplasma gondii (strain ATCC 50611 / Me49) OX=508771 GN=TGME49_310860 PE=4 SV=1	1	9	9	9	5	5	5	7	3	5	5	5	7	3	5	5	5	7	3	45.5	45.5	45.5	39.273	367	367	0	30.179	By MS/MS	By MS/MS	By MS/MS	By MS/MS	By MS/MS	21.8	21.8	22.3	34.3	13.6	202820000	36443000	41853000	39229000	80350000	4944900	18092000	22260000
A0A125YQF2	1	1	1	tr|A0A125YQF2|A0A125YQF2_TOXGM Zinc finger CDGSH-type domain-containing protein OS=Toxoplasma gondii (strain ATCC 50611 / Me49) OX=508771 GN=TGME49_254030 PE=4 SV=1	1	1	1	1	1	1	1	0	0	1	1	1	0	0	1	1	1	0	0	22	22	22	13.162	118	118	0	5.4243	By matching	By matching	By MS/MS			22	22	22	0	0	37077000	16411000	9106900	11559000	0	0	0	0
A0A125YQG0	23;2	23;2	23;2	tr|A0A125YQG0|A0A125YQG0_TOXGM Tubulin alpha chain OS=Toxoplasma gondii (strain ATCC 50611 / Me49) OX=508771 GN=TUBA1 PE=3 SV=1	2	23	23	23	23	22	21	16	13	23	22	21	16	13	23	22	21	16	13	64.2	64.2	64.2	50.113	453	453;459	0	323.31	By MS/MS	By MS/MS	By MS/MS	By MS/MS	By MS/MS	64.2	62.5	64	48.6	39.3	22677000000	5378900000	4824700000	6755400000	4668900000	1049100000	822990000	814910000
A0A125YQJ0	16	16	15	tr|A0A125YQJ0|A0A125YQJ0_TOXGM Protein disulfide-isomerase OS=Toxoplasma gondii (strain ATCC 50611 / Me49) OX=508771 GN=TGME49_211680 PE=3 SV=1	1	16	16	15	11	8	10	13	13	11	8	10	13	13	10	7	9	13	13	40.6	40.6	38.4	52.801	471	471	0	45.347	By MS/MS	By MS/MS	By MS/MS	By MS/MS	By MS/MS	30.8	23.4	28	33.1	35.5	691700000	138610000	105350000	145190000	194270000	108270000	49904000	54090000
A0A125YQK8	26	26	26	tr|A0A125YQK8|A0A125YQK8_TOXGM Apical complex lysine methyltransferase OS=Toxoplasma gondii (strain ATCC 50611 / Me49) OX=508771 GN=TGME49_216080 PE=4 SV=1	1	26	26	26	25	25	19	20	18	25	25	19	20	18	25	25	19	20	18	47.5	47.5	47.5	79.432	709	709	0	323.31	By MS/MS	By MS/MS	By MS/MS	By MS/MS	By MS/MS	47.5	46.4	37.8	29.9	26.9	59179000000	15121000000	13087000000	15460000000	10928000000	4583300000	2007200000	1887200000
A0A125YQL1	2	2	2	tr|A0A125YQL1|A0A125YQL1_TOXGM Rhoptry protein ROP18 OS=Toxoplasma gondii (strain ATCC 50611 / Me49) OX=508771 GN=ROP18 PE=4 SV=1	1	2	2	2	2	1	2	0	0	2	1	2	0	0	2	1	2	0	0	7.4	7.4	7.4	62.665	554	554	0	15.496	By MS/MS	By MS/MS	By MS/MS			7.4	2	7.4	0	0	66391000	45027000	2865100	18500000	0	0	0	0
A0A125YQL5	4	4	4	tr|A0A125YQL5|A0A125YQL5_TOXGM Uncharacterized protein OS=Toxoplasma gondii (strain ATCC 50611 / Me49) OX=508771 GN=TGME49_214575 PE=4 SV=1	1	4	4	4	1	1	2	3	2	1	1	2	3	2	1	1	2	3	2	57.6	57.6	57.6	10.282	92	92	0	8.1074	By MS/MS	By MS/MS	By MS/MS	By MS/MS	By MS/MS	13	13	25	45.7	26.1	163480000	3181400	2713100	6658900	87387000	63543000	0	0
A0A125YQM6	7	7	7	tr|A0A125YQM6|A0A125YQM6_TOXGM Guanylate-binding protein, N-terminal domain-containing protein OS=Toxoplasma gondii (strain ATCC 50611 / Me49) OX=508771 GN=TGME49_304990 PE=4 SV=1	1	7	7	7	4	1	3	7	5	4	1	3	7	5	4	1	3	7	5	8.6	8.6	8.6	142.7	1281	1281	0	19.959	By MS/MS	By MS/MS	By MS/MS	By MS/MS	By MS/MS	5.2	1.4	3.9	8.6	6.1	77555000	17419000	0	30977000	20660000	8498800	12582000	0
A0A125YQM7	7;2;1	7;2;1	7;2;1	tr|A0A125YQM7|A0A125YQM7_TOXGM Zinc finger protein OS=Toxoplasma gondii (strain ATCC 50611 / Me49) OX=508771 GN=TGME49_254650 PE=4 SV=1	3	7	7	7	5	3	5	6	6	5	3	5	6	6	5	3	5	6	6	28.2	28.2	28.2	44.657	400	400;218;92	0	23.783	By MS/MS	By MS/MS	By MS/MS	By MS/MS	By MS/MS	20	13	20	25	25	203250000	52311000	23414000	60829000	47873000	18822000	22547000	18066000
A0A125YQN0	10	10	10	tr|A0A125YQN0|A0A125YQN0_TOXGM Alveolin domain containing intermediate filament IMC12 OS=Toxoplasma gondii (strain ATCC 50611 / Me49) OX=508771 GN=IMC12 PE=4 SV=1	1	10	10	10	8	8	8	7	7	8	8	8	7	7	8	8	8	7	7	35.4	35.4	35.4	29.762	277	277	0	31.566	By MS/MS	By MS/MS	By MS/MS	By MS/MS	By MS/MS	30.7	30.7	30.7	31.4	31.4	1559300000	341120000	263150000	418740000	341270000	195040000	81970000	83866000
A0A125YQR0	10	10	10	tr|A0A125YQR0|A0A125YQR0_TOXGM PCI domain-containing protein OS=Toxoplasma gondii (strain ATCC 50611 / Me49) OX=508771 GN=TGME49_207770 PE=3 SV=1	1	10	10	10	4	5	6	7	7	4	5	6	7	7	4	5	6	7	7	23.9	23.9	23.9	55.462	511	511	0	66.037	By MS/MS	By MS/MS	By MS/MS	By MS/MS	By MS/MS	9.4	11.7	16.4	15.3	18.6	206110000	31454000	27423000	43229000	74841000	29159000	15176000	16745000
A0A125YQR2	5	5	5	tr|A0A125YQR2|A0A125YQR2_TOXGM Eukaryotic translation initiation factor 3 subunit E OS=Toxoplasma gondii (strain ATCC 50611 / Me49) OX=508771 GN=TGME49_273520 PE=3 SV=1	1	5	5	5	4	2	2	1	4	4	2	2	1	4	4	2	2	1	4	14.1	14.1	14.1	67.341	601	601	0	14.369	By MS/MS	By MS/MS	By MS/MS	By MS/MS	By MS/MS	10.1	5.3	5.3	2.5	11.1	63766000	25079000	6307800	8771700	2808700	20798000	13082000	13123000
A0A125YQR6	18	18	18	tr|A0A125YQR6|A0A125YQR6_TOXGM Ribosomal protein RPS11 OS=Toxoplasma gondii (strain ATCC 50611 / Me49) OX=508771 GN=RPS11 PE=3 SV=1	1	18	18	18	14	15	10	17	17	14	15	10	17	17	14	15	10	17	17	67.7	67.7	67.7	18.677	161	161	0	188.65	By MS/MS	By MS/MS	By MS/MS	By MS/MS	By MS/MS	56.5	60.9	41.6	65.8	65.8	50244000000	7390600000	7065700000	7525600000	21986000000	6275800000	1895300000	1843400000
A0A125YQS6	1	1	1	tr|A0A125YQS6|A0A125YQS6_TOXGM Uncharacterized protein OS=Toxoplasma gondii (strain ATCC 50611 / Me49) OX=508771 GN=TGME49_240810 PE=4 SV=1	1	1	1	1	1	0	0	1	1	1	0	0	1	1	1	0	0	1	1	3	3	3	61.262	566	566	0	3.481	By matching			By MS/MS	By MS/MS	3	0	0	3	3	5885100	968700	0	0	3721900	1194500	0	0
A0A125YQT1	1	1	1	tr|A0A125YQT1|A0A125YQT1_TOXGM 14-3-3 superfamily protein OS=Toxoplasma gondii (strain ATCC 50611 / Me49) OX=508771 GN=TGME49_227952 PE=3 SV=1	1	1	1	1	0	1	0	1	1	0	1	0	1	1	0	1	0	1	1	4	4	4	47.993	422	422	0	2.4899		By MS/MS		By MS/MS	By matching	0	4	0	4	4	9595900	0	4744700	0	4234800	616390	0	0
A0A125YQU0	10	10	10	tr|A0A125YQU0|A0A125YQU0_TOXGM Ribosomal protein RPS18 OS=Toxoplasma gondii (strain ATCC 50611 / Me49) OX=508771 GN=RPS18 PE=3 SV=1	1	10	10	10	9	9	6	10	10	9	9	6	10	10	9	9	6	10	10	57.1	57.1	57.1	17.722	156	156	0	228.71	By MS/MS	By MS/MS	By MS/MS	By MS/MS	By MS/MS	52.6	52.6	39.1	57.1	57.1	21228000000	3137800000	2713200000	2536600000	7086600000	5754200000	1125000000	988180000
A0A125YQV0	2	2	2	tr|A0A125YQV0|A0A125YQV0_TOXGM Eukaryotic translation initiation factor 3 subunit M OS=Toxoplasma gondii (strain ATCC 50611 / Me49) OX=508771 GN=TGME49_217820 PE=3 SV=1	1	2	2	2	2	1	2	1	0	2	1	2	1	0	2	1	2	1	0	6.5	6.5	6.5	51.722	463	463	0	5.3526	By MS/MS	By MS/MS	By MS/MS	By MS/MS		6.5	2.4	6.5	2.4	0	11328000	3230000	0	8098400	0	0	1724400	0
A0A125YQV2	23	23	23	tr|A0A125YQV2|A0A125YQV2_TOXGM Ribosomal protein RPL3 OS=Toxoplasma gondii (strain ATCC 50611 / Me49) OX=508771 GN=RPL3 PE=3 SV=1	1	23	23	23	18	19	16	13	13	18	19	16	13	13	18	19	16	13	13	53	53	53	44.056	389	389	0	311.57	By MS/MS	By MS/MS	By MS/MS	By MS/MS	By MS/MS	46.5	50.6	40.4	35.5	36.2	75188000000	22197000000	21384000000	28915000000	1737100000	954300000	6057500000	6615200000
A0A125YQV8	17	17	17	tr|A0A125YQV8|A0A125YQV8_TOXGM RuvB-like helicase OS=Toxoplasma gondii (strain ATCC 50611 / Me49) OX=508771 GN=TGME49_288860 PE=3 SV=1	1	17	17	17	12	11	9	11	13	12	11	9	11	13	12	11	9	11	13	39.8	39.8	39.8	55.446	508	508	0	41.27	By MS/MS	By MS/MS	By MS/MS	By MS/MS	By MS/MS	31.5	26.8	21.9	28.1	32.5	407740000	92628000	93287000	74925000	101280000	45623000	23347000	21226000
A0A125YQX7	3	3	3	tr|A0A125YQX7|A0A125YQX7_TOXGM Uncharacterized protein OS=Toxoplasma gondii (strain ATCC 50611 / Me49) OX=508771 GN=TGME49_313370 PE=4 SV=1	1	3	3	3	3	2	1	2	2	3	2	1	2	2	3	2	1	2	2	4.4	4.4	4.4	174.66	1687	1687	0	14.179	By matching	By MS/MS	By MS/MS	By matching	By MS/MS	4.4	2.8	1.7	2.7	2.7	65660000	40034000	7986700	6803700	6266200	4569500	0	0
A0A125YQZ8	9	9	9	tr|A0A125YQZ8|A0A125YQZ8_TOXGM Ribosomal protein RPL17 OS=Toxoplasma gondii (strain ATCC 50611 / Me49) OX=508771 GN=RPL17 PE=3 SV=1	1	9	9	9	8	7	6	8	9	8	7	6	8	9	8	7	6	8	9	41.5	41.5	41.5	22.269	195	195	0	323.31	By MS/MS	By MS/MS	By MS/MS	By MS/MS	By MS/MS	36.4	32.8	25.1	41	41.5	4866000000	716110000	622010000	864990000	2260300000	402640000	286100000	265530000
A0A125YR21	3	3	3	tr|A0A125YR21|A0A125YR21_TOXGM Ribosomal protein RPL38 OS=Toxoplasma gondii (strain ATCC 50611 / Me49) OX=508771 GN=RPL38 PE=3 SV=1	1	3	3	3	3	3	3	3	3	3	3	3	3	3	3	3	3	3	3	27.4	27.4	27.4	9.5832	84	84	0	6.6528	By MS/MS	By MS/MS	By MS/MS	By MS/MS	By MS/MS	27.4	27.4	27.4	27.4	27.4	635950000	72898000	56621000	90269000	280580000	135570000	77583000	45885000
A0A125YR23	1	1	1	tr|A0A125YR23|A0A125YR23_TOXGM Uncharacterized protein OS=Toxoplasma gondii (strain ATCC 50611 / Me49) OX=508771 GN=TGME49_258850 PE=4 SV=1	1	1	1	1	0	0	0	1	0	0	0	0	1	0	0	0	0	1	0	3.6	3.6	3.6	32.75	276	276	0.0040201	1.8225				By MS/MS		0	0	0	3.6	0	3686200	0	0	0	3686200	0	0	0
A0A125YR47	8	8	8	tr|A0A125YR47|A0A125YR47_TOXGM Uncharacterized protein OS=Toxoplasma gondii (strain ATCC 50611 / Me49) OX=508771 GN=TGME49_293360 PE=4 SV=1	1	8	8	8	8	8	7	4	4	8	8	7	4	4	8	8	7	4	4	65.4	65.4	65.4	26.752	243	243	0	91.01	By MS/MS	By MS/MS	By MS/MS	By MS/MS	By MS/MS	65.4	65.4	59.7	38.3	32.1	885220000	277990000	260950000	228800000	93468000	24004000	85844000	91433000
A0A125YR57	2	2	2	tr|A0A125YR57|A0A125YR57_TOXGM Glutamine amidotransferase OS=Toxoplasma gondii (strain ATCC 50611 / Me49) OX=508771 GN=TGME49_230450 PE=3 SV=1	1	2	2	2	0	1	1	0	0	0	1	1	0	0	0	1	1	0	0	4.6	4.6	4.6	62.294	569	569	0	3.5853		By MS/MS	By MS/MS			0	2.5	2.1	0	0	5754300	0	5754300	0	0	0	0	0
A0A125YR83	3	3	3	tr|A0A125YR83|A0A125YR83_TOXGM Enoyl-CoA hydratase/isomerase family protein OS=Toxoplasma gondii (strain ATCC 50611 / Me49) OX=508771 GN=TGME49_294190 PE=4 SV=1	1	3	3	3	1	1	1	2	1	1	1	1	2	1	1	1	1	2	1	7.7	7.7	7.7	80.236	716	716	0	11.869	By MS/MS	By MS/MS	By MS/MS	By MS/MS	By matching	3.2	3.2	3.2	4.5	2.7	38402000	16095000	10758000	4648900	6618600	282320	0	0
A0A125YR84	9	9	9	tr|A0A125YR84|A0A125YR84_TOXGM Uncharacterized protein OS=Toxoplasma gondii (strain ATCC 50611 / Me49) OX=508771 GN=TGME49_309600 PE=4 SV=1	1	9	9	9	4	5	5	7	6	4	5	5	7	6	4	5	5	7	6	12.6	12.6	12.6	106.52	960	960	0	31.839	By MS/MS	By MS/MS	By MS/MS	By MS/MS	By MS/MS	5.3	6.4	6.4	9.8	8	157580000	17260000	14979000	19648000	60303000	45387000	15339000	7239100
A0A125YR93	3	3	3	tr|A0A125YR93|A0A125YR93_TOXGM Uncharacterized protein OS=Toxoplasma gondii (strain ATCC 50611 / Me49) OX=508771 GN=TGME49_285250 PE=4 SV=1	1	3	3	3	2	2	1	1	1	2	2	1	1	1	2	2	1	1	1	4.1	4.1	4.1	121.22	1151	1151	0	10.409	By MS/MS	By MS/MS	By MS/MS	By MS/MS	By matching	2.4	2.4	1.7	1.1	1.1	25071000	8624200	6299700	4867800	3791400	1488200	0	0
A0A125YRB1	6	6	6	tr|A0A125YRB1|A0A125YRB1_TOXGM Ribosomal protein RPL18 OS=Toxoplasma gondii (strain ATCC 50611 / Me49) OX=508771 GN=RPL18 PE=3 SV=1	1	6	6	6	6	6	5	4	4	6	6	5	4	4	6	6	5	4	4	29.4	29.4	29.4	21.17	187	187	0	95.28	By MS/MS	By MS/MS	By MS/MS	By MS/MS	By MS/MS	29.4	29.4	27.3	26.2	26.2	9956300000	2482700000	2475400000	1608000000	3051600000	338660000	1483900000	972650000
A0A125YRE3	1	1	1	tr|A0A125YRE3|A0A125YRE3_TOXGM ATP synthase, putative OS=Toxoplasma gondii (strain ATCC 50611 / Me49) OX=508771 GN=TGME49_226000 PE=3 SV=1	1	1	1	1	0	0	0	1	1	0	0	0	1	1	0	0	0	1	1	7.1	7.1	7.1	19.457	183	183	0	10.015				By MS/MS	By MS/MS	0	0	0	7.1	7.1	10646000	0	0	0	5506600	5139600	0	0
A0A125YRG3	3	3	3	tr|A0A125YRG3|A0A125YRG3_TOXGM Prohibitin OS=Toxoplasma gondii (strain ATCC 50611 / Me49) OX=508771 GN=TGME49_243950 PE=3 SV=1	1	3	3	3	0	0	0	3	3	0	0	0	3	3	0	0	0	3	3	15.1	15.1	15.1	30.221	271	271	0	5.441				By MS/MS	By MS/MS	0	0	0	15.1	15.1	33387000	0	0	0	25148000	8238900	0	0
A0A125YRK5	4	4	4	tr|A0A125YRK5|A0A125YRK5_TOXGM Eukaryotic translation initiation factor 3 subunit H OS=Toxoplasma gondii (strain ATCC 50611 / Me49) OX=508771 GN=TGME49_251500 PE=3 SV=1	1	4	4	4	1	3	2	2	1	1	3	2	2	1	1	3	2	2	1	8.8	8.8	8.8	65.713	600	600	0	6.498	By MS/MS	By MS/MS	By MS/MS	By MS/MS	By MS/MS	1.7	6.3	4.3	3.5	1.8	22934000	1776900	7186900	0	11101000	2869300	0	5734000
A0A125YRK8	3	3	3	tr|A0A125YRK8|A0A125YRK8_TOXGM SAG-related sequence SRS17B OS=Toxoplasma gondii (strain ATCC 50611 / Me49) OX=508771 GN=SRS17B PE=4 SV=1	1	3	3	3	0	0	0	3	3	0	0	0	3	3	0	0	0	3	3	15.8	15.8	15.8	39.375	379	379	0	8.0751				By MS/MS	By MS/MS	0	0	0	15.8	15.8	55660000	0	0	0	29062000	26598000	0	0
A0A125YRL0	1	1	1	tr|A0A125YRL0|A0A125YRL0_TOXGM COPI associated protein, putative OS=Toxoplasma gondii (strain ATCC 50611 / Me49) OX=508771 GN=TGME49_260500 PE=4 SV=1	1	1	1	1	1	1	1	1	0	1	1	1	1	0	1	1	1	1	0	6.3	6.3	6.3	29.924	270	270	0.0039643	1.7598	By MS/MS	By MS/MS	By MS/MS	By matching		6.3	6.3	6.3	6.3	0	21536000	6688300	4634200	8051300	2162700	0	0	0
A0A125YRM2	6	6	6	tr|A0A125YRM2|A0A125YRM2_TOXGM Ribosomal protein RPL9 OS=Toxoplasma gondii (strain ATCC 50611 / Me49) OX=508771 GN=RPL9 PE=3 SV=1	1	6	6	6	6	5	6	2	2	6	5	6	2	2	6	5	6	2	2	37.9	37.9	37.9	21.424	190	190	0	39.767	By MS/MS	By MS/MS	By MS/MS	By MS/MS	By MS/MS	37.9	28.9	37.9	14.2	14.2	2233100000	755960000	499810000	800050000	162980000	14356000	273380000	224670000
A0A125YRN8	1	1	1	tr|A0A125YRN8|A0A125YRN8_TOXGM Uncharacterized protein OS=Toxoplasma gondii (strain ATCC 50611 / Me49) OX=508771 GN=TGME49_311480 PE=4 SV=1	1	1	1	1	1	1	1	0	0	1	1	1	0	0	1	1	1	0	0	7.8	7.8	7.8	42.379	386	386	0	11.761	By matching	By matching	By MS/MS			7.8	7.8	7.8	0	0	30047000	10231000	8170800	11645000	0	0	0	0
A0A125YRT0	15	15	15	tr|A0A125YRT0|A0A125YRT0_TOXGM Microneme protein MIC8 OS=Toxoplasma gondii (strain ATCC 50611 / Me49) OX=508771 GN=MIC8 PE=4 SV=1	1	15	15	15	1	0	0	15	8	1	0	0	15	8	1	0	0	15	8	39.8	39.8	39.8	74.647	684	684	0	41.111	By matching			By MS/MS	By MS/MS	1.6	0	0	39.8	15.2	205760000	3218200	0	0	185860000	16672000	0	0
A0A125YRT3	7	7	7	tr|A0A125YRT3|A0A125YRT3_TOXGM WD-40 repeat protein OS=Toxoplasma gondii (strain ATCC 50611 / Me49) OX=508771 GN=TGME49_290850 PE=4 SV=1	1	7	7	7	3	2	3	5	2	3	2	3	5	2	3	2	3	5	2	17.9	17.9	17.9	58.308	521	521	0	12.875	By MS/MS	By MS/MS	By MS/MS	By MS/MS	By matching	7.3	6.3	6.7	12.9	5.2	37057000	5008000	17427000	4382300	9132300	1107200	4076600	0
A0A125YRU0	3	3	3	tr|A0A125YRU0|A0A125YRU0_TOXGM Lactamase_B domain-containing protein OS=Toxoplasma gondii (strain ATCC 50611 / Me49) OX=508771 GN=TGME49_231150 PE=4 SV=1	1	3	3	3	0	0	1	2	0	0	0	1	2	0	0	0	1	2	0	7.6	7.6	7.6	73.266	662	662	0	8.8136			By MS/MS	By MS/MS		0	0	1.5	6	0	22089000	0	0	0	22089000	0	0	0
A0A125YRU2	59	59	59	tr|A0A125YRU2|A0A125YRU2_TOXGM Myosin F OS=Toxoplasma gondii (strain ATCC 50611 / Me49) OX=508771 GN=TGME49_278870 PE=3 SV=1	1	59	59	59	35	29	33	55	51	35	29	33	55	51	35	29	33	55	51	40.1	40.1	40.1	216.4	1953	1953	0	323.31	By MS/MS	By MS/MS	By MS/MS	By MS/MS	By MS/MS	24.8	19.5	23.6	38.2	35.3	5395300000	458790000	368640000	573440000	2812800000	1181600000	78152000	70233000
A0A125YRX2	7	7	7	tr|A0A125YRX2|A0A125YRX2_TOXGM Ribosomal protein RPS23 OS=Toxoplasma gondii (strain ATCC 50611 / Me49) OX=508771 GN=RPS23 PE=3 SV=1	1	7	7	7	3	4	3	7	7	3	4	3	7	7	3	4	3	7	7	44.1	44.1	44.1	15.801	143	143	0	323.31	By MS/MS	By MS/MS	By MS/MS	By MS/MS	By MS/MS	30.1	37.8	30.1	44.1	44.1	30129000000	1616500000	3691600000	5222800000	16296000000	3302100000	1041300000	1247600000
A0A125YRY1	1	1	1	tr|A0A125YRY1|A0A125YRY1_TOXGM Uncharacterized protein OS=Toxoplasma gondii (strain ATCC 50611 / Me49) OX=508771 GN=TGME49_240520 PE=4 SV=1	1	1	1	1	0	0	1	0	0	0	0	1	0	0	0	0	1	0	0	3.5	3.5	3.5	44.463	399	399	0	4.8135			By MS/MS			0	0	3.5	0	0	0	0	0	0	0	0	0	0
A0A125YRY4	6	6	6	tr|A0A125YRY4|A0A125YRY4_TOXGM Multi-pass transmembrane protein OS=Toxoplasma gondii (strain ATCC 50611 / Me49) OX=508771 GN=TGME49_219270 PE=4 SV=1	1	6	6	6	6	5	5	5	3	6	5	5	5	3	6	5	5	5	3	29.8	29.8	29.8	43.033	389	389	0	126.67	By MS/MS	By MS/MS	By MS/MS	By MS/MS	By MS/MS	29.8	21.6	27.8	25.7	8.7	871820000	278670000	228830000	209140000	123920000	31254000	85955000	66501000
A0A125YS18	9	9	9	tr|A0A125YS18|A0A125YS18_TOXGM Endonuclease/exonuclease/phosphatase domain-containing protein OS=Toxoplasma gondii (strain ATCC 50611 / Me49) OX=508771 GN=TGME49_238400 PE=4 SV=1	1	9	9	9	0	0	0	9	3	0	0	0	9	3	0	0	0	9	3	4.8	4.8	4.8	290.21	2708	2708	0	27.648				By MS/MS	By MS/MS	0	0	0	4.8	1.5	15440000	0	0	0	11289000	4151200	0	0
A0A125YS29	2	2	2	tr|A0A125YS29|A0A125YS29_TOXGM Calmodulin OS=Toxoplasma gondii (strain ATCC 50611 / Me49) OX=508771 GN=TGME49_249240 PE=3 SV=1	1	2	2	2	2	2	2	1	1	2	2	2	1	1	2	2	2	1	1	20.1	20.1	20.1	16.805	149	149	0	7.3905	By MS/MS	By MS/MS	By MS/MS	By MS/MS	By MS/MS	20.1	20.1	20.1	8.7	8.7	103770000	24882000	27553000	44925000	3688000	2726700	14391000	20213000
A0A125YS35	3	3	3	tr|A0A125YS35|A0A125YS35_TOXGM Small nuclear ribonucleoprotein Sm D3 OS=Toxoplasma gondii (strain ATCC 50611 / Me49) OX=508771 GN=TGME49_309740 PE=3 SV=1	1	3	3	3	2	3	3	2	2	2	3	3	2	2	2	3	3	2	2	31.3	31.3	31.3	14.411	131	131	0	39.536	By MS/MS	By MS/MS	By MS/MS	By MS/MS	By MS/MS	14.5	31.3	31.3	14.5	14.5	428260000	52029000	105890000	153120000	83812000	33405000	37480000	59764000
A0A125YS46	1	1	1	tr|A0A125YS46|A0A125YS46_TOXGM 40S ribosomal protein S21 OS=Toxoplasma gondii (strain ATCC 50611 / Me49) OX=508771 GN=RPS21 PE=3 SV=1	1	1	1	1	1	1	1	0	1	1	1	1	0	1	1	1	1	0	1	20.7	20.7	20.7	9.0341	82	82	0	10.213	By MS/MS	By MS/MS	By MS/MS		By MS/MS	20.7	20.7	20.7	0	20.7	72459000	17008000	14999000	34552000	0	5899500	0	0
A0A125YS54	2	2	2	tr|A0A125YS54|A0A125YS54_TOXGM Cytochrome c, putative OS=Toxoplasma gondii (strain ATCC 50611 / Me49) OX=508771 GN=TGME49_229420 PE=3 SV=1	1	2	2	2	0	0	1	2	2	0	0	1	2	2	0	0	1	2	2	17.8	17.8	17.8	18.1	163	163	0	10.713			By MS/MS	By MS/MS	By MS/MS	0	0	12.3	17.8	17.8	60416000	0	0	4662900	34067000	21686000	0	0
A0A125YS58	1	1	1	tr|A0A125YS58|A0A125YS58_TOXGM ATP-dependent RNA helicase OS=Toxoplasma gondii (strain ATCC 50611 / Me49) OX=508771 GN=TGME49_233520 PE=4 SV=1	1	1	1	1	1	1	1	0	0	1	1	1	0	0	1	1	1	0	0	2.7	2.7	2.7	88.864	801	801	0	2.3963	By matching	By MS/MS	By matching			2.7	2.7	2.7	0	0	32122000	6961600	22690000	2469400	0	0	0	0
A0A125YS62	2	2	2	tr|A0A125YS62|A0A125YS62_TOXGM Eukaryotic initiation factor-4E, putative OS=Toxoplasma gondii (strain ATCC 50611 / Me49) OX=508771 GN=TGME49_223410 PE=3 SV=1	1	2	2	2	0	0	1	2	2	0	0	1	2	2	0	0	1	2	2	9.8	9.8	9.8	25.981	225	225	0	2.8245			By MS/MS	By MS/MS	By MS/MS	0	0	5.3	9.8	9.8	27617000	0	0	11343000	9418300	6855200	0	0
A0A125YS70	2	2	2	tr|A0A125YS70|A0A125YS70_TOXGM Profilin OS=Toxoplasma gondii (strain ATCC 50611 / Me49) OX=508771 GN=PRF PE=3 SV=1	1	2	2	2	0	1	1	1	2	0	1	1	1	2	0	1	1	1	2	16.4	16.4	16.4	17.741	165	165	0	6.3566		By MS/MS	By MS/MS	By matching	By MS/MS	0	6.1	6.1	6.1	16.4	52049000	0	13392000	15810000	12058000	10789000	0	0
A0A125YS91	27	27	27	tr|A0A125YS91|A0A125YS91_TOXGM Uncharacterized protein OS=Toxoplasma gondii (strain ATCC 50611 / Me49) OX=508771 GN=TGME49_301410 PE=4 SV=1	1	27	27	27	21	22	21	21	20	21	22	21	21	20	21	22	21	21	20	47.4	47.4	47.4	106.28	1033	1033	0	198.56	By MS/MS	By MS/MS	By MS/MS	By MS/MS	By MS/MS	33.9	34.8	35.7	33.3	31.7	1926400000	439550000	386460000	593320000	318870000	188150000	55019000	53194000
A0A125YS93	8	8	8	tr|A0A125YS93|A0A125YS93_TOXGM Peptidase M16 family potein, putative OS=Toxoplasma gondii (strain ATCC 50611 / Me49) OX=508771 GN=TGME49_236210 PE=3 SV=1	1	8	8	8	5	6	5	4	4	5	6	5	4	4	5	6	5	4	4	28.5	28.5	28.5	56.915	509	509	0	39.723	By MS/MS	By MS/MS	By MS/MS	By MS/MS	By MS/MS	16.1	21.6	17.9	11.8	11.8	259460000	61467000	110020000	59136000	13640000	15200000	36191000	46959000
A0A125YS99	4	4	4	tr|A0A125YS99|A0A125YS99_TOXGM Eukaryotic translation initiation factor 3 subunit B OS=Toxoplasma gondii (strain ATCC 50611 / Me49) OX=508771 GN=TGME49_222860 PE=3 SV=1	1	4	4	4	0	0	3	2	2	0	0	3	2	2	0	0	3	2	2	5.8	5.8	5.8	88.391	756	756	0	5.0948			By MS/MS	By MS/MS	By MS/MS	0	0	3.7	3.4	3.4	18903000	0	0	5013700	6377700	7511900	0	0
A0A125YSA5	1	1	1	tr|A0A125YSA5|A0A125YSA5_TOXGM SPRY domain-containing protein OS=Toxoplasma gondii (strain ATCC 50611 / Me49) OX=508771 GN=TGME49_293060 PE=4 SV=1	1	1	1	1	1	0	0	0	0	1	0	0	0	0	1	0	0	0	0	2.2	2.2	2.2	80.29	740	740	0.0020429	1.9762	By MS/MS					2.2	0	0	0	0	1380600	1380600	0	0	0	0	0	0
A0A125YSC1	4	4	4	tr|A0A125YSC1|A0A125YSC1_TOXGM Actin like protein ALP1 OS=Toxoplasma gondii (strain ATCC 50611 / Me49) OX=508771 GN=ALP1 PE=3 SV=1	1	4	4	4	0	0	1	4	3	0	0	1	4	3	0	0	1	4	3	12.3	12.3	12.3	46.086	414	414	0	12.507			By MS/MS	By MS/MS	By matching	0	0	2.7	12.3	11.8	21756000	0	0	5212400	13764000	2779800	0	0
A0A125YSC7	3	3	3	tr|A0A125YSC7|A0A125YSC7_TOXGM Formate/nitrite transporter protein OS=Toxoplasma gondii (strain ATCC 50611 / Me49) OX=508771 GN=TGME49_209800 PE=3 SV=1	1	3	3	3	0	0	0	1	3	0	0	0	1	3	0	0	0	1	3	9.5	9.5	9.5	44.29	412	412	0	8.8517				By matching	By MS/MS	0	0	0	4.4	9.5	145590000	0	0	0	37204000	108380000	0	0
A0A125YSG4	9	9	9	tr|A0A125YSG4|A0A125YSG4_TOXGM Ribosomal protein RPS13 OS=Toxoplasma gondii (strain ATCC 50611 / Me49) OX=508771 GN=RPS13 PE=3 SV=1	1	9	9	9	8	6	7	9	9	8	6	7	9	9	8	6	7	9	9	47	47	47	17.176	151	151	0	35.251	By MS/MS	By MS/MS	By MS/MS	By MS/MS	By MS/MS	45.7	40.4	41.1	47	47	40737000000	3267000000	3335200000	4189700000	24255000000	5689900000	1416600000	1574500000
A0A125YSI7	9	9	9	tr|A0A125YSI7|A0A125YSI7_TOXGM DEAD (Asp-Glu-Ala-Asp) box polypeptide DDX3X OS=Toxoplasma gondii (strain ATCC 50611 / Me49) OX=508771 GN=DDX3X PE=3 SV=1	1	9	9	9	5	5	4	4	3	5	5	4	4	3	5	5	4	4	3	20.7	20.7	20.7	78.592	734	734	0	11.217	By MS/MS	By MS/MS	By MS/MS	By MS/MS	By MS/MS	8.6	10.5	10.1	7.2	4.5	125110000	25219000	31083000	46105000	17847000	4858100	14063000	10662000
A0A125YSJ0	1	1	1	tr|A0A125YSJ0|A0A125YSJ0_TOXGM Uncharacterized protein OS=Toxoplasma gondii (strain ATCC 50611 / Me49) OX=508771 GN=TGME49_310360 PE=4 SV=1	1	1	1	1	0	0	1	0	0	0	0	1	0	0	0	0	1	0	0	14.7	14.7	14.7	24.539	224	224	0.0087634	1.6454			By MS/MS			0	0	14.7	0	0	10395000	0	0	10395000	0	0	0	0
A0A125YSK6	15	15	14	tr|A0A125YSK6|A0A125YSK6_TOXGM 26S proteasome regulatory subunit 7, putative OS=Toxoplasma gondii (strain ATCC 50611 / Me49) OX=508771 GN=TGME49_277500 PE=3 SV=1	1	15	15	14	10	10	11	15	11	10	10	11	15	11	9	9	10	14	10	36.6	36.6	34	52.367	476	476	0	33.193	By MS/MS	By MS/MS	By MS/MS	By MS/MS	By MS/MS	22.7	26.1	25.8	36.6	24.8	554480000	97459000	75744000	165080000	159410000	56779000	31042000	26590000
A0A125YSK8	31	31	31	tr|A0A125YSK8|A0A125YSK8_TOXGM DNA helicase OS=Toxoplasma gondii (strain ATCC 50611 / Me49) OX=508771 GN=TGME49_243920 PE=3 SV=1	1	31	31	31	25	23	23	21	22	25	23	23	21	22	25	23	23	21	22	50.6	50.6	50.6	88.211	794	794	0	130.51	By MS/MS	By MS/MS	By MS/MS	By MS/MS	By MS/MS	40.1	36.9	42.6	35.5	35.3	1740600000	369510000	398500000	548670000	303520000	120440000	44838000	49285000
A0A125YSM1;A0A125YLK8	4;3	4;3	4;3	tr|A0A125YSM1|A0A125YSM1_TOXGM Histone H3 OS=Toxoplasma gondii (strain ATCC 50611 / Me49) OX=508771 GN=TGME49_261240 PE=3 SV=1;tr|A0A125YLK8|A0A125YLK8_TOXGM Histone H3 OS=Toxoplasma gondii (strain ATCC 50611 / Me49) OX=508771 GN=TGME49_218260 PE=3 SV=1	2	4	4	4	4	3	3	2	2	4	3	3	2	2	4	3	3	2	2	43.4	43.4	43.4	15.402	136	136;136	0	72.027	By MS/MS	By MS/MS	By MS/MS	By MS/MS	By MS/MS	43.4	36.8	36.8	11.8	11.8	7263400000	1612600000	1381500000	1822900000	2077500000	368840000	991390000	1123400000
A0A125YSM2	4	4	4	tr|A0A125YSM2|A0A125YSM2_TOXGM Uncharacterized protein OS=Toxoplasma gondii (strain ATCC 50611 / Me49) OX=508771 GN=TGME49_312950 PE=4 SV=1	1	4	4	4	0	0	0	4	3	0	0	0	4	3	0	0	0	4	3	6.8	6.8	6.8	53.485	470	470	0	5.3839				By MS/MS	By MS/MS	0	0	0	6.8	4.5	16033000	0	0	0	13208000	2825100	0	0
A0A125YSM4	1	1	1	tr|A0A125YSM4|A0A125YSM4_TOXGM DUF4149 domain-containing protein OS=Toxoplasma gondii (strain ATCC 50611 / Me49) OX=508771 GN=TGME49_209720 PE=4 SV=1	1	1	1	1	0	0	0	1	1	0	0	0	1	1	0	0	0	1	1	8.3	8.3	8.3	23.416	218	218	0	5.5618				By MS/MS	By matching	0	0	0	8.3	8.3	11802000	0	0	0	5974900	5827600	0	0
A0A125YSM5	1	1	1	tr|A0A125YSM5|A0A125YSM5_TOXGM L-lactate dehydrogenase OS=Toxoplasma gondii (strain ATCC 50611 / Me49) OX=508771 GN=MDH PE=3 SV=1	1	1	1	1	0	0	0	0	1	0	0	0	0	1	0	0	0	0	1	2.2	2.2	2.2	54.761	511	511	0.0039722	1.7694					By MS/MS	0	0	0	0	2.2	1145300	0	0	0	0	1145300	0	0
A0A125YSN0	5	5	5	tr|A0A125YSN0|A0A125YSN0_TOXGM Myosin heavy chain, putative OS=Toxoplasma gondii (strain ATCC 50611 / Me49) OX=508771 GN=TGME49_258060 PE=4 SV=1	1	5	5	5	4	4	4	4	4	4	4	4	4	4	4	4	4	4	4	26.9	26.9	26.9	23.352	208	208	0	7.0647	By MS/MS	By MS/MS	By MS/MS	By MS/MS	By MS/MS	22.1	22.1	22.1	22.1	21.2	180530000	24410000	24183000	31954000	53900000	46081000	13505000	9221100
A0A125YSN1	3	3	3	tr|A0A125YSN1|A0A125YSN1_TOXGM Eukaryotic peptide chain release factor subunit 1 OS=Toxoplasma gondii (strain ATCC 50611 / Me49) OX=508771 GN=TGME49_304710 PE=3 SV=1	1	3	3	3	1	1	0	2	3	1	1	0	2	3	1	1	0	2	3	4.2	4.2	4.2	90.105	814	814	0	3.451	By matching	By matching		By MS/MS	By MS/MS	1.5	1.5	0	2.7	4.2	23984000	4147200	2723400	0	7834700	9278500	0	0
A0A125YSP5	11	11	11	tr|A0A125YSP5|A0A125YSP5_TOXGM 60S ribosomal protein L18a OS=Toxoplasma gondii (strain ATCC 50611 / Me49) OX=508771 GN=RPL18A PE=3 SV=1	1	11	11	11	9	8	7	9	10	9	8	7	9	10	9	8	7	9	10	43.7	43.7	43.7	21.33	183	183	0	90.392	By MS/MS	By MS/MS	By MS/MS	By MS/MS	By MS/MS	41	40.4	26.2	41.5	43.2	12818000000	3158500000	2647600000	2966400000	2880700000	1164600000	883740000	713180000
A0A125YSQ4	9	9	9	tr|A0A125YSQ4|A0A125YSQ4_TOXGM Ribosomal protein RPL10 OS=Toxoplasma gondii (strain ATCC 50611 / Me49) OX=508771 GN=RPL10 PE=4 SV=1	1	9	9	9	8	9	8	4	4	8	9	8	4	4	8	9	8	4	4	45.7	45.7	45.7	24.801	221	221	0	129.39	By MS/MS	By MS/MS	By MS/MS	By MS/MS	By MS/MS	37.6	45.7	41.6	14.9	14.9	11082000000	2031500000	5246400000	2503200000	864160000	436410000	445760000	720010000
A0A125YSR3	4	4	4	tr|A0A125YSR3|A0A125YSR3_TOXGM Rhoptry kinase family protein ROP35 OS=Toxoplasma gondii (strain ATCC 50611 / Me49) OX=508771 GN=ROP35 PE=4 SV=1	1	4	4	4	2	2	0	2	1	2	2	0	2	1	2	2	0	2	1	9.7	9.7	9.7	71.272	640	640	0	6.7112	By MS/MS	By MS/MS		By MS/MS	By matching	5.3	5.3	0	4.4	1.4	78101000	38978000	19326000	0	19288000	507880	0	0
A0A125YSS0	10	10	10	tr|A0A125YSS0|A0A125YSS0_TOXGM Endonuclease/exonuclease/phosphatase family protein OS=Toxoplasma gondii (strain ATCC 50611 / Me49) OX=508771 GN=TGME49_249030 PE=4 SV=1	1	10	10	10	0	0	0	10	10	0	0	0	10	10	0	0	0	10	10	29.9	29.9	29.9	60.226	541	541	0	45.084				By MS/MS	By MS/MS	0	0	0	29.9	29.9	193980000	0	0	0	131610000	62370000	0	0
A0A125YSV6	18	18	18	tr|A0A125YSV6|A0A125YSV6_TOXGM Eukaryotic translation initiation factor 4A, isoform 3, putative OS=Toxoplasma gondii (strain ATCC 50611 / Me49) OX=508771 GN=TGME49_256770 PE=3 SV=1	1	18	18	18	11	12	12	13	12	11	12	12	13	12	11	12	12	13	12	49.4	49.4	49.4	45.126	395	395	0	116.69	By MS/MS	By MS/MS	By MS/MS	By MS/MS	By MS/MS	36.2	41.3	41.3	33.4	27.1	1131500000	206370000	179680000	194550000	435190000	115690000	42844000	33751000
A0A125YSW4	6	6	6	tr|A0A125YSW4|A0A125YSW4_TOXGM Preprotein translocase Sec61, putative OS=Toxoplasma gondii (strain ATCC 50611 / Me49) OX=508771 GN=TGME49_269980 PE=3 SV=1	1	6	6	6	3	3	3	6	5	3	3	3	6	5	3	3	3	6	5	10.1	10.1	10.1	52.164	473	473	0	15.215	By MS/MS	By MS/MS	By MS/MS	By MS/MS	By MS/MS	6.6	6.6	6.6	10.1	8.2	281730000	25485000	25037000	69560000	123510000	38131000	27616000	26982000
A0A125YT03	9	9	9	tr|A0A125YT03|A0A125YT03_TOXGM Ribosomal protein RPS16 OS=Toxoplasma gondii (strain ATCC 50611 / Me49) OX=508771 GN=RPS16 PE=3 SV=1	1	9	9	9	9	9	7	7	8	9	9	7	7	8	9	9	7	7	8	39.8	39.8	39.8	24.055	211	211	0	42.726	By MS/MS	By MS/MS	By MS/MS	By MS/MS	By MS/MS	39.8	39.8	36	32.7	36	6594500000	1969500000	2038000000	1332800000	952380000	301890000	732370000	695690000
A0A125YT21	7	7	7	tr|A0A125YT21|A0A125YT21_TOXGM Acetyl-coenzyme A synthetase OS=Toxoplasma gondii (strain ATCC 50611 / Me49) OX=508771 GN=TGME49_266640 PE=3 SV=1	1	7	7	7	6	4	4	1	2	6	4	4	1	2	6	4	4	1	2	12.9	12.9	12.9	79.99	714	714	0	15.144	By MS/MS	By MS/MS	By MS/MS	By MS/MS	By MS/MS	11.3	7.6	7.6	2.1	4.1	102440000	40633000	33353000	25008000	1836500	1612200	12593000	16124000
A0A125YT26	3	3	3	tr|A0A125YT26|A0A125YT26_TOXGM Calmodulin, putative OS=Toxoplasma gondii (strain ATCC 50611 / Me49) OX=508771 GN=TGME49_305050 PE=4 SV=1	1	3	3	3	2	1	2	2	1	2	1	2	2	1	2	1	2	2	1	35.3	35.3	35.3	15.277	133	133	0	24.005	By MS/MS	By MS/MS	By MS/MS	By MS/MS	By matching	23.3	12	24.1	23.3	12	61729000	10264000	21821000	9667900	16428000	3548400	0	0
A0A125YT29	8	8	8	tr|A0A125YT29|A0A125YT29_TOXGM Myosin regulatory light chain, putative OS=Toxoplasma gondii (strain ATCC 50611 / Me49) OX=508771 GN=TGME49_315780 PE=4 SV=1	1	8	8	8	7	7	6	5	4	7	7	6	5	4	7	7	6	5	4	51.9	51.9	51.9	23.124	206	206	0	15.316	By MS/MS	By MS/MS	By MS/MS	By MS/MS	By MS/MS	48.5	41.3	44.7	30.1	23.8	483830000	140260000	104180000	80506000	148080000	10806000	70684000	65867000
A0A125YT33	12	11	11	tr|A0A125YT33|A0A125YT33_TOXGM Tat-binding family protein, putative OS=Toxoplasma gondii (strain ATCC 50611 / Me49) OX=508771 GN=TGME49_261010 PE=3 SV=1	1	12	11	11	9	6	7	10	10	8	5	6	9	9	8	5	6	9	9	40.3	37.4	37.4	46.073	409	409	0	78.683	By MS/MS	By MS/MS	By MS/MS	By MS/MS	By MS/MS	34	23.7	28.1	29.8	29.8	506120000	136540000	91656000	85046000	146250000	46628000	41806000	42820000
A0A125YT41	24	24	24	tr|A0A125YT41|A0A125YT41_TOXGM Uncharacterized protein OS=Toxoplasma gondii (strain ATCC 50611 / Me49) OX=508771 GN=TGME49_243200 PE=4 SV=1	1	24	24	24	21	21	19	10	5	21	21	19	10	5	21	21	19	10	5	35	35	35	133.45	1258	1258	0	180.78	By MS/MS	By MS/MS	By MS/MS	By MS/MS	By MS/MS	31.6	31.5	28.3	13.7	6.6	1075200000	319830000	311320000	326220000	94046000	23738000	55005000	45172000
A0A125YT46	4	4	4	tr|A0A125YT46|A0A125YT46_TOXGM Ribosomal protein RPL22 OS=Toxoplasma gondii (strain ATCC 50611 / Me49) OX=508771 GN=RPL22 PE=3 SV=1	1	4	4	4	3	2	2	4	4	3	2	2	4	4	3	2	2	4	4	35.3	35.3	35.3	15.073	133	133	0	9.4268	By MS/MS	By MS/MS	By MS/MS	By MS/MS	By MS/MS	26.3	13.5	21.1	35.3	35.3	1765400000	399420000	201980000	387810000	469770000	306450000	221420000	192380000
A0A125YT49	2	2	2	tr|A0A125YT49|A0A125YT49_TOXGM Ribosomal protein RPL12 OS=Toxoplasma gondii (strain ATCC 50611 / Me49) OX=508771 GN=RPL12 PE=3 SV=1	1	2	2	2	2	2	2	2	2	2	2	2	2	2	2	2	2	2	2	18.8	18.8	18.8	17.821	165	165	0	20.881	By MS/MS	By MS/MS	By MS/MS	By MS/MS	By MS/MS	18.8	18.8	18.8	18.8	18.8	89649000	8244800	11229000	21300000	34682000	14193000	0	0
A0A125YT53;S8G8J6	1;1	1;1	1;1	tr|A0A125YT53|A0A125YT53_TOXGM Rab 5 OS=Toxoplasma gondii (strain ATCC 50611 / Me49) OX=508771 GN=TGME49_267810 PE=4 SV=1;tr|S8G8J6|S8G8J6_TOXGM Ras-related protein Rab-5C, putative OS=Toxoplasma gondii (strain ATCC 50611 / Me49) OX=508771 GN=TGME49_219720	2	1	1	1	0	0	0	1	1	0	0	0	1	1	0	0	0	1	1	4.6	4.6	4.6	26.503	241	241;243	0.004004	1.7966				By MS/MS	By MS/MS	0	0	0	4.6	4.6	13005000	0	0	0	9777200	3227900	0	0
A0A125YT84	12	12	12	tr|A0A125YT84|A0A125YT84_TOXGM Acid phosphatase OS=Toxoplasma gondii (strain ATCC 50611 / Me49) OX=508771 GN=GAP50 PE=4 SV=1	1	12	12	12	12	12	10	10	10	12	12	10	10	10	12	12	10	10	10	35	35	35	46.606	431	431	0	146.53	By MS/MS	By MS/MS	By MS/MS	By MS/MS	By MS/MS	35	35	32.7	32.7	32.7	5267800000	1163000000	1149900000	1571100000	912290000	471430000	343680000	377580000
A0A125YT88	2	2	2	tr|A0A125YT88|A0A125YT88_TOXGM Ribosomal protein RPL39 OS=Toxoplasma gondii (strain ATCC 50611 / Me49) OX=508771 GN=RPL39 PE=3 SV=1	1	2	2	2	2	2	2	2	2	2	2	2	2	2	2	2	2	2	2	14.7	14.7	14.7	8.2748	68	68	0	35.635	By MS/MS	By MS/MS	By MS/MS	By MS/MS	By MS/MS	14.7	14.7	14.7	14.7	14.7	16188000000	3965100000	2465600000	4938600000	3362700000	1456000000	1427500000	1587100000
A0A125YTD1	2	2	2	tr|A0A125YTD1|A0A125YTD1_TOXGM Uncharacterized protein OS=Toxoplasma gondii (strain ATCC 50611 / Me49) OX=508771 GN=TGME49_216470 PE=4 SV=1	1	2	2	2	0	0	2	0	0	0	0	2	0	0	0	0	2	0	0	10.2	10.2	10.2	54.191	501	501	0	4.3259			By MS/MS			0	0	10.2	0	0	7902500	0	0	7902500	0	0	0	0
A0A125YTD6	10	10	10	tr|A0A125YTD6|A0A125YTD6_TOXGM mRNA export protein OS=Toxoplasma gondii (strain ATCC 50611 / Me49) OX=508771 GN=TGME49_272350 PE=3 SV=1	1	10	10	10	4	6	5	8	7	4	6	5	8	7	4	6	5	8	7	48	48	48	41.477	375	375	0	66.789	By MS/MS	By MS/MS	By MS/MS	By MS/MS	By MS/MS	21.6	32.5	25.1	35.5	30.4	420150000	52393000	82234000	104140000	111410000	69974000	23308000	34418000
A0A125YTD8	4	4	4	tr|A0A125YTD8|A0A125YTD8_TOXGM Uncharacterized protein OS=Toxoplasma gondii (strain ATCC 50611 / Me49) OX=508771 GN=TGME49_260180 PE=4 SV=1	1	4	4	4	1	1	0	4	4	1	1	0	4	4	1	1	0	4	4	31.8	31.8	31.8	17.94	157	157	0	8.8106	By MS/MS	By MS/MS		By MS/MS	By MS/MS	8.3	8.3	0	31.8	31.8	60314000	2913000	6560300	0	35188000	15653000	0	0
A0A125YTH5	4	4	4	tr|A0A125YTH5|A0A125YTH5_TOXGM Ribosomal protein RPL11 OS=Toxoplasma gondii (strain ATCC 50611 / Me49) OX=508771 GN=RPL11 PE=3 SV=1	1	4	4	4	4	4	4	4	4	4	4	4	4	4	4	4	4	4	4	20	20	20	20.199	175	175	0	33.492	By MS/MS	By MS/MS	By MS/MS	By MS/MS	By MS/MS	20	20	20	20	20	1955800000	320020000	226880000	408930000	722220000	277680000	184690000	185050000
A0A125YTJ1	13	13	13	tr|A0A125YTJ1|A0A125YTJ1_TOXGM Protein transport protein SEC23 OS=Toxoplasma gondii (strain ATCC 50611 / Me49) OX=508771 GN=TGME49_291680 PE=3 SV=1	1	13	13	13	10	7	9	4	5	10	7	9	4	5	10	7	9	4	5	23.6	23.6	23.6	87.609	791	791	0	81.386	By MS/MS	By MS/MS	By MS/MS	By MS/MS	By MS/MS	18.2	10.4	15.8	7.7	9.4	304220000	74315000	54387000	155950000	10219000	9347500	25186000	15225000
A0A125YTJ3	25	25	25	tr|A0A125YTJ3|A0A125YTJ3_TOXGM DNA replication licensing factor MCM7 OS=Toxoplasma gondii (strain ATCC 50611 / Me49) OX=508771 GN=MCM7 PE=3 SV=1	1	25	25	25	17	16	18	11	9	17	16	18	11	9	17	16	18	11	9	41.2	41.2	41.2	96.874	865	865	0	107.14	By MS/MS	By MS/MS	By MS/MS	By MS/MS	By MS/MS	30.3	28.1	32.7	17.5	12.9	889790000	260630000	261440000	297900000	41823000	27993000	64308000	46437000
A0A125YTL1	1	1	1	tr|A0A125YTL1|A0A125YTL1_TOXGM Golgi SNARE, putative OS=Toxoplasma gondii (strain ATCC 50611 / Me49) OX=508771 GN=TGME49_223620 PE=4 SV=1	1	1	1	1	0	0	0	1	1	0	0	0	1	1	0	0	0	1	1	3.8	3.8	3.8	29.139	264	264	0.0078663	1.7167				By MS/MS	By MS/MS	0	0	0	3.8	3.8	11883000	0	0	0	8352800	3530000	0	0
A0A125YTM2	7	7	7	tr|A0A125YTM2|A0A125YTM2_TOXGM Ribosomal protein RPL27A OS=Toxoplasma gondii (strain ATCC 50611 / Me49) OX=508771 GN=RPL27A PE=3 SV=1	1	7	7	7	3	4	5	4	4	3	4	5	4	4	3	4	5	4	4	42.9	42.9	42.9	16.344	147	147	0	42.818	By MS/MS	By MS/MS	By MS/MS	By MS/MS	By MS/MS	23.8	29.3	36.7	27.9	27.9	159490000000	45164000000	48641000000	35198000000	20000000000	10487000000	18138000000	18316000000
A0A125YTP4	10	10	10	tr|A0A125YTP4|A0A125YTP4_TOXGM Ribosomal protein RPL32 OS=Toxoplasma gondii (strain ATCC 50611 / Me49) OX=508771 GN=RPL32 PE=3 SV=1	1	10	10	10	9	10	7	9	8	9	10	7	9	8	9	10	7	9	8	54.5	54.5	54.5	15.617	134	134	0	148.2	By MS/MS	By MS/MS	By MS/MS	By MS/MS	By MS/MS	50.7	54.5	38.8	53	52.2	27847000000	3574200000	4600900000	4098800000	12968000000	2605600000	895040000	1004600000
A0A125YTP8	2	2	2	tr|A0A125YTP8|A0A125YTP8_TOXGM Seryl-tRNA synthetase OS=Toxoplasma gondii (strain ATCC 50611 / Me49) OX=508771 GN=TGME49_251690 PE=4 SV=1	1	2	2	2	1	0	2	0	0	1	0	2	0	0	1	0	2	0	0	6.2	6.2	6.2	54.116	482	482	0	3.0066	By MS/MS		By MS/MS			3.1	0	6.2	0	0	7054700	2702900	0	4351700	0	0	0	0
A0A125YTQ1	5	5	5	tr|A0A125YTQ1|A0A125YTQ1_TOXGM DnaJ protein, putative OS=Toxoplasma gondii (strain ATCC 50611 / Me49) OX=508771 GN=TGME49_258390 PE=4 SV=1	1	5	5	5	4	3	4	4	4	4	3	4	4	4	4	3	4	4	4	14.4	14.4	14.4	44.653	397	397	0	9.0359	By MS/MS	By matching	By MS/MS	By MS/MS	By MS/MS	11.1	8.6	11.1	11.3	11.3	130210000	22879000	21947000	39536000	30492000	15361000	13722000	11106000
A0A125YTR3	4	4	4	tr|A0A125YTR3|A0A125YTR3_TOXGM Phosphate carrier, putative OS=Toxoplasma gondii (strain ATCC 50611 / Me49) OX=508771 GN=TGME49_278990 PE=3 SV=1	1	4	4	4	0	0	1	4	4	0	0	1	4	4	0	0	1	4	4	11.9	11.9	11.9	53.093	479	479	0	7.7071			By matching	By MS/MS	By MS/MS	0	0	2.5	11.9	11.9	92414000	0	0	4841500	68894000	18679000	0	0
A0A125YTT4;S8EQJ3	2;1	2;1	2;1	tr|A0A125YTT4|A0A125YTT4_TOXGM Ribosomal protein RPL37A OS=Toxoplasma gondii (strain ATCC 50611 / Me49) OX=508771 GN=RPL37A PE=3 SV=1;tr|S8EQJ3|S8EQJ3_TOXGM Ribosomal L37ae family protein (Fragment) OS=Toxoplasma gondii (strain ATCC 50611 / Me49) OX=508771	2	2	2	2	0	0	0	1	2	0	0	0	1	2	0	0	0	1	2	27.1	27.1	27.1	10.404	96	96;120	0	2.7777				By MS/MS	By MS/MS	0	0	0	18.8	27.1	3571500	0	0	0	0	3571500	0	0
A0A125YTU2	5	5	5	tr|A0A125YTU2|A0A125YTU2_TOXGM Cytochrome c1, heme protein OS=Toxoplasma gondii (strain ATCC 50611 / Me49) OX=508771 GN=TGME49_246540 PE=4 SV=1	1	5	5	5	2	1	2	4	4	2	1	2	4	4	2	1	2	4	4	18.1	18.1	18.1	45.968	398	398	0	38.987	By MS/MS	By matching	By MS/MS	By MS/MS	By MS/MS	8	4.5	7.5	15.3	13.6	75022000	6968500	587960	12729000	35425000	19311000	4924600	0
A0A125YTW0	1	1	1	tr|A0A125YTW0|A0A125YTW0_TOXGM Syntaxin 5, putative OS=Toxoplasma gondii (strain ATCC 50611 / Me49) OX=508771 GN=TGME49_226600 PE=3 SV=1	1	1	1	1	0	0	1	1	1	0	0	1	1	1	0	0	1	1	1	6.7	6.7	6.7	32.253	283	283	0	3.5915			By matching	By MS/MS	By MS/MS	0	0	6.7	6.7	6.7	8055300	0	0	1791600	4328600	1935100	0	0
A0A125YTW8	3	3	3	tr|A0A125YTW8|A0A125YTW8_TOXGM Cwf18 pre-mRNA splicing factor protein OS=Toxoplasma gondii (strain ATCC 50611 / Me49) OX=508771 GN=TGME49_279430 PE=4 SV=1	1	3	3	3	2	2	2	1	2	2	2	2	1	2	2	2	2	1	2	24.3	24.3	24.3	17.51	152	152	0	7.5117	By MS/MS	By MS/MS	By MS/MS	By MS/MS	By MS/MS	17.1	17.1	17.1	7.2	17.1	25996000	5633900	3702200	7501000	3755100	5403600	0	0
A0A125YTY7	3;1	3;1	3;1	tr|A0A125YTY7|A0A125YTY7_TOXGM Rab11b OS=Toxoplasma gondii (strain ATCC 50611 / Me49) OX=508771 GN=TGME49_320480 PE=4 SV=1	2	3	3	3	1	1	2	2	1	1	1	2	2	1	1	1	2	2	1	15	15	15	24.857	226	226;219	0	5.5283	By MS/MS	By MS/MS	By MS/MS	By MS/MS	By matching	4.9	4.9	9.7	10.2	4.9	47219000	0	2047000	14622000	26797000	3752300	0	0
A0A125YTZ3	3	3	3	tr|A0A125YTZ3|A0A125YTZ3_TOXGM Acetyl-CoA acetyltransferase OS=Toxoplasma gondii (strain ATCC 50611 / Me49) OX=508771 GN=TGME49_301120 PE=3 SV=1	1	3	3	3	3	2	1	3	2	3	2	1	3	2	3	2	1	3	2	13.8	13.8	13.8	43.892	413	413	0	5.8394	By MS/MS	By MS/MS	By MS/MS	By MS/MS	By MS/MS	13.8	9.2	2.7	13.8	9.2	57181000	17256000	13338000	10716000	10016000	5855500	8161400	9032900
A0A125YU06	12	12	12	tr|A0A125YU06|A0A125YU06_TOXGM Ribosomal protein RPL13A OS=Toxoplasma gondii (strain ATCC 50611 / Me49) OX=508771 GN=RPL13A PE=3 SV=1	1	12	12	12	12	11	12	9	9	12	11	12	9	9	12	11	12	9	9	34.6	34.6	34.6	32.749	286	286	0	156.24	By MS/MS	By MS/MS	By MS/MS	By MS/MS	By MS/MS	34.6	33.2	34.6	32.9	32.9	93542000000	27156000000	28071000000	35314000000	1703800000	1297200000	8352200000	8191200000
A0A125YU22	3	3	3	tr|A0A125YU22|A0A125YU22_TOXGM Actin-related protein ARP1 OS=Toxoplasma gondii (strain ATCC 50611 / Me49) OX=508771 GN=ARP1 PE=3 SV=1	1	3	3	3	1	0	1	2	2	1	0	1	2	2	1	0	1	2	2	15.9	15.9	15.9	42.346	383	383	0	15.898	By MS/MS		By MS/MS	By MS/MS	By MS/MS	7.8	0	4.7	8.1	8.1	51173000	5916000	0	17596000	18607000	9054000	0	0
A0A125YU28	14	14	14	tr|A0A125YU28|A0A125YU28_TOXGM Kinesin heavy chain, putative OS=Toxoplasma gondii (strain ATCC 50611 / Me49) OX=508771 GN=TGME49_273560 PE=3 SV=1	1	14	14	14	8	9	8	9	6	8	9	8	9	6	8	9	8	9	6	14	14	14	181.38	1641	1641	0	61.747	By MS/MS	By MS/MS	By MS/MS	By MS/MS	By MS/MS	7.3	8.6	8.2	9.1	6.6	303130000	70571000	80327000	73231000	52688000	26311000	31999000	38180000
A0A125YU29	5	5	5	tr|A0A125YU29|A0A125YU29_TOXGM Ribosomal protein RPL23A OS=Toxoplasma gondii (strain ATCC 50611 / Me49) OX=508771 GN=RPL23A PE=3 SV=1	1	5	5	5	2	3	4	5	4	2	3	4	5	4	2	3	4	5	4	34.7	34.7	34.7	18.561	167	167	0	11.353	By MS/MS	By MS/MS	By MS/MS	By MS/MS	By MS/MS	14.4	22.8	29.3	34.7	28.1	404190000	23811000	40063000	81570000	196370000	62374000	13511000	31503000
A0A125YU36	2	2	2	tr|A0A125YU36|A0A125YU36_TOXGM Nmda receptor glutamate-binding chain OS=Toxoplasma gondii (strain ATCC 50611 / Me49) OX=508771 GN=TGME49_309560 PE=3 SV=1	1	2	2	2	0	0	0	2	2	0	0	0	2	2	0	0	0	2	2	11.3	11.3	11.3	29.321	265	265	0	9.7355				By MS/MS	By MS/MS	0	0	0	11.3	11.3	20819000	0	0	0	11869000	8949300	0	0
A0A125YU38	1	1	1	tr|A0A125YU38|A0A125YU38_TOXGM Atp synthase F1, epsilon subunit, putative OS=Toxoplasma gondii (strain ATCC 50611 / Me49) OX=508771 GN=TGME49_314820 PE=3 SV=1	1	1	1	1	0	0	0	1	1	0	0	0	1	1	0	0	0	1	1	16.4	16.4	16.4	8.4786	73	73	0	12.736				By MS/MS	By MS/MS	0	0	0	16.4	16.4	8732900	0	0	0	5419700	3313200	0	0
A0A125YU70	2	2	2	tr|A0A125YU70|A0A125YU70_TOXGM Small nuclear ribonucleoprotein G OS=Toxoplasma gondii (strain ATCC 50611 / Me49) OX=508771 GN=TGME49_314790 PE=3 SV=1	1	2	2	2	2	2	2	2	2	2	2	2	2	2	2	2	2	2	2	37.6	37.6	37.6	10.199	93	93	0	28.317	By MS/MS	By MS/MS	By MS/MS	By MS/MS	By MS/MS	37.6	37.6	37.6	37.6	37.6	166880000	31286000	37663000	47932000	38313000	11688000	0	0
A0A125YU95	8	8	8	tr|A0A125YU95|A0A125YU95_TOXGM Ribosomal protein S17, putative OS=Toxoplasma gondii (strain ATCC 50611 / Me49) OX=508771 GN=TGME49_273060 PE=3 SV=1	1	8	8	8	4	5	4	6	7	4	5	4	6	7	4	5	4	6	7	44	44	44	14.057	116	116	0	27.426	By MS/MS	By MS/MS	By MS/MS	By MS/MS	By MS/MS	31.9	32.8	22.4	35.3	37.9	1472000000	274770000	316130000	453310000	282660000	145180000	22959000	17944000
A0A125YU98	3	3	3	tr|A0A125YU98|A0A125YU98_TOXGM Nucleosome assembly protein (Nap) protein OS=Toxoplasma gondii (strain ATCC 50611 / Me49) OX=508771 GN=TGME49_244110 PE=3 SV=1	1	3	3	3	0	0	0	3	3	0	0	0	3	3	0	0	0	3	3	10.4	10.4	10.4	48.586	433	433	0	8.2351				By MS/MS	By MS/MS	0	0	0	10.4	10.4	21945000	0	0	0	13540000	8405600	0	0
A0A125YUB3	7	7	7	tr|A0A125YUB3|A0A125YUB3_TOXGM 26S proteasome regulatory subunit RPN11 OS=Toxoplasma gondii (strain ATCC 50611 / Me49) OX=508771 GN=TGME49_269840 PE=4 SV=1	1	7	7	7	2	1	2	6	3	2	1	2	6	3	2	1	2	6	3	29.6	29.6	29.6	35.261	314	314	0	45.379	By matching	By MS/MS	By MS/MS	By MS/MS	By MS/MS	8.3	4.1	9.2	24.5	10.8	106970000	22088000	7481300	8617500	54916000	13873000	16057000	0
A0A125YUB7	5	5	5	tr|A0A125YUB7|A0A125YUB7_TOXGM Enhancer of rudimentary homolog OS=Toxoplasma gondii (strain ATCC 50611 / Me49) OX=508771 GN=TGME49_280750 PE=3 SV=1	1	5	5	5	4	4	5	1	3	4	4	5	1	3	4	4	5	1	3	62.4	62.4	62.4	11.808	101	101	0	37.488	By MS/MS	By MS/MS	By MS/MS	By MS/MS	By MS/MS	62.4	62.4	62.4	8.9	21.8	207680000	61654000	54884000	77613000	7386300	6144800	17287000	13557000
A0A125YUC9	3	3	3	tr|A0A125YUC9|A0A125YUC9_TOXGM Uncharacterized protein OS=Toxoplasma gondii (strain ATCC 50611 / Me49) OX=508771 GN=TGME49_201760 PE=4 SV=1	1	3	3	3	2	2	1	3	2	2	2	1	3	2	2	2	1	3	2	14.6	14.6	14.6	37.305	336	336	0	4.6939	By MS/MS	By MS/MS	By MS/MS	By MS/MS	By MS/MS	9.5	9.5	4.2	14.6	9.5	55181000	15280000	11314000	13344000	11287000	3955500	8832100	7883800
A0A125YUF7	11	11	11	tr|A0A125YUF7|A0A125YUF7_TOXGM Ribosomal protein RPL7 OS=Toxoplasma gondii (strain ATCC 50611 / Me49) OX=508771 GN=RPL7 PE=3 SV=1	1	11	11	11	7	6	6	10	10	7	6	6	10	10	7	6	6	10	10	42.2	42.2	42.2	30.121	258	258	0	59.35	By MS/MS	By MS/MS	By MS/MS	By MS/MS	By MS/MS	34.1	30.2	30.2	34.1	34.1	4150100000	460980000	409080000	889260000	1686300000	704460000	160740000	167340000
A0A125YUG3	10	10	10	tr|A0A125YUG3|A0A125YUG3_TOXGM Ribosomal protein RPS2 OS=Toxoplasma gondii (strain ATCC 50611 / Me49) OX=508771 GN=RPS2 PE=3 SV=1	1	10	10	10	10	9	9	7	6	10	9	9	7	6	10	9	9	7	6	49.8	49.8	49.8	29.336	269	269	0	71.392	By MS/MS	By MS/MS	By MS/MS	By MS/MS	By MS/MS	49.8	45.7	45.7	34.9	33.1	7806700000	1688000000	2436600000	2684300000	702920000	294910000	346360000	454340000
A0A125YUG9;S8EU18	18;13	18;13	18;13	tr|A0A125YUG9|A0A125YUG9_TOXGM Microneme protein MIC3 OS=Toxoplasma gondii (strain ATCC 50611 / Me49) OX=508771 GN=MIC3 PE=4 SV=1;tr|S8EU18|S8EU18_TOXGM EGF family domain-containing protein OS=Toxoplasma gondii (strain ATCC 50611 / Me49) OX=508771 GN=TGME4	2	18	18	18	12	12	8	16	15	12	12	8	16	15	12	12	8	16	15	63.4	63.4	63.4	40.528	383	383;269	0	205.94	By MS/MS	By MS/MS	By MS/MS	By MS/MS	By MS/MS	43.1	43.9	37.3	61.4	52.5	11227000000	577730000	466590000	591640000	8044100000	1546600000	137760000	130420000
A0A125YUH1	6	6	6	tr|A0A125YUH1|A0A125YUH1_TOXGM ATP synthase F1 gamma subunit OS=Toxoplasma gondii (strain ATCC 50611 / Me49) OX=508771 GN=TGME49_231910 PE=3 SV=1	1	6	6	6	1	0	0	6	4	1	0	0	6	4	1	0	0	6	4	27.7	27.7	27.7	34.53	314	314	0	13.133	By matching			By MS/MS	By MS/MS	3.8	0	0	27.7	19.4	48343000	2508100	0	0	33972000	11862000	0	0
A0A125YUH6	5	5	5	tr|A0A125YUH6|A0A125YUH6_TOXGM FFD and TFG box motifs protein OS=Toxoplasma gondii (strain ATCC 50611 / Me49) OX=508771 GN=TGME49_269650 PE=4 SV=1	1	5	5	5	2	2	1	5	5	2	2	1	5	5	2	2	1	5	5	17.9	17.9	17.9	51.44	492	492	0	14.589	By matching	By matching	By matching	By MS/MS	By MS/MS	5.7	5.7	2.2	17.9	17.9	177040000	66342000	54939000	12981000	32705000	10076000	47650000	49521000
A0A125YUI8	2	2	2	tr|A0A125YUI8|A0A125YUI8_TOXGM T-complex protein 1 subunit delta OS=Toxoplasma gondii (strain ATCC 50611 / Me49) OX=508771 GN=TGME49_272910 PE=3 SV=1	1	2	2	2	2	2	2	0	0	2	2	2	0	0	2	2	2	0	0	4.1	4.1	4.1	58.644	542	542	0	3.1053	By MS/MS	By MS/MS	By MS/MS			4.1	4.1	4.1	0	0	30124000	9773700	9998700	10351000	0	0	8000500	7943000
A0A125YUJ3	5	5	5	tr|A0A125YUJ3|A0A125YUJ3_TOXGM Selenide, water dikinase OS=Toxoplasma gondii (strain ATCC 50611 / Me49) OX=508771 GN=TGME49_280560 PE=4 SV=1	1	5	5	5	0	0	0	5	3	0	0	0	5	3	0	0	0	5	3	5.6	5.6	5.6	137.87	1298	1298	0	11.933				By MS/MS	By MS/MS	0	0	0	5.6	3.8	47731000	0	0	0	41338000	6392900	0	0
A0A125YUK0	9	9	9	tr|A0A125YUK0|A0A125YUK0_TOXGM Eukaryotic porin protein OS=Toxoplasma gondii (strain ATCC 50611 / Me49) OX=508771 GN=TGME49_263300 PE=4 SV=1	1	9	9	9	2	2	0	9	8	2	2	0	9	8	2	2	0	9	8	36.2	36.2	36.2	31.352	290	290	0	43.557	By MS/MS	By matching		By MS/MS	By MS/MS	12.4	12.4	0	36.2	31.4	931830000	13012000	9887300	0	675910000	233020000	2645800	2328400
A0A125YUL9	1	1	1	tr|A0A125YUL9|A0A125YUL9_TOXGM Calmodulin, putative OS=Toxoplasma gondii (strain ATCC 50611 / Me49) OX=508771 GN=TGME49_269442 PE=4 SV=1	1	1	1	1	1	1	1	1	1	1	1	1	1	1	1	1	1	1	1	13.8	13.8	13.8	9.7801	87	87	0.002045	1.9787	By matching	By MS/MS	By MS/MS	By MS/MS	By MS/MS	13.8	13.8	13.8	13.8	13.8	61102000	1661800	16873000	20896000	10681000	10991000	0	0
A0A125YUN8	10	10	10	tr|A0A125YUN8|A0A125YUN8_TOXGM 3-ketoacyl-(Acyl-carrier-protein) reductase OS=Toxoplasma gondii (strain ATCC 50611 / Me49) OX=508771 GN=TGME49_217740 PE=4 SV=1	1	10	10	10	6	5	3	10	10	6	5	3	10	10	6	5	3	10	10	33	33	33	39.04	376	376	0	108.82	By MS/MS	By MS/MS	By MS/MS	By MS/MS	By MS/MS	23.7	18.9	13.8	33	33	1346300000	157720000	46812000	124620000	550870000	466270000	137310000	68884000
A0A125YUR0	5	5	5	tr|A0A125YUR0|A0A125YUR0_TOXGM Acyl carrier protein OS=Toxoplasma gondii (strain ATCC 50611 / Me49) OX=508771 GN=ACP PE=3 SV=1	1	5	5	5	2	0	0	5	5	2	0	0	5	5	2	0	0	5	5	41	41	41	19.38	183	183	0	10.882	By MS/MS			By MS/MS	By MS/MS	23.5	0	0	41	41	110700000	18700000	0	0	55564000	36440000	23949000	0
A0A125YUR1	6	6	6	tr|A0A125YUR1|A0A125YUR1_TOXGM Eukaryotic translation initiation factor 3 subunit 7, putative OS=Toxoplasma gondii (strain ATCC 50611 / Me49) OX=508771 GN=TGME49_317720 PE=4 SV=1	1	6	6	6	3	4	4	3	3	3	4	4	3	3	3	4	4	3	3	17.7	17.7	17.7	68.766	609	609	0	18.579	By MS/MS	By MS/MS	By MS/MS	By MS/MS	By MS/MS	10.5	12.6	12.5	8.9	8.9	118530000	23015000	27210000	37320000	20863000	10123000	12835000	18672000
A0A125YUT6	3	3	3	tr|A0A125YUT6|A0A125YUT6_TOXGM IMC sub-compartment protein ISP3 OS=Toxoplasma gondii (strain ATCC 50611 / Me49) OX=508771 GN=ISP3 PE=4 SV=1	1	3	3	3	2	2	2	2	3	2	2	2	2	3	2	2	2	2	3	27.4	27.4	27.4	18.39	164	164	0	10.717	By MS/MS	By MS/MS	By MS/MS	By MS/MS	By MS/MS	21.3	21.3	21.3	21.3	27.4	109840000	20907000	23400000	21218000	30968000	13345000	18960000	27104000
A0A125YUU4	5	5	5	tr|A0A125YUU4|A0A125YUU4_TOXGM DEAD (Asp-Glu-Ala-Asp) box polypeptide DDX6 OS=Toxoplasma gondii (strain ATCC 50611 / Me49) OX=508771 GN=DDX6 PE=3 SV=1	1	5	5	5	1	2	1	4	4	1	2	1	4	4	1	2	1	4	4	14.9	14.9	14.9	53.434	475	475	0	6.5298	By MS/MS	By MS/MS	By MS/MS	By MS/MS	By MS/MS	2.1	6.3	2.1	11.2	10.7	52696000	2646000	10836000	0	18119000	21095000	0	0
A0A125YUV2	1	1	1	tr|A0A125YUV2|A0A125YUV2_TOXGM Ribosomal protein L37 OS=Toxoplasma gondii (strain ATCC 50611 / Me49) OX=508771 GN=RPL37 PE=3 SV=1	1	1	1	1	0	0	0	1	1	0	0	0	1	1	0	0	0	1	1	11.2	11.2	11.2	11.221	98	98	0.0059113	1.7369				By MS/MS	By MS/MS	0	0	0	11.2	11.2	25849000	0	0	0	13184000	12665000	0	0
A0A125YUV5	3	3	3	tr|A0A125YUV5|A0A125YUV5_TOXGM Uncharacterized protein OS=Toxoplasma gondii (strain ATCC 50611 / Me49) OX=508771 GN=TGME49_208830 PE=4 SV=1	1	3	3	3	3	3	2	3	2	3	3	2	3	2	3	3	2	3	2	8.7	8.7	8.7	54.771	505	505	0	9.8525	By MS/MS	By MS/MS	By MS/MS	By MS/MS	By MS/MS	8.7	8.7	5.3	8.7	6.5	48591000	11850000	12136000	11918000	9740700	2945600	5357700	5865500
A0A125YV19	10	10	10	tr|A0A125YV19|A0A125YV19_TOXGM Coatomer protein complex, gamma sub-unit, putative OS=Toxoplasma gondii (strain ATCC 50611 / Me49) OX=508771 GN=TGME49_207390 PE=3 SV=1	1	10	10	10	8	8	6	6	4	8	8	6	6	4	8	8	6	6	4	28.2	28.2	28.2	56.058	517	517	0	50.303	By MS/MS	By MS/MS	By MS/MS	By MS/MS	By MS/MS	21.3	21.5	14.7	18.4	10.3	194260000	42589000	61220000	42745000	34166000	13538000	14934000	12746000
A0A125YV29	5	5	5	tr|A0A125YV29|A0A125YV29_TOXGM Catalase OS=Toxoplasma gondii (strain ATCC 50611 / Me49) OX=508771 GN=TGME49_232250 PE=3 SV=1	1	5	5	5	0	1	2	4	4	0	1	2	4	4	0	1	2	4	4	11.4	11.4	11.4	57.298	502	502	0	19.192		By matching	By MS/MS	By MS/MS	By MS/MS	0	2.8	4.6	11	11	80163000	0	1897200	12473000	37027000	28766000	0	0
A0A125YV46	12	12	12	tr|A0A125YV46|A0A125YV46_TOXGM GTP-binding nuclear protein OS=Toxoplasma gondii (strain ATCC 50611 / Me49) OX=508771 GN=TGME49_248340 PE=3 SV=1	1	12	12	12	12	12	10	7	7	12	12	10	7	7	12	12	10	7	7	59	59	59	25.997	229	229	0	69.027	By MS/MS	By MS/MS	By MS/MS	By MS/MS	By MS/MS	59	59	55.5	38.9	37.6	1486700000	395110000	496140000	429110000	77229000	89128000	86485000	102260000
A0A125YV51	4	4	4	tr|A0A125YV51|A0A125YV51_TOXGM Peptidyl-prolyl cis-trans isomerase OS=Toxoplasma gondii (strain ATCC 50611 / Me49) OX=508771 GN=TGME49_270560 PE=3 SV=1	1	4	4	4	3	2	3	4	4	3	2	3	4	4	3	2	3	4	4	26.7	26.7	26.7	20.858	195	195	0	7.8857	By MS/MS	By MS/MS	By MS/MS	By MS/MS	By MS/MS	19.5	13.8	19.5	26.7	26.7	138060000	25800000	16615000	33313000	41350000	20976000	13301000	14361000
A0A125YV57	10	10	10	tr|A0A125YV57|A0A125YV57_TOXGM Ribosomal protein RPL8 OS=Toxoplasma gondii (strain ATCC 50611 / Me49) OX=508771 GN=RPL8 PE=3 SV=1	1	10	10	10	9	9	8	9	9	9	9	8	9	9	9	9	8	9	9	45.8	45.8	45.8	28.254	260	260	0	70.581	By MS/MS	By MS/MS	By MS/MS	By MS/MS	By MS/MS	45.8	45.8	42.7	35.4	35.4	7172000000	1619800000	1151200000	1524000000	2349200000	527650000	363170000	338120000
A0A125YV61	13	13	13	tr|A0A125YV61|A0A125YV61_TOXGM Uncharacterized protein OS=Toxoplasma gondii (strain ATCC 50611 / Me49) OX=508771 GN=TGME49_210370 PE=4 SV=1	1	13	13	13	11	12	11	8	6	11	12	11	8	6	11	12	11	8	6	42.6	42.6	42.6	52.432	479	479	0	143.88	By MS/MS	By MS/MS	By MS/MS	By MS/MS	By MS/MS	31.7	38.6	37.4	20.3	17.3	1636900000	469730000	424480000	565280000	124140000	53236000	89454000	91212000
A0A125YV73	5	5	5	tr|A0A125YV73|A0A125YV73_TOXGM Uncharacterized protein OS=Toxoplasma gondii (strain ATCC 50611 / Me49) OX=508771 GN=TGME49_320080 PE=4 SV=1	1	5	5	5	4	2	1	0	0	4	2	1	0	0	4	2	1	0	0	6.2	6.2	6.2	170.76	1673	1673	0	8.2228	By MS/MS	By MS/MS	By MS/MS			5.1	2.7	0.9	0	0	43173000	34851000	8321900	0	0	0	0	0
A0A125YV77	4	4	4	tr|A0A125YV77|A0A125YV77_TOXGM Uncharacterized protein OS=Toxoplasma gondii (strain ATCC 50611 / Me49) OX=508771 GN=TGME49_282180 PE=4 SV=1	1	4	4	4	1	2	3	2	2	1	2	3	2	2	1	2	3	2	2	14.2	14.2	14.2	35.195	310	310	0	6.6215	By matching	By MS/MS	By MS/MS	By MS/MS	By MS/MS	3.9	7.7	11.6	6.5	7.7	45666000	4863000	12624000	12554000	9478600	6147300	0	11528000
A0A125YV86	1	1	1	tr|A0A125YV86|A0A125YV86_TOXGM Isocitrate dehydrogenase (NADP(+)) OS=Toxoplasma gondii (strain ATCC 50611 / Me49) OX=508771 GN=TGME49_266760 PE=3 SV=1	1	1	1	1	1	1	0	1	1	1	1	0	1	1	1	1	0	1	1	2.2	2.2	2.2	66.341	594	594	0	4.4158	By MS/MS	By MS/MS		By MS/MS	By MS/MS	2.2	2.2	0	2.2	2.2	31665000	13493000	7193500	0	8079400	2899100	9677700	5312700
A0A125YV89	2	2	2	tr|A0A125YV89|A0A125YV89_TOXGM Microneme protein, putative OS=Toxoplasma gondii (strain ATCC 50611 / Me49) OX=508771 GN=TGME49_208740 PE=4 SV=1	1	2	2	2	0	0	0	2	1	0	0	0	2	1	0	0	0	2	1	4.8	4.8	4.8	66.266	608	608	0	2.9536				By MS/MS	By matching	0	0	0	4.8	3	8438800	0	0	0	6762000	1676800	0	0
A0A125YVB3	1	1	1	tr|A0A125YVB3|A0A125YVB3_TOXGM PWI domain-containing protein OS=Toxoplasma gondii (strain ATCC 50611 / Me49) OX=508771 GN=TGME49_311160 PE=4 SV=1	1	1	1	1	0	0	0	1	1	0	0	0	1	1	0	0	0	1	1	10.5	10.5	10.5	36.087	315	315	0	4.0631				By MS/MS	By matching	0	0	0	10.5	10.5	3595100	0	0	0	3056400	538660	0	0
A0A125YVB7	21	21	21	tr|A0A125YVB7|A0A125YVB7_TOXGM Heat shock protein HSP90 OS=Toxoplasma gondii (strain ATCC 50611 / Me49) OX=508771 GN=HSP90 PE=3 SV=1	1	21	21	21	12	14	10	12	15	12	14	10	12	15	12	14	10	12	15	36	36	36	81.932	708	708	0	94.098	By MS/MS	By MS/MS	By MS/MS	By MS/MS	By MS/MS	21.8	22.2	21.3	17.9	22.7	883750000	149780000	217000000	233350000	147270000	136350000	56167000	60768000
A0A125YVB9	5	5	5	tr|A0A125YVB9|A0A125YVB9_TOXGM Phosphoglycerate kinase OS=Toxoplasma gondii (strain ATCC 50611 / Me49) OX=508771 GN=PGKI PE=3 SV=1	1	5	5	5	2	3	3	0	2	2	3	3	0	2	2	3	3	0	2	16.3	16.3	16.3	44.676	417	417	0	5.737	By MS/MS	By MS/MS	By MS/MS		By MS/MS	7.2	10.1	10.8	0	5.8	50977000	10026000	15102000	20030000	0	5817700	5944400	10245000
A0A125YVC1	7	7	7	tr|A0A125YVC1|A0A125YVC1_TOXGM Thioredoxin, putative OS=Toxoplasma gondii (strain ATCC 50611 / Me49) OX=508771 GN=TGME49_224060 PE=4 SV=1	1	7	7	7	1	0	2	5	6	1	0	2	5	6	1	0	2	5	6	15.4	15.4	15.4	68.947	622	622	0	16.594	By matching		By MS/MS	By MS/MS	By MS/MS	2.3	0	5	11.4	13.2	51012000	5806700	0	11909000	20095000	13202000	0	0
A0A125YVE4	6	6	6	tr|A0A125YVE4|A0A125YVE4_TOXGM Eukaryotic translation initiation factor 3 subunit L OS=Toxoplasma gondii (strain ATCC 50611 / Me49) OX=508771 GN=TGME49_273460 PE=3 SV=1	1	6	6	6	3	3	4	3	4	3	3	4	3	4	3	3	4	3	4	13.6	13.6	13.6	75.073	639	639	0	18.086	By MS/MS	By MS/MS	By MS/MS	By MS/MS	By MS/MS	6.4	6.4	8.5	7.8	9.7	86093000	12144000	14789000	27204000	9338700	22617000	4792800	6391600
A0A125YVG2	1	1	1	tr|A0A125YVG2|A0A125YVG2_TOXGM Uncharacterized protein OS=Toxoplasma gondii (strain ATCC 50611 / Me49) OX=508771 GN=TGME49_211440 PE=4 SV=1	1	1	1	1	0	0	0	1	1	0	0	0	1	1	0	0	0	1	1	1	1	1	182.89	1665	1665	0	3.9002				By MS/MS	By matching	0	0	0	1	1	4410000	0	0	0	2948300	1461700	0	0
A0A125YVJ7	10	10	10	tr|A0A125YVJ7|A0A125YVJ7_TOXGM 26S proteasome regulatory subunit 6b, putative OS=Toxoplasma gondii (strain ATCC 50611 / Me49) OX=508771 GN=TGME49_229950 PE=3 SV=1	1	10	10	10	6	6	8	8	5	6	6	8	8	5	6	6	8	8	5	42.8	42.8	42.8	46.093	409	409	0	82.033	By MS/MS	By MS/MS	By MS/MS	By MS/MS	By MS/MS	27.6	27.6	36.4	29.8	17.8	498970000	98542000	55956000	151680000	163520000	29266000	39435000	32176000
A0A125YVK8	4	4	4	tr|A0A125YVK8|A0A125YVK8_TOXGM Micro-fibrillar-associated protein 1 OS=Toxoplasma gondii (strain ATCC 50611 / Me49) OX=508771 GN=TGME49_214590 PE=4 SV=1	1	4	4	4	2	2	2	4	4	2	2	2	4	4	2	2	2	4	4	9.8	9.8	9.8	51.964	438	438	0	6.319	By matching	By MS/MS	By MS/MS	By MS/MS	By MS/MS	4.6	5.3	5.3	9.8	9.8	50911000	4823100	4304000	3238500	30028000	8517300	4439300	2851200
A0A125YVM0	8	8	8	tr|A0A125YVM0|A0A125YVM0_TOXGM Dense granule protein GRA9 OS=Toxoplasma gondii (strain ATCC 50611 / Me49) OX=508771 GN=GRA9 PE=4 SV=1	1	8	8	8	6	7	8	4	3	6	7	8	4	3	6	7	8	4	3	36.5	36.5	36.5	35.338	318	318	0	19.573	By MS/MS	By MS/MS	By MS/MS	By MS/MS	By MS/MS	32.7	33.3	36.5	23.3	12.6	343670000	81405000	107810000	108040000	38184000	8229300	23600000	30595000
A0A125YVN4	2	2	2	tr|A0A125YVN4|A0A125YVN4_TOXGM AGC kinase OS=Toxoplasma gondii (strain ATCC 50611 / Me49) OX=508771 GN=TGME49_226030 PE=3 SV=1	1	2	2	2	0	0	2	1	2	0	0	2	1	2	0	0	2	1	2	6.4	6.4	6.4	39.41	343	343	0	2.7532			By MS/MS	By MS/MS	By MS/MS	0	0	6.4	3.2	6.4	21214000	0	0	8340300	6906100	5967300	0	0
A0A125YVR6	9	9	9	tr|A0A125YVR6|A0A125YVR6_TOXGM Fibrillarin OS=Toxoplasma gondii (strain ATCC 50611 / Me49) OX=508771 GN=TGME49_311430 PE=3 SV=1	1	9	9	9	7	7	8	7	7	7	7	8	7	7	7	7	8	7	7	37.5	37.5	37.5	31.988	304	304	0	30.721	By MS/MS	By MS/MS	By MS/MS	By MS/MS	By MS/MS	33.9	33.9	33.9	27.6	27.6	416950000	85443000	67504000	101910000	116010000	46090000	28675000	24249000
A0A125YVV8	3	3	3	tr|A0A125YVV8|A0A125YVV8_TOXGM Uncharacterized protein OS=Toxoplasma gondii (strain ATCC 50611 / Me49) OX=508771 GN=TGME49_212220 PE=4 SV=1	1	3	3	3	2	2	2	2	1	2	2	2	2	1	2	2	2	2	1	4.9	4.9	4.9	107.98	981	981	0	3.7229	By MS/MS	By MS/MS	By MS/MS	By MS/MS	By MS/MS	3.2	3.2	2.9	3.2	1.1	28511000	9644500	2739600	6987300	5326200	3813700	6714100	0
A0A125YVX5	3	3	3	tr|A0A125YVX5|A0A125YVX5_TOXGM Uncharacterized protein OS=Toxoplasma gondii (strain ATCC 50611 / Me49) OX=508771 GN=TGME49_236950 PE=4 SV=1	1	3	3	3	2	3	3	2	2	2	3	3	2	2	2	3	3	2	2	55.4	55.4	55.4	12.489	112	112	0	19.131	By MS/MS	By MS/MS	By MS/MS	By MS/MS	By MS/MS	44.6	55.4	55.4	28.6	28.6	297670000	53442000	63861000	106690000	45383000	28302000	34519000	39425000
A0A125YVY6	7	7	7	tr|A0A125YVY6|A0A125YVY6_TOXGM Methyltransferase, putative OS=Toxoplasma gondii (strain ATCC 50611 / Me49) OX=508771 GN=TGME49_310070 PE=4 SV=1	1	7	7	7	3	2	2	7	6	3	2	2	7	6	3	2	2	7	6	38.8	38.8	38.8	25.335	224	224	0	19.258	By MS/MS	By MS/MS	By MS/MS	By MS/MS	By MS/MS	12.1	4.9	4.9	38.8	32.6	96831000	16557000	5521400	10702000	47000000	17051000	10624000	0
A0A125YVY9	4	4	4	tr|A0A125YVY9|A0A125YVY9_TOXGM 40S ribosomal protein S26 OS=Toxoplasma gondii (strain ATCC 50611 / Me49) OX=508771 GN=RPS26 PE=3 SV=1	1	4	4	4	2	2	3	4	4	2	2	3	4	4	2	2	3	4	4	32.1	32.1	32.1	12.725	112	112	0	13.01	By MS/MS	By MS/MS	By MS/MS	By MS/MS	By MS/MS	21.4	21.4	24.1	32.1	32.1	1825400000	214030000	188360000	296350000	755660000	370990000	274680000	237680000
A0A125YVZ6	2	2	2	tr|A0A125YVZ6|A0A125YVZ6_TOXGM Importin-beta N-terminal domain-containing protein OS=Toxoplasma gondii (strain ATCC 50611 / Me49) OX=508771 GN=TGME49_253730 PE=3 SV=1	1	2	2	2	2	1	1	0	0	2	1	1	0	0	2	1	1	0	0	3.6	3.6	3.6	115.14	1049	1049	0	4.5633	By MS/MS	By MS/MS	By MS/MS			3.6	1.7	1.7	0	0	16212000	7992800	4002300	4217200	0	0	0	0
A0A125YW15	7	7	7	tr|A0A125YW15|A0A125YW15_TOXGM RuvB-like helicase OS=Toxoplasma gondii (strain ATCC 50611 / Me49) OX=508771 GN=TGME49_219590 PE=3 SV=1	1	7	7	7	7	6	5	6	5	7	6	5	6	5	7	6	5	6	5	22.8	22.8	22.8	52.949	492	492	0	38.391	By MS/MS	By MS/MS	By MS/MS	By MS/MS	By MS/MS	22.8	19.5	17.1	20.3	16.5	540530000	110900000	106080000	129560000	166770000	27217000	59583000	49561000
A0A125YW58	1	1	1	tr|A0A125YW58|A0A125YW58_TOXGM Glucose-6-phosphate 1-dehydrogenase OS=Toxoplasma gondii (strain ATCC 50611 / Me49) OX=508771 GN=TGME49_278830 PE=3 SV=1	1	1	1	1	0	0	0	1	1	0	0	0	1	1	0	0	0	1	1	1.9	1.9	1.9	98.279	878	878	0	3.7473				By MS/MS	By matching	0	0	0	1.9	1.9	1808100	0	0	0	1470600	337480	0	0
A0A125YW75	7	7	7	tr|A0A125YW75|A0A125YW75_TOXGM 60S ribosomal protein L7a OS=Toxoplasma gondii (strain ATCC 50611 / Me49) OX=508771 GN=RPL7A PE=3 SV=1	1	7	7	7	4	4	3	4	3	4	4	3	4	3	4	4	3	4	3	28.6	28.6	28.6	31.031	276	276	0	15.236	By MS/MS	By MS/MS	By MS/MS	By MS/MS	By MS/MS	14.5	21.7	14.5	14.9	10.1	266400000	56725000	38486000	111980000	44402000	14802000	31857000	24568000
A0A125YW98	1	1	1	tr|A0A125YW98|A0A125YW98_TOXGM UDP-galactose transporter family protein OS=Toxoplasma gondii (strain ATCC 50611 / Me49) OX=508771 GN=TGME49_254580 PE=4 SV=1	1	1	1	1	0	0	0	1	1	0	0	0	1	1	0	0	0	1	1	6.3	6.3	6.3	45.522	413	413	0.0040363	1.8539				By MS/MS	By MS/MS	0	0	0	6.3	6.3	5618900	0	0	0	3568600	2050300	0	0
A0A125YWC0	5	5	5	tr|A0A125YWC0|A0A125YWC0_TOXGM Uncharacterized protein OS=Toxoplasma gondii (strain ATCC 50611 / Me49) OX=508771 GN=TGME49_267500 PE=4 SV=1	1	5	5	5	4	4	5	3	2	4	4	5	3	2	4	4	5	3	2	37.4	37.4	37.4	25.697	230	230	0	27.011	By MS/MS	By MS/MS	By MS/MS	By MS/MS	By MS/MS	27.4	27.4	37.4	13	8.3	209020000	63695000	22089000	101960000	18782000	2493900	22954000	18392000
A0A125YWC9	5	5	5	tr|A0A125YWC9|A0A125YWC9_TOXGM L-lactate dehydrogenase OS=Toxoplasma gondii (strain ATCC 50611 / Me49) OX=508771 GN=LDH1 PE=3 SV=1	1	5	5	5	3	3	4	4	4	3	3	4	4	4	3	3	4	4	4	19.1	19.1	19.1	35.548	329	329	0	24.399	By MS/MS	By MS/MS	By MS/MS	By MS/MS	By MS/MS	10	11.9	17	13.7	13.7	171930000	14749000	20052000	43262000	55896000	37967000	15528000	14427000
A0A125YWE1	3	3	3	tr|A0A125YWE1|A0A125YWE1_TOXGM Ribosomal protein S14, putative OS=Toxoplasma gondii (strain ATCC 50611 / Me49) OX=508771 GN=TGME49_277700 PE=4 SV=1	1	3	3	3	0	0	1	2	2	0	0	1	2	2	0	0	1	2	2	24.1	24.1	24.1	13.041	112	112	0	2.7305			By MS/MS	By MS/MS	By MS/MS	0	0	7.1	17	17	13137000	0	0	5472900	4458200	3206000	0	0
A0A125YWE8	10	10	10	tr|A0A125YWE8|A0A125YWE8_TOXGM Ribosomal protein RPS17 OS=Toxoplasma gondii (strain ATCC 50611 / Me49) OX=508771 GN=RPS17 PE=3 SV=1	1	10	10	10	8	8	8	8	7	8	8	8	8	7	8	8	8	8	7	62.1	62.1	62.1	15.228	132	132	0	182.73	By MS/MS	By MS/MS	By MS/MS	By MS/MS	By MS/MS	62.1	61.4	53.8	62.1	56.1	9597800000	2897600000	1305300000	985000000	2886200000	1523600000	944370000	987560000
A0A125YWF6	10	10	10	tr|A0A125YWF6|A0A125YWF6_TOXGM Ribosomal protein RPS9 OS=Toxoplasma gondii (strain ATCC 50611 / Me49) OX=508771 GN=RPS9 PE=3 SV=1	1	10	10	10	10	10	10	10	9	10	10	10	10	9	10	10	10	10	9	41.5	41.5	41.5	21.684	188	188	0	168.42	By MS/MS	By MS/MS	By MS/MS	By MS/MS	By MS/MS	41.5	41.5	41.5	41.5	41	25144000000	4130500000	4452500000	5795800000	6159200000	4606100000	809900000	816760000
A0A125YWG5	30	30	8	tr|A0A125YWG5|A0A125YWG5_TOXGM Tubulin beta chain OS=Toxoplasma gondii (strain ATCC 50611 / Me49) OX=508771 GN=TGME49_266960 PE=3 SV=1	1	30	30	8	27	27	26	22	20	27	27	26	22	20	8	8	8	6	5	81.3	81.3	23.6	50.073	449	449	0	323.31	By MS/MS	By MS/MS	By MS/MS	By MS/MS	By MS/MS	79.5	81.3	73.7	57.7	55.2	40472000000	11829000000	10510000000	12411000000	3758900000	1963200000	1929800000	1720400000
A0A125YWH0	1	1	1	tr|A0A125YWH0|A0A125YWH0_TOXGM V-type proton ATPase subunit H OS=Toxoplasma gondii (strain ATCC 50611 / Me49) OX=508771 GN=TGME49_208590 PE=3 SV=1	1	1	1	1	1	1	1	0	1	1	1	1	0	1	1	1	1	0	1	2.9	2.9	2.9	53.311	475	475	0.0039761	1.7741	By matching	By matching	By MS/MS		By matching	2.9	2.9	2.9	0	2.9	12812000	4298100	3996300	4242000	0	275770	0	0
A0A125YWK7	6	6	6	tr|A0A125YWK7|A0A125YWK7_TOXGM Glucose-6-phosphate 1-dehydrogenase OS=Toxoplasma gondii (strain ATCC 50611 / Me49) OX=508771 GN=TGME49_294200 PE=3 SV=1	1	6	6	6	3	4	2	2	4	3	4	2	2	4	3	4	2	2	4	16.8	16.8	16.8	62.736	560	560	0	13.223	By MS/MS	By MS/MS	By matching	By MS/MS	By MS/MS	9.3	10.9	4.8	7	12.3	54361000	14642000	10892000	7239500	12266000	9321100	7285600	5723900
A0A125YWL1	8	8	8	tr|A0A125YWL1|A0A125YWL1_TOXGM Microneme protein MIC13 OS=Toxoplasma gondii (strain ATCC 50611 / Me49) OX=508771 GN=MIC13 PE=4 SV=1	1	8	8	8	0	0	0	8	8	0	0	0	8	8	0	0	0	8	8	28.8	28.8	28.8	51.459	468	468	0	26.243				By MS/MS	By MS/MS	0	0	0	28.8	28.8	244740000	0	0	0	164640000	80104000	0	0
A0A125YWL6	7	7	7	tr|A0A125YWL6|A0A125YWL6_TOXGM Uncharacterized protein OS=Toxoplasma gondii (strain ATCC 50611 / Me49) OX=508771 GN=TGME49_255450 PE=4 SV=1	1	7	7	7	2	3	2	7	5	2	3	2	7	5	2	3	2	7	5	17.3	17.3	17.3	68.362	625	625	0	12.066	By MS/MS	By MS/MS	By MS/MS	By MS/MS	By MS/MS	4.2	7.7	4.6	17.3	12.8	90744000	12101000	26285000	7156900	32955000	12246000	10379000	11499000
A0A125YWP9	5	5	5	tr|A0A125YWP9|A0A125YWP9_TOXGM Acyltransferase domain-containing protein OS=Toxoplasma gondii (strain ATCC 50611 / Me49) OX=508771 GN=TGME49_240860 PE=4 SV=1	1	5	5	5	0	0	0	4	4	0	0	0	4	4	0	0	0	4	4	24.9	24.9	24.9	31.851	281	281	0	22.124				By MS/MS	By MS/MS	0	0	0	21.4	21	92389000	0	0	0	53582000	38807000	0	0
A0A125YWW4	2	2	2	tr|A0A125YWW4|A0A125YWW4_TOXGM Prohibitin OS=Toxoplasma gondii (strain ATCC 50611 / Me49) OX=508771 GN=TGME49_233100 PE=3 SV=1	1	2	2	2	0	0	0	2	0	0	0	0	2	0	0	0	0	2	0	6.9	6.9	6.9	32.061	290	290	0	2.8269				By MS/MS		0	0	0	6.9	0	3735500	0	0	0	3735500	0	0	0
A0A125YWY3	11	11	11	tr|A0A125YWY3|A0A125YWY3_TOXGM 26S proteasome regulatory subunit, S6a family AAA ATpase OS=Toxoplasma gondii (strain ATCC 50611 / Me49) OX=508771 GN=TGME49_300310 PE=3 SV=1	1	11	11	11	9	8	7	8	7	9	8	7	8	7	9	8	7	8	7	36.8	36.8	36.8	47.787	427	427	0	51.161	By MS/MS	By MS/MS	By MS/MS	By MS/MS	By MS/MS	32.6	30	25.1	30.4	27.9	691320000	136440000	151480000	166790000	191800000	44806000	41493000	45577000
A0A125YX13	3	3	3	tr|A0A125YX13|A0A125YX13_TOXGM AP complex subunit sigma OS=Toxoplasma gondii (strain ATCC 50611 / Me49) OX=508771 GN=TGME49_314418 PE=3 SV=1	1	3	3	3	1	2	2	2	1	1	2	2	2	1	1	2	2	2	1	26.2	26.2	26.2	16.977	145	145	0	3.9064	By matching	By MS/MS	By MS/MS	By MS/MS	By MS/MS	9	15.2	15.2	20	9	75154000	10564000	18531000	16588000	23919000	5552100	0	12079000
A0A125YX26	1	1	1	tr|A0A125YX26|A0A125YX26_TOXGM Uncharacterized protein OS=Toxoplasma gondii (strain ATCC 50611 / Me49) OX=508771 GN=TGME49_209250 PE=4 SV=1	1	1	1	1	1	1	1	1	1	1	1	1	1	1	1	1	1	1	1	1.8	1.8	1.8	108.85	1018	1018	0	4.3285	By MS/MS	By MS/MS	By MS/MS	By MS/MS	By MS/MS	1.8	1.8	1.8	1.8	1.8	52986000000	14071000000	15951000000	17746000000	3846900000	1370300000	13801000000	16260000000
A0A125YX31	1	1	1	tr|A0A125YX31|A0A125YX31_TOXGM Pyruvate dehydrogenase E1 component, beta subunit, putative OS=Toxoplasma gondii (strain ATCC 50611 / Me49) OX=508771 GN=TGME49_314400 PE=4 SV=1	1	1	1	1	0	0	0	1	1	0	0	0	1	1	0	0	0	1	1	5.2	5.2	5.2	45.598	423	423	0.0087719	1.6463				By MS/MS	By matching	0	0	0	5.2	5.2	6380800	0	0	0	5570600	810220	0	0
A0A125YX45	8;1	7;1	7;1	tr|A0A125YX45|A0A125YX45_TOXGM Cell division protein CDC48CY OS=Toxoplasma gondii (strain ATCC 50611 / Me49) OX=508771 GN=CDC48CY PE=4 SV=1	2	8	7	7	2	4	2	5	5	2	4	2	4	4	2	4	2	4	4	13.7	11.6	11.6	89.396	811	811;198	0	12.702	By MS/MS	By MS/MS	By MS/MS	By MS/MS	By MS/MS	3.8	6.7	3.8	8.5	8.9	50493000	7955800	11747000	11554000	12505000	6730000	5179600	8290900
A0A125YX57	3	3	3	tr|A0A125YX57|A0A125YX57_TOXGM Ribosomal protein L15 OS=Toxoplasma gondii (strain ATCC 50611 / Me49) OX=508771 GN=RPL15 PE=3 SV=1	1	3	3	3	3	3	3	2	2	3	3	3	2	2	3	3	3	2	2	19	19	19	24.325	205	205	0	19.254	By MS/MS	By MS/MS	By MS/MS	By MS/MS	By MS/MS	19	19	19	14.1	14.1	1331100000	414660000	282200000	560370000	42430000	31493000	240620000	257730000
A0A125YX58	4	4	4	tr|A0A125YX58|A0A125YX58_TOXGM Rhoptry protein ROP10 OS=Toxoplasma gondii (strain ATCC 50611 / Me49) OX=508771 GN=ROP10 PE=4 SV=1	1	4	4	4	3	2	3	1	1	3	2	3	1	1	3	2	3	1	1	11.4	11.4	11.4	60.911	586	586	0	10.973	By MS/MS	By MS/MS	By MS/MS	By MS/MS	By matching	7.2	5.1	7.2	4.3	2	80784000	24364000	35590000	18535000	1087400	1207500	0	0
A0A125YX75	3	2	1	tr|A0A125YX75|A0A125YX75_TOXGM Histone H2A OS=Toxoplasma gondii (strain ATCC 50611 / Me49) OX=508771 GN=TGME49_261250 PE=3 SV=1	1	3	2	1	3	2	2	2	2	2	1	1	1	1	1	1	1	0	0	21.7	16.7	12.8	19.546	180	180	0	108.07	By MS/MS	By MS/MS	By MS/MS	By MS/MS	By MS/MS	21.7	17.8	17.8	8.9	8.9	1674800000	500320000	497900000	343270000	280620000	52689000	0	0
A0A125YX83	12	12	12	tr|A0A125YX83|A0A125YX83_TOXGM XPA binding protein 2 family protein OS=Toxoplasma gondii (strain ATCC 50611 / Me49) OX=508771 GN=TGME49_305240 PE=4 SV=1	1	12	12	12	2	5	4	5	8	2	5	4	5	8	2	5	4	5	8	21.5	21.5	21.5	111.44	966	966	0	21.905	By MS/MS	By MS/MS	By MS/MS	By MS/MS	By MS/MS	2.8	10.4	8.9	8	11.8	136850000	10380000	31310000	38391000	34303000	22470000	10222000	9846300
A0A125YXF3	2	2	2	tr|A0A125YXF3|A0A125YXF3_TOXGM Ribosomal protein RPL34 OS=Toxoplasma gondii (strain ATCC 50611 / Me49) OX=508771 GN=RPL34 PE=3 SV=1	1	2	2	2	2	2	2	1	1	2	2	2	1	1	2	2	2	1	1	14.9	14.9	14.9	15.383	134	134	0	7.7587	By MS/MS	By MS/MS	By MS/MS	By MS/MS	By MS/MS	14.9	14.9	14.9	9	9	774280000	226940000	186660000	202260000	109400000	49027000	123370000	117230000
A0A125YXG1	6	6	6	tr|A0A125YXG1|A0A125YXG1_TOXGM Centrin, putative OS=Toxoplasma gondii (strain ATCC 50611 / Me49) OX=508771 GN=TGME49_260670 PE=4 SV=1	1	6	6	6	5	6	4	4	3	5	6	4	4	3	5	6	4	4	3	34.9	34.9	34.9	26.582	238	238	0	46.016	By MS/MS	By MS/MS	By MS/MS	By MS/MS	By MS/MS	27.3	34.9	23.9	23.1	15.5	356480000	92685000	97576000	104150000	49773000	12295000	30541000	37776000
A0A125YXI9	32	32	30	tr|A0A125YXI9|A0A125YXI9_TOXGM Heat shock protein HSP70 OS=Toxoplasma gondii (strain ATCC 50611 / Me49) OX=508771 GN=HSP70 PE=3 SV=1	1	32	32	30	28	28	28	25	27	28	28	28	25	27	26	26	26	23	25	45.5	45.5	43	72.88	674	674	0	323.31	By MS/MS	By MS/MS	By MS/MS	By MS/MS	By MS/MS	42.4	41.4	39.3	41.2	44.1	8302600000	1528300000	1955800000	2394100000	1471400000	953000000	271990000	310570000
A0A125YXP8	1	1	1	tr|A0A125YXP8|A0A125YXP8_TOXGM Uncharacterized protein OS=Toxoplasma gondii (strain ATCC 50611 / Me49) OX=508771 GN=TGME49_304890 PE=4 SV=1	1	1	1	1	0	0	0	1	1	0	0	0	1	1	0	0	0	1	1	6.2	6.2	6.2	27.72	256	256	0	2.2381				By MS/MS	By MS/MS	0	0	0	6.2	6.2	2450600	0	0	0	1420700	1029800	0	0
A0A125YXQ7	3	3	3	tr|A0A125YXQ7|A0A125YXQ7_TOXGM Glycoprotein OS=Toxoplasma gondii (strain ATCC 50611 / Me49) OX=508771 GN=TGME49_214790 PE=4 SV=1	1	3	3	3	1	1	2	3	3	1	1	2	3	3	1	1	2	3	3	12	12	12	31.444	283	283	0	4.752	By matching	By MS/MS	By matching	By MS/MS	By MS/MS	7.4	4.6	12	12	12	148300000	21937000	8529700	64413000	35375000	18041000	0	0
A0A125YXT9	2	2	2	tr|A0A125YXT9|A0A125YXT9_TOXGM Nucleoside diphosphate kinase OS=Toxoplasma gondii (strain ATCC 50611 / Me49) OX=508771 GN=TGME49_295350 PE=3 SV=1	1	2	2	2	2	2	2	1	1	2	2	2	1	1	2	2	2	1	1	20	20	20	17.639	155	155	0	2.9504	By MS/MS	By MS/MS	By MS/MS	By matching	By matching	20	20	20	9.7	9.7	50169000	17661000	8633300	14947000	3224700	5703300	10086000	7351200
A0A125YXU8	10	10	10	tr|A0A125YXU8|A0A125YXU8_TOXGM Ubiquitin interaction motif family protein OS=Toxoplasma gondii (strain ATCC 50611 / Me49) OX=508771 GN=TGME49_223960 PE=3 SV=1	1	10	10	10	5	7	6	8	7	5	7	6	8	7	5	7	6	8	7	42.5	42.5	42.5	41.377	388	388	0	28.758	By MS/MS	By MS/MS	By MS/MS	By MS/MS	By MS/MS	19.1	29.4	24.5	30.4	26.5	402090000	68998000	92185000	69533000	89567000	81805000	26070000	37306000
A0A125YXW1	8	8	8	tr|A0A125YXW1|A0A125YXW1_TOXGM Ribosomal protein RPS14 OS=Toxoplasma gondii (strain ATCC 50611 / Me49) OX=508771 GN=RPS14 PE=3 SV=1	1	8	8	8	6	7	6	8	8	6	7	6	8	8	6	7	6	8	8	51.3	51.3	51.3	16.301	156	156	0	157.44	By MS/MS	By MS/MS	By MS/MS	By MS/MS	By MS/MS	43.6	50	42.9	51.3	51.3	5052700000	1542800000	1105000000	1044300000	1000100000	360480000	318150000	290860000
A0A125YXW8	5	5	5	tr|A0A125YXW8|A0A125YXW8_TOXGM Uncharacterized protein OS=Toxoplasma gondii (strain ATCC 50611 / Me49) OX=508771 GN=TGME49_239400 PE=4 SV=1	1	5	5	5	1	1	2	2	0	1	1	2	2	0	1	1	2	2	0	5.5	5.5	5.5	133.89	1265	1265	0	6.7581	By MS/MS	By MS/MS	By MS/MS	By MS/MS		1.4	1.4	1.7	2.4	0	24878000	8316500	6904600	3571700	6085100	0	0	0
A0A125YXY5	3	3	3	tr|A0A125YXY5|A0A125YXY5_TOXGM Uncharacterized protein OS=Toxoplasma gondii (strain ATCC 50611 / Me49) OX=508771 GN=TGME49_313640 PE=4 SV=1	1	3	3	3	2	2	3	3	2	2	2	3	3	2	2	2	3	3	2	21.9	21.9	21.9	22.302	201	201	0	9.9833	By MS/MS	By MS/MS	By MS/MS	By MS/MS	By MS/MS	13.9	13.9	21.9	21.9	13.9	132440000	10878000	9967800	25804000	80809000	4982800	11456000	11536000
A0A125YY08	3	3	3	tr|A0A125YY08|A0A125YY08_TOXGM Rhoptry protein ROP16 OS=Toxoplasma gondii (strain ATCC 50611 / Me49) OX=508771 GN=ROP16 PE=4 SV=1	1	3	3	3	1	2	1	2	3	1	2	1	2	3	1	2	1	2	3	5.2	5.2	5.2	76.215	707	707	0	6.6254	By MS/MS	By MS/MS	By MS/MS	By matching	By MS/MS	1.7	3.5	1.8	3.5	5.2	23876000	3307500	2497300	0	13606000	4464800	0	0
A0A125YY09	10	10	10	tr|A0A125YY09|A0A125YY09_TOXGM Cell-cycle-control protein (Translation regulation), putative OS=Toxoplasma gondii (strain ATCC 50611 / Me49) OX=508771 GN=TGME49_320430 PE=4 SV=1	1	10	10	10	2	4	5	10	8	2	4	5	10	8	2	4	5	10	8	11	11	11	131.32	1129	1129	0	19.639	By MS/MS	By MS/MS	By MS/MS	By MS/MS	By MS/MS	2.7	4.5	5.4	11	8.1	201030000	7470800	11012000	34044000	103200000	45298000	12594000	9708500
A0A125YY13	1	1	1	tr|A0A125YY13|A0A125YY13_TOXGM Serine/threonine-protein phosphatase OS=Toxoplasma gondii (strain ATCC 50611 / Me49) OX=508771 GN=TGME49_310700 PE=3 SV=1	1	1	1	1	0	0	0	1	1	0	0	0	1	1	0	0	0	1	1	4.6	4.6	4.6	35.005	306	306	0.0020576	2.0132				By MS/MS	By MS/MS	0	0	0	4.6	4.6	8564600	0	0	0	6216600	2348000	0	0
A0A125YY45	3	3	3	tr|A0A125YY45|A0A125YY45_TOXGM Dense granule protein GRA3 OS=Toxoplasma gondii (strain ATCC 50611 / Me49) OX=508771 GN=GRA3 PE=4 SV=1	1	3	3	3	3	3	3	3	3	3	3	3	3	3	3	3	3	3	3	5	5	5	23.875	220	220	0	13.348	By MS/MS	By MS/MS	By MS/MS	By MS/MS	By MS/MS	5	5	5	5	5	441680000	51205000	49557000	107420000	174670000	58826000	26229000	25822000
A0A125YY47	2	2	2	tr|A0A125YY47|A0A125YY47_TOXGM NAC domain-containing protein OS=Toxoplasma gondii (strain ATCC 50611 / Me49) OX=508771 GN=TGME49_205558 PE=4 SV=1	1	2	2	2	2	1	1	2	2	2	1	1	2	2	2	1	1	2	2	15.9	15.9	15.9	20.507	189	189	0	38.466	By MS/MS	By matching	By matching	By MS/MS	By MS/MS	15.9	7.4	7.4	15.9	15.9	36619000	8100700	5572800	4022700	6582700	12340000	0	0
A0A125YY54;S8FZ33	11;10	11;10	11;10	tr|A0A125YY54|A0A125YY54_TOXGM Heat shock protein HSP20 OS=Toxoplasma gondii (strain ATCC 50611 / Me49) OX=508771 GN=HSP20 PE=3 SV=1;tr|S8FZ33|S8FZ33_TOXGM Heat shock protein OS=Toxoplasma gondii (strain ATCC 50611 / Me49) OX=508771 GN=TGME49_324600 PE=3 S	2	11	11	11	9	9	10	9	9	9	9	10	9	9	9	9	10	9	9	76.2	76.2	76.2	20.266	185	185;192	0	144.25	By MS/MS	By MS/MS	By MS/MS	By MS/MS	By MS/MS	66.5	66.5	76.2	65.9	65.9	5103600000	891940000	858630000	1148000000	1446500000	758490000	244140000	251490000
A0A125YY85	3;1	3;1	3;1	tr|A0A125YY85|A0A125YY85_TOXGM SAG-related sequence SRS57 OS=Toxoplasma gondii (strain ATCC 50611 / Me49) OX=508771 GN=SRS57 PE=4 SV=1	2	3	3	3	2	1	3	3	3	2	1	3	3	3	2	1	3	3	3	12.2	12.2	12.2	41.971	385	385;88	0	7.4733	By MS/MS	By MS/MS	By MS/MS	By MS/MS	By MS/MS	9.4	2.6	12.2	12.2	12.2	101770000	6539900	5870900	14719000	44819000	29823000	6975100	0
A0A125YY88	4	4	4	tr|A0A125YY88|A0A125YY88_TOXGM Beta-hydroxyacyl-acyl carrier protein dehydratase (FABZ) OS=Toxoplasma gondii (strain ATCC 50611 / Me49) OX=508771 GN=TGME49_321570 PE=4 SV=1	1	4	4	4	1	1	1	3	3	1	1	1	3	3	1	1	1	3	3	32	32	32	24.568	231	231	0	18.51	By MS/MS	By MS/MS	By MS/MS	By MS/MS	By MS/MS	9.5	9.5	8.7	22.5	23.4	110450000	4175900	4874400	8877900	72585000	19940000	0	0
A0A125YY95	1	1	1	tr|A0A125YY95|A0A125YY95_TOXGM DHHC zinc finger domain-containing protein OS=Toxoplasma gondii (strain ATCC 50611 / Me49) OX=508771 GN=TGME49_293730 PE=4 SV=1	1	1	1	1	0	0	0	1	0	0	0	0	1	0	0	0	0	1	0	2.4	2.4	2.4	107.09	971	971	0	2.1711				By MS/MS		0	0	0	2.4	0	0	0	0	0	0	0	0	0
A0A125YYB7	1	1	1	tr|A0A125YYB7|A0A125YYB7_TOXGM Rab6 OS=Toxoplasma gondii (strain ATCC 50611 / Me49) OX=508771 GN=TGME49_310460 PE=4 SV=1	1	1	1	1	1	1	1	1	1	1	1	1	1	1	1	1	1	1	1	5.3	5.3	5.3	23.471	209	209	0.0087464	1.641	By MS/MS	By MS/MS	By matching	By matching	By matching	5.3	5.3	5.3	5.3	5.3	164060000	25274000	21639000	37707000	62200000	17239000	0	0
A0A125YYC3	2	2	2	tr|A0A125YYC3|A0A125YYC3_TOXGM Multiprotein bridging factor type 1 family transcriptional co-activator, putative OS=Toxoplasma gondii (strain ATCC 50611 / Me49) OX=508771 GN=TGME49_278530 PE=4 SV=1	1	2	2	2	2	2	1	2	1	2	2	1	2	1	2	2	1	2	1	25	25	25	16.077	144	144	0	34.151	By MS/MS	By MS/MS	By MS/MS	By matching	By MS/MS	25	25	16.7	25	8.3	145120000	48008000	30680000	55102000	9234300	2091900	41647000	35910000
A0A125YYD4	8	8	8	tr|A0A125YYD4|A0A125YYD4_TOXGM Myosin light chain MLC1 OS=Toxoplasma gondii (strain ATCC 50611 / Me49) OX=508771 GN=TGME49_257680 PE=4 SV=1	1	8	8	8	8	7	6	6	5	8	7	6	6	5	8	7	6	6	5	62	62	62	24.124	213	213	0	133.25	By MS/MS	By MS/MS	By MS/MS	By MS/MS	By MS/MS	62	49.8	50.2	41.3	28.6	2244500000	542520000	631380000	651390000	290080000	129130000	152850000	159550000
A0A125YYF7	12	12	12	tr|A0A125YYF7|A0A125YYF7_TOXGM Uncharacterized protein OS=Toxoplasma gondii (strain ATCC 50611 / Me49) OX=508771 GN=TGME49_231410 PE=4 SV=1	1	12	12	12	5	5	7	11	10	5	5	7	11	10	5	5	7	11	10	31.2	31.2	31.2	64.727	571	571	0	32.033	By MS/MS	By MS/MS	By MS/MS	By MS/MS	By MS/MS	16.5	15.6	20.5	25.6	23.6	369480000	42144000	29501000	98605000	147350000	51879000	10922000	11696000
A0A125YYH1	1	1	1	tr|A0A125YYH1|A0A125YYH1_TOXGM Uncharacterized protein OS=Toxoplasma gondii (strain ATCC 50611 / Me49) OX=508771 GN=TGME49_248490 PE=4 SV=1	1	1	1	1	1	0	0	1	1	1	0	0	1	1	1	0	0	1	1	8.9	8.9	8.9	14.007	123	123	0.0049358	1.7418	By matching			By MS/MS	By MS/MS	8.9	0	0	8.9	8.9	9284600	2254100	0	0	4746500	2284000	0	0
A0A125YYH8	9	9	9	tr|A0A125YYH8|A0A125YYH8_TOXGM Ribosomal protein RPL5 OS=Toxoplasma gondii (strain ATCC 50611 / Me49) OX=508771 GN=RPL5 PE=3 SV=1	1	9	9	9	6	7	6	7	7	6	7	6	7	7	6	7	6	7	7	33.5	33.5	33.5	35.341	310	310	0	37.035	By MS/MS	By MS/MS	By MS/MS	By MS/MS	By MS/MS	22.3	25.5	23.2	30.3	30.3	750320000	139560000	174740000	150860000	230040000	55111000	65338000	63610000
A0A125YYJ1	18	18	18	tr|A0A125YYJ1|A0A125YYJ1_TOXGM Ribosomal protein RPS4 OS=Toxoplasma gondii (strain ATCC 50611 / Me49) OX=508771 GN=RPS4 PE=3 SV=1	1	18	18	18	15	14	11	14	15	15	14	11	14	15	15	14	11	14	15	48.1	48.1	48.1	35.507	312	312	0	74.117	By MS/MS	By MS/MS	By MS/MS	By MS/MS	By MS/MS	42.3	40.1	34.9	42.3	43.3	30804000000	5780800000	5745200000	9209500000	7802300000	2266500000	1121500000	1140700000
A0A125YYJ5	3	3	3	tr|A0A125YYJ5|A0A125YYJ5_TOXGM Ubiquinol-cytochrome c reductase OS=Toxoplasma gondii (strain ATCC 50611 / Me49) OX=508771 GN=TGME49_288750 PE=3 SV=1	1	3	3	3	1	0	2	2	3	1	0	2	2	3	1	0	2	2	3	17.5	17.5	17.5	26.741	234	234	0	4.3853	By matching		By MS/MS	By MS/MS	By MS/MS	6.8	0	12.4	10.7	17.5	32857000	2454300	0	8886900	8695000	12821000	0	0
A0A125YYK6	4	4	4	tr|A0A125YYK6|A0A125YYK6_TOXGM Uncharacterized protein OS=Toxoplasma gondii (strain ATCC 50611 / Me49) OX=508771 GN=TGME49_240060 PE=4 SV=1	1	4	4	4	3	0	0	4	3	3	0	0	4	3	3	0	0	4	3	5.2	5.2	5.2	88.532	843	843	0	5.4907	By MS/MS			By MS/MS	By MS/MS	3.9	0	0	5.2	3.8	48592000	11256000	0	0	24179000	13157000	13842000	0
A0A125YYM8	4	4	4	tr|A0A125YYM8|A0A125YYM8_TOXGM Ribosomal protein RPS20 OS=Toxoplasma gondii (strain ATCC 50611 / Me49) OX=508771 GN=RPS20 PE=3 SV=1	1	4	4	4	4	4	4	4	4	4	4	4	4	4	4	4	4	4	4	16.3	16.3	16.3	25.899	233	233	0	9.9591	By MS/MS	By MS/MS	By MS/MS	By MS/MS	By MS/MS	16.3	16.3	16.3	16.3	16.3	724550000	177810000	169600000	195610000	123320000	58210000	64749000	67056000
A0A125YYN0	6	6	6	tr|A0A125YYN0|A0A125YYN0_TOXGM IMC sub-compartment protein ISP2 OS=Toxoplasma gondii (strain ATCC 50611 / Me49) OX=508771 GN=ISP2 PE=4 SV=1	1	6	6	6	1	1	1	4	6	1	1	1	4	6	1	1	1	4	6	35	35	35	17.397	160	160	0	50.714	By matching	By MS/MS	By MS/MS	By MS/MS	By MS/MS	8.8	8.8	8.8	21.2	35	285840000	2419600	1476600	2378600	107310000	172260000	0	0
A0A125YYN9	12	12	12	tr|A0A125YYN9|A0A125YYN9_TOXGM Uncharacterized protein OS=Toxoplasma gondii (strain ATCC 50611 / Me49) OX=508771 GN=TGME49_308860 PE=4 SV=1	1	12	12	12	10	11	9	8	5	10	11	9	8	5	10	11	9	8	5	24.6	24.6	24.6	69.756	654	654	0	37.409	By MS/MS	By MS/MS	By MS/MS	By MS/MS	By MS/MS	18.7	20	19.3	14.7	9.8	811010000	204850000	236800000	214680000	137650000	17033000	63254000	55573000
A0A125YYP6	4	4	4	tr|A0A125YYP6|A0A125YYP6_TOXGM Heat shock protein OS=Toxoplasma gondii (strain ATCC 50611 / Me49) OX=508771 GN=TGME49_251780 PE=3 SV=1	1	4	4	4	1	0	1	4	4	1	0	1	4	4	1	0	1	4	4	7.6	7.6	7.6	78.25	728	728	0	6.5898	By MS/MS		By MS/MS	By MS/MS	By MS/MS	1.6	0	1.1	7.6	7.6	57695000	15052000	0	0	20886000	21757000	0	0
A0A125YYQ0	4	4	4	tr|A0A125YYQ0|A0A125YYQ0_TOXGM Uncharacterized protein OS=Toxoplasma gondii (strain ATCC 50611 / Me49) OX=508771 GN=TGME49_209170 PE=4 SV=1	1	4	4	4	0	0	0	3	4	0	0	0	3	4	0	0	0	3	4	15.6	15.6	15.6	45.478	416	416	0	6.5914				By MS/MS	By MS/MS	0	0	0	8.9	15.6	32067000	0	0	0	22773000	9294000	0	0
A0A125YYS0	8	8	8	tr|A0A125YYS0|A0A125YYS0_TOXGM Guanine nucleotide-binding protein OS=Toxoplasma gondii (strain ATCC 50611 / Me49) OX=508771 GN=TGME49_216880 PE=4 SV=1	1	8	8	8	8	8	6	5	6	8	8	6	5	6	8	8	6	5	6	38	38	38	35.147	321	321	0	48.697	By MS/MS	By MS/MS	By MS/MS	By MS/MS	By MS/MS	38	38	29.9	27.4	29.9	415460000	102900000	109730000	145220000	31480000	26126000	30519000	29394000
A0A125YYU2	42	42	42	tr|A0A125YYU2|A0A125YYU2_TOXGM Pre-mRNA processing splicing factor PRP8 OS=Toxoplasma gondii (strain ATCC 50611 / Me49) OX=508771 GN=PRP8 PE=4 SV=1	1	42	42	42	18	18	25	29	25	18	18	25	29	25	18	18	25	29	25	22.1	22.1	22.1	291.84	2538	2538	0	105.94	By MS/MS	By MS/MS	By MS/MS	By MS/MS	By MS/MS	9.5	8.9	12.9	15.4	12.9	707300000	92273000	100740000	148930000	262360000	102990000	18909000	16382000
A0A125YYU3	2	2	2	tr|A0A125YYU3|A0A125YYU3_TOXGM Leucine rich repeat-containing protein OS=Toxoplasma gondii (strain ATCC 50611 / Me49) OX=508771 GN=TGME49_304670 PE=4 SV=1	1	2	2	2	0	0	1	1	1	0	0	1	1	1	0	0	1	1	1	7.7	7.7	7.7	38.295	338	338	0	7.2211			By MS/MS	By MS/MS	By matching	0	0	3.6	4.1	4.1	7460800	0	0	0	6326200	1134600	0	0
A0A125YYU9	1	1	1	tr|A0A125YYU9|A0A125YYU9_TOXGM Uncharacterized protein OS=Toxoplasma gondii (strain ATCC 50611 / Me49) OX=508771 GN=TGME49_307830 PE=4 SV=1	1	1	1	1	0	0	1	0	0	0	0	1	0	0	0	0	1	0	0	6.8	6.8	6.8	24.153	219	219	0.003988	1.7851			By MS/MS			0	0	6.8	0	0	26654000	0	0	26654000	0	0	0	0
A0A125YYV8	8	8	8	tr|A0A125YYV8|A0A125YYV8_TOXGM Ribosomal protein RPL14 OS=Toxoplasma gondii (strain ATCC 50611 / Me49) OX=508771 GN=RPL14 PE=3 SV=1	1	8	8	8	7	8	5	7	7	7	8	5	7	7	7	8	5	7	7	35	35	35	17.878	157	157	0	17.505	By MS/MS	By MS/MS	By MS/MS	By MS/MS	By MS/MS	29.9	35	23.6	33.1	27.4	7014900000	1371000000	1376900000	1718400000	1453800000	1094700000	832470000	866700000
A0A125YYY3	4	4	4	tr|A0A125YYY3|A0A125YYY3_TOXGM Ribosomal protein RPL31 OS=Toxoplasma gondii (strain ATCC 50611 / Me49) OX=508771 GN=RPL31 PE=3 SV=1	1	4	4	4	3	4	1	4	4	3	4	1	4	4	3	4	1	4	4	34.2	34.2	34.2	14.355	120	120	0	135.29	By MS/MS	By MS/MS	By MS/MS	By MS/MS	By MS/MS	27.5	34.2	14.2	34.2	34.2	3432000000	208650000	62251000	319970000	1771600000	1069500000	163990000	79114000
A0A125YYY5	20	20	20	tr|A0A125YYY5|A0A125YYY5_TOXGM ATP synthase subunit beta OS=Toxoplasma gondii (strain ATCC 50611 / Me49) OX=508771 GN=ATPB PE=3 SV=1	1	20	20	20	17	18	18	19	19	17	18	18	19	19	17	18	18	19	19	47.9	47.9	47.9	59.916	560	560	0	241.23	By MS/MS	By MS/MS	By MS/MS	By MS/MS	By MS/MS	43	44.3	44.3	45.9	45.9	2253200000	301000000	377660000	474710000	750590000	349220000	67209000	62000000
A0A125YYZ6	30	9	5	tr|A0A125YYZ6|A0A125YYZ6_TOXGM Tubulin beta chain OS=Toxoplasma gondii (strain ATCC 50611 / Me49) OX=508771 GN=TGME49_221620 PE=3 SV=1	1	30	9	5	26	26	26	21	20	8	8	9	6	6	4	4	5	3	3	81.3	25.6	14.3	50.037	449	449	0	212.02	By MS/MS	By MS/MS	By MS/MS	By MS/MS	By MS/MS	77.5	79.3	73.7	54.1	53.7	13836000000	5236800000	2950200000	4709400000	468420000	471560000	1413600000	1330000000
A0A125YZ11	13	13	13	tr|A0A125YZ11|A0A125YZ11_TOXGM 40S ribosomal protein S6 OS=Toxoplasma gondii (strain ATCC 50611 / Me49) OX=508771 GN=RPS6 PE=3 SV=1	1	13	13	13	12	10	11	11	11	12	10	11	11	11	12	10	11	11	11	44.9	44.9	44.9	28.956	256	256	0	195.55	By MS/MS	By MS/MS	By MS/MS	By MS/MS	By MS/MS	44.9	39.8	39.8	36.3	36.3	13672000000	2312800000	2378500000	3912700000	4241100000	827040000	638930000	831930000
A0A125YZ15	17	17	17	tr|A0A125YZ15|A0A125YZ15_TOXGM Uncharacterized protein OS=Toxoplasma gondii (strain ATCC 50611 / Me49) OX=508771 GN=TGME49_263320 PE=4 SV=1	1	17	17	17	17	16	9	13	14	17	16	9	13	14	17	16	9	13	14	38.7	38.7	38.7	42.137	403	403	0	94.437	By MS/MS	By MS/MS	By MS/MS	By MS/MS	By MS/MS	38.7	36.5	29.3	36.2	37.7	5556200000	1016400000	940550000	906450000	2050100000	642730000	268380000	231210000
A0A125YZ19	7	7	7	tr|A0A125YZ19|A0A125YZ19_TOXGM 40S ribosomal protein S7 OS=Toxoplasma gondii (strain ATCC 50611 / Me49) OX=508771 GN=RPS7 PE=3 SV=1	1	7	7	7	3	2	3	6	6	3	2	3	6	6	3	2	3	6	6	44.9	44.9	44.9	22.587	196	196	0	32.202	By MS/MS	By MS/MS	By MS/MS	By MS/MS	By MS/MS	21.4	15.8	21.4	40.8	33.7	328070000	59825000	27954000	63570000	105010000	71710000	29936000	24060000
A0A125YZ64	1	1	1	tr|A0A125YZ64|A0A125YZ64_TOXGM Serine-threonine phosophatase 2C (PP2C) OS=Toxoplasma gondii (strain ATCC 50611 / Me49) OX=508771 GN=TGME49_231850 PE=4 SV=1	1	1	1	1	0	0	0	1	1	0	0	0	1	1	0	0	0	1	1	5.1	5.1	5.1	36.79	331	331	0	2.2599				By MS/MS	By matching	0	0	0	5.1	5.1	3626500	0	0	0	1137800	2488700	0	0
A0A125YZ71	1	1	1	tr|A0A125YZ71|A0A125YZ71_TOXGM GDT1 family protein OS=Toxoplasma gondii (strain ATCC 50611 / Me49) OX=508771 GN=TGME49_319550 PE=3 SV=1	1	1	1	1	0	0	0	1	0	0	0	0	1	0	0	0	0	1	0	9.9	9.9	9.9	36.177	343	343	0	11.987				By MS/MS		0	0	0	9.9	0	8912700	0	0	0	8912700	0	0	0
A0A125YZ77	2	2	2	tr|A0A125YZ77|A0A125YZ77_TOXGM GAPM1a OS=Toxoplasma gondii (strain ATCC 50611 / Me49) OX=508771 GN=TGME49_202500 PE=4 SV=1	1	2	2	2	1	0	1	2	2	1	0	1	2	2	1	0	1	2	2	5.2	5.2	5.2	33.534	305	305	0	90.985	By matching		By MS/MS	By MS/MS	By MS/MS	5.2	0	5.2	5.2	5.2	112040000	6377700	0	22094000	71585000	11989000	0	0
A0A125YZ84	4	4	4	tr|A0A125YZ84|A0A125YZ84_TOXGM SAC3/GANP family protein OS=Toxoplasma gondii (strain ATCC 50611 / Me49) OX=508771 GN=TGME49_250830 PE=4 SV=1	1	4	4	4	3	1	1	4	3	3	1	1	4	3	3	1	1	4	3	14.9	14.9	14.9	41.072	376	376	0	49.316	By MS/MS	By MS/MS	By MS/MS	By MS/MS	By MS/MS	11.7	2.9	3.2	14.9	11.7	87657000	13116000	7924500	0	53425000	13192000	8708700	0
A0A125YZ88	2	2	2	tr|A0A125YZ88|A0A125YZ88_TOXGM Uncharacterized protein OS=Toxoplasma gondii (strain ATCC 50611 / Me49) OX=508771 GN=TGME49_216180 PE=4 SV=1	1	2	2	2	2	2	0	2	2	2	2	0	2	2	2	2	0	2	2	14.3	14.3	14.3	16.441	147	147	0	3.1676	By MS/MS	By matching		By MS/MS	By MS/MS	14.3	14.3	0	14.3	14.3	62795000	8152200	6035000	0	41469000	7139000	7090000	5921600
A0A125YZ92	25	25	25	tr|A0A125YZ92|A0A125YZ92_TOXGM Clathrin light chain OS=Toxoplasma gondii (strain ATCC 50611 / Me49) OX=508771 GN=TGME49_213030 PE=3 SV=1	1	25	25	25	19	20	17	22	20	19	20	17	22	20	19	20	17	22	20	83	83	83	35.155	323	323	0	323.31	By MS/MS	By MS/MS	By MS/MS	By MS/MS	By MS/MS	56.3	71.8	64.4	70.3	60.7	11258000000	2689600000	2238300000	2727800000	2513200000	1088700000	567380000	557180000
A0A125YZ94	1	1	1	tr|A0A125YZ94|A0A125YZ94_TOXGM Ribosomal protein RPL24e OS=Toxoplasma gondii (strain ATCC 50611 / Me49) OX=508771 GN=RPL24E PE=3 SV=1	1	1	1	1	1	1	1	0	0	1	1	1	0	0	1	1	1	0	0	9.2	9.2	9.2	23.444	196	196	0	4.0179	By MS/MS	By matching	By MS/MS			9.2	9.2	9.2	0	0	17937000	4926400	5861700	7148500	0	0	0	0
A0A125YZB4	2	2	2	tr|A0A125YZB4|A0A125YZB4_TOXGM IMC sub-compartment protein ISP1 OS=Toxoplasma gondii (strain ATCC 50611 / Me49) OX=508771 GN=ISP1 PE=4 SV=1	1	2	2	2	0	0	2	2	2	0	0	2	2	2	0	0	2	2	2	11.9	11.9	11.9	19.413	176	176	0	2.7361			By MS/MS	By MS/MS	By MS/MS	0	0	11.9	11.9	11.9	42306000	0	0	24596000	12790000	4920100	0	0
A0A125YZC1	7	7	7	tr|A0A125YZC1|A0A125YZC1_TOXGM Ubiquinol cytochrome c oxidoreductase, putative OS=Toxoplasma gondii (strain ATCC 50611 / Me49) OX=508771 GN=TGME49_320220 PE=3 SV=1	1	7	7	7	3	3	4	6	7	3	3	4	6	7	3	3	4	6	7	25.5	25.5	25.5	54.792	487	487	0	14.821	By MS/MS	By MS/MS	By MS/MS	By MS/MS	By MS/MS	12.3	12.3	15.2	20.9	25.5	178740000	23422000	20382000	46075000	54940000	33917000	9839300	9276900
A0A125YZG9	5	5	5	tr|A0A125YZG9|A0A125YZG9_TOXGM 26s proteasome subunit p55, putative OS=Toxoplasma gondii (strain ATCC 50611 / Me49) OX=508771 GN=TGME49_261210 PE=3 SV=1	1	5	5	5	3	2	2	4	3	3	2	2	4	3	3	2	2	4	3	13.6	13.6	13.6	55.049	485	485	0	25.317	By MS/MS	By MS/MS	By MS/MS	By MS/MS	By MS/MS	8.7	5.8	5.4	10.7	8.2	91128000	22144000	9061100	15546000	32339000	12038000	7985500	6913700
A0A125YZH2	6	6	6	tr|A0A125YZH2|A0A125YZH2_TOXGM Protein phosphatase 2C domain-containing protein OS=Toxoplasma gondii (strain ATCC 50611 / Me49) OX=508771 GN=TGME49_270320 PE=4 SV=1	1	6	6	6	2	2	2	5	2	2	2	2	5	2	2	2	2	5	2	18	18	18	58.673	538	538	0	10.369	By MS/MS	By MS/MS	By MS/MS	By MS/MS	By MS/MS	5.4	4.6	4.5	15.8	4.5	44635000	5317900	6620500	5805700	22549000	4341100	0	0
A0A125YZK4	4	4	4	tr|A0A125YZK4|A0A125YZK4_TOXGM Peroxiredoxin PRX3 OS=Toxoplasma gondii (strain ATCC 50611 / Me49) OX=508771 GN=PRX3 PE=4 SV=1	1	4	4	4	1	0	2	4	4	1	0	2	4	4	1	0	2	4	4	14.1	14.1	14.1	30.534	283	283	0	4.7406	By matching		By matching	By MS/MS	By MS/MS	3.2	0	7.1	14.1	14.1	82747000	7602700	0	27721000	34581000	12844000	0	0
A0A125YZL8	13	13	13	tr|A0A125YZL8|A0A125YZL8_TOXGM Pyridine nucleotide-disulfide oxidoreductase domain-containing protein OS=Toxoplasma gondii (strain ATCC 50611 / Me49) OX=508771 GN=TGME49_207620 PE=4 SV=1	1	13	13	13	8	9	7	13	10	8	9	7	13	10	8	9	7	13	10	23.5	23.5	23.5	71.158	664	664	0	49.605	By MS/MS	By MS/MS	By MS/MS	By MS/MS	By MS/MS	18.1	20.5	14.5	23.5	17.9	471100000	60478000	95497000	71568000	171720000	71837000	18279000	22757000
A0A125YZM9	15	15	15	tr|A0A125YZM9|A0A125YZM9_TOXGM 40S ribosomal protein S3a OS=Toxoplasma gondii (strain ATCC 50611 / Me49) OX=508771 GN=RPS3A PE=3 SV=1	1	15	15	15	13	14	12	12	13	13	14	12	12	13	13	14	12	12	13	50.6	50.6	50.6	29.371	259	259	0	282.88	By MS/MS	By MS/MS	By MS/MS	By MS/MS	By MS/MS	49.8	50.6	42.1	40.5	40.5	5286800000	1255000000	1456500000	1348600000	890370000	336250000	330550000	338500000
A0A125YZN2	3	3	3	tr|A0A125YZN2|A0A125YZN2_TOXGM Centrin 2 OS=Toxoplasma gondii (strain ATCC 50611 / Me49) OX=508771 GN=TGME49_250340 PE=4 SV=1	1	3	3	3	1	1	2	3	2	1	1	2	3	2	1	1	2	3	2	19.4	19.4	19.4	19.153	170	170	0	7.4266	By MS/MS	By MS/MS	By MS/MS	By MS/MS	By matching	9.4	7.1	19.4	19.4	19.4	150130000	0	9659500	59795000	62648000	18024000	0	0
A0A125YZP9	2	2	2	tr|A0A125YZP9|A0A125YZP9_TOXGM Rhoptry protein ROP6 OS=Toxoplasma gondii (strain ATCC 50611 / Me49) OX=508771 GN=ROP6 PE=4 SV=1	1	2	2	2	0	0	0	2	2	0	0	0	2	2	0	0	0	2	2	10.2	10.2	10.2	51.403	480	480	0	9.2507				By MS/MS	By MS/MS	0	0	0	10.2	10.2	23329000	0	0	0	15256000	8073200	0	0
A0A125YZR0	4	4	4	tr|A0A125YZR0|A0A125YZR0_TOXGM Enoyl-acyl carrier reductase ENR OS=Toxoplasma gondii (strain ATCC 50611 / Me49) OX=508771 GN=ENR PE=3 SV=1	1	4	4	4	0	0	1	3	0	0	0	1	3	0	0	0	1	3	0	13.9	13.9	13.9	43.658	417	417	0	30.324			By MS/MS	By MS/MS		0	0	4.8	9.1	0	14824000	0	0	2531400	12293000	0	0	0
A0A125YZT1	7	7	7	tr|A0A125YZT1|A0A125YZT1_TOXGM Transport protein Sec24, putative OS=Toxoplasma gondii (strain ATCC 50611 / Me49) OX=508771 GN=TGME49_277000 PE=4 SV=1	1	7	7	7	7	6	6	2	2	7	6	6	2	2	7	6	6	2	2	14.5	14.5	14.5	108.03	1019	1019	0	55.3	By MS/MS	By MS/MS	By MS/MS	By MS/MS	By MS/MS	14.5	13	10.8	3	3	208560000	62069000	48246000	89065000	5877000	3303000	16176000	16810000
B6KV60;B6KV60-2	45;44	45;44	45;44	sp|B6KV60|RON2_TOXGM Rhoptry neck protein 2 OS=Toxoplasma gondii (strain ATCC 50611 / Me49) OX=508771 GN=RON2 PE=1 SV=2;sp|B6KV60-2|RON2_TOXGM Isoform 2 of Rhoptry neck protein 2 OS=Toxoplasma gondii (strain ATCC 50611 / Me49) OX=508771 GN=RON2	2	45	45	45	32	37	31	37	38	32	37	31	37	38	32	37	31	37	38	36.2	36.2	36.2	166.46	1479	1479;1381	0	323.31	By MS/MS	By MS/MS	By MS/MS	By MS/MS	By MS/MS	29.4	31.7	29.1	28.1	26.6	8761100000	1318000000	1228100000	1672700000	2692900000	1849200000	223380000	194340000
CON__ENSEMBL:ENSBTAP00000007350	1	1	1		1	1	1	1	1	1	0	1	0	1	1	0	1	0	1	1	0	1	0	0.8	0.8	0.8	192.99	1742	1742	0	8.4193	By MS/MS	By MS/MS		By matching		0.8	0.8	0	0.8	0	13115000	0	9675500	0	3439300	0	0	0
CON__ENSEMBL:ENSBTAP00000014147	1	1	1		1	1	1	1	1	1	1	1	1	1	1	1	1	1	1	1	1	1	1	13.3	13.3	13.3	11.756	113	113	0	3.1628	By matching	By matching	By matching	By MS/MS	By MS/MS	13.3	13.3	13.3	13.3	13.3	31494000	7104800	6051100	7890800	7623600	2824100	0	0
CON__ENSEMBL:ENSBTAP00000016046	4	4	4		1	4	4	4	1	1	0	4	0	1	1	0	4	0	1	1	0	4	0	9.6	9.6	9.6	77.456	706	706	0	5.9573	By matching	By MS/MS		By MS/MS		1.7	1.7	0	9.6	0	29478000	6495400	7093300	0	15889000	0	0	0
CON__ENSEMBL:ENSBTAP00000018574	2	2	2		1	2	2	2	2	1	1	1	0	2	1	1	1	0	2	1	1	1	0	6	6	6	55.207	496	496	0	4.4714	By MS/MS	By matching	By matching	By MS/MS		6	2.6	2.6	2.6	0	15244000	6637400	2353200	4216000	2037000	0	0	0
CON__ENSEMBL:ENSBTAP00000024146	2	2	2		1	2	2	2	2	2	2	1	1	2	2	2	1	1	2	2	2	1	1	1.8	1.8	1.8	164.34	1477	1477	0	3.78	By MS/MS	By MS/MS	By MS/MS	By MS/MS	By matching	1.8	1.8	1.8	0.9	0.9	52471000	9680300	13119000	25566000	3027600	1077700	8921600	10354000
CON__ENSEMBL:ENSBTAP00000024466;CON__ENSEMBL:ENSBTAP00000024462	4;4	4;4	4;4	;	2	4	4	4	2	2	3	3	3	2	2	3	3	3	2	2	3	3	3	16.2	16.2	16.2	43.9	401	401;419	0	12.133	By MS/MS	By matching	By MS/MS	By MS/MS	By matching	8.5	8.5	11.5	12.2	11.7	87935000	19130000	10825000	26288000	21195000	10496000	0	0
CON__ENSEMBL:ENSBTAP00000025008	5	5	5		1	5	5	5	4	5	5	3	3	4	5	5	3	3	4	5	5	3	3	5.6	5.6	5.6	59.299	536	536	0	30.409	By MS/MS	By MS/MS	By MS/MS	By MS/MS	By MS/MS	5.6	5.6	5.6	5.4	3.9	4104100000	1138900000	1623000000	1015400000	204090000	122820000	878050000	757340000
CON__ENSEMBL:ENSBTAP00000031360	3	3	3		1	3	3	3	3	1	1	0	0	3	1	1	0	0	3	1	1	0	0	7.1	7.1	7.1	54.678	491	491	0	3.2533	By MS/MS	By MS/MS	By MS/MS			7.1	2.6	2.6	0	0	16454000	10095000	2499300	3859000	0	0	0	0
CON__ENSEMBL:ENSBTAP00000033053	1	1	1		1	1	1	1	0	0	0	1	1	0	0	0	1	1	0	0	0	1	1	15.1	15.1	15.1	14.759	139	139	0	3.3679				By MS/MS	By matching	0	0	0	15.1	15.1	3964200	0	0	0	3749300	214960	0	0
CON__P00761	4	4	4		1	4	4	4	4	4	4	4	4	4	4	4	4	4	4	4	4	4	4	25.1	25.1	25.1	24.409	231	231	0	323.31	By MS/MS	By MS/MS	By MS/MS	By MS/MS	By MS/MS	25.1	25.1	25.1	25.1	25.1	87457000000	11919000000	15736000000	14172000000	25377000000	20253000000	4805600000	7831500000
CON__P01966	4	4	4		1	4	4	4	4	4	3	2	2	4	4	3	2	2	4	4	3	2	2	43.7	43.7	43.7	15.184	142	142	0	29.514	By MS/MS	By MS/MS	By MS/MS	By MS/MS	By MS/MS	43.7	43.7	32.4	26.1	26.1	1094800000	268830000	76967000	213660000	514260000	21039000	127440000	66508000
CON__P02533	31;14;7;4;3;2;2;1;1	28;14;4;4;3;2;2;1;0	12;5;0;2;0;0;0;0;0		9	31	28	12	26	28	24	23	22	25	25	21	20	20	9	9	8	8	8	58.1	54.2	26.7	51.621	472	472;452;456;93;403;424;431;295;468	0	323.31	By MS/MS	By MS/MS	By MS/MS	By MS/MS	By MS/MS	54	54	47.2	48.9	46.6	8007100000	2163700000	1783200000	2574900000	1119800000	365570000	421070000	385590000
CON__P02538	34;9;2	3;0;0	2;0;0		3	34	3	2	28	30	21	22	18	3	3	2	3	3	2	2	1	2	2	56	6.6	3.5	60.044	564	564;551;443	0	17.826	By MS/MS	By MS/MS	By MS/MS	By MS/MS	By MS/MS	44.1	51.8	41.3	37.4	32.6	608170000	182580000	182010000	148480000	72972000	22131000	88060000	91706000
CON__P02662	2	2	2		1	2	2	2	2	1	1	0	0	2	1	1	0	0	2	1	1	0	0	12.6	12.6	12.6	22.975	199	199	0	3.5151	By MS/MS	By MS/MS	By MS/MS			12.6	5	5	0	0	25743000	5670800	5595000	14477000	0	0	0	0
CON__P02768-1	7	3	3		1	7	3	3	5	6	6	5	6	1	2	3	1	2	1	2	3	1	2	10.8	5.7	5.7	69.366	609	609	0	3.5422	By matching	By MS/MS	By MS/MS	By MS/MS	By MS/MS	6.4	9.2	9.4	7.9	9.5	106880000	9230400	22540000	61011000	7729300	6369100	0	18276000
CON__P02769	47	47	43		1	47	47	43	42	41	40	32	33	42	41	40	32	33	38	37	37	28	29	72.2	72.2	67.1	69.293	607	607	0	323.31	By MS/MS	By MS/MS	By MS/MS	By MS/MS	By MS/MS	67.7	67.2	66.6	55.4	56	51562000000	14151000000	15178000000	16883000000	4104500000	1246300000	1257000000	1218900000
CON__P04259	35	20	1		1	35	20	1	28	30	23	21	16	15	18	14	9	7	1	1	1	1	1	56.9	37.1	3	59.998	564	564	0	134.23	By MS/MS	By MS/MS	By MS/MS	By MS/MS	By MS/MS	44.1	51.8	44.3	35.6	29.1	3368200000	672800000	1256100000	1229000000	137560000	72666000	462940000	410180000
CON__P04264	58;1	58;1	45;0		2	58	58	45	48	49	40	46	42	48	49	40	46	42	36	38	32	34	30	68.5	68.5	59.2	66.017	644	644;99	0	323.31	By MS/MS	By MS/MS	By MS/MS	By MS/MS	By MS/MS	64.6	65.4	57.9	63.8	60.1	248620000000	64328000000	68182000000	63059000000	37768000000	15283000000	10097000000	9991400000
CON__P07477	1	1	1		1	1	1	1	0	1	1	1	1	0	1	1	1	1	0	1	1	1	1	8.1	8.1	8.1	26.558	247	247	0	2.3072		By MS/MS	By matching	By MS/MS	By MS/MS	0	8.1	8.1	8.1	8.1	276180000	0	177790000	51373000	26865000	20146000	0	0
CON__P08727	7	1	1		1	7	1	1	7	7	7	4	2	1	1	1	0	0	1	1	1	0	0	11.8	2.2	2.2	44.091	400	400	0	3.4667	By MS/MS	By MS/MS	By matching	By matching	By matching	11.8	11.8	11.8	9.2	4.5	83143000	46121000	33594000	3427500	0	0	0	0
CON__Q3KNV1;CON__P08729	6;6	4;4	3;3	;	2	6	4	3	4	2	3	3	2	3	1	2	2	1	2	0	1	1	0	15.1	9.8	8.1	51.385	469	469;469	0	8.9255	By MS/MS	By MS/MS	By MS/MS	By MS/MS	By MS/MS	9.2	3.6	6.4	7.7	5.1	6084500000	122670000	42361000	5728700	5063800000	849990000	121390000	0
CON__P08779	29;10;10	17;5;5	17;5;5		3	29	17	17	25	27	25	19	19	15	15	14	10	10	15	15	14	10	10	56.7	37.8	37.8	51.267	473	473;469;474	0	323.31	By MS/MS	By MS/MS	By MS/MS	By MS/MS	By MS/MS	52.9	54.8	51.8	45.2	43.1	2171100000	581100000	590200000	793990000	162560000	43234000	122970000	126500000
CON__P12035	9	1	1		1	9	1	1	6	6	6	6	6	1	0	1	0	0	1	0	1	0	0	13.2	3.3	3.3	64.503	629	629	1	-2	By matching	By matching	By MS/MS	By matching	By matching	10.5	7.3	9.1	9.2	7.9	8880400	5681300	0	3199100	0	0	0	0
CON__P12763	6	6	6		1	6	6	6	6	6	3	4	3	6	6	3	4	3	6	6	3	4	3	26.7	26.7	26.7	38.418	359	359	0	42.49	By MS/MS	By MS/MS	By MS/MS	By MS/MS	By MS/MS	26.7	26.7	12	14.8	10	365510000	76975000	82615000	58810000	119830000	27284000	28538000	30084000
CON__P13645	39;3;2;2	39;3;2;2	26;1;0;0		4	39	39	26	34	34	31	32	29	34	34	31	32	29	25	24	21	19	17	59.7	59.7	50.3	59.51	593	593;486;450;464	0	323.31	By MS/MS	By MS/MS	By MS/MS	By MS/MS	By MS/MS	58.2	58.3	54.6	51.6	48.4	101940000000	27293000000	26336000000	26894000000	15229000000	6187600000	3522300000	3066400000
CON__P13646-1;CON__ENSEMBL:ENSP00000377550	18;14;5;2	13;9;1;2	9;6;0;1	;	4	18	13	9	15	14	16	5	5	10	9	11	0	0	8	8	8	0	0	40.6	33	25.3	49.586	458	458;420;437;494	0	149.38	By MS/MS	By MS/MS	By MS/MS	By matching	By matching	33	33.4	36.7	7.6	7.6	1104500000	335490000	214860000	554130000	0	0	66114000	61790000
CON__P13647	39	35	8		1	39	35	8	32	32	22	31	26	28	28	20	27	24	6	6	5	6	5	50.7	44.2	14.4	62.378	590	590	0	293.64	By MS/MS	By MS/MS	By MS/MS	By MS/MS	By MS/MS	43.9	43.9	36.3	45.8	36.3	9634700000	2588500000	2667700000	2598100000	1317300000	463160000	331560000	315330000
CON__P15497	13	13	13		1	13	13	13	12	10	11	8	9	12	10	11	8	9	12	10	11	8	9	42.6	42.6	42.6	30.276	265	265	0	80.635	By MS/MS	By MS/MS	By MS/MS	By MS/MS	By MS/MS	38.9	38.5	42.3	34.7	39.6	1609200000	410320000	381700000	601620000	149850000	65746000	165030000	152340000
CON__P19013	16	14	10		1	16	14	10	13	12	12	3	4	12	11	11	1	2	9	8	8	0	1	34.2	32.3	25.1	63.91	594	594	0	59.309	By MS/MS	By MS/MS	By MS/MS	By MS/MS	By MS/MS	25.8	23.2	28.1	3.5	5.1	661320000	195710000	271820000	153950000	30363000	9472400	56111000	60158000
CON__P20930	1	1	1		1	1	1	1	0	0	0	1	1	0	0	0	1	1	0	0	0	1	1	0.3	0.3	0.3	435.16	4061	4061	0	2.7155				By MS/MS	By MS/MS	0	0	0	0.3	0.3	44358000	0	0	0	33741000	10616000	0	0
CON__P34955	6	6	6		1	6	6	6	2	4	6	3	2	2	4	6	3	2	2	4	6	3	2	18.3	18.3	18.3	46.103	416	416	0	15.283	By MS/MS	By MS/MS	By MS/MS	By MS/MS	By MS/MS	4.8	12.5	18.3	7.5	4.8	233430000	31074000	52609000	59616000	59427000	30706000	26535000	21507000
CON__P35527	46	46	46		1	46	46	46	39	39	34	33	33	39	39	34	33	33	39	39	34	33	33	71.4	71.4	71.4	62.129	623	623	0	323.31	By MS/MS	By MS/MS	By MS/MS	By MS/MS	By MS/MS	66.3	66.3	61.6	63.9	63.1	124230000000	28085000000	23794000000	29614000000	35592000000	7146200000	5366600000	4978700000
CON__P35908	52;1	1;0	1;0		2	52	1	1	45	43	39	38	37	1	1	1	1	1	1	1	1	1	1	78.4	5.6	5.6	65.865	645	645;345	0	90.636	By MS/MS	By MS/MS	By MS/MS	By MS/MS	By MS/MS	68.7	67.4	57.8	57.7	53.3	202280000	13933000	87675000	67026000	31859000	1786800	0	94553000
CON__P35908v2	52	48	1		1	52	48	1	45	43	39	38	37	42	40	36	34	33	1	1	1	1	1	78.2	74.2	4.7	65.432	639	639	0	323.31	By MS/MS	By MS/MS	By MS/MS	By MS/MS	By MS/MS	68.4	67.1	57.4	57.3	52.9	53914000000	13413000000	13621000000	12226000000	10394000000	4260000000	3189700000	3078100000
CON__P50448	4	4	4		1	4	4	4	2	4	2	0	0	2	4	2	0	0	2	4	2	0	0	10	10	10	51.723	468	468	0	20.632	By MS/MS	By MS/MS	By MS/MS			5.3	10	5.3	0	0	81804000	23065000	28828000	29911000	0	0	15742000	18142000
CON__Q04695	15	6	2		1	15	6	2	13	13	11	13	10	4	4	4	5	2	1	1	1	2	0	30.1	14.4	4.6	48.105	432	432	0	9.5867	By MS/MS	By MS/MS	By MS/MS	By MS/MS	By MS/MS	26.4	26.4	22.5	26.9	20.4	384570000	120100000	94313000	107470000	52178000	10508000	54885000	49166000
CON__Q05B55	5	5	5		1	5	5	5	4	2	3	3	3	4	2	3	3	3	4	2	3	3	3	23.8	23.8	23.8	26.59	240	240	0	16.416	By MS/MS	By MS/MS	By MS/MS	By MS/MS	By MS/MS	23.8	16.7	17.1	22.9	22.9	153880000	36101000	19745000	32852000	60336000	4845300	11099000	0
CON__Q1RMK2	15	15	15		1	15	15	15	11	12	12	14	12	11	12	12	14	12	11	12	12	14	12	40.2	40.2	40.2	65.056	597	597	0	147.15	By MS/MS	By MS/MS	By MS/MS	By MS/MS	By MS/MS	31.5	33.8	31	38.7	31	1493800000	332200000	305330000	514210000	285600000	56460000	65469000	63925000
CON__Q1RMN8	2	2	2		1	2	2	2	2	2	1	2	2	2	2	1	2	2	2	2	1	2	2	13.2	13.2	13.2	24.536	234	234	0	6.3403	By MS/MS	By MS/MS	By MS/MS	By MS/MS	By MS/MS	13.2	13.2	6.4	13.2	13.2	125800000	18463000	37290000	22870000	35981000	11200000	0	39468000
CON__Q28194	13	13	13		1	13	13	13	5	5	4	12	9	5	5	4	12	9	5	5	4	12	9	16.8	16.8	16.8	129.39	1170	1170	0	41.196	By MS/MS	By MS/MS	By MS/MS	By MS/MS	By MS/MS	6.6	6.3	5.7	16	9	312070000	33954000	20965000	43462000	172270000	41417000	14801000	8792400
CON__Q3SX09	7;2	7;2	7;2		2	7	7	7	2	3	1	7	5	2	3	1	7	5	2	3	1	7	5	38.3	38.3	38.3	22.06	201	201;145	0	15.028	By MS/MS	By MS/MS	By MS/MS	By MS/MS	By MS/MS	12.9	17.9	5	38.3	31.8	146840000	11183000	19106000	13687000	84082000	18781000	13894000	11100000
CON__Q3SX14	6	6	6		1	6	6	6	4	4	4	3	2	4	4	4	3	2	4	4	4	3	2	10	10	10	85.686	781	781	0	19.35	By MS/MS	By MS/MS	By MS/MS	By MS/MS	By matching	5.8	5.8	5.8	5.6	4.2	138710000	27586000	31667000	37384000	39561000	2516000	13937000	15901000
CON__Q3SX28	2	2	2		1	2	2	2	0	1	1	1	0	0	1	1	1	0	0	1	1	1	0	7	7	7	33.012	284	284	0.0010352	2.0849		By MS/MS	By MS/MS	By MS/MS		0	3.5	3.5	3.5	0	41021000	0	19132000	19341000	2548100	0	0	0
CON__Q3SZH5	2	2	2		1	2	2	2	0	0	0	2	1	0	0	0	2	1	0	0	0	2	1	7.5	7.5	7.5	45.456	424	424	0	4.3345				By MS/MS	By matching	0	0	0	7.5	3.5	7647300	0	0	0	6650800	996460	0	0
CON__Q3SZR3	3	3	3		1	3	3	3	3	2	3	2	2	3	2	3	2	2	3	2	3	2	2	22.3	22.3	22.3	23.182	202	202	0	11.992	By MS/MS	By MS/MS	By MS/MS	By MS/MS	By MS/MS	22.3	14.9	22.3	14.9	14.9	255260000	75299000	47088000	111200000	9065200	12613000	39201000	28019000
CON__Q3T052	1	1	1		1	1	1	1	0	0	0	1	0	0	0	0	1	0	0	0	0	1	0	1.4	1.4	1.4	101.51	916	916	0	2.3213				By MS/MS		0	0	0	1.4	0	4739200	0	0	0	4739200	0	0	0
CON__Q3ZBS7	4	4	4		1	4	4	4	2	2	3	3	2	2	2	3	3	2	2	2	3	3	2	9.9	9.9	9.9	54.099	484	484	0	13.071	By MS/MS	By MS/MS	By MS/MS	By MS/MS	By MS/MS	5.2	5.2	7.4	7.6	4.5	83325000	16395000	19217000	27572000	14581000	5560500	10685000	11809000
CON__Q5D862	6	6	6		1	6	6	6	4	4	3	4	4	4	4	3	4	4	4	4	3	4	4	4.1	4.1	4.1	248.07	2391	2391	0	15.893	By MS/MS	By MS/MS	By MS/MS	By MS/MS	By MS/MS	2.3	3.6	1.3	3.2	3.2	257540000	98671000	57500000	61009000	29765000	10599000	61816000	48035000
CON__Q6KB66-1	4	4	4		1	4	4	4	2	3	1	1	2	2	3	1	1	2	2	3	1	1	2	10.4	10.4	10.4	50.525	452	452	0	5.1345	By MS/MS	By MS/MS	By MS/MS	By MS/MS	By MS/MS	4.6	7.7	3.1	3.1	5.8	27719000	9242400	8327700	3444300	3617000	3087800	0	0
CON__Q7RTS7;CON__Q3SY84	5;4	1;1	0;0	;	2	5	1	0	4	5	3	3	3	1	1	1	1	1	0	0	0	0	0	7.9	2.3	0	57.865	529	529;523	0	59.736	By MS/MS	By MS/MS	By MS/MS	By MS/MS	By matching	7.8	7.9	4.5	5.7	6.2	390230000	104700000	75373000	163710000	32445000	13996000	0	0
CON__Q8N1N4-2;CON__Q7RTT2	7;7	5;5	5;5	;	2	7	5	5	6	6	3	6	4	4	4	3	4	3	4	4	3	4	3	14	10.6	10.6	56.964	521	521;521	0	12.101	By MS/MS	By MS/MS	By MS/MS	By MS/MS	By MS/MS	11.7	11.7	6.1	12.3	8.4	268270000	72657000	50102000	79490000	44658000	21359000	28626000	21295000
CON__Q7Z3Y8	3	1	1		1	3	1	1	2	3	2	2	2	0	1	0	0	0	0	1	0	0	0	5.9	2	2	49.823	459	459	1	-2	By matching	By MS/MS	By matching	By matching	By matching	3.9	5.9	3.9	3.9	3.9	0	0	0	0	0	0	0	0
CON__Q7Z794	7	5	4		1	7	5	4	5	4	4	5	5	4	3	3	3	3	3	2	2	3	3	12.5	10	8	61.802	578	578	0	12.46	By MS/MS	By MS/MS	By MS/MS	By MS/MS	By MS/MS	10	8	8	8.3	8.3	151370000	46823000	29114000	36653000	27477000	11306000	18131000	16327000
CON__Q862S4	2	2	2		1	2	2	2	1	1	2	1	0	1	1	2	1	0	1	1	2	1	0	23.7	23.7	23.7	13.14	114	114	0	7.153	By MS/MS	By MS/MS	By MS/MS	By MS/MS		12.3	12.3	23.7	11.4	0	23905000	5230900	3652600	13283000	1738200	0	0	0
CON__Q86YZ3	8	8	8		1	8	8	8	3	4	2	6	6	3	4	2	6	6	3	4	2	6	6	6.5	6.5	6.5	282.39	2850	2850	0	109.43	By MS/MS	By MS/MS	By MS/MS	By MS/MS	By MS/MS	3.2	4.7	2.5	4	4	249420000	39548000	37765000	60222000	90641000	21245000	24223000	20145000
CON__Q8VED5	6;2	2;2	0;0		2	6	2	0	4	5	3	4	5	1	2	2	0	1	0	0	0	0	0	11.5	2.3	0	57.552	531	531;213	0	3.7999	By MS/MS	By MS/MS	By MS/MS	By matching	By matching	8.3	8.5	4.5	9.2	11.3	710120000	190180000	244400000	274510000	0	1029900	150880000	171630000
CON__Q9N2I2	1	1	1		1	1	1	1	1	1	0	0	0	1	1	0	0	0	1	1	0	0	0	6.2	6.2	6.2	45.296	404	404	0	16.413	By MS/MS	By MS/MS				6.2	6.2	0	0	0	32116000	13131000	18985000	0	0	0	0	0
CON__Q9TRI1	3	3	3		1	3	3	3	0	0	0	3	1	0	0	0	3	1	0	0	0	3	1	4.3	4.3	4.3	106.19	946	946	0	4.0522				By MS/MS	By MS/MS	0	0	0	4.3	0.8	20598000	0	0	0	19501000	1096500	0	0
REV__A0A125YHI7	1	1	1	tr|A0A125YHI7|A0A125YHI7_TOXGM Myosin J OS=Toxoplasma gondii (strain ATCC 50611 / Me49) OX=508771 GN=TGME49_257470 PE=3 SV=1	1	1	1	1	1	1	1	0	0	1	1	1	0	0	1	1	1	0	0	0	0	0	273.91	2532	2532	0.0030644	1.9702	By MS/MS	By MS/MS	By MS/MS			0	0	0	0	0	27855000	8499600	6383100	12972000	0	0	0	0
REV__A0A125YJU8	1	1	1	tr|A0A125YJU8|A0A125YJU8_TOXGM Uncharacterized protein OS=Toxoplasma gondii (strain ATCC 50611 / Me49) OX=508771 GN=TGME49_301330 PE=4 SV=1	1	1	1	1	0	0	1	1	0	0	0	1	1	0	0	0	1	1	0	0	0	0	26.285	236	236	0.0059172	1.737			By matching	By MS/MS		0	0	0	0	0	18970000	0	0	12225000	6744800	0	0	0
REV__A0A125YLK2	1	1	1	tr|A0A125YLK2|A0A125YLK2_TOXGM Uncharacterized protein OS=Toxoplasma gondii (strain ATCC 50611 / Me49) OX=508771 GN=TGME49_314750 PE=4 SV=1	1	1	1	1	0	0	0	1	0	0	0	0	1	0	0	0	0	1	0	0	0	0	49.994	469	469	0.0097087	1.6231				By MS/MS		0	0	0	0	0	27578000	0	0	0	27578000	0	0	0
REV__A0A125YNP4	1	1	1	tr|A0A125YNP4|A0A125YNP4_TOXGM Uncharacterized protein OS=Toxoplasma gondii (strain ATCC 50611 / Me49) OX=508771 GN=TGME49_312260 PE=4 SV=1	1	1	1	1	1	1	0	1	0	1	1	0	1	0	1	1	0	1	0	0	0	0	97.344	915	915	0.0049407	1.7432	By MS/MS	By MS/MS		By matching		0	0	0	0	0	441050000	167040000	267070000	0	6941700	0	0	0
REV__A0A125YT62	1	1	1	tr|A0A125YT62|A0A125YT62_TOXGM Dynamin-related protein DRPB OS=Toxoplasma gondii (strain ATCC 50611 / Me49) OX=508771 GN=DRPB PE=4 SV=1	1	1	1	1	1	1	1	1	1	1	1	1	1	1	1	1	1	1	1	0	0	0	95.93	860	860	0.0020683	2.067	By MS/MS	By MS/MS	By matching	By MS/MS	By MS/MS	0	0	0	0	0	366180000	173310000	166900000	6983400	15144000	3840300	0	0
REV__A0A125YV48	1	1	1	tr|A0A125YV48|A0A125YV48_TOXGM 6-phosphogluconate dehydrogenase, decarboxylating OS=Toxoplasma gondii (strain ATCC 50611 / Me49) OX=508771 GN=TGME49_242600 PE=3 SV=1	1	1	1	1	0	0	0	1	0	0	0	0	1	0	0	0	0	1	0	0	0	0	55.586	506	506	1	-2				By MS/MS		0	0	0	0	0	11089000	0	0	0	11089000	0	0	0
REV__A0A125YVY2	1	1	1	tr|A0A125YVY2|A0A125YVY2_TOXGM Uncharacterized protein OS=Toxoplasma gondii (strain ATCC 50611 / Me49) OX=508771 GN=TGME49_205080 PE=4 SV=1	1	1	1	1	1	1	1	1	1	1	1	1	1	1	1	1	1	1	1	0	0	0	22.659	192	192	0.007874	1.7184	By MS/MS	By MS/MS	By matching	By MS/MS	By MS/MS	0	0	0	0	0	139180000	43741000	42335000	34203000	9746600	9159200	0	0
REV__A0A125YZB0	2	2	2	tr|A0A125YZB0|A0A125YZB0_TOXGM tRNA(Phe) (4-demethylwyosine(37)-C(7)) aminocarboxypropyltransferase OS=Toxoplasma gondii (strain ATCC 50611 / Me49) OX=508771 GN=PRMT2 PE=4 SV=1	1	2	2	2	0	0	0	2	2	0	0	0	2	2	0	0	0	2	2	0	0	0	139.05	1302	1302	0.0010384	2.1364				By MS/MS	By MS/MS	0	0	0	0	0	66387000	0	0	0	58162000	8224800	0	0
REV__S8EVR5	1	1	1	tr|S8EVR5|S8EVR5_TOXGM CPSF A subunit region protein OS=Toxoplasma gondii (strain ATCC 50611 / Me49) OX=508771 GN=TGME49_267710 PE=4 SV=1	1	1	1	1	1	1	1	1	1	1	1	1	1	1	1	1	1	1	1	0	0	0	224.03	2082	2082	1	-2	By MS/MS	By MS/MS	By MS/MS	By MS/MS	By MS/MS	0	0	0	0	0	14980000000	5440800000	3888100000	448290000	4918100000	284830000	0	0
REV__S8G0E4	1	1	1	tr|S8G0E4|S8G0E4_TOXGM Uncharacterized protein OS=Toxoplasma gondii (strain ATCC 50611 / Me49) OX=508771 GN=TGME49_248190 PE=4 SV=1	1	1	1	1	0	0	0	1	1	0	0	0	1	1	0	0	0	1	1	0	0	0	117.12	1051	1051	1	-2				By MS/MS	By matching	0	0	0	0	0	7103600	0	0	0	6219700	883880	0	0
REV__S8G9U9	1	1	1	tr|S8G9U9|S8G9U9_TOXGM Uncharacterized protein OS=Toxoplasma gondii (strain ATCC 50611 / Me49) OX=508771 GN=TGME49_271920 PE=4 SV=1	1	1	1	1	1	1	1	1	0	1	1	1	1	0	1	1	1	1	0	0	0	0	90.136	808	808	0.0040816	1.9607	By matching	By matching	By matching	By MS/MS		0	0	0	0	0	60116000	11233000	10105000	19471000	19307000	0	0	0
REV__S8GAM2	1	1	1	tr|S8GAM2|S8GAM2_TOXGM Thrombospondin type 1 domain-containing protein OS=Toxoplasma gondii (strain ATCC 50611 / Me49) OX=508771 GN=TGME49_277910 PE=4 SV=1	1	1	1	1	1	1	1	1	0	1	1	1	1	0	1	1	1	1	0	0	0	0	134.4	1232	1232	0.0087891	1.6504	By matching	By matching	By MS/MS	By matching		0	0	0	0	0	73347000	18090000	13114000	40461000	1681900	0	0	0
REV__S8GIU3	1	1	1	tr|S8GIU3|S8GIU3_TOXGM Tyrosine kinase-like (TKL) protein OS=Toxoplasma gondii (strain ATCC 50611 / Me49) OX=508771 GN=TGME49_253860 PE=4 SV=1	1	1	1	1	0	0	0	1	1	0	0	0	1	1	0	0	0	1	1	0	0	0	263.79	2486	2486	0.0068966	1.7311				By MS/MS	By MS/MS	0	0	0	0	0	287960000	0	0	0	282710000	5250600	0	0
S8EMK0	3	3	3	tr|S8EMK0|S8EMK0_TOXGM Chaperone clp, putative OS=Toxoplasma gondii (strain ATCC 50611 / Me49) OX=508771 GN=TGME49_302000 PE=4 SV=1	1	3	3	3	1	1	0	3	1	1	1	0	3	1	1	1	0	3	1	5.2	5.2	5.2	88.524	754	754	0	5.4328	By matching	By matching		By MS/MS	By MS/MS	2	2	0	5.2	1.6	26271000	934070	993320	0	21760000	2583400	0	0
S8EMK4	5;2	5;2	5;2	tr|S8EMK4|S8EMK4_TOXGM Elongation factor tu, apicoplast, putative OS=Toxoplasma gondii (strain ATCC 50611 / Me49) OX=508771 GN=TGME49_302050 PE=3 SV=1	2	5	5	5	0	0	1	4	3	0	0	1	4	3	0	0	1	4	3	14.7	14.7	14.7	44.294	401	401;151	0	12.488			By MS/MS	By MS/MS	By MS/MS	0	0	5.2	13.5	9.5	39074000	0	0	0	30776000	8298200	0	0
S8EMY3	31	31	31	tr|S8EMY3|S8EMY3_TOXGM DNA helicase OS=Toxoplasma gondii (strain ATCC 50611 / Me49) OX=508771 GN=TGME49_219700 PE=3 SV=1	1	31	31	31	28	28	23	14	15	28	28	23	14	15	28	28	23	14	15	47.9	47.9	47.9	111.89	1014	1014	0	262.89	By MS/MS	By MS/MS	By MS/MS	By MS/MS	By MS/MS	45.6	45.5	38.7	23.1	23	1774800000	596050000	425190000	591680000	109520000	52326000	66415000	63555000
S8EN13	3	3	3	tr|S8EN13|S8EN13_TOXGM Zinc finger (CCCH type) motif-containing protein OS=Toxoplasma gondii (strain ATCC 50611 / Me49) OX=508771 GN=TGME49_219120 PE=4 SV=1	1	3	3	3	0	0	0	3	1	0	0	0	3	1	0	0	0	3	1	4.7	4.7	4.7	116.06	1086	1086	0	3.3914				By MS/MS	By matching	0	0	0	4.7	2.1	4440100	0	0	0	3754800	685250	0	0
S8EN29	2	2	2	tr|S8EN29|S8EN29_TOXGM Phosphoserine aminotransferase, putative OS=Toxoplasma gondii (strain ATCC 50611 / Me49) OX=508771 GN=TGME49_218780 PE=3 SV=1	1	2	2	2	0	0	0	1	1	0	0	0	1	1	0	0	0	1	1	8.9	8.9	8.9	52.754	481	481	0	2.4458				By MS/MS	By MS/MS	0	0	0	3.5	5.4	2154300	0	0	0	0	2154300	0	0
S8EN92	3	3	3	tr|S8EN92|S8EN92_TOXGM Ribosomal protein RPS27 OS=Toxoplasma gondii (strain ATCC 50611 / Me49) OX=508771 GN=RPS27 PE=3 SV=1	1	3	3	3	3	3	1	2	2	3	3	1	2	2	3	3	1	2	2	14.6	14.6	14.6	16.954	151	151	0	4.669	By MS/MS	By MS/MS	By MS/MS	By MS/MS	By MS/MS	14.6	14.6	8.6	13.9	13.9	858590000	274170000	213820000	163190000	149480000	57920000	152950000	126170000
S8ENF7	16	16	16	tr|S8ENF7|S8ENF7_TOXGM Pyruvate dehydrogenase E1 component subunit alpha OS=Toxoplasma gondii (strain ATCC 50611 / Me49) OX=508771 GN=PDHE1A PE=4 SV=1	1	16	16	16	11	12	11	13	10	11	12	11	13	10	11	12	11	13	10	28.2	28.2	28.2	67.459	635	635	0	88.019	By MS/MS	By MS/MS	By MS/MS	By MS/MS	By MS/MS	19.8	24.7	18.1	24.6	16.9	2428500000	351860000	271590000	439170000	1141100000	224800000	141760000	112820000
S8ENN8	3	3	3	tr|S8ENN8|S8ENN8_TOXGM Methyltransferase domain-containing protein OS=Toxoplasma gondii (strain ATCC 50611 / Me49) OX=508771 GN=TGME49_247590 PE=4 SV=1	1	3	3	3	0	0	0	3	2	0	0	0	3	2	0	0	0	3	2	4.3	4.3	4.3	95.947	883	883	0	3.9985				By MS/MS	By MS/MS	0	0	0	4.3	3.1	20714000	0	0	0	18735000	1979000	0	0
S8EPF8	1	1	1	tr|S8EPF8|S8EPF8_TOXGM Uncharacterized protein OS=Toxoplasma gondii (strain ATCC 50611 / Me49) OX=508771 GN=TGME49_251890 PE=4 SV=1	1	1	1	1	0	0	0	1	0	0	0	0	1	0	0	0	0	1	0	0.8	0.8	0.8	180.8	1667	1667	0	2.2949				By MS/MS		0	0	0	0.8	0	1773800	0	0	0	1773800	0	0	0
S8EPX6	4	4	4	tr|S8EPX6|S8EPX6_TOXGM Mre11 DNA-binding domain-containing protein OS=Toxoplasma gondii (strain ATCC 50611 / Me49) OX=508771 GN=TGME49_278060 PE=4 SV=1	1	4	4	4	0	0	0	3	4	0	0	0	3	4	0	0	0	3	4	5.6	5.6	5.6	137.32	1243	1243	0	6.5512				By MS/MS	By MS/MS	0	0	0	4.2	5.6	15758000	0	0	0	7806100	7951800	0	0
S8EQA6	1	1	1	tr|S8EQA6|S8EQA6_TOXGM Peptidylprolyl isomerase OS=Toxoplasma gondii (strain ATCC 50611 / Me49) OX=508771 GN=TGME49_216630 PE=3 SV=1	1	1	1	1	1	1	1	0	0	1	1	1	0	0	1	1	1	0	0	2.4	2.4	2.4	113.3	1031	1031	0	3.3777	By matching	By matching	By MS/MS			2.4	2.4	2.4	0	0	63673000	21280000	28195000	14198000	0	0	0	0
S8EQW3	2	2	2	tr|S8EQW3|S8EQW3_TOXGM AP2 domain transcription factor AP2XII-1 OS=Toxoplasma gondii (strain ATCC 50611 / Me49) OX=508771 GN=AP2XII1 PE=4 SV=1	1	2	2	2	0	0	2	0	0	0	0	2	0	0	0	0	2	0	0	1.4	1.4	1.4	247.7	2282	2282	0	3.1501			By MS/MS			0	0	1.4	0	0	8765500	0	0	8765500	0	0	0	0
S8ERE3	22	22	22	tr|S8ERE3|S8ERE3_TOXGM Proteasome 26S regulatory subunit OS=Toxoplasma gondii (strain ATCC 50611 / Me49) OX=508771 GN=TGME49_313410 PE=3 SV=1	1	22	22	22	13	12	9	16	12	13	12	9	16	12	13	12	9	16	12	33.2	33.2	33.2	117.71	1091	1091	0	101.98	By MS/MS	By MS/MS	By MS/MS	By MS/MS	By MS/MS	17.6	16.2	12.6	26.4	17.7	587220000	89450000	85386000	95740000	266270000	50372000	20375000	20726000
S8ERS3	51	51	51	tr|S8ERS3|S8ERS3_TOXGM Rhoptry neck protein RON5 OS=Toxoplasma gondii (strain ATCC 50611 / Me49) OX=508771 GN=RON5 PE=4 SV=1	1	51	51	51	46	40	42	46	42	46	40	42	46	42	46	40	42	46	42	42.2	42.2	42.2	187.41	1702	1702	0	323.31	By MS/MS	By MS/MS	By MS/MS	By MS/MS	By MS/MS	38.6	35.3	38.2	39.4	34.6	11954000000	1845500000	1844200000	2378900000	4052600000	1832300000	206930000	225360000
S8ES02	2	2	2	tr|S8ES02|S8ES02_TOXGM Nuclear factor NF7 OS=Toxoplasma gondii (strain ATCC 50611 / Me49) OX=508771 GN=TGME49_248810 PE=4 SV=1	1	2	2	2	2	0	2	2	2	2	0	2	2	2	2	0	2	2	2	5	5	5	54.282	497	497	0.0010373	2.0989	By MS/MS		By matching	By matching	By MS/MS	5	0	5	5	5	22582000	5618200	0	7048500	8436400	1479300	0	0
S8ES45	8;1	8;1	8;1	tr|S8ES45|S8ES45_TOXGM Uncharacterized protein OS=Toxoplasma gondii (strain ATCC 50611 / Me49) OX=508771 GN=TGME49_249440 PE=4 SV=1	2	8	8	8	3	2	2	5	4	3	2	2	5	4	3	2	2	5	4	6.4	6.4	6.4	190.66	1795	1795;481	0	11.724	By MS/MS	By MS/MS	By MS/MS	By MS/MS	By MS/MS	2.9	1.9	1.4	4.2	3.4	46396000	7084300	4467600	5458600	19907000	9477900	6948100	0
S8ES94	1	1	1	tr|S8ES94|S8ES94_TOXGM Sad1 / UNC family C-terminal protein OS=Toxoplasma gondii (strain ATCC 50611 / Me49) OX=508771 GN=TGME49_250010 PE=4 SV=1	1	1	1	1	0	1	1	0	0	0	1	1	0	0	0	1	1	0	0	2.3	2.3	2.3	88.02	796	796	0	2.2303		By matching	By MS/MS			0	2.3	2.3	0	0	8443500	0	3035900	5407600	0	0	0	0
S8ESC4	2	2	2	tr|S8ESC4|S8ESC4_TOXGM CMGC kinase, putative OS=Toxoplasma gondii (strain ATCC 50611 / Me49) OX=508771 GN=TGME49_250850 PE=4 SV=1	1	2	2	2	0	0	0	2	2	0	0	0	2	2	0	0	0	2	2	1.2	1.2	1.2	286.62	2684	2684	0	2.851				By MS/MS	By MS/MS	0	0	0	1.2	1.2	8594400	0	0	0	5073300	3521100	0	0
S8ESF3	24	24	24	tr|S8ESF3|S8ESF3_TOXGM Ribosomal protein RPL4 OS=Toxoplasma gondii (strain ATCC 50611 / Me49) OX=508771 GN=RPL4 PE=3 SV=1	1	24	24	24	24	23	21	19	19	24	23	21	19	19	24	23	21	19	19	52.5	52.5	52.5	49.258	448	448	0	323.31	By MS/MS	By MS/MS	By MS/MS	By MS/MS	By MS/MS	52.5	50.4	49.3	42.4	42.4	54772000000	15152000000	14226000000	17231000000	4354000000	3809700000	3020800000	2484500000
S8ESH5	5	5	5	tr|S8ESH5|S8ESH5_TOXGM Transcription elongation factor SPT6 OS=Toxoplasma gondii (strain ATCC 50611 / Me49) OX=508771 GN=SPT6 PE=4 SV=1	1	5	5	5	0	0	0	4	5	0	0	0	4	5	0	0	0	4	5	2.3	2.3	2.3	366.02	3276	3276	0	9.2261				By MS/MS	By MS/MS	0	0	0	1.9	2.3	20821000	0	0	0	12242000	8578700	0	0
S8ESH7	5	5	5	tr|S8ESH7|S8ESH7_TOXGM SAG-related sequence SRS51 OS=Toxoplasma gondii (strain ATCC 50611 / Me49) OX=508771 GN=SRS51 PE=4 SV=1	1	5	5	5	3	3	2	5	4	3	3	2	5	4	3	3	2	5	4	17.6	17.6	17.6	50.085	472	472	0	97.584	By MS/MS	By MS/MS	By MS/MS	By MS/MS	By MS/MS	12.1	12.1	8.9	17.6	12.7	643080000	47011000	31175000	40457000	356410000	168030000	18036000	14748000
S8ESH8	2	2	2	tr|S8ESH8|S8ESH8_TOXGM ICE family protease (Caspase) p20 domain-containing protein OS=Toxoplasma gondii (strain ATCC 50611 / Me49) OX=508771 GN=TGME49_278975 PE=4 SV=1	1	2	2	2	0	1	1	0	0	0	1	1	0	0	0	1	1	0	0	2.8	2.8	2.8	145.02	1344	1344	0	8.3189		By MS/MS	By MS/MS			0	2	0.7	0	0	10281000	0	10281000	0	0	0	0	0
S8ESI1	1	1	1	tr|S8ESI1|S8ESI1_TOXGM Tubulin--tyrosine ligase-like protein 9 OS=Toxoplasma gondii (strain ATCC 50611 / Me49) OX=508771 GN=TGME49_278930 PE=3 SV=1	1	1	1	1	1	1	0	1	0	1	1	0	1	0	1	1	0	1	0	3.1	3.1	3.1	52.29	449	449	1	-2	By MS/MS	By MS/MS		By MS/MS		3.1	3.1	0	3.1	0	60883000	21642000	17237000	0	22004000	0	0	0
S8ESJ2	2	2	2	tr|S8ESJ2|S8ESJ2_TOXGM Ubiquitin-like domain-containing protein OS=Toxoplasma gondii (strain ATCC 50611 / Me49) OX=508771 GN=TGME49_278780 PE=4 SV=1	1	2	2	2	2	2	2	0	0	2	2	2	0	0	2	2	2	0	0	6.2	6.2	6.2	45.869	433	433	0	3.6579	By MS/MS	By MS/MS	By MS/MS			6.2	6.2	6.2	0	0	41394000	15907000	9869800	15618000	0	0	10815000	8980200
S8EST9	10	10	10	tr|S8EST9|S8EST9_TOXGM Serine/threonine-protein phosphatase OS=Toxoplasma gondii (strain ATCC 50611 / Me49) OX=508771 GN=TGME49_215170 PE=3 SV=1	1	10	10	10	3	6	7	6	3	3	6	7	6	3	3	6	7	6	3	31.9	31.9	31.9	60.376	552	552	0	41.936	By MS/MS	By MS/MS	By MS/MS	By MS/MS	By MS/MS	8.3	19	21.7	19.4	8.7	155390000	21990000	44656000	65587000	15835000	7324900	11905000	16134000
S8ESV1	1	1	1	tr|S8ESV1|S8ESV1_TOXGM Ferredoxin OS=Toxoplasma gondii (strain ATCC 50611 / Me49) OX=508771 GN=FD PE=3 SV=1	1	1	1	1	0	0	0	1	0	0	0	0	1	0	0	0	0	1	0	4	4	4	34.214	325	325	0.0040161	1.8188				By MS/MS		0	0	0	4	0	4484800	0	0	0	4484800	0	0	0
S8ESW0	15	15	15	tr|S8ESW0|S8ESW0_TOXGM DNA replication licensing factor MCM2 OS=Toxoplasma gondii (strain ATCC 50611 / Me49) OX=508771 GN=TGME49_214970 PE=3 SV=1	1	15	15	15	9	9	6	10	10	9	9	6	10	10	9	9	6	10	10	19.7	19.7	19.7	117.24	1049	1049	0	55.136	By MS/MS	By MS/MS	By MS/MS	By MS/MS	By MS/MS	13.4	13.2	9.4	14.1	12.5	368900000	73815000	64980000	64581000	104980000	60546000	23539000	20595000
S8ESZ0	3	3	3	tr|S8ESZ0|S8ESZ0_TOXGM Uncharacterized protein OS=Toxoplasma gondii (strain ATCC 50611 / Me49) OX=508771 GN=TGME49_277710 PE=4 SV=1	1	3	3	3	2	2	3	0	0	2	2	3	0	0	2	2	3	0	0	6.5	6.5	6.5	79.011	703	703	0	6.6599	By MS/MS	By MS/MS	By MS/MS			4.7	4.7	6.5	0	0	56275000	9190700	18048000	29036000	0	0	0	13332000
S8ET73	6	6	6	tr|S8ET73|S8ET73_TOXGM Uncharacterized protein OS=Toxoplasma gondii (strain ATCC 50611 / Me49) OX=508771 GN=TGME49_237180 PE=4 SV=1	1	6	6	6	4	6	5	4	4	4	6	5	4	4	4	6	5	4	4	28.2	28.2	28.2	29.155	255	255	0	65.86	By MS/MS	By MS/MS	By MS/MS	By MS/MS	By MS/MS	17.3	28.2	24.3	16.9	17.3	265990000	46732000	74127000	87210000	42622000	15300000	21096000	24261000
S8ET97	2	2	2	tr|S8ET97|S8ET97_TOXGM Uncharacterized protein OS=Toxoplasma gondii (strain ATCC 50611 / Me49) OX=508771 GN=TGME49_236930 PE=4 SV=1	1	2	2	2	0	0	0	2	0	0	0	0	2	0	0	0	0	2	0	0.6	0.6	0.6	610.19	5660	5660	0	4.7248				By MS/MS		0	0	0	0.6	0	4215000	0	0	0	4215000	0	0	0
S8ETD7	6	6	6	tr|S8ETD7|S8ETD7_TOXGM HEAT repeat-containing protein OS=Toxoplasma gondii (strain ATCC 50611 / Me49) OX=508771 GN=TGME49_216590 PE=4 SV=1	1	6	6	6	4	6	4	3	3	4	6	4	3	3	4	6	4	3	3	9.9	9.9	9.9	111.19	1010	1010	0	52.968	By MS/MS	By MS/MS	By MS/MS	By MS/MS	By MS/MS	7.3	9.9	6.6	4.9	4.5	112300000	22820000	29047000	46318000	7427400	6690600	8649700	13315000
S8ETH3	2	2	2	tr|S8ETH3|S8ETH3_TOXGM Sma protein OS=Toxoplasma gondii (strain ATCC 50611 / Me49) OX=508771 GN=TGME49_316730 PE=4 SV=1	1	2	2	2	1	0	1	2	2	1	0	1	2	2	1	0	1	2	2	1	1	1	306.59	2746	2746	0	2.1822	By matching		By matching	By MS/MS	By MS/MS	0.3	0	0.3	1	1	533610000	232380000	0	249330000	36577000	15323000	0	0
S8ETV8	2	2	2	tr|S8ETV8|S8ETV8_TOXGM Ycf24 family protein, putative OS=Toxoplasma gondii (strain ATCC 50611 / Me49) OX=508771 GN=TGME49_300650 PE=3 SV=1	1	2	2	2	0	0	1	1	1	0	0	1	1	1	0	0	1	1	1	4.9	4.9	4.9	54.195	465	465	0.0020492	1.9981			By MS/MS	By MS/MS	By MS/MS	0	0	2.4	2.6	2.6	6108100	0	0	2093200	2894700	1120200	0	0
S8ETZ0	1	1	1	tr|S8ETZ0|S8ETZ0_TOXGM V-type proton ATPase proteolipid subunit OS=Toxoplasma gondii (strain ATCC 50611 / Me49) OX=508771 GN=TGME49_212310 PE=3 SV=1	1	1	1	1	1	1	1	1	1	1	1	1	1	1	1	1	1	1	1	11.5	11.5	11.5	16.779	157	157	0	2.4699	By MS/MS	By MS/MS	By MS/MS	By MS/MS	By MS/MS	11.5	11.5	11.5	11.5	11.5	242910000	45828000	49902000	96286000	33581000	17313000	0	0
S8EU57	2	2	2	tr|S8EU57|S8EU57_TOXGM Aminopeptidase n, putative OS=Toxoplasma gondii (strain ATCC 50611 / Me49) OX=508771 GN=TGME49_224460 PE=3 SV=1	1	2	2	2	0	0	1	1	1	0	0	1	1	1	0	0	1	1	1	2.1	2.1	2.1	108.72	970	970	0	2.5713			By matching	By MS/MS	By MS/MS	0	0	0.9	1.1	0.9	8651300	0	0	251810	3487500	4912000	0	0
S8EUA8	2	2	2	tr|S8EUA8|S8EUA8_TOXGM Isocitrate dehydrogenase (NADP(+)) OS=Toxoplasma gondii (strain ATCC 50611 / Me49) OX=508771 GN=TGME49_313140 PE=3 SV=1	1	2	2	2	0	0	0	2	2	0	0	0	2	2	0	0	0	2	2	3.9	3.9	3.9	68.295	621	621	0	2.2075				By MS/MS	By MS/MS	0	0	0	3.9	3.9	29687000	0	0	0	16326000	13360000	0	0
S8EUC0	26	26	26	tr|S8EUC0|S8EUC0_TOXGM DNA helicase OS=Toxoplasma gondii (strain ATCC 50611 / Me49) OX=508771 GN=TGME49_219860 PE=3 SV=1	1	26	26	26	18	17	20	13	11	18	17	20	13	11	18	17	20	13	11	42.7	42.7	42.7	108.25	972	972	0	172.33	By MS/MS	By MS/MS	By MS/MS	By MS/MS	By MS/MS	29.3	28.5	32	22.5	17.6	959570000	225150000	198000000	344960000	165170000	26294000	58199000	49934000
S8EUD1	2	2	2	tr|S8EUD1|S8EUD1_TOXGM 30S ribosomal protein S12, putative OS=Toxoplasma gondii (strain ATCC 50611 / Me49) OX=508771 GN=TGME49_219770 PE=3 SV=1	1	2	2	2	2	2	2	1	1	2	2	2	1	1	2	2	2	1	1	3.5	3.5	3.5	66.407	593	593	0	2.435	By MS/MS	By MS/MS	By MS/MS	By MS/MS	By MS/MS	3.5	3.5	3.5	2	2	56386000	16285000	11844000	17418000	8838100	2000400	6864700	0
S8EUE6	1	1	1	tr|S8EUE6|S8EUE6_TOXGM DUF803 domain-containing protein OS=Toxoplasma gondii (strain ATCC 50611 / Me49) OX=508771 GN=TGME49_312622 PE=4 SV=1	1	1	1	1	1	0	1	1	1	1	0	1	1	1	1	0	1	1	1	2.5	2.5	2.5	86.817	814	814	0.0078585	1.705	By MS/MS		By MS/MS	By matching	By matching	2.5	0	2.5	2.5	2.5	17229000	4357200	0	5189100	6359100	1323400	0	0
S8EUJ1	10	10	10	tr|S8EUJ1|S8EUJ1_TOXGM Acyl transferase domain-containing protein OS=Toxoplasma gondii (strain ATCC 50611 / Me49) OX=508771 GN=TGME49_225990 PE=4 SV=1	1	10	10	10	4	3	5	9	7	4	3	5	9	7	4	3	5	9	7	29.9	29.9	29.9	53.257	502	502	0	44.897	By MS/MS	By MS/MS	By MS/MS	By MS/MS	By MS/MS	12	8.4	16.5	25.9	19.9	233240000	45012000	29802000	67132000	62298000	29000000	16554000	14650000
S8EUK3	4	4	4	tr|S8EUK3|S8EUK3_TOXGM Apicoplast-associated thioredoxin family protein Atrx1 OS=Toxoplasma gondii (strain ATCC 50611 / Me49) OX=508771 GN=TGME49_312110 PE=4 SV=1	1	4	4	4	0	0	0	4	3	0	0	0	4	3	0	0	0	4	3	5.9	5.9	5.9	86.833	790	790	0	9.0293				By MS/MS	By MS/MS	0	0	0	5.9	4.3	35975000	0	0	0	21356000	14618000	0	0
S8EUM1	3	3	3	tr|S8EUM1|S8EUM1_TOXGM SNAP protein (Soluble N-ethylmaleimide-sensitive factor Attachment Protein), putative OS=Toxoplasma gondii (strain ATCC 50611 / Me49) OX=508771 GN=TGME49_218760 PE=3 SV=1	1	3	3	3	0	0	0	3	2	0	0	0	3	2	0	0	0	3	2	18.2	18.2	18.2	35.808	329	329	0	7.555				By MS/MS	By matching	0	0	0	18.2	12.2	9143300	0	0	0	7233200	1910100	0	0
S8EUM4	3	3	3	tr|S8EUM4|S8EUM4_TOXGM EF-1 guanine nucleotide exchange domain-containing protein OS=Toxoplasma gondii (strain ATCC 50611 / Me49) OX=508771 GN=TGME49_226410 PE=3 SV=1	1	3	3	3	0	1	0	2	2	0	1	0	2	2	0	1	0	2	2	20.1	20.1	20.1	36.049	328	328	0	7.7154		By MS/MS		By MS/MS	By MS/MS	0	9.1	0	11	11	16606000	0	6897900	0	4846300	4862200	0	0
S8EUN7	7	7	7	tr|S8EUN7|S8EUN7_TOXGM Microneme protein MIC6 OS=Toxoplasma gondii (strain ATCC 50611 / Me49) OX=508771 GN=MIC6 PE=4 SV=1	1	7	7	7	3	2	2	7	6	3	2	2	7	6	3	2	2	7	6	30.4	30.4	30.4	36.669	349	349	0	323.31	By MS/MS	By MS/MS	By MS/MS	By MS/MS	By MS/MS	10	6	10	30.4	25.8	561130000	33011000	11058000	42686000	395850000	78525000	13022000	0
S8EUR6	4	4	4	tr|S8EUR6|S8EUR6_TOXGM SAG-related sequence SRS67 OS=Toxoplasma gondii (strain ATCC 50611 / Me49) OX=508771 GN=SRS67 PE=4 SV=1	1	4	4	4	4	3	3	4	4	4	3	3	4	4	4	3	3	4	4	24.3	24.3	24.3	23.135	210	210	0	60.153	By MS/MS	By MS/MS	By MS/MS	By MS/MS	By MS/MS	24.3	20	20	24.3	24.3	404300000	60876000	68573000	105840000	125800000	43212000	28663000	37401000
S8EUV4	8	8	8	tr|S8EUV4|S8EUV4_TOXGM Uncharacterized protein OS=Toxoplasma gondii (strain ATCC 50611 / Me49) OX=508771 GN=TGME49_217680 PE=4 SV=1	1	8	8	8	2	5	3	5	2	2	5	3	5	2	2	5	3	5	2	6.9	6.9	6.9	246.14	2234	2234	0	49.349	By MS/MS	By MS/MS	By MS/MS	By MS/MS	By matching	1.3	4.2	3.1	3.6	1.3	94872000	18783000	29931000	22076000	20772000	3309500	0	7627100
S8EUV6	6	6	6	tr|S8EUV6|S8EUV6_TOXGM Dense granule protein GRA4 OS=Toxoplasma gondii (strain ATCC 50611 / Me49) OX=508771 GN=GRA4 PE=4 SV=1	1	6	6	6	5	6	5	4	4	5	6	5	4	4	5	6	5	4	4	15.1	15.1	15.1	36.329	345	345	0	109.79	By MS/MS	By MS/MS	By MS/MS	By MS/MS	By MS/MS	14.8	15.1	14.8	13.9	13.9	1109600000	290550000	232330000	354290000	171210000	61265000	103330000	92438000
S8EUV8	2	2	2	tr|S8EUV8|S8EUV8_TOXGM 4-hydroxy-3-methylbut-2-enyl diphosphate reductase OS=Toxoplasma gondii (strain ATCC 50611 / Me49) OX=508771 GN=TGME49_227420 PE=3 SV=1	1	2	2	2	0	0	0	2	2	0	0	0	2	2	0	0	0	2	2	4.5	4.5	4.5	75.777	718	718	0	6.0643				By MS/MS	By MS/MS	0	0	0	4.5	4.5	8987900	0	0	0	4315400	4672500	0	0
S8EUY3	2	2	2	tr|S8EUY3|S8EUY3_TOXGM Hsp90 domain-containing protein OS=Toxoplasma gondii (strain ATCC 50611 / Me49) OX=508771 GN=TGME49_310430 PE=3 SV=1	1	2	2	2	0	0	0	1	1	0	0	0	1	1	0	0	0	1	1	2.6	2.6	2.6	120.78	1100	1100	0	3.7674				By MS/MS	By MS/MS	0	0	0	1.5	1.1	7092800	0	0	0	4804400	2288400	0	0
S8EV55	5	5	5	tr|S8EV55|S8EV55_TOXGM Uncharacterized protein OS=Toxoplasma gondii (strain ATCC 50611 / Me49) OX=508771 GN=TGME49_246590 PE=4 SV=1	1	5	5	5	5	5	3	0	0	5	5	3	0	0	5	5	3	0	0	17.7	17.7	17.7	49.189	447	447	0	8.4142	By MS/MS	By MS/MS	By MS/MS			17.7	17.7	8.7	0	0	60764000	25119000	19822000	15823000	0	0	10602000	7854300
S8EV82	3	3	3	tr|S8EV82|S8EV82_TOXGM Uncharacterized protein OS=Toxoplasma gondii (strain ATCC 50611 / Me49) OX=508771 GN=TGME49_247050 PE=4 SV=1	1	3	3	3	0	2	2	0	1	0	2	2	0	1	0	2	2	0	1	2.4	2.4	2.4	287.26	2660	2660	0	3.7702		By MS/MS	By MS/MS		By MS/MS	0	1.8	1.6	0	0.6	36996000	0	22583000	13105000	0	1308100	0	0
S8EVD3	9	9	9	tr|S8EVD3|S8EVD3_TOXGM Corepressor complex CRC230 OS=Toxoplasma gondii (strain ATCC 50611 / Me49) OX=508771 GN=CRC230 PE=4 SV=1	1	9	9	9	4	5	5	1	1	4	5	5	1	1	4	5	5	1	1	6.8	6.8	6.8	207.3	1916	1916	0	15.712	By MS/MS	By MS/MS	By MS/MS	By matching	By matching	3.2	3.6	3.4	0.6	0.6	55774000	11308000	10638000	25077000	6107500	2643500	5708800	3816800
S8EVM9	5;2	5;2	5;2	tr|S8EVM9|S8EVM9_TOXGM Glycerol-3-phosphate dehydrogenase [NAD(+)] OS=Toxoplasma gondii (strain ATCC 50611 / Me49) OX=508771 GN=TGME49_307570 PE=3 SV=1	2	5	5	5	0	0	0	5	3	0	0	0	5	3	0	0	0	5	3	8.1	8.1	8.1	98.813	902	902;168	0	10.944				By MS/MS	By MS/MS	0	0	0	8.1	5.3	27995000	0	0	0	15813000	12182000	0	0
S8EVN8	3	3	3	tr|S8EVN8|S8EVN8_TOXGM Glutamate/leucine/phenylalanine/valine dehydrogenase family protein OS=Toxoplasma gondii (strain ATCC 50611 / Me49) OX=508771 GN=TGME49_249390 PE=3 SV=1	1	3	3	3	1	0	0	1	3	1	0	0	1	3	1	0	0	1	3	3.8	3.8	3.8	135.7	1206	1206	0	3.2051	By matching			By MS/MS	By MS/MS	1.2	0	0	1.2	3.8	12899000	2735300	0	0	1238900	8924700	0	0
S8EVP5;A0A125YFK9	6;3	6;3	6;3	tr|S8EVP5|S8EVP5_TOXGM Rhoptry protein ROP2A (Fragment) OS=Toxoplasma gondii (strain ATCC 50611 / Me49) OX=508771 GN=ROP2A PE=4 SV=1;tr|A0A125YFK9|A0A125YFK9_TOXGM Rhoptry protein ROP8 OS=Toxoplasma gondii (strain ATCC 50611 / Me49) OX=508771 GN=ROP8 PE=4	2	6	6	6	4	4	3	6	5	4	4	3	6	5	4	4	3	6	5	16.2	16.2	16.2	49.154	433	433;575	0	112.61	By MS/MS	By MS/MS	By MS/MS	By MS/MS	By MS/MS	13.9	13.9	11.3	16.2	16.2	1633200000	300030000	244970000	259150000	595450000	233570000	168540000	139640000
S8EVS1	2	2	2	tr|S8EVS1|S8EVS1_TOXGM Uncharacterized protein OS=Toxoplasma gondii (strain ATCC 50611 / Me49) OX=508771 GN=TGME49_267660 PE=4 SV=1	1	2	2	2	0	0	0	2	2	0	0	0	2	2	0	0	0	2	2	1.7	1.7	1.7	170.1	1557	1557	0	3.7192				By MS/MS	By MS/MS	0	0	0	1.7	1.7	11510000	0	0	0	9304200	2205900	0	0
S8EVU5	9	9	9	tr|S8EVU5|S8EVU5_TOXGM DnaJ domain-containing protein OS=Toxoplasma gondii (strain ATCC 50611 / Me49) OX=508771 GN=TGME49_267430 PE=4 SV=1	1	9	9	9	0	0	0	8	9	0	0	0	8	9	0	0	0	8	9	21.6	21.6	21.6	48.939	425	425	0	37.242				By MS/MS	By MS/MS	0	0	0	21.6	21.6	172160000	0	0	0	105110000	67049000	0	0
S8EW32	3	3	3	tr|S8EW32|S8EW32_TOXGM Slc30a2 protein OS=Toxoplasma gondii (strain ATCC 50611 / Me49) OX=508771 GN=TGME49_251630 PE=4 SV=1	1	3	3	3	0	0	0	3	3	0	0	0	3	3	0	0	0	3	3	4	4	4	99.615	920	920	0	8.3825				By MS/MS	By MS/MS	0	0	0	4	4	21135000	0	0	0	15217000	5918500	0	0
S8EWA6	4	4	4	tr|S8EWA6|S8EWA6_TOXGM Uncharacterized protein OS=Toxoplasma gondii (strain ATCC 50611 / Me49) OX=508771 GN=TGME49_236560 PE=4 SV=1	1	4	4	4	2	1	2	1	1	2	1	2	1	1	2	1	2	1	1	2.8	2.8	2.8	259.59	2482	2482	0	6.4042	By MS/MS	By MS/MS	By MS/MS	By MS/MS	By MS/MS	1.4	0.5	1.4	0.7	0.7	34388000	10787000	4823200	15480000	1772800	1524200	6886500	0
S8EWE5	3	3	3	tr|S8EWE5|S8EWE5_TOXGM Uncharacterized protein OS=Toxoplasma gondii (strain ATCC 50611 / Me49) OX=508771 GN=TGME49_264900 PE=4 SV=1	1	3	3	3	2	2	3	1	2	2	2	3	1	2	2	2	3	1	2	5.3	5.3	5.3	104.85	975	975	0	8.5184	By MS/MS	By MS/MS	By MS/MS	By matching	By MS/MS	3.5	3.3	5.3	1.4	3.3	45100000	7598800	8480000	21609000	4105300	3306800	0	5331800
S8EWG7	2	2	2	tr|S8EWG7|S8EWG7_TOXGM Uncharacterized protein OS=Toxoplasma gondii (strain ATCC 50611 / Me49) OX=508771 GN=TGME49_264720 PE=4 SV=1	1	2	2	2	0	0	0	2	1	0	0	0	2	1	0	0	0	2	1	3.8	3.8	3.8	101.62	899	899	0	3.7388				By MS/MS	By MS/MS	0	0	0	3.8	1.6	9107400	0	0	0	7134400	1972900	0	0
S8EWH6	10	10	7	tr|S8EWH6|S8EWH6_TOXGM NTPase II (Fragment) OS=Toxoplasma gondii (strain ATCC 50611 / Me49) OX=508771 GN=TGME49_277270 PE=3 SV=1	1	10	10	7	6	4	7	6	6	6	4	7	6	6	3	2	5	3	3	46.5	46.5	35.4	37.375	333	333	0	50.599	By MS/MS	By MS/MS	By MS/MS	By MS/MS	By MS/MS	26.1	16.5	38.4	24.3	20.7	828270000	220530000	181890000	206900000	153580000	65370000	77875000	107390000
S8EWI7	10	10	10	tr|S8EWI7|S8EWI7_TOXGM Uncharacterized protein OS=Toxoplasma gondii (strain ATCC 50611 / Me49) OX=508771 GN=TGME49_235340 PE=4 SV=1	1	10	10	10	9	9	7	4	1	9	9	7	4	1	9	9	7	4	1	24.7	24.7	24.7	76.522	720	720	0	20.651	By MS/MS	By MS/MS	By MS/MS	By MS/MS	By MS/MS	22.6	22.8	16.9	8.1	1.5	219420000	73980000	56591000	80419000	7586100	847310	17306000	15935000
S8EWS1	8	8	8	tr|S8EWS1|S8EWS1_TOXGM NADH dehydrogenase (NDH2-II) OS=Toxoplasma gondii (strain ATCC 50611 / Me49) OX=508771 GN=TGME49_288830 PE=4 SV=1	1	8	8	8	6	6	7	4	4	6	6	7	4	4	6	6	7	4	4	18.1	18.1	18.1	72.107	657	657	0	14.942	By MS/MS	By MS/MS	By MS/MS	By MS/MS	By MS/MS	11.9	12.3	16.4	7.9	7.3	176500000	32153000	34986000	79439000	12770000	17148000	10793000	10256000
S8EWW2	5	5	5	tr|S8EWW2|S8EWW2_TOXGM RAP domain-containing protein OS=Toxoplasma gondii (strain ATCC 50611 / Me49) OX=508771 GN=TGME49_211890 PE=4 SV=1	1	5	5	5	1	1	0	4	2	1	1	0	4	2	1	1	0	4	2	1.4	1.4	1.4	572.33	5232	5232	0	11.227	By MS/MS	By MS/MS		By MS/MS	By MS/MS	0.2	0.2	0	1.2	0.6	61710000	21180000	15616000	0	22499000	2415300	0	0
S8EWW9	7	7	7	tr|S8EWW9|S8EWW9_TOXGM Uncharacterized protein OS=Toxoplasma gondii (strain ATCC 50611 / Me49) OX=508771 GN=TGME49_289360 PE=4 SV=1	1	7	7	7	0	0	0	7	7	0	0	0	7	7	0	0	0	7	7	28.5	28.5	28.5	38.595	351	351	0	21.57				By MS/MS	By MS/MS	0	0	0	28.5	28.5	195230000	0	0	0	152200000	43026000	0	0
S8EWZ1	4	4	4	tr|S8EWZ1|S8EWZ1_TOXGM AP2 domain transcription factor AP2IX-5 OS=Toxoplasma gondii (strain ATCC 50611 / Me49) OX=508771 GN=AP2IX5 PE=4 SV=1	1	4	4	4	2	2	3	0	0	2	2	3	0	0	2	2	3	0	0	3.5	3.5	3.5	231.65	2282	2282	0	8.8931	By MS/MS	By MS/MS	By MS/MS			1.8	1.5	2.8	0	0	29706000	8016300	1867900	19821000	0	0	6096000	0
S8EX30	32;1	32;1	32;1	tr|S8EX30|S8EX30_TOXGM Rhoptry neck protein RON3 OS=Toxoplasma gondii (strain ATCC 50611 / Me49) OX=508771 GN=RON3 PE=4 SV=1	2	32	32	32	16	16	18	27	20	16	16	18	27	20	16	16	18	27	20	19.8	19.8	19.8	222.88	1958	1958;218	0	129.28	By MS/MS	By MS/MS	By MS/MS	By MS/MS	By MS/MS	9.9	9.9	11.3	17.5	11.7	1157500000	158580000	145570000	259300000	423460000	170580000	33554000	29458000
S8EX63	3	3	3	tr|S8EX63|S8EX63_TOXGM Uncharacterized protein OS=Toxoplasma gondii (strain ATCC 50611 / Me49) OX=508771 GN=TGME49_290700 PE=4 SV=1	1	3	3	3	0	0	0	2	3	0	0	0	2	3	0	0	0	2	3	11.1	11.1	11.1	34.731	315	315	0	6.1806				By MS/MS	By MS/MS	0	0	0	10.8	11.1	10369000	0	0	0	6640600	3728700	0	0
S8EX64	3	3	3	tr|S8EX64|S8EX64_TOXGM Alveolin domain containing intermediate filament IMC5 OS=Toxoplasma gondii (strain ATCC 50611 / Me49) OX=508771 GN=ALV11 PE=4 SV=1	1	3	3	3	1	1	1	1	2	1	1	1	1	2	1	1	1	1	2	5.3	5.3	5.3	62.623	584	584	0	4.4738	By MS/MS	By matching	By MS/MS	By MS/MS	By MS/MS	1.7	1.4	1.7	1.4	3.6	19044000	1907800	1123000	4671100	2616300	8725500	0	0
S8EX69	2	2	2	tr|S8EX69|S8EX69_TOXGM RNA recognition motif-containing protein OS=Toxoplasma gondii (strain ATCC 50611 / Me49) OX=508771 GN=TGME49_224580 PE=3 SV=1	1	2	2	2	0	0	1	1	1	0	0	1	1	1	0	0	1	1	1	5.4	5.4	5.4	54.417	539	539	0	2.171			By MS/MS	By MS/MS	By MS/MS	0	0	2.6	2.6	2.8	1096600	0	0	0	1096600	0	0	0
S8EX86	3	3	3	tr|S8EX86|S8EX86_TOXGM Uncharacterized protein OS=Toxoplasma gondii (strain ATCC 50611 / Me49) OX=508771 GN=TGME49_315750 PE=4 SV=1	1	3	3	3	3	3	1	1	2	3	3	1	1	2	3	3	1	1	2	19	19	19	25.707	231	231	0	13.885	By MS/MS	By MS/MS	By MS/MS	By MS/MS	By matching	19	19	7.4	4.8	11.7	70085000	20706000	22254000	15789000	8998200	2338300	7858600	14668000
S8EXB5	1	1	1	tr|S8EXB5|S8EXB5_TOXGM Uncharacterized protein OS=Toxoplasma gondii (strain ATCC 50611 / Me49) OX=508771 GN=TGME49_291880 PE=4 SV=1	1	1	1	1	0	1	0	0	0	0	1	0	0	0	0	1	0	0	0	3.1	3.1	3.1	80.33	783	783	0	3.0848		By MS/MS				0	3.1	0	0	0	9578300	0	9578300	0	0	0	0	0
S8EXB9	4	4	4	tr|S8EXB9|S8EXB9_TOXGM Uncharacterized protein OS=Toxoplasma gondii (strain ATCC 50611 / Me49) OX=508771 GN=TGME49_225150 PE=4 SV=1	1	4	4	4	0	1	0	4	4	0	1	0	4	4	0	1	0	4	4	6.5	6.5	6.5	76.723	691	691	0	7.6421		By matching		By MS/MS	By MS/MS	0	2.5	0	6.5	6.5	57292000	0	7153000	0	35924000	14215000	0	0
S8EXE0	1	1	1	tr|S8EXE0|S8EXE0_TOXGM Histone H3 centromeric CENH3 OS=Toxoplasma gondii (strain ATCC 50611 / Me49) OX=508771 GN=TGME49_225410 PE=3 SV=1	1	1	1	1	1	1	0	0	0	1	1	0	0	0	1	1	0	0	0	8.3	8.3	8.3	23.282	216	216	0	2.338	By MS/MS	By MS/MS				8.3	8.3	0	0	0	11163000	5802800	5360400	0	0	0	0	0
S8EXL5	1	1	1	tr|S8EXL5|S8EXL5_TOXGM Uncharacterized protein OS=Toxoplasma gondii (strain ATCC 50611 / Me49) OX=508771 GN=TGME49_226380 PE=4 SV=1	1	1	1	1	0	0	0	1	1	0	0	0	1	1	0	0	0	1	1	6.3	6.3	6.3	42.612	378	378	0	11.776				By MS/MS	By MS/MS	0	0	0	6.3	6.3	8662900	0	0	0	6144800	2518100	0	0
S8EXR3	7	7	7	tr|S8EXR3|S8EXR3_TOXGM Uncharacterized protein OS=Toxoplasma gondii (strain ATCC 50611 / Me49) OX=508771 GN=TGME49_314370 PE=4 SV=1	1	7	7	7	5	7	6	0	0	5	7	6	0	0	5	7	6	0	0	12.7	12.7	12.7	93.577	888	888	0	29.824	By MS/MS	By MS/MS	By MS/MS			7.1	12.7	11.5	0	0	246900000	73331000	81242000	92323000	0	0	28077000	20751000
S8EXT8	15	15	15	tr|S8EXT8|S8EXT8_TOXGM RNA recognition motif 2 protein OS=Toxoplasma gondii (strain ATCC 50611 / Me49) OX=508771 GN=TGME49_313910 PE=4 SV=1	1	15	15	15	9	9	10	12	8	9	9	10	12	8	9	9	10	12	8	27.8	27.8	27.8	99.536	903	903	0	76.006	By MS/MS	By MS/MS	By MS/MS	By MS/MS	By MS/MS	16.8	15.4	19.4	22.9	17.2	359180000	103020000	76635000	100230000	55012000	24280000	20530000	19972000
S8EXW7	5	5	5	tr|S8EXW7|S8EXW7_TOXGM Uncharacterized protein OS=Toxoplasma gondii (strain ATCC 50611 / Me49) OX=508771 GN=TGME49_313430 PE=4 SV=1	1	5	5	5	1	1	2	3	0	1	1	2	3	0	1	1	2	3	0	1.2	1.2	1.2	593.55	5638	5638	0	6.503	By MS/MS	By matching	By MS/MS	By MS/MS		0.2	0.2	0.6	0.6	0	12146000	1164700	426240	3623300	6931800	0	0	0
S8EXW9	7	7	7	tr|S8EXW9|S8EXW9_TOXGM Ribosomal protein RPL6 OS=Toxoplasma gondii (strain ATCC 50611 / Me49) OX=508771 GN=RPL6 PE=3 SV=1	1	7	7	7	4	3	3	7	6	4	3	3	7	6	4	3	3	7	6	26.2	26.2	26.2	31.222	282	282	0	38.575	By MS/MS	By MS/MS	By MS/MS	By MS/MS	By MS/MS	16	9.9	13.1	26.2	25.9	1066100000	157170000	109080000	324700000	308400000	166770000	78955000	69393000
S8EXX5	7	7	7	tr|S8EXX5|S8EXX5_TOXGM PCI domain-containing protein OS=Toxoplasma gondii (strain ATCC 50611 / Me49) OX=508771 GN=TGME49_227960 PE=3 SV=1	1	7	7	7	3	4	3	6	5	3	4	3	6	5	3	4	3	6	5	18	18	18	55.708	506	506	0	15.627	By MS/MS	By MS/MS	By MS/MS	By MS/MS	By MS/MS	6.5	9.1	6.9	15.6	13.4	150580000	27871000	19539000	25636000	65540000	11991000	0	13232000
S8EY47	14	14	14	tr|S8EY47|S8EY47_TOXGM Crooked neck family 1 protein isoform 2, putative OS=Toxoplasma gondii (strain ATCC 50611 / Me49) OX=508771 GN=TGME49_269200 PE=4 SV=1	1	14	14	14	12	9	10	12	11	12	9	10	12	11	12	9	10	12	11	26.1	26.1	26.1	81.693	686	686	0	55.336	By MS/MS	By MS/MS	By MS/MS	By MS/MS	By MS/MS	23.8	16.3	19.7	21.1	18.8	683750000	166330000	101160000	205380000	159600000	51292000	24403000	20627000
S8EYC0	13	13	13	tr|S8EYC0|S8EYC0_TOXGM Asparagine--tRNA ligase OS=Toxoplasma gondii (strain ATCC 50611 / Me49) OX=508771 GN=TGME49_270510 PE=3 SV=1	1	13	13	13	10	8	9	10	10	10	8	9	10	10	10	8	9	10	10	23.1	23.1	23.1	75.004	676	676	0	34.159	By MS/MS	By MS/MS	By MS/MS	By MS/MS	By MS/MS	18.5	14.3	16.9	17	18	664680000	163130000	138470000	163370000	111450000	88255000	47951000	45010000
S8EYE7	4	4	4	tr|S8EYE7|S8EYE7_TOXGM Uncharacterized protein OS=Toxoplasma gondii (strain ATCC 50611 / Me49) OX=508771 GN=TGME49_270810 PE=4 SV=1	1	4	4	4	3	3	2	1	0	3	3	2	1	0	3	3	2	1	0	10.1	10.1	10.1	60.68	567	567	0	6.6998	By MS/MS	By MS/MS	By MS/MS	By MS/MS		8.5	8.1	5.6	1.9	0	79565000	18222000	18030000	38100000	5213300	0	0	0
S8EYL3	2	2	2	tr|S8EYL3|S8EYL3_TOXGM Uncharacterized protein OS=Toxoplasma gondii (strain ATCC 50611 / Me49) OX=508771 GN=TGME49_271470 PE=4 SV=1	1	2	2	2	0	0	0	2	1	0	0	0	2	1	0	0	0	2	1	1.1	1.1	1.1	260.75	2399	2399	0	4.3813				By MS/MS	By matching	0	0	0	1.1	0.6	5798800	0	0	0	4628700	1170100	0	0
S8EYN9	6	6	6	tr|S8EYN9|S8EYN9_TOXGM Uncharacterized protein OS=Toxoplasma gondii (strain ATCC 50611 / Me49) OX=508771 GN=TGME49_271930 PE=4 SV=1	1	6	6	6	5	4	4	5	5	5	4	4	5	5	5	4	4	5	5	41.9	41.9	41.9	26.08	234	234	0	43.212	By MS/MS	By MS/MS	By MS/MS	By MS/MS	By MS/MS	37.2	31.2	31.2	35	35	332520000	89718000	57061000	86896000	86756000	12085000	28149000	26791000
S8EYR0	11	11	11	tr|S8EYR0|S8EYR0_TOXGM Pyruvate dehydrogenase E1 component subunit beta OS=Toxoplasma gondii (strain ATCC 50611 / Me49) OX=508771 GN=PDHE1B PE=4 SV=1	1	11	11	11	9	7	8	7	8	9	7	8	7	8	9	7	8	7	8	31.1	31.1	31.1	50.016	470	470	0	142.55	By MS/MS	By MS/MS	By MS/MS	By MS/MS	By MS/MS	27.7	19.6	27.7	20.2	22.1	2278600000	507750000	557250000	521330000	487720000	204580000	119840000	174890000
S8EYS4	8	8	8	tr|S8EYS4|S8EYS4_TOXGM GTPase activating protein for Arf protein OS=Toxoplasma gondii (strain ATCC 50611 / Me49) OX=508771 GN=TGME49_309220 PE=4 SV=1	1	8	8	8	5	4	6	1	3	5	4	6	1	3	5	4	6	1	3	23.2	23.2	23.2	57.157	557	557	0	23.328	By MS/MS	By MS/MS	By MS/MS	By matching	By MS/MS	15.1	12	17.8	2.9	8.6	176090000	37439000	46353000	83026000	3662400	5614600	20946000	22075000
S8EYU3	2	2	2	tr|S8EYU3|S8EYU3_TOXGM Dynamin-related protein DRPA OS=Toxoplasma gondii (strain ATCC 50611 / Me49) OX=508771 GN=DRPA PE=3 SV=1	1	2	2	2	0	0	0	2	1	0	0	0	2	1	0	0	0	2	1	4	4	4	87.396	801	801	0	5.3638				By MS/MS	By MS/MS	0	0	0	4	2.1	9221900	0	0	0	4649000	4572900	0	0
S8EYX3	3	3	3	tr|S8EYX3|S8EYX3_TOXGM Mago nashi family protein 2, putative OS=Toxoplasma gondii (strain ATCC 50611 / Me49) OX=508771 GN=TGME49_267420 PE=3 SV=1	1	3	3	3	1	1	1	2	2	1	1	1	2	2	1	1	1	2	2	18.8	18.8	18.8	23.727	202	202	0	4.9127	By matching	By matching	By MS/MS	By MS/MS	By MS/MS	9.9	4.5	9.9	8.9	8.9	111250000	21146000	2557300	23288000	53529000	10728000	0	0
S8EZ00	2	2	2	tr|S8EZ00|S8EZ00_TOXGM Autophagy-related protein 101 OS=Toxoplasma gondii (strain ATCC 50611 / Me49) OX=508771 GN=TGME49_273790 PE=3 SV=1	1	2	2	2	1	1	1	2	1	1	1	1	2	1	1	1	1	2	1	5.2	5.2	5.2	73.744	675	675	0	3.3037	By MS/MS	By MS/MS	By matching	By MS/MS	By MS/MS	3.4	3.4	1.8	5.2	1.8	14463000	1811500	1592700	2174200	6666800	2217500	0	0
S8EZ04	5	5	5	tr|S8EZ04|S8EZ04_TOXGM Nsp1_C domain-containing protein OS=Toxoplasma gondii (strain ATCC 50611 / Me49) OX=508771 GN=TGME49_273850 PE=3 SV=1	1	5	5	5	3	2	2	4	2	3	2	2	4	2	3	2	2	4	2	8.7	8.7	8.7	68.714	723	723	0	19.625	By MS/MS	By MS/MS	By MS/MS	By MS/MS	By MS/MS	5.9	3.7	3.7	6.8	4	87468000	30273000	19809000	13662000	19593000	4132000	0	0
S8EZ13	8	8	8	tr|S8EZ13|S8EZ13_TOXGM Chaperonin GroS protein OS=Toxoplasma gondii (strain ATCC 50611 / Me49) OX=508771 GN=TGME49_273960 PE=3 SV=1	1	8	8	8	2	1	1	7	8	2	1	1	7	8	2	1	1	7	8	33.4	33.4	33.4	39.951	374	374	0	16.553	By MS/MS	By MS/MS	By MS/MS	By MS/MS	By MS/MS	6.1	3.2	2.7	29.9	33.4	114630000	13371000	3930600	0	72574000	24750000	10527000	0
S8EZ69	2	2	2	tr|S8EZ69|S8EZ69_TOXGM Uncharacterized protein OS=Toxoplasma gondii (strain ATCC 50611 / Me49) OX=508771 GN=TGME49_266080 PE=4 SV=1	1	2	2	2	0	0	1	2	2	0	0	1	2	2	0	0	1	2	2	3.7	3.7	3.7	81.157	728	728	0	9.5886			By matching	By MS/MS	By MS/MS	0	0	1.8	3.7	3.7	24822000	0	0	1820900	16484000	6517800	0	0
S8EZC4	1	1	1	tr|S8EZC4|S8EZC4_TOXGM Uncharacterized protein OS=Toxoplasma gondii (strain ATCC 50611 / Me49) OX=508771 GN=TGME49_215220 PE=4 SV=1	1	1	1	1	1	1	0	0	1	1	1	0	0	1	1	1	0	0	1	10.5	10.5	10.5	68.629	629	629	0.003996	1.7921	By matching	By matching			By MS/MS	10.5	10.5	0	0	10.5	7351700	1702100	3428200	0	0	2221400	0	0
S8EZD0	10	10	10	tr|S8EZD0|S8EZD0_TOXGM tRNA(Ile)-2-lysyl-cytidine synthase OS=Toxoplasma gondii (strain ATCC 50611 / Me49) OX=508771 GN=TGME49_215100 PE=4 SV=1	1	10	10	10	1	0	0	10	7	1	0	0	10	7	1	0	0	10	7	7.1	7.1	7.1	260.52	2415	2415	0	21.538	By matching			By MS/MS	By MS/MS	0.8	0	0	7.1	5.1	52587000	3124100	0	0	37692000	11771000	0	0
S8EZH1	9	9	9	tr|S8EZH1|S8EZH1_TOXGM ENTH domain-containing protein OS=Toxoplasma gondii (strain ATCC 50611 / Me49) OX=508771 GN=TGME49_214180 PE=4 SV=1	1	9	9	9	7	8	6	2	4	7	8	6	2	4	7	8	6	2	4	20.2	20.2	20.2	65.927	634	634	0	55.732	By MS/MS	By MS/MS	By MS/MS	By MS/MS	By MS/MS	18.1	18.1	13.7	3.8	10.3	297060000	88049000	114700000	83166000	5270600	5874200	31656000	37622000
S8EZK1	29	29	29	tr|S8EZK1|S8EZK1_TOXGM DEAD (Asp-Glu-Ala-Asp) box polypeptide 17 OS=Toxoplasma gondii (strain ATCC 50611 / Me49) OX=508771 GN=DDX17 PE=3 SV=1	1	29	29	29	26	24	24	23	24	26	24	24	23	24	26	24	24	23	24	61.8	61.8	61.8	59.967	550	550	0	255.59	By MS/MS	By MS/MS	By MS/MS	By MS/MS	By MS/MS	52.2	49.5	53.3	53.5	53.6	4592400000	875300000	783590000	1092300000	1082400000	758830000	149390000	139930000
S8EZK4	11	11	11	tr|S8EZK4|S8EZK4_TOXGM RNA recognition motif-containing protein OS=Toxoplasma gondii (strain ATCC 50611 / Me49) OX=508771 GN=TGME49_236540 PE=4 SV=1	1	11	11	11	5	5	5	10	11	5	5	5	10	11	5	5	5	10	11	27.7	27.7	27.7	53.438	513	513	0	62.027	By MS/MS	By MS/MS	By MS/MS	By MS/MS	By MS/MS	12.3	12.3	14.8	25.7	27.7	376270000	48043000	44538000	77783000	122090000	83813000	16875000	29134000
S8EZL1	38	38	38	tr|S8EZL1|S8EZL1_TOXGM SAG-related sequence SRS44 OS=Toxoplasma gondii (strain ATCC 50611 / Me49) OX=508771 GN=SRS44 PE=4 SV=1	1	38	38	38	26	28	28	18	8	26	28	28	18	8	26	28	28	18	8	23	23	23	262.47	2451	2451	0	100.64	By MS/MS	By MS/MS	By MS/MS	By MS/MS	By MS/MS	16.1	17.4	17	10.9	4.4	818160000	222380000	270730000	269190000	39706000	16148000	31862000	27383000
S8EZL6	4	4	4	tr|S8EZL6|S8EZL6_TOXGM RNA recognition motif-containing protein OS=Toxoplasma gondii (strain ATCC 50611 / Me49) OX=508771 GN=TGME49_264610 PE=4 SV=1	1	4	4	4	1	2	2	4	2	1	2	2	4	2	1	2	2	4	2	14	14	14	44.974	430	430	0	34.593	By MS/MS	By MS/MS	By MS/MS	By MS/MS	By MS/MS	3.7	7.2	7.2	14	7.2	104160000	33494000	18065000	21603000	20815000	10184000	0	0
S8EZS1	13	13	13	tr|S8EZS1|S8EZS1_TOXGM Ribosomal protein RPS3 OS=Toxoplasma gondii (strain ATCC 50611 / Me49) OX=508771 GN=RPS3 PE=3 SV=1	1	13	13	13	11	11	10	11	10	11	11	10	11	10	11	11	10	11	10	57.6	57.6	57.6	28.736	255	255	0	113.89	By MS/MS	By MS/MS	By MS/MS	By MS/MS	By MS/MS	51.8	51.8	51.8	32.9	31.4	10644000000	2490800000	2690500000	3232400000	1646400000	584100000	468840000	483780000
S8EZT1	13	13	13	tr|S8EZT1|S8EZT1_TOXGM Uncharacterized protein OS=Toxoplasma gondii (strain ATCC 50611 / Me49) OX=508771 GN=TGME49_232150 PE=4 SV=1	1	13	13	13	7	7	9	9	6	7	7	9	9	6	7	7	9	9	6	20.4	20.4	20.4	107.55	976	976	0	42.473	By MS/MS	By MS/MS	By MS/MS	By MS/MS	By MS/MS	9.9	9.9	14.9	13.4	8.8	145000000	32108000	24975000	43896000	27803000	16215000	10830000	10287000
S8EZU9	18	18	18	tr|S8EZU9|S8EZU9_TOXGM Omega secalin, putative OS=Toxoplasma gondii (strain ATCC 50611 / Me49) OX=508771 GN=TGME49_231960 PE=4 SV=1	1	18	18	18	8	10	11	11	12	8	10	11	11	12	8	10	11	11	12	18.3	18.3	18.3	201.9	1904	1904	0	100.39	By MS/MS	By MS/MS	By MS/MS	By MS/MS	By MS/MS	9.4	11.7	13.1	11.1	9.6	395900000	80781000	76451000	130200000	63474000	44996000	22106000	15192000
S8EZW4	16	16	16	tr|S8EZW4|S8EZW4_TOXGM Uncharacterized protein OS=Toxoplasma gondii (strain ATCC 50611 / Me49) OX=508771 GN=TGME49_235380 PE=4 SV=1	1	16	16	16	12	12	11	14	13	12	12	11	14	13	12	12	11	14	13	45.5	45.5	45.5	65.183	583	583	0	139.19	By MS/MS	By MS/MS	By MS/MS	By MS/MS	By MS/MS	33.8	33.8	31.9	40.5	38.8	882980000	167100000	212730000	278130000	156970000	68035000	37747000	40922000
S8EZZ7	1	1	1	tr|S8EZZ7|S8EZZ7_TOXGM Uncharacterized protein OS=Toxoplasma gondii (strain ATCC 50611 / Me49) OX=508771 GN=TGME49_289540 PE=4 SV=1	1	1	1	1	0	0	0	1	0	0	0	0	1	0	0	0	0	1	0	2.8	2.8	2.8	100.52	937	937	0	5.5008				By MS/MS		0	0	0	2.8	0	4095000	0	0	0	4095000	0	0	0
S8F069	5	5	5	tr|S8F069|S8F069_TOXGM Ribosomal protein RPS19 OS=Toxoplasma gondii (strain ATCC 50611 / Me49) OX=508771 GN=RPS19 PE=3 SV=1	1	5	5	5	4	5	4	4	4	4	5	4	4	4	4	5	4	4	4	19.8	19.8	19.8	34.992	313	313	0	59.732	By MS/MS	By MS/MS	By MS/MS	By MS/MS	By MS/MS	15.7	19.8	15.3	15.3	15.3	2876300000	668890000	1016800000	800770000	277530000	112290000	213630000	225300000
S8F0B5	34	34	34	tr|S8F0B5|S8F0B5_TOXGM Rhoptry neck protein RON4 OS=Toxoplasma gondii (strain ATCC 50611 / Me49) OX=508771 GN=RON4 PE=4 SV=1	1	34	34	34	27	27	22	30	26	27	27	22	30	26	27	27	22	30	26	52	52	52	107.17	984	984	0	323.31	By MS/MS	By MS/MS	By MS/MS	By MS/MS	By MS/MS	47.6	47.3	38.9	48.1	44	8320100000	1464500000	1442700000	1773900000	2940300000	698770000	202020000	217820000
S8F0C2	3	3	3	tr|S8F0C2|S8F0C2_TOXGM Uncharacterized protein OS=Toxoplasma gondii (strain ATCC 50611 / Me49) OX=508771 GN=TGME49_255160 PE=4 SV=1	1	3	3	3	2	1	2	1	0	2	1	2	1	0	2	1	2	1	0	2.8	2.8	2.8	116.52	1159	1159	0	3.8149	By MS/MS	By MS/MS	By MS/MS	By MS/MS		2.1	1.1	1.9	1.1	0	22549000	8680200	6177600	4869400	2822000	0	0	0
S8F0E9	3	3	3	tr|S8F0E9|S8F0E9_TOXGM RNA helicase (UPF2 interacting domain) protein OS=Toxoplasma gondii (strain ATCC 50611 / Me49) OX=508771 GN=TGME49_291820 PE=3 SV=1	1	3	3	3	1	1	1	1	1	1	1	1	1	1	1	1	1	1	1	3.2	3.2	3.2	163.45	1539	1539	0	4.0616	By matching	By MS/MS	By MS/MS	By MS/MS	By matching	0.7	0.7	1.2	1.4	1.4	9838200	1586300	1026500	3115000	2097400	2012900	0	0
S8F0R7	1	1	1	tr|S8F0R7|S8F0R7_TOXGM Uncharacterized protein OS=Toxoplasma gondii (strain ATCC 50611 / Me49) OX=508771 GN=TGME49_257550 PE=4 SV=1	1	1	1	1	1	0	0	0	0	1	0	0	0	0	1	0	0	0	0	1.2	1.2	1.2	132.6	1210	1210	0	2.8498	By MS/MS					1.2	0	0	0	0	3202900	3202900	0	0	0	0	0	0
S8F0R8	3	3	3	tr|S8F0R8|S8F0R8_TOXGM Phosphatidylserine decarboxylase proenzyme, mitochondrial OS=Toxoplasma gondii (strain ATCC 50611 / Me49) OX=508771 GN=TGME49_225550 PE=3 SV=1	1	3	3	3	1	1	0	3	3	1	1	0	3	3	1	1	0	3	3	11.7	11.7	11.7	48.394	427	427	0	6.1673	By matching	By matching		By MS/MS	By MS/MS	3.5	3.5	0	11.7	11.7	30042000	4972400	5716200	0	12820000	6533600	0	0
S8F0X4	12	12	12	tr|S8F0X4|S8F0X4_TOXGM Uncharacterized protein OS=Toxoplasma gondii (strain ATCC 50611 / Me49) OX=508771 GN=TGME49_268830 PE=4 SV=1	1	12	12	12	5	5	6	12	10	5	5	6	12	10	5	5	6	12	10	31	31	31	61.284	536	536	0	47.777	By MS/MS	By MS/MS	By MS/MS	By MS/MS	By MS/MS	14.2	14.2	13.8	31	27.4	349650000	33561000	51649000	71515000	136190000	56734000	14188000	19630000
S8F0X6	1	1	1	tr|S8F0X6|S8F0X6_TOXGM Reticulon-like protein OS=Toxoplasma gondii (strain ATCC 50611 / Me49) OX=508771 GN=TGME49_226430 PE=4 SV=1	1	1	1	1	1	1	1	1	1	1	1	1	1	1	1	1	1	1	1	9.2	9.2	9.2	21.62	196	196	0	9.4068	By MS/MS	By MS/MS	By MS/MS	By MS/MS	By MS/MS	9.2	9.2	9.2	9.2	9.2	96438000	14952000	13099000	23159000	40397000	4831200	0	0
S8F0Z2	10	10	10	tr|S8F0Z2|S8F0Z2_TOXGM Uncharacterized protein OS=Toxoplasma gondii (strain ATCC 50611 / Me49) OX=508771 GN=TGME49_226660 PE=4 SV=1	1	10	10	10	0	0	1	8	5	0	0	1	8	5	0	0	1	8	5	4.6	4.6	4.6	389.8	3735	3735	0	29.634			By MS/MS	By MS/MS	By MS/MS	0	0	0.6	3.7	2.1	30588000	0	0	0	24456000	6132200	0	0
S8F0Z6	5	5	5	tr|S8F0Z6|S8F0Z6_TOXGM Uncharacterized protein OS=Toxoplasma gondii (strain ATCC 50611 / Me49) OX=508771 GN=TGME49_226710 PE=3 SV=1	1	5	5	5	2	1	1	5	4	2	1	1	5	4	2	1	1	5	4	17.5	17.5	17.5	33.272	297	297	0	21.037	By matching	By matching	By matching	By MS/MS	By MS/MS	13.1	7.1	6.1	17.5	17.2	308740000	9210400	7009400	4013500	180600000	107910000	31189000	0
S8F111	5	5	5	tr|S8F111|S8F111_TOXGM Tubulin gamma chain OS=Toxoplasma gondii (strain ATCC 50611 / Me49) OX=508771 GN=TGME49_226870 PE=3 SV=1	1	5	5	5	3	4	4	5	5	3	4	4	5	5	3	4	4	5	5	14.5	14.5	14.5	51.784	461	461	0	11.349	By MS/MS	By MS/MS	By MS/MS	By MS/MS	By MS/MS	7.6	11.9	11.9	14.5	14.5	152080000	30437000	28874000	44930000	26557000	21277000	13966000	12935000
S8F122	4	4	4	tr|S8F122|S8F122_TOXGM Phosphoglycerate mutase family protein OS=Toxoplasma gondii (strain ATCC 50611 / Me49) OX=508771 GN=TGME49_258540 PE=4 SV=1	1	4	4	4	1	1	1	3	3	1	1	1	3	3	1	1	1	3	3	2	2	2	285.46	2620	2620	0	6.1636	By MS/MS	By MS/MS	By matching	By MS/MS	By MS/MS	0.6	0.6	0.6	1.8	1.2	31613000000	10255000000	8426100000	1933200	9880200000	3050100000	0	0
S8F125	2	2	2	tr|S8F125|S8F125_TOXGM Uncharacterized protein OS=Toxoplasma gondii (strain ATCC 50611 / Me49) OX=508771 GN=TGME49_227000 PE=4 SV=1	1	2	2	2	0	1	2	0	0	0	1	2	0	0	0	1	2	0	0	3.7	3.7	3.7	119.49	1082	1082	0	7.6539		By matching	By MS/MS			0	1.9	3.7	0	0	47365000	0	33778000	13587000	0	0	0	0
S8F1A0	5	5	5	tr|S8F1A0|S8F1A0_TOXGM Histone family DNA-binding protein OS=Toxoplasma gondii (strain ATCC 50611 / Me49) OX=508771 GN=TGME49_227970 PE=3 SV=1	1	5	5	5	2	1	2	5	4	2	1	2	5	4	2	1	2	5	4	28.9	28.9	28.9	25.188	235	235	0	50.665	By MS/MS	By MS/MS	By MS/MS	By MS/MS	By MS/MS	10.2	3	10.2	28.9	23	296200000	9384700	6334400	7100100	215120000	58268000	5267000	0
S8F1B8	2	2	2	tr|S8F1B8|S8F1B8_TOXGM 14-3-3 superfamily protein OS=Toxoplasma gondii (strain ATCC 50611 / Me49) OX=508771 GN=TGME49_269960 PE=3 SV=1	1	2	2	2	1	1	0	1	0	1	1	0	1	0	1	1	0	1	0	4.8	4.8	4.8	51.436	476	476	0	2.3824	By MS/MS	By MS/MS		By MS/MS		2.7	2.7	0	2.1	0	6102700	2578700	2562600	0	961430	0	0	0
S8F1C5	11	11	11	tr|S8F1C5|S8F1C5_TOXGM Uncharacterized protein OS=Toxoplasma gondii (strain ATCC 50611 / Me49) OX=508771 GN=TGME49_228150 PE=4 SV=1	1	11	11	11	2	4	2	8	5	2	4	2	8	5	2	4	2	8	5	10	10	10	214.73	2115	2115	0	22.311	By MS/MS	By MS/MS	By MS/MS	By MS/MS	By MS/MS	1.3	3	1.6	7.8	4.7	53093000	9240700	8524100	10884000	14309000	10136000	0	3621400
S8F1G5	2	2	2	tr|S8F1G5|S8F1G5_TOXGM Uncharacterized protein OS=Toxoplasma gondii (strain ATCC 50611 / Me49) OX=508771 GN=TGME49_270720 PE=4 SV=1	1	2	2	2	1	1	1	1	2	1	1	1	1	2	1	1	1	1	2	0.7	0.7	0.7	465.52	4335	4335	0.0039604	1.7487	By MS/MS	By MS/MS	By MS/MS	By matching	By MS/MS	0.3	0.3	0.3	0.4	0.7	61057000	17036000	13132000	21556000	4609300	4722600	0	0
S8F1G8	1	1	1	tr|S8F1G8|S8F1G8_TOXGM Apicoplast triosephosphate translocator APT1 OS=Toxoplasma gondii (strain ATCC 50611 / Me49) OX=508771 GN=APT1 PE=4 SV=1	1	1	1	1	0	0	0	1	1	0	0	0	1	1	0	0	0	1	1	2.8	2.8	2.8	37.903	352	352	0.0020597	2.0181				By MS/MS	By MS/MS	0	0	0	2.8	2.8	16949000	0	0	0	14216000	2733700	0	0
S8F1H6	4	4	4	tr|S8F1H6|S8F1H6_TOXGM Protein-tyrosine-phosphatase OS=Toxoplasma gondii (strain ATCC 50611 / Me49) OX=508771 GN=TGME49_261410 PE=4 SV=1	1	4	4	4	1	1	1	4	3	1	1	1	4	3	1	1	1	4	3	15	15	15	47.707	440	440	0	11.419	By matching	By MS/MS	By MS/MS	By MS/MS	By MS/MS	3	3.4	3.4	15	8.6	62835000	11653000	0	8389000	30491000	12302000	0	0
S8F1L0	8	8	8	tr|S8F1L0|S8F1L0_TOXGM Rhoptry kinase family protein ROP39 OS=Toxoplasma gondii (strain ATCC 50611 / Me49) OX=508771 GN=ROP39 PE=4 SV=1	1	8	8	8	3	4	3	7	6	3	4	3	7	6	3	4	3	7	6	15.8	15.8	15.8	65.132	588	588	0	41.024	By MS/MS	By MS/MS	By MS/MS	By MS/MS	By MS/MS	4.9	11.1	9.7	9.7	9.5	410840000	47593000	53340000	103970000	153720000	52216000	26176000	26436000
S8F1M9	3	3	3	tr|S8F1M9|S8F1M9_TOXGM Alpha/beta hydrolase, putative OS=Toxoplasma gondii (strain ATCC 50611 / Me49) OX=508771 GN=TGME49_262490 PE=4 SV=1	1	3	3	3	2	3	3	2	2	2	3	3	2	2	2	3	3	2	2	16.2	16.2	16.2	29.098	260	260	0	6.0912	By MS/MS	By MS/MS	By MS/MS	By MS/MS	By MS/MS	10.4	16.2	16.2	10.4	10.4	69962000	18991000	28893000	6327000	12213000	3537800	13879000	18471000
S8F1P5	5	5	5	tr|S8F1P5|S8F1P5_TOXGM Ribosomal protein RPL27 OS=Toxoplasma gondii (strain ATCC 50611 / Me49) OX=508771 GN=RPL27 PE=3 SV=1	1	5	5	5	3	2	2	5	5	3	2	2	5	5	3	2	2	5	5	32.2	32.2	32.2	16.802	146	146	0	7.7216	By MS/MS	By MS/MS	By MS/MS	By MS/MS	By MS/MS	19.2	13.7	13.7	32.2	32.2	346270000	34678000	29512000	37677000	169690000	74712000	20686000	23617000
S8F1T4	107	107	107	tr|S8F1T4|S8F1T4_TOXGM Rhoptry neck protein RON8 OS=Toxoplasma gondii (strain ATCC 50611 / Me49) OX=508771 GN=RON8 PE=4 SV=1	1	107	107	107	65	64	62	97	96	65	64	62	97	96	65	64	62	97	96	45.6	45.6	45.6	328.9	2980	2980	0	323.31	By MS/MS	By MS/MS	By MS/MS	By MS/MS	By MS/MS	30.3	29.6	31	40.5	40.4	22056000000	1489500000	1424500000	1723600000	10342000000	7076200000	293870000	306150000
S8F1W0	4	4	4	tr|S8F1W0|S8F1W0_TOXGM SAS-6_N domain-containing protein OS=Toxoplasma gondii (strain ATCC 50611 / Me49) OX=508771 GN=TGME49_306430 PE=4 SV=1	1	4	4	4	1	3	4	0	0	1	3	4	0	0	1	3	4	0	0	6.5	6.5	6.5	123.88	1150	1150	0	8.8479	By MS/MS	By MS/MS	By MS/MS			2.5	5	6.5	0	0	74324000	5967100	26073000	42285000	0	0	0	12795000
S8F1Y1	24	24	24	tr|S8F1Y1|S8F1Y1_TOXGM Microtubule associated protein SPM1 OS=Toxoplasma gondii (strain ATCC 50611 / Me49) OX=508771 GN=SPM1 PE=3 SV=1	1	24	24	24	20	19	15	21	21	20	19	15	21	21	20	19	15	21	21	83.5	83.5	83.5	38.796	351	351	0	323.31	By MS/MS	By MS/MS	By MS/MS	By MS/MS	By MS/MS	78.3	79.2	61.5	74.1	74.1	6302300000	1055800000	829270000	860520000	2633500000	923300000	118450000	124780000
S8F205	1	1	1	tr|S8F205|S8F205_TOXGM Uncharacterized protein OS=Toxoplasma gondii (strain ATCC 50611 / Me49) OX=508771 GN=TGME49_263750 PE=4 SV=1	1	1	1	1	0	0	0	1	0	0	0	0	1	0	0	0	0	1	0	1.3	1.3	1.3	126.61	1159	1159	0	6.7565				By MS/MS		0	0	0	1.3	0	12418000	0	0	0	12418000	0	0	0
S8F212	2	2	2	tr|S8F212|S8F212_TOXGM Tyrosyl-tRNA synthetase OS=Toxoplasma gondii (strain ATCC 50611 / Me49) OX=508771 GN=TGME49_273410 PE=4 SV=1	1	2	2	2	2	2	2	1	1	2	2	2	1	1	2	2	2	1	1	2.3	2.3	2.3	134.65	1251	1251	0	3.0572	By MS/MS	By MS/MS	By MS/MS	By MS/MS	By MS/MS	2.3	2.3	2.3	1.4	1.4	174610000	18547000	51100000	85899000	12943000	6125000	0	0
S8F294	1	1	1	tr|S8F294|S8F294_TOXGM Uncharacterized protein OS=Toxoplasma gondii (strain ATCC 50611 / Me49) OX=508771 GN=TGME49_266810 PE=4 SV=1	1	1	1	1	0	0	0	1	0	0	0	0	1	0	0	0	0	1	0	5.7	5.7	5.7	34.46	316	316	0	3.1525				By MS/MS		0	0	0	5.7	0	4175500	0	0	0	4175500	0	0	0
S8F2D8	4	4	4	tr|S8F2D8|S8F2D8_TOXGM DEAD/DEAH box helicase domain-containing protein OS=Toxoplasma gondii (strain ATCC 50611 / Me49) OX=508771 GN=TGME49_266110 PE=4 SV=1	1	4	4	4	2	0	3	2	2	2	0	3	2	2	2	0	3	2	2	8.1	8.1	8.1	95.22	867	867	0	16.459	By MS/MS		By MS/MS	By MS/MS	By MS/MS	4.4	0	5.9	3.6	3.6	79915000	31846000	0	39804000	6207200	2058200	0	0
S8F2F5	3	3	3	tr|S8F2F5|S8F2F5_TOXGM Glideosome-associated protein with multiple-membrane spans GAPM2B OS=Toxoplasma gondii (strain ATCC 50611 / Me49) OX=508771 GN=GAPM2B PE=4 SV=1	1	3	3	3	3	2	2	1	1	3	2	2	1	1	3	2	2	1	1	10.6	10.6	10.6	46.788	426	426	0	10.727	By MS/MS	By MS/MS	By MS/MS	By MS/MS	By MS/MS	10.6	6.6	6.6	4	4	145090000	47028000	33892000	50583000	10232000	3349900	24076000	21660000
S8F2L4	1	1	1	tr|S8F2L4|S8F2L4_TOXGM Uncharacterized protein OS=Toxoplasma gondii (strain ATCC 50611 / Me49) OX=508771 GN=TGME49_232780 PE=4 SV=1	1	1	1	1	0	0	1	0	0	0	0	1	0	0	0	0	1	0	0	2.9	2.9	2.9	77.671	713	713	0	2.3636			By MS/MS			0	0	2.9	0	0	0	0	0	0	0	0	0	0
S8F2P8	3	3	3	tr|S8F2P8|S8F2P8_TOXGM Uncharacterized protein OS=Toxoplasma gondii (strain ATCC 50611 / Me49) OX=508771 GN=TGME49_204340 PE=4 SV=1	1	3	3	3	1	1	2	1	1	1	1	2	1	1	1	1	2	1	1	4	4	4	97.093	877	877	0	3.6416	By matching	By MS/MS	By MS/MS	By matching	By MS/MS	1.5	1.5	2.5	1.5	1.5	11720000	923930	2126200	5136300	3533700	0	0	0
S8F2T8	4	4	4	tr|S8F2T8|S8F2T8_TOXGM Uncharacterized protein OS=Toxoplasma gondii (strain ATCC 50611 / Me49) OX=508771 GN=TGME49_203730 PE=4 SV=1	1	4	4	4	0	0	1	4	3	0	0	1	4	3	0	0	1	4	3	6.2	6.2	6.2	133.26	1245	1245	0	9.5033			By matching	By MS/MS	By MS/MS	0	0	1.5	6.2	4.8	40365000	0	0	6543100	20263000	13559000	0	0
S8F2U3	13	13	13	tr|S8F2U3|S8F2U3_TOXGM Glutamine--fructose-6-phosphate transaminase (isomerizing) OS=Toxoplasma gondii (strain ATCC 50611 / Me49) OX=508771 GN=TGME49_231350 PE=4 SV=1	1	13	13	13	7	4	8	11	8	7	4	8	11	8	7	4	8	11	8	25.6	25.6	25.6	96.712	898	898	0	54.747	By MS/MS	By MS/MS	By MS/MS	By MS/MS	By MS/MS	14	8.7	16.5	19.9	14.1	288100000	59051000	22872000	50811000	102800000	52573000	13826000	11892000
S8F2W9	31	31	31	tr|S8F2W9|S8F2W9_TOXGM Uncharacterized protein OS=Toxoplasma gondii (strain ATCC 50611 / Me49) OX=508771 GN=TGME49_230940 PE=4 SV=1	1	31	31	31	27	25	15	23	21	27	25	15	23	21	27	25	15	23	21	31.4	31.4	31.4	155.05	1523	1523	0	254.1	By MS/MS	By MS/MS	By MS/MS	By MS/MS	By MS/MS	29.5	27.7	18.6	21.6	19.8	2525800000	625080000	490780000	447160000	706860000	255930000	63183000	60701000
S8F323	1	1	1	tr|S8F323|S8F323_TOXGM RecF/RecN/SMC N terminal domain-containing protein OS=Toxoplasma gondii (strain ATCC 50611 / Me49) OX=508771 GN=TGME49_288700 PE=4 SV=1	1	1	1	1	0	0	0	1	1	0	0	0	1	1	0	0	0	1	1	0.8	0.8	0.8	183.13	1638	1638	0.0040323	1.8417				By MS/MS	By MS/MS	0	0	0	0.8	0.8	2457200	0	0	0	1610500	846730	0	0
S8F371	5	5	5	tr|S8F371|S8F371_TOXGM Ribosomal protein RPL28 OS=Toxoplasma gondii (strain ATCC 50611 / Me49) OX=508771 GN=RPL28 PE=3 SV=1	1	5	5	5	4	4	5	5	5	4	4	5	5	5	4	4	5	5	5	29.5	29.5	29.5	14.752	129	129	0	93.22	By MS/MS	By MS/MS	By MS/MS	By MS/MS	By MS/MS	28.7	29.5	29.5	29.5	29.5	2330000000	366840000	300070000	415780000	983800000	263550000	247910000	272250000
S8F375	1	1	1	tr|S8F375|S8F375_TOXGM Cyclin_C domain-containing protein OS=Toxoplasma gondii (strain ATCC 50611 / Me49) OX=508771 GN=TGME49_229200 PE=4 SV=1	1	1	1	1	1	1	1	0	0	1	1	1	0	0	1	1	1	0	0	2.3	2.3	2.3	73.842	685	685	0	8.5769	By matching	By MS/MS	By MS/MS			2.3	2.3	2.3	0	0	12929000	3964600	2908400	6056100	0	0	0	0
S8F3E1	3	3	3	tr|S8F3E1|S8F3E1_TOXGM Sortilin, putative OS=Toxoplasma gondii (strain ATCC 50611 / Me49) OX=508771 GN=TGME49_290160 PE=4 SV=1	1	3	3	3	0	1	2	2	3	0	1	2	2	3	0	1	2	2	3	3.8	3.8	3.8	113.51	1033	1033	0	4.1733		By MS/MS	By MS/MS	By MS/MS	By matching	0	1.5	2.7	2.3	3.8	31296000	0	3490600	14093000	9074700	4637500	0	0
S8F3G6	61;1	61;1	61;1	tr|S8F3G6|S8F3G6_TOXGM Uncharacterized protein OS=Toxoplasma gondii (strain ATCC 50611 / Me49) OX=508771 GN=TGME49_290620 PE=4 SV=1	2	61	61	61	19	16	12	52	55	19	16	12	52	55	19	16	12	52	55	29.5	29.5	29.5	296.42	2662	2662;1011	0	239.4	By MS/MS	By MS/MS	By MS/MS	By MS/MS	By MS/MS	9.4	8.7	6.3	25.6	26.8	1228600000	79201000	54752000	55853000	675410000	363380000	6580300	5095100
S8F3H0	2	2	2	tr|S8F3H0|S8F3H0_TOXGM RNA recognition motif-containing protein OS=Toxoplasma gondii (strain ATCC 50611 / Me49) OX=508771 GN=TGME49_290660 PE=4 SV=1	1	2	2	2	0	0	0	1	2	0	0	0	1	2	0	0	0	1	2	7.4	7.4	7.4	48.394	446	446	0	2.3939				By MS/MS	By MS/MS	0	0	0	3.4	7.4	4985700	0	0	0	1283800	3701800	0	0
S8F3I2;S8EMN6	4;2	4;2	4;2	tr|S8F3I2|S8F3I2_TOXGM Uncharacterized protein OS=Toxoplasma gondii (strain ATCC 50611 / Me49) OX=508771 GN=TGME49_256840 PE=4 SV=1;tr|S8EMN6|S8EMN6_TOXGM Uncharacterized protein OS=Toxoplasma gondii (strain ATCC 50611 / Me49) OX=508771 GN=TGME49_327500 PE	2	4	4	4	0	0	0	4	4	0	0	0	4	4	0	0	0	4	4	10.1	10.1	10.1	82.787	764	764;121	0	16.51				By MS/MS	By MS/MS	0	0	0	10.1	10.1	23850000	0	0	0	16431000	7419100	0	0
S8F3W3	1	1	1	tr|S8F3W3|S8F3W3_TOXGM Uncharacterized protein OS=Toxoplasma gondii (strain ATCC 50611 / Me49) OX=508771 GN=TGME49_258070 PE=3 SV=1	1	1	1	1	1	1	1	0	0	1	1	1	0	0	1	1	1	0	0	3.2	3.2	3.2	75.741	678	678	0	4.0375	By matching	By matching	By MS/MS			3.2	3.2	3.2	0	0	25465000	11427000	3509600	10529000	0	0	0	0
S8F3X8	5	5	5	tr|S8F3X8|S8F3X8_TOXGM Rhoptry protein ROP9 OS=Toxoplasma gondii (strain ATCC 50611 / Me49) OX=508771 GN=ROP9 PE=4 SV=1	1	5	5	5	1	2	4	3	3	1	2	4	3	3	1	2	4	3	3	25.2	25.2	25.2	37.667	353	353	0	16.337	By matching	By MS/MS	By MS/MS	By MS/MS	By MS/MS	3.4	7.6	15.3	17.6	17.6	49129000	7459900	9555800	6583200	17634000	7895600	0	0
S8F415	1	1	1	tr|S8F415|S8F415_TOXGM Uncharacterized protein OS=Toxoplasma gondii (strain ATCC 50611 / Me49) OX=508771 GN=TGME49_258910 PE=4 SV=1	1	1	1	1	1	0	0	1	1	1	0	0	1	1	1	0	0	1	1	1.3	1.3	1.3	100.64	933	933	0.0040486	1.8716	By MS/MS			By MS/MS	By MS/MS	1.3	0	0	1.3	1.3	71963000	29522000	0	0	32543000	9897800	0	0
S8F418	13	13	13	tr|S8F418|S8F418_TOXGM Uncharacterized protein OS=Toxoplasma gondii (strain ATCC 50611 / Me49) OX=508771 GN=TGME49_258970 PE=4 SV=1	1	13	13	13	6	5	7	7	3	6	5	7	7	3	6	5	7	7	3	6.7	6.7	6.7	327.07	3039	3039	0	27.48	By MS/MS	By MS/MS	By MS/MS	By MS/MS	By MS/MS	3.5	2.9	3.7	3.5	1.4	101660000	21691000	38728000	23034000	13541000	4663900	6687200	24101000
S8F423	16	16	16	tr|S8F423|S8F423_TOXGM Adapter-related protein OS=Toxoplasma gondii (strain ATCC 50611 / Me49) OX=508771 GN=TGME49_244290 PE=4 SV=1	1	16	16	16	10	8	11	14	11	10	8	11	14	11	10	8	11	14	11	21.1	21.1	21.1	119.95	1116	1116	0	78.04	By MS/MS	By MS/MS	By MS/MS	By MS/MS	By MS/MS	13.1	9	15.1	18	12.9	349290000	76134000	46893000	66224000	117970000	42070000	23719000	19119000
S8F4B9	4	4	4	tr|S8F4B9|S8F4B9_TOXGM Uncharacterized protein OS=Toxoplasma gondii (strain ATCC 50611 / Me49) OX=508771 GN=TGME49_260520 PE=4 SV=1	1	4	4	4	1	1	1	4	2	1	1	1	4	2	1	1	1	4	2	7.4	7.4	7.4	77.094	742	742	0	12.932	By MS/MS	By MS/MS	By MS/MS	By MS/MS	By MS/MS	2	2	2	7.4	3.5	30500000	6644900	3320300	0	16197000	4337400	0	0
S8F4H5	17	17	17	tr|S8F4H5|S8F4H5_TOXGM Uncharacterized protein OS=Toxoplasma gondii (strain ATCC 50611 / Me49) OX=508771 GN=TGME49_269690 PE=4 SV=1	1	17	17	17	0	1	3	16	15	0	1	3	16	15	0	1	3	16	15	24.3	24.3	24.3	94.303	865	865	0	80.313		By MS/MS	By MS/MS	By MS/MS	By MS/MS	0	1.3	3.5	23.2	22.2	464160000	0	0	17438000	325310000	121410000	0	0
S8F4J7	1	1	1	tr|S8F4J7|S8F4J7_TOXGM Synaptobrevin family protein OS=Toxoplasma gondii (strain ATCC 50611 / Me49) OX=508771 GN=TGME49_270070 PE=3 SV=1	1	1	1	1	0	0	0	1	0	0	0	0	1	0	0	0	0	1	0	8	8	8	25.624	225	225	0	2.6106				By MS/MS		0	0	0	8	0	5269000	0	0	0	5269000	0	0	0
S8F4K6	15	15	15	tr|S8F4K6|S8F4K6_TOXGM MAG1 OS=Toxoplasma gondii (strain ATCC 50611 / Me49) OX=508771 GN=MAG1 PE=4 SV=1	1	15	15	15	10	11	11	11	12	10	11	11	11	12	10	11	11	11	12	41.4	41.4	41.4	49.18	452	452	0	132.13	By MS/MS	By MS/MS	By MS/MS	By MS/MS	By MS/MS	28.5	35	32.7	24.3	27.4	2321800000	463620000	601750000	751850000	377280000	127310000	203020000	211480000
S8F4L7	6	6	6	tr|S8F4L7|S8F4L7_TOXGM Kelch repeat and K+ channel tetramerisation domain containing protein OS=Toxoplasma gondii (strain ATCC 50611 / Me49) OX=508771 GN=TGME49_262150 PE=4 SV=1	1	6	6	6	2	3	6	0	0	2	3	6	0	0	2	3	6	0	0	12.5	12.5	12.5	89.047	818	818	0	18.321	By MS/MS	By MS/MS	By MS/MS			4.8	6.2	12.5	0	0	115470000	30459000	42047000	42967000	0	0	22507000	28082000
S8F4M6	2	2	2	tr|S8F4M6|S8F4M6_TOXGM RNA recognition motif-containing protein OS=Toxoplasma gondii (strain ATCC 50611 / Me49) OX=508771 GN=TGME49_270640 PE=4 SV=1	1	2	2	2	0	0	0	2	1	0	0	0	2	1	0	0	0	2	1	13	13	13	24.547	208	208	0	3.1595				By MS/MS	By MS/MS	0	0	0	13	5.3	10949000	0	0	0	9721500	1227200	0	0
S8F4N2	4	4	4	tr|S8F4N2|S8F4N2_TOXGM Chorein_N domain-containing protein OS=Toxoplasma gondii (strain ATCC 50611 / Me49) OX=508771 GN=TGME49_239800 PE=4 SV=1	1	4	4	4	0	0	3	2	2	0	0	3	2	2	0	0	3	2	2	17.2	17.2	17.2	34.073	309	309	0	6.6564			By MS/MS	By MS/MS	By MS/MS	0	0	11.7	9.4	9.4	36044000	0	0	22116000	8405600	5522700	0	0
S8F4P0	4	4	4	tr|S8F4P0|S8F4P0_TOXGM Small nuclear ribonucleoprotein Sm D2 OS=Toxoplasma gondii (strain ATCC 50611 / Me49) OX=508771 GN=TGME49_270830 PE=3 SV=1	1	4	4	4	4	4	1	4	3	4	4	1	4	3	4	4	1	4	3	28.4	28.4	28.4	17.505	155	155	0	16.8	By MS/MS	By MS/MS	By MS/MS	By MS/MS	By MS/MS	28.4	28.4	10.3	28.4	21.9	264930000	60300000	61141000	35515000	87086000	20888000	26482000	21336000
S8F4S0	17	17	17	tr|S8F4S0|S8F4S0_TOXGM Trypsin domain-containing protein OS=Toxoplasma gondii (strain ATCC 50611 / Me49) OX=508771 GN=TGME49_262920 PE=3 SV=1	1	17	17	17	11	10	8	16	13	11	10	8	16	13	11	10	8	16	13	22.6	22.6	22.6	104.52	972	972	0	67.467	By MS/MS	By MS/MS	By MS/MS	By MS/MS	By MS/MS	16.2	14.1	9.5	21.7	17.2	926480000	164150000	151100000	138290000	256960000	215980000	61389000	69212000
S8F4V1	1	1	1	tr|S8F4V1|S8F4V1_TOXGM Rhoptry kinase family protein ROP21 OS=Toxoplasma gondii (strain ATCC 50611 / Me49) OX=508771 GN=ROP21 PE=4 SV=1	1	1	1	1	0	0	0	1	0	0	0	0	1	0	0	0	0	1	0	2.4	2.4	2.4	82.579	749	749	0.0020534	2.0077				By MS/MS		0	0	0	2.4	0	0	0	0	0	0	0	0	0
S8F4W1	2	2	2	tr|S8F4W1|S8F4W1_TOXGM Uncharacterized protein OS=Toxoplasma gondii (strain ATCC 50611 / Me49) OX=508771 GN=TGME49_239010 PE=4 SV=1	1	2	2	2	1	2	2	1	1	1	2	2	1	1	1	2	2	1	1	5.3	5.3	5.3	79.587	772	772	0	28.402	By MS/MS	By MS/MS	By MS/MS	By MS/MS	By MS/MS	2.6	5.3	5.3	2.7	2.7	27378000	5417200	4442800	11171000	4987800	1359800	0	0
S8F4W5	2	2	2	tr|S8F4W5|S8F4W5_TOXGM Fatty acyl-CoA desaturase, putative OS=Toxoplasma gondii (strain ATCC 50611 / Me49) OX=508771 GN=TGME49_238950 PE=3 SV=1	1	2	2	2	0	0	0	2	1	0	0	0	2	1	0	0	0	2	1	2.5	2.5	2.5	117.09	1042	1042	0	2.9199				By MS/MS	By MS/MS	0	0	0	2.5	1.1	1610000	0	0	0	0	1610000	0	0
S8F524	3	3	3	tr|S8F524|S8F524_TOXGM Acyl-CoA:cholesterol acyltransferase alpha ACAT1-alpha OS=Toxoplasma gondii (strain ATCC 50611 / Me49) OX=508771 GN=ACAT1A PE=3 SV=1	1	3	3	3	0	0	0	2	3	0	0	0	2	3	0	0	0	2	3	6	6	6	71.588	635	635	0	4.254				By MS/MS	By MS/MS	0	0	0	4.1	6	15509000	0	0	0	6207000	9301700	0	0
S8F542	6	6	6	tr|S8F542|S8F542_TOXGM DEAD/DEAH box helicase domain-containing protein OS=Toxoplasma gondii (strain ATCC 50611 / Me49) OX=508771 GN=TGME49_284050 PE=4 SV=1	1	6	6	6	4	5	5	3	3	4	5	5	3	3	4	5	5	3	3	3.9	3.9	3.9	282.29	2564	2564	0	28.503	By MS/MS	By MS/MS	By MS/MS	By MS/MS	By MS/MS	2.5	3.9	3.9	2.5	2.1	142070000	35536000	34119000	47321000	14190000	10905000	16135000	15829000
S8F567	2	2	2	tr|S8F567|S8F567_TOXGM Uncharacterized protein OS=Toxoplasma gondii (strain ATCC 50611 / Me49) OX=508771 GN=TGME49_283510 PE=4 SV=1	1	2	2	2	0	1	1	1	0	0	1	1	1	0	0	1	1	1	0	11.7	11.7	11.7	34.857	315	315	0	4.47		By MS/MS	By MS/MS	By MS/MS		0	6	5.7	6	0	5421200	0	0	5421200	0	0	0	0
S8F578	5	5	5	tr|S8F578|S8F578_TOXGM Uroporphyrinogen-III synthase OS=Toxoplasma gondii (strain ATCC 50611 / Me49) OX=508771 GN=TGME49_264200 PE=3 SV=1	1	5	5	5	0	0	0	5	1	0	0	0	5	1	0	0	0	5	1	6.2	6.2	6.2	137.72	1276	1276	0	25.523				By MS/MS	By matching	0	0	0	6.2	1	11841000	0	0	0	11370000	470410	0	0
S8F5A4	20	20	20	tr|S8F5A4|S8F5A4_TOXGM Heat shock protein HSP28 OS=Toxoplasma gondii (strain ATCC 50611 / Me49) OX=508771 GN=HSP28 PE=3 SV=1	1	20	20	20	16	16	15	17	16	16	16	15	17	16	16	16	15	17	16	76.1	76.1	76.1	31.093	276	276	0	323.31	By MS/MS	By MS/MS	By MS/MS	By MS/MS	By MS/MS	69.9	69.9	69.2	69.9	69.9	11407000000	1709900000	1463700000	1965400000	4496100000	1772200000	279090000	254930000
S8F5C0	34	34	34	tr|S8F5C0|S8F5C0_TOXGM Hydrolase_4 domain-containing protein OS=Toxoplasma gondii (strain ATCC 50611 / Me49) OX=508771 GN=TGME49_286580 PE=4 SV=1	1	34	34	34	31	26	25	25	19	31	26	25	25	19	31	26	25	25	19	46.8	46.8	46.8	107.24	955	955	0	146.87	By MS/MS	By MS/MS	By MS/MS	By MS/MS	By MS/MS	41.9	37.5	36.9	33.6	22.9	2991400000	891380000	721130000	980290000	343310000	55301000	157530000	141670000
S8F5I7	2	2	2	tr|S8F5I7|S8F5I7_TOXGM Cyclophilin OS=Toxoplasma gondii (strain ATCC 50611 / Me49) OX=508771 GN=TGME49_205700 PE=4 SV=1	1	2	2	2	1	2	1	1	1	1	2	1	1	1	1	2	1	1	1	6.6	6.6	6.6	38.196	348	348	0	2.5511	By matching	By MS/MS	By MS/MS	By matching	By matching	2.6	6.6	2.6	2.6	2.6	57379000	10137000	7331900	14676000	14937000	10296000	0	0
S8F5J5	2	2	2	tr|S8F5J5|S8F5J5_TOXGM Uncharacterized protein OS=Toxoplasma gondii (strain ATCC 50611 / Me49) OX=508771 GN=TGME49_233470 PE=4 SV=1	1	2	2	2	0	0	0	1	2	0	0	0	1	2	0	0	0	1	2	4.8	4.8	4.8	62.017	568	568	0	2.8295				By MS/MS	By MS/MS	0	0	0	2.5	4.8	7242000	0	0	0	3321800	3920200	0	0
S8F5K6	5	5	5	tr|S8F5K6|S8F5K6_TOXGM Phosphoribosylpyrophosphate synthetase OS=Toxoplasma gondii (strain ATCC 50611 / Me49) OX=508771 GN=TGME49_220100 PE=3 SV=1	1	5	5	5	1	1	3	5	4	1	1	3	5	4	1	1	3	5	4	12.2	12.2	12.2	61.019	557	557	0	8.4182	By matching	By matching	By MS/MS	By MS/MS	By MS/MS	3.1	3.1	9	12.2	9.2	88022000	7803300	6023600	17075000	44020000	13100000	0	0
S8F5K7	14	14	14	tr|S8F5K7|S8F5K7_TOXGM Translation elongation factor 2 family protein, putative OS=Toxoplasma gondii (strain ATCC 50611 / Me49) OX=508771 GN=TGME49_205470 PE=3 SV=1	1	14	14	14	10	10	9	10	9	10	10	9	10	9	10	10	9	10	9	21.3	21.3	21.3	106.57	952	952	0	24.383	By MS/MS	By MS/MS	By MS/MS	By MS/MS	By MS/MS	13.3	12.3	14.5	14.7	12.3	762730000	175110000	194900000	275850000	70076000	46789000	53580000	50302000
S8F5Z1	2	2	2	tr|S8F5Z1|S8F5Z1_TOXGM IMP2_N domain-containing protein OS=Toxoplasma gondii (strain ATCC 50611 / Me49) OX=508771 GN=TGME49_232280 PE=4 SV=1	1	2	2	2	0	0	1	2	2	0	0	1	2	2	0	0	1	2	2	9.1	9.1	9.1	30.179	275	275	0	3.0023			By MS/MS	By MS/MS	By MS/MS	0	0	4	9.1	9.1	20279000	0	0	3104600	12575000	4599000	0	0
S8F601	22	22	22	tr|S8F601|S8F601_TOXGM UBA/TS-N domain-containing protein OS=Toxoplasma gondii (strain ATCC 50611 / Me49) OX=508771 GN=TGME49_232180 PE=3 SV=1	1	22	22	22	4	3	2	20	21	4	3	2	20	21	4	3	2	20	21	13.2	13.2	13.2	208.04	1874	1874	0	92.161	By MS/MS	By matching	By matching	By MS/MS	By MS/MS	3.1	2.2	2	12.4	13.2	639890000	25997000	5233600	10889000	398340000	199430000	2658000	655610
S8F632	1	1	1	tr|S8F632|S8F632_TOXGM Beta-ketoacyl-acyl carrier protein synthase III, putative OS=Toxoplasma gondii (strain ATCC 50611 / Me49) OX=508771 GN=TGME49_231890 PE=3 SV=1	1	1	1	1	0	0	0	1	1	0	0	0	1	1	0	0	0	1	1	2	2	2	69.007	646	646	0.0078355	1.6898				By MS/MS	By MS/MS	0	0	0	2	2	0	0	0	0	0	0	0	0
S8F667	12	12	12	tr|S8F667|S8F667_TOXGM Protein kinase OS=Toxoplasma gondii (strain ATCC 50611 / Me49) OX=508771 GN=TGME49_231070 PE=4 SV=1	1	12	12	12	8	7	8	1	2	8	7	8	1	2	8	7	8	1	2	14	14	14	141.49	1318	1318	0	35.758	By MS/MS	By MS/MS	By MS/MS	By matching	By matching	9.9	7.4	9.9	1.1	3.5	150750000	59702000	23566000	63828000	1615600	2042300	10864000	13052000
S8F6A4	8	8	8	tr|S8F6A4|S8F6A4_TOXGM Phosphatidylinositol-4-phosphate 5-kinase OS=Toxoplasma gondii (strain ATCC 50611 / Me49) OX=508771 GN=TGME49_230490 PE=4 SV=1	1	8	8	8	0	1	1	7	8	0	1	1	7	8	0	1	1	7	8	9.5	9.5	9.5	143.17	1293	1293	0	26.358		By matching	By matching	By MS/MS	By MS/MS	0	0.8	0.8	8.4	9.5	69272000	0	989480	2510900	26701000	39071000	0	0
S8F6C0	6	6	6	tr|S8F6C0|S8F6C0_TOXGM WD domain, G-beta repeat-containing protein OS=Toxoplasma gondii (strain ATCC 50611 / Me49) OX=508771 GN=TGME49_201700 PE=3 SV=1	1	6	6	6	6	4	3	0	1	6	4	3	0	1	6	4	3	0	1	15	15	15	67.437	654	654	0	56.106	By MS/MS	By MS/MS	By MS/MS		By matching	15	8.7	9	0	2.8	98000000	50707000	15342000	30419000	0	1532000	19586000	12618000
S8F6P0	9	9	9	tr|S8F6P0|S8F6P0_TOXGM Phosphatidate cytidylyltransferase OS=Toxoplasma gondii (strain ATCC 50611 / Me49) OX=508771 GN=TGME49_281980 PE=3 SV=1	1	9	9	9	1	1	0	9	7	1	1	0	9	7	1	1	0	9	7	14.6	14.6	14.6	114.64	1068	1068	0	22.737	By MS/MS	By matching		By MS/MS	By MS/MS	1	1	0	14.6	11.4	74879000	1241300	5584900	0	55318000	12734000	0	0
S8F6P8	6	6	6	tr|S8F6P8|S8F6P8_TOXGM Cwf21 protein OS=Toxoplasma gondii (strain ATCC 50611 / Me49) OX=508771 GN=TGME49_282140 PE=4 SV=1	1	6	6	6	2	1	1	6	6	2	1	1	6	6	2	1	1	6	6	11.5	11.5	11.5	80.281	669	669	0	10.823	By matching	By matching	By matching	By MS/MS	By MS/MS	4.3	2.2	2.2	11.5	11.5	88810000	9859400	9010800	3841000	43140000	22959000	10075000	0
S8F6Q9	1	1	1	tr|S8F6Q9|S8F6Q9_TOXGM Uncharacterized protein OS=Toxoplasma gondii (strain ATCC 50611 / Me49) OX=508771 GN=TGME49_242260 PE=4 SV=1	1	1	1	1	0	0	1	0	0	0	0	1	0	0	0	0	1	0	0	0.8	0.8	0.8	309.08	2871	2871	0	2.9952			By MS/MS			0	0	0.8	0	0	3700200	0	0	3700200	0	0	0	0
S8F6V1	26	26	26	tr|S8F6V1|S8F6V1_TOXGM Uncharacterized protein OS=Toxoplasma gondii (strain ATCC 50611 / Me49) OX=508771 GN=TGME49_242860 PE=4 SV=1	1	26	26	26	23	22	17	24	24	23	22	17	24	24	23	22	17	24	24	41.2	41.2	41.2	61.533	544	544	0	323.31	By MS/MS	By MS/MS	By MS/MS	By MS/MS	By MS/MS	34.9	36.8	30.7	36.2	36.2	10710000000	1773300000	1669400000	2431400000	3269500000	1566300000	340370000	334880000
S8F6W7	5	5	5	tr|S8F6W7|S8F6W7_TOXGM RecF/RecN/SMC N terminal domain-containing protein OS=Toxoplasma gondii (strain ATCC 50611 / Me49) OX=508771 GN=TGME49_257180 PE=4 SV=1	1	5	5	5	0	0	0	5	4	0	0	0	5	4	0	0	0	5	4	3.4	3.4	3.4	181.31	1588	1588	0	4.7874				By MS/MS	By MS/MS	0	0	0	3.4	2.5	29146000	0	0	0	21057000	8089600	0	0
S8F6Z8	7	7	7	tr|S8F6Z8|S8F6Z8_TOXGM Uncharacterized protein OS=Toxoplasma gondii (strain ATCC 50611 / Me49) OX=508771 GN=TGME49_243620 PE=4 SV=1	1	7	7	7	1	2	4	5	6	1	2	4	5	6	1	2	4	5	6	25.1	25.1	25.1	39.399	358	358	0	25.877	By MS/MS	By MS/MS	By MS/MS	By MS/MS	By MS/MS	3.1	10.3	17.3	17.9	20.9	109320000	0	12431000	26319000	56784000	13789000	0	0
S8F732	6	6	6	tr|S8F732|S8F732_TOXGM 2-oxoglutarate dehydrogenase e1 component, mitochondrial, putative OS=Toxoplasma gondii (strain ATCC 50611 / Me49) OX=508771 GN=TGME49_244200 PE=3 SV=1	1	6	6	6	3	2	2	5	4	3	2	2	5	4	3	2	2	5	4	9.2	9.2	9.2	124.26	1116	1116	0	22.353	By MS/MS	By MS/MS	By MS/MS	By MS/MS	By MS/MS	5.1	3.6	3.6	7	5.6	99354000	25564000	21922000	20505000	21289000	10074000	12612000	16138000
S8F761	2	2	2	tr|S8F761|S8F761_TOXGM Dense granule protein GRA8 OS=Toxoplasma gondii (strain ATCC 50611 / Me49) OX=508771 GN=GRA8 PE=4 SV=1	1	2	2	2	2	2	2	2	2	2	2	2	2	2	2	2	2	2	2	7.8	7.8	7.8	28.628	269	269	0	5.6106	By MS/MS	By MS/MS	By MS/MS	By MS/MS	By MS/MS	7.8	7.8	7.8	7.8	7.8	605600000	152640000	97815000	98351000	213460000	43342000	120620000	85702000
S8F787	26	26	26	tr|S8F787|S8F787_TOXGM Uncharacterized protein OS=Toxoplasma gondii (strain ATCC 50611 / Me49) OX=508771 GN=TGME49_258870 PE=4 SV=1	1	26	26	26	14	16	16	20	18	14	16	16	20	18	14	16	16	20	18	36.5	36.5	36.5	101.6	916	916	0	152.79	By MS/MS	By MS/MS	By MS/MS	By MS/MS	By MS/MS	21	24.8	26.4	27.1	25.9	1839700000	356020000	359340000	368700000	494170000	261450000	66196000	66945000
S8F7A6	3	3	3	tr|S8F7A6|S8F7A6_TOXGM Uncharacterized protein OS=Toxoplasma gondii (strain ATCC 50611 / Me49) OX=508771 GN=TGME49_241890 PE=4 SV=1	1	3	3	3	1	1	1	2	2	1	1	1	2	2	1	1	1	2	2	25.7	25.7	25.7	19.834	175	175	0	7.3111	By matching	By MS/MS	By MS/MS	By MS/MS	By MS/MS	5.1	12	5.1	13.7	13.7	28697000	3765100	8255800	6584500	6418700	3672700	0	0
S8F7C1	13	13	13	tr|S8F7C1|S8F7C1_TOXGM Membrane protein FtsH1 OS=Toxoplasma gondii (strain ATCC 50611 / Me49) OX=508771 GN=TGME49_259260 PE=3 SV=1	1	13	13	13	2	1	1	12	8	2	1	1	12	8	2	1	1	12	8	15.8	15.8	15.8	136.92	1250	1250	0	52.044	By MS/MS	By matching	By matching	By MS/MS	By MS/MS	2.3	1.4	1.4	15	8.6	201110000	4801300	4402100	6154800	132950000	52801000	0	0
S8F7E9	10	10	10	tr|S8F7E9|S8F7E9_TOXGM Delta-aminolevulinic acid dehydratase OS=Toxoplasma gondii (strain ATCC 50611 / Me49) OX=508771 GN=PBGS PE=3 SV=1	1	10	10	10	5	3	4	10	10	5	3	4	10	10	5	3	4	10	10	20.1	20.1	20.1	71.373	658	658	0	59.743	By MS/MS	By MS/MS	By MS/MS	By MS/MS	By MS/MS	9.9	5.8	7.6	20.1	20.1	322100000	13349000	10151000	17133000	227290000	54174000	8831600	7372900
S8F7J5	9	9	9	tr|S8F7J5|S8F7J5_TOXGM Pumilio-family RNA binding repeat-containing protein OS=Toxoplasma gondii (strain ATCC 50611 / Me49) OX=508771 GN=TGME49_260600 PE=4 SV=1	1	9	9	9	5	5	4	5	5	5	5	4	5	5	5	5	4	5	5	8.9	8.9	8.9	172.52	1676	1676	0	35.45	By MS/MS	By MS/MS	By MS/MS	By MS/MS	By MS/MS	5.5	6.4	3.3	4.4	4.2	432520000	105390000	142760000	136100000	28343000	19921000	50641000	42283000
S8F7L1	1	1	1	tr|S8F7L1|S8F7L1_TOXGM Uncharacterized protein OS=Toxoplasma gondii (strain ATCC 50611 / Me49) OX=508771 GN=TGME49_253350 PE=4 SV=1	1	1	1	1	0	1	1	1	1	0	1	1	1	1	0	1	1	1	1	1.7	1.7	1.7	88.11	811	811	0	2.2916		By matching	By matching	By MS/MS	By MS/MS	0	1.7	1.7	1.7	1.7	4656600	0	682140	864340	2090000	1020100	0	0
S8F7L2	3	3	3	tr|S8F7L2|S8F7L2_TOXGM MutS domain V domain-containing protein OS=Toxoplasma gondii (strain ATCC 50611 / Me49) OX=508771 GN=TGME49_261000 PE=4 SV=1	1	3	3	3	1	2	2	0	0	1	2	2	0	0	1	2	2	0	0	3.8	3.8	3.8	102.26	936	936	0	3.3852	By MS/MS	By MS/MS	By MS/MS			1.2	2.6	2.5	0	0	14230000	1647000	4040900	8542300	0	0	0	0
S8F7L6	6	6	6	tr|S8F7L6|S8F7L6_TOXGM Uncharacterized protein OS=Toxoplasma gondii (strain ATCC 50611 / Me49) OX=508771 GN=TGME49_253140 PE=4 SV=1	1	6	6	6	4	6	3	1	0	4	6	3	1	0	4	6	3	1	0	5.7	5.7	5.7	164.33	1519	1519	0	15.726	By MS/MS	By MS/MS	By MS/MS	By matching		3.4	5.7	3.2	0.8	0	50292000	11286000	20056000	18010000	940350	0	0	11546000
S8F7P3	8	8	8	tr|S8F7P3|S8F7P3_TOXGM Rhoptry kinase family protein ROP24 (Incomplete catalytic triad) OS=Toxoplasma gondii (strain ATCC 50611 / Me49) OX=508771 GN=ROP24 PE=4 SV=1	1	8	8	8	5	4	3	7	7	5	4	3	7	7	5	4	3	7	7	22.2	22.2	22.2	60.795	535	535	0	32.278	By MS/MS	By MS/MS	By MS/MS	By MS/MS	By MS/MS	14.8	11.2	8.2	18.7	18.7	261220000	55757000	30122000	32023000	106860000	36459000	18645000	16585000
S8F7S3	49	49	49	tr|S8F7S3|S8F7S3_TOXGM Helicase, putative OS=Toxoplasma gondii (strain ATCC 50611 / Me49) OX=508771 GN=TGME49_261850 PE=3 SV=1	1	49	49	49	13	16	18	39	39	13	16	18	39	39	13	16	18	39	39	26.7	26.7	26.7	278.77	2576	2576	0	180.74	By MS/MS	By MS/MS	By MS/MS	By MS/MS	By MS/MS	7.9	8.9	9.8	22.2	20.9	1082300000	122400000	117870000	136050000	466330000	239620000	22383000	18820000
S8F7V1	2	2	2	tr|S8F7V1|S8F7V1_TOXGM Peptidyl-prolyl cis-trans isomerase OS=Toxoplasma gondii (strain ATCC 50611 / Me49) OX=508771 GN=TGME49_221210 PE=3 SV=1	1	2	2	2	1	0	2	1	2	1	0	2	1	2	1	0	2	1	2	13.4	13.4	13.4	19.604	179	179	0	3.0513	By matching		By MS/MS	By matching	By MS/MS	7.8	0	13.4	7.8	13.4	27046000	2596700	0	10252000	3887100	10310000	0	0
S8F7W6	2	2	2	tr|S8F7W6|S8F7W6_TOXGM Uncharacterized protein OS=Toxoplasma gondii (strain ATCC 50611 / Me49) OX=508771 GN=TGME49_262560 PE=4 SV=1	1	2	2	2	0	0	0	1	2	0	0	0	1	2	0	0	0	1	2	7.4	7.4	7.4	28.972	283	283	0.0040445	1.8584				By MS/MS	By MS/MS	0	0	0	3.5	7.4	11618000	0	0	0	7533100	4085000	0	0
S8F7Y2	3	3	3	tr|S8F7Y2|S8F7Y2_TOXGM Coatomer subunit delta OS=Toxoplasma gondii (strain ATCC 50611 / Me49) OX=508771 GN=TGME49_221522 PE=3 SV=1	1	3	3	3	3	3	2	2	2	3	3	2	2	2	3	3	2	2	2	5.3	5.3	5.3	61.127	571	571	0	3.4221	By MS/MS	By MS/MS	By MS/MS	By matching	By matching	5.3	5.3	3.7	3.2	3.2	67749000	22880000	17726000	18013000	5723500	3405900	8443000	7561800
S8F7Z3	2	2	2	tr|S8F7Z3|S8F7Z3_TOXGM Histone lysine methyltransferase, SET, putative OS=Toxoplasma gondii (strain ATCC 50611 / Me49) OX=508771 GN=TGME49_262750 PE=4 SV=1	1	2	2	2	1	2	2	2	2	1	2	2	2	2	1	2	2	2	2	6.1	6.1	6.1	53.632	521	521	0	3.8502	By MS/MS	By MS/MS	By MS/MS	By MS/MS	By MS/MS	2.3	6.1	6.1	6.1	6.1	48305000	4554200	6313300	11612000	20453000	5372900	0	0
S8F830	23	23	23	tr|S8F830|S8F830_TOXGM Proteasome/cyclosome repeat-containing protein OS=Toxoplasma gondii (strain ATCC 50611 / Me49) OX=508771 GN=TGME49_263060 PE=3 SV=1	1	23	23	23	6	8	10	18	15	6	8	10	18	15	6	8	10	18	15	26.7	26.7	26.7	125.59	1156	1156	0	96.569	By MS/MS	By MS/MS	By MS/MS	By MS/MS	By MS/MS	7.4	10.6	12.6	19.8	16.7	422920000	48566000	29244000	87767000	205100000	52243000	7381600	6755000
S8F846	4	4	4	tr|S8F846|S8F846_TOXGM Pyruvate carboxylase OS=Toxoplasma gondii (strain ATCC 50611 / Me49) OX=508771 GN=TGME49_284190 PE=4 SV=1	1	4	4	4	0	0	0	3	4	0	0	0	3	4	0	0	0	3	4	3.7	3.7	3.7	152.14	1391	1391	0	7.9255				By MS/MS	By MS/MS	0	0	0	2.8	3.7	16631000	0	0	0	6789600	9841100	0	0
S8F848	10	10	10	tr|S8F848|S8F848_TOXGM Uncharacterized protein OS=Toxoplasma gondii (strain ATCC 50611 / Me49) OX=508771 GN=TGME49_222270 PE=4 SV=1	1	10	10	10	7	7	7	5	6	7	7	7	5	6	7	7	7	5	6	33.9	33.9	33.9	41.66	387	387	0	75.914	By MS/MS	By MS/MS	By MS/MS	By MS/MS	By MS/MS	32	32	32	18.9	20.7	1037900000	299240000	190090000	284880000	163880000	99763000	69202000	77159000
S8F8A0	16	16	16	tr|S8F8A0|S8F8A0_TOXGM Kinesin motor domain-containing protein OS=Toxoplasma gondii (strain ATCC 50611 / Me49) OX=508771 GN=TGME49_297110 PE=3 SV=1	1	16	16	16	0	1	0	12	15	0	1	0	12	15	0	1	0	12	15	14.4	14.4	14.4	177.01	1660	1660	0	31.133		By matching		By MS/MS	By MS/MS	0	1.1	0	11.3	13.5	150760000	0	3272600	0	104810000	42668000	0	0
S8F8B5	1	1	1	tr|S8F8B5|S8F8B5_TOXGM Nuclear factor NF2 OS=Toxoplasma gondii (strain ATCC 50611 / Me49) OX=508771 GN=TGME49_286790 PE=3 SV=1	1	1	1	1	1	1	1	1	0	1	1	1	1	0	1	1	1	1	0	3.5	3.5	3.5	36.024	313	313	0.0039801	1.7838	By MS/MS	By MS/MS	By MS/MS	By MS/MS		3.5	3.5	3.5	3.5	0	1384000000	291360000	589640000	480870000	22128000	0	0	0
S8F8M0	2	2	2	tr|S8F8M0|S8F8M0_TOXGM Uncharacterized protein OS=Toxoplasma gondii (strain ATCC 50611 / Me49) OX=508771 GN=TGME49_285510 PE=4 SV=1	1	2	2	2	1	2	1	2	1	1	2	1	2	1	1	2	1	2	1	19.3	19.3	19.3	18.4	166	166	0	16.611	By MS/MS	By MS/MS	By MS/MS	By MS/MS	By MS/MS	10.8	19.3	10.8	19.3	8.4	75168000	4439200	7320700	10093000	42378000	10937000	0	7125100
S8F8N2	1	1	1	tr|S8F8N2|S8F8N2_TOXGM Uncharacterized protein OS=Toxoplasma gondii (strain ATCC 50611 / Me49) OX=508771 GN=TGME49_220110 PE=4 SV=1	1	1	1	1	1	1	1	1	1	1	1	1	1	1	1	1	1	1	1	0.3	0.3	0.3	270.23	2521	2521	0	4.1147	By matching	By matching	By MS/MS	By matching	By MS/MS	0.3	0.3	0.3	0.3	0.3	1109300000	118320000	285470000	166170000	119090000	420210000	0	0
S8F8Q0	3	3	3	tr|S8F8Q0|S8F8Q0_TOXGM Ribosomal protein RPL28 OS=Toxoplasma gondii (strain ATCC 50611 / Me49) OX=508771 GN=RPl28 PE=3 SV=1	1	3	3	3	3	3	3	1	0	3	3	3	1	0	3	3	3	1	0	18	18	18	30.452	272	272	0	20.74	By MS/MS	By MS/MS	By MS/MS	By matching		18	18	18	8.8	0	386370000	122310000	113290000	147350000	3426900	0	95899000	89496000
S8F8Q1	12	12	12	tr|S8F8Q1|S8F8Q1_TOXGM Alveolin domain containing intermediate filament IMC6 OS=Toxoplasma gondii (strain ATCC 50611 / Me49) OX=508771 GN=IMC6 PE=4 SV=1	1	12	12	12	10	9	9	9	9	10	9	9	9	9	10	9	9	9	9	45.5	45.5	45.5	48.634	444	444	0	135.93	By MS/MS	By MS/MS	By MS/MS	By MS/MS	By MS/MS	37.6	31.5	31.3	37.6	33.1	1766400000	416290000	408020000	554420000	248150000	139470000	145270000	143510000
S8F8S4	6	6	6	tr|S8F8S4|S8F8S4_TOXGM Nucleolar protein 5, putative OS=Toxoplasma gondii (strain ATCC 50611 / Me49) OX=508771 GN=TGME49_205510 PE=3 SV=1	1	6	6	6	3	3	4	5	5	3	3	4	5	5	3	3	4	5	5	18	18	18	54.348	490	490	0	28.487	By MS/MS	By MS/MS	By MS/MS	By MS/MS	By MS/MS	8.4	8.4	12	14.5	14.5	103920000	23797000	19909000	21256000	25947000	13011000	11549000	11174000
S8F8T7	4	4	4	tr|S8F8T7|S8F8T7_TOXGM CCT-theta OS=Toxoplasma gondii (strain ATCC 50611 / Me49) OX=508771 GN=TGME49_287500 PE=3 SV=1	1	4	4	4	3	2	4	0	0	3	2	4	0	0	3	2	4	0	0	13.5	13.5	13.5	59.332	556	556	0	13.907	By MS/MS	By MS/MS	By MS/MS			11.3	6.7	13.5	0	0	84739000	26349000	18631000	39759000	0	0	13074000	15472000
S8F8V9	10	10	10	tr|S8F8V9|S8F8V9_TOXGM Uncharacterized protein OS=Toxoplasma gondii (strain ATCC 50611 / Me49) OX=508771 GN=TGME49_213040 PE=4 SV=1	1	10	10	10	7	5	7	0	0	7	5	7	0	0	7	5	7	0	0	10.6	10.6	10.6	197.07	1825	1825	0	26.345	By MS/MS	By MS/MS	By MS/MS			7.8	5.6	6.9	0	0	152820000	52065000	16345000	84407000	0	0	17623000	9068900
S8F8W2	1	1	1	tr|S8F8W2|S8F8W2_TOXGM U2 small nuclear ribonucleoprotein family protein, putative OS=Toxoplasma gondii (strain ATCC 50611 / Me49) OX=508771 GN=TGME49_205010 PE=3 SV=1	1	1	1	1	0	0	0	1	1	0	0	0	1	1	0	0	0	1	1	0.8	0.8	0.8	150.78	1386	1386	0.0039841	1.785				By MS/MS	By MS/MS	0	0	0	0.8	0.8	4346200	0	0	0	2529900	1816300	0	0
S8F8X7	17	17	17	tr|S8F8X7|S8F8X7_TOXGM ATP synthase subunit alpha OS=Toxoplasma gondii (strain ATCC 50611 / Me49) OX=508771 GN=TGME49_204400 PE=3 SV=1	1	17	17	17	16	14	12	11	12	16	14	12	11	12	16	14	12	11	12	38.3	38.3	38.3	62.146	577	577	0	47.707	By MS/MS	By MS/MS	By MS/MS	By MS/MS	By MS/MS	35.4	32.1	28.1	23.1	24.4	2311500000	585460000	397670000	670910000	498030000	159430000	118700000	129130000
S8F8Y2	3	3	3	tr|S8F8Y2|S8F8Y2_TOXGM Uncharacterized protein OS=Toxoplasma gondii (strain ATCC 50611 / Me49) OX=508771 GN=TGME49_213388 PE=4 SV=1	1	3	3	3	3	2	1	0	0	3	2	1	0	0	3	2	1	0	0	3.4	3.4	3.4	145.55	1342	1342	0	7.8193	By MS/MS	By MS/MS	By matching			3.4	2.2	1.2	0	0	9167300	5459800	0	3707400	0	0	0	0
S8F907	4	4	4	tr|S8F907|S8F907_TOXGM Uncharacterized protein OS=Toxoplasma gondii (strain ATCC 50611 / Me49) OX=508771 GN=TGME49_213610 PE=4 SV=1	1	4	4	4	1	1	1	4	3	1	1	1	4	3	1	1	1	4	3	5.6	5.6	5.6	111.47	1015	1015	0	8.6223	By matching	By matching	By matching	By MS/MS	By MS/MS	1.3	1.2	1.8	5.6	4.2	43083000	2505300	1213100	8744600	22073000	8547100	0	0
S8F934	3	3	3	tr|S8F934|S8F934_TOXGM CHCH domain-containing protein OS=Toxoplasma gondii (strain ATCC 50611 / Me49) OX=508771 GN=TGME49_213940 PE=4 SV=1	1	3	3	3	1	0	0	3	3	1	0	0	3	3	1	0	0	3	3	26.2	26.2	26.2	14.897	149	149	0	16.317	By matching			By MS/MS	By MS/MS	6	0	0	26.2	26.2	59336000	2979100	0	0	37600000	18757000	0	0
S8F973	1	1	1	tr|S8F973|S8F973_TOXGM Zinc finger (CCCH type) motif-containing protein OS=Toxoplasma gondii (strain ATCC 50611 / Me49) OX=508771 GN=TGME49_202900 PE=4 SV=1	1	1	1	1	0	0	0	1	0	0	0	0	1	0	0	0	0	1	0	1.4	1.4	1.4	137.33	1298	1298	0.0039526	1.7438				By MS/MS		0	0	0	1.4	0	0	0	0	0	0	0	0	0
S8F993	4	4	4	tr|S8F993|S8F993_TOXGM ATP-dependent metallopeptidase HflB subfamily protein OS=Toxoplasma gondii (strain ATCC 50611 / Me49) OX=508771 GN=TGME49_202630 PE=3 SV=1	1	4	4	4	1	1	0	4	4	1	1	0	4	4	1	1	0	4	4	5.1	5.1	5.1	128.44	1188	1188	0	11.722	By MS/MS	By MS/MS		By MS/MS	By MS/MS	0.9	0.9	0	5.1	5.1	63958000	16539000	11572000	0	23902000	11945000	0	0
S8F9B8	2	2	2	tr|S8F9B8|S8F9B8_TOXGM 50S ribosomal protein L21, putative OS=Toxoplasma gondii (strain ATCC 50611 / Me49) OX=508771 GN=TGME49_202350 PE=4 SV=1	1	2	2	2	1	1	1	1	1	1	1	1	1	1	1	1	1	1	1	4.4	4.4	4.4	77.281	681	681	0	2.1922	By MS/MS	By MS/MS	By MS/MS	By MS/MS	By MS/MS	1.9	1.9	1.9	2.5	2.5	14491000	1977100	4022600	3130300	2701500	2659900	0	0
S8F9F6	20	20	20	tr|S8F9F6|S8F9F6_TOXGM Histone lysine methyltransferase, SET, putative OS=Toxoplasma gondii (strain ATCC 50611 / Me49) OX=508771 GN=TGME49_294610 PE=4 SV=1	1	20	20	20	13	12	12	11	6	13	12	12	11	6	13	12	12	11	6	19	19	19	189.75	1737	1737	0	68.623	By MS/MS	By MS/MS	By MS/MS	By MS/MS	By MS/MS	12.4	11.3	11.5	10.4	5.8	380410000	114600000	64075000	151630000	44281000	5821100	18143000	14040000
S8F9G8	5	5	5	tr|S8F9G8|S8F9G8_TOXGM Microneme protein MIC2 OS=Toxoplasma gondii (strain ATCC 50611 / Me49) OX=508771 GN=MIC2 PE=4 SV=1	1	5	5	5	1	1	3	1	3	1	1	3	1	3	1	1	3	1	3	10.4	10.4	10.4	82.633	769	769	0	8.9532	By MS/MS	By matching	By MS/MS	By MS/MS	By MS/MS	1.6	2	5.6	2	6.8	50588000	5780800	1781800	32256000	4513600	6256300	0	0
S8F9P4	7	7	7	tr|S8F9P4|S8F9P4_TOXGM Chorismate synthase OS=Toxoplasma gondii (strain ATCC 50611 / Me49) OX=508771 GN=TGME49_201380 PE=3 SV=1	1	7	7	7	1	0	1	5	7	1	0	1	5	7	1	0	1	5	7	18.1	18.1	18.1	58.104	536	536	0	16.914	By matching		By MS/MS	By MS/MS	By MS/MS	2.4	0	2.4	11.9	18.1	81412000	2208700	0	3751100	51372000	24080000	0	0
S8F9P9	2	2	2	tr|S8F9P9|S8F9P9_TOXGM Uncharacterized protein OS=Toxoplasma gondii (strain ATCC 50611 / Me49) OX=508771 GN=TGME49_319900 PE=4 SV=1	1	2	2	2	1	0	1	0	0	1	0	1	0	0	1	0	1	0	0	1.2	1.2	1.2	264.73	2425	2425	0.0020471	1.9963	By MS/MS		By MS/MS			0.5	0	0.7	0	0	2973800	0	0	2973800	0	0	0	0
S8FAN7	42	42	42	tr|S8FAN7|S8FAN7_TOXGM Cell-cycle-associated protein kinase SRPK, putative OS=Toxoplasma gondii (strain ATCC 50611 / Me49) OX=508771 GN=TGME49_253440 PE=4 SV=1	1	42	42	42	31	29	20	37	35	31	29	20	37	35	31	29	20	37	35	34.1	34.1	34.1	187.49	1763	1763	0	311.28	By MS/MS	By MS/MS	By MS/MS	By MS/MS	By MS/MS	29	28	23.1	31.1	28.2	5230600000	858250000	773780000	734570000	2263200000	600890000	165180000	178860000
S8FAW6	4	4	4	tr|S8FAW6|S8FAW6_TOXGM Uncharacterized protein OS=Toxoplasma gondii (strain ATCC 50611 / Me49) OX=508771 GN=TGME49_220930 PE=3 SV=1	1	4	4	4	3	2	3	2	1	3	2	3	2	1	3	2	3	2	1	9.9	9.9	9.9	74.167	687	687	0	9.6641	By MS/MS	By MS/MS	By MS/MS	By MS/MS	By MS/MS	6.1	4.7	8.4	4.7	2.9	89977000	21087000	16456000	25653000	25029000	1751200	11536000	13272000
S8FB50	12	12	12	tr|S8FB50|S8FB50_TOXGM Phosphoglycerate kinase OS=Toxoplasma gondii (strain ATCC 50611 / Me49) OX=508771 GN=PGKII PE=3 SV=1	1	12	12	12	7	7	8	11	8	7	7	8	11	8	7	7	8	11	8	24.8	24.8	24.8	63.029	593	593	0	48.365	By MS/MS	By MS/MS	By MS/MS	By MS/MS	By MS/MS	16.5	14.5	19.1	22.4	18.4	386730000	76736000	94175000	133170000	64613000	18043000	31138000	35108000
S8FBB2	4	4	4	tr|S8FBB2|S8FBB2_TOXGM Uncharacterized protein OS=Toxoplasma gondii (strain ATCC 50611 / Me49) OX=508771 GN=TGME49_223040 PE=4 SV=1	1	4	4	4	1	2	2	2	2	1	2	2	2	2	1	2	2	2	2	24.3	24.3	24.3	27.437	239	239	0	11.86	By MS/MS	By MS/MS	By MS/MS	By MS/MS	By MS/MS	5.4	8.8	11.7	12.6	12.6	61890000	5794900	9051100	16983000	17550000	12510000	0	0
S8FBC4	9	9	9	tr|S8FBC4|S8FBC4_TOXGM Alpha-carbonic anhydrase domain-containing protein OS=Toxoplasma gondii (strain ATCC 50611 / Me49) OX=508771 GN=TGME49_297070 PE=4 SV=1	1	9	9	9	7	6	9	0	0	7	6	9	0	0	7	6	9	0	0	24.1	24.1	24.1	58.104	519	519	0	50.641	By MS/MS	By MS/MS	By MS/MS			20.8	17	24.1	0	0	395020000	109410000	114480000	171130000	0	0	34217000	39176000
S8FBD0	6	6	6	tr|S8FBD0|S8FBD0_TOXGM Uncharacterized protein OS=Toxoplasma gondii (strain ATCC 50611 / Me49) OX=508771 GN=TGME49_297120 PE=4 SV=1	1	6	6	6	3	5	4	0	0	3	5	4	0	0	3	5	4	0	0	12.8	12.8	12.8	83.552	760	760	0	9.8323	By MS/MS	By MS/MS	By MS/MS			5.7	10.7	8	0	0	75235000	12849000	24765000	37621000	0	0	10844000	11166000
S8FBF7	2	2	2	tr|S8FBF7|S8FBF7_TOXGM Myosin light chain 2, putative OS=Toxoplasma gondii (strain ATCC 50611 / Me49) OX=508771 GN=TGME49_297470 PE=4 SV=1	1	2	2	2	0	0	0	2	2	0	0	0	2	2	0	0	0	2	2	12.3	12.3	12.3	40.556	367	367	0	2.6954				By MS/MS	By MS/MS	0	0	0	12.3	12.3	12801000	0	0	0	5105500	7695500	0	0
S8FBH9	10	10	10	tr|S8FBH9|S8FBH9_TOXGM Uncharacterized protein OS=Toxoplasma gondii (strain ATCC 50611 / Me49) OX=508771 GN=TGME49_286600 PE=4 SV=1	1	10	10	10	9	7	9	10	10	9	7	9	10	10	9	7	9	10	10	43.3	43.3	43.3	42.944	388	388	0	100.69	By MS/MS	By MS/MS	By MS/MS	By MS/MS	By MS/MS	38.9	29.6	38.9	43.3	43.3	896870000	204870000	136010000	161900000	276100000	118000000	39034000	36218000
S8FBI0	2	2	2	tr|S8FBI0|S8FBI0_TOXGM Uncharacterized protein OS=Toxoplasma gondii (strain ATCC 50611 / Me49) OX=508771 GN=TGME49_297870 PE=4 SV=1	1	2	2	2	1	0	2	1	0	1	0	2	1	0	1	0	2	1	0	3.6	3.6	3.6	94.798	872	872	0	4.4485	By matching		By MS/MS	By MS/MS		1.5	0	3.6	1.5	0	38287000	9056000	0	26381000	2850100	0	0	0
S8FBI6	1	1	1	tr|S8FBI6|S8FBI6_TOXGM Uncharacterized protein OS=Toxoplasma gondii (strain ATCC 50611 / Me49) OX=508771 GN=TGME49_286510 PE=4 SV=1	1	1	1	1	0	0	0	1	0	0	0	0	1	0	0	0	0	1	0	3.6	3.6	3.6	53.152	496	496	0	3.7025				By MS/MS		0	0	0	3.6	0	2921800	0	0	0	2921800	0	0	0
S8FBK6	5	5	5	tr|S8FBK6|S8FBK6_TOXGM RNA recognition motif-containing protein OS=Toxoplasma gondii (strain ATCC 50611 / Me49) OX=508771 GN=TGME49_321500 PE=4 SV=1	1	5	5	5	2	5	4	2	4	2	5	4	2	4	2	5	4	2	4	17.3	17.3	17.3	50.938	475	475	0	15.435	By MS/MS	By MS/MS	By MS/MS	By MS/MS	By MS/MS	5.9	17.3	12.8	5.9	12.8	79757000	10406000	23900000	24108000	8487200	12856000	0	11523000
S8FBK7	2	2	2	tr|S8FBK7|S8FBK7_TOXGM Uncharacterized protein OS=Toxoplasma gondii (strain ATCC 50611 / Me49) OX=508771 GN=TGME49_286100 PE=4 SV=1	1	2	2	2	1	2	1	1	0	1	2	1	1	0	1	2	1	1	0	9	9	9	47.821	410	410	0.0078125	1.6673	By MS/MS	By MS/MS	By MS/MS	By MS/MS		3.9	9	3.9	3.9	0	172530000	9581000	19056000	17954000	125940000	0	0	0
S8FBL1	3	3	3	tr|S8FBL1|S8FBL1_TOXGM Uncharacterized protein OS=Toxoplasma gondii (strain ATCC 50611 / Me49) OX=508771 GN=TGME49_286050 PE=4 SV=1	1	3	3	3	0	0	0	3	1	0	0	0	3	1	0	0	0	3	1	8.2	8.2	8.2	60.588	536	536	0	4.5142				By MS/MS	By MS/MS	0	0	0	8.2	1.9	18570000	0	0	0	12196000	6373600	0	0
S8FBM7	5	5	5	tr|S8FBM7|S8FBM7_TOXGM SAG-related sequence SRS20A OS=Toxoplasma gondii (strain ATCC 50611 / Me49) OX=508771 GN=SRS20A PE=4 SV=1	1	5	5	5	0	0	0	3	5	0	0	0	3	5	0	0	0	3	5	29.3	29.3	29.3	34.945	328	328	0	10				By MS/MS	By MS/MS	0	0	0	19.2	29.3	56223000	0	0	0	22683000	33540000	0	0
S8FBQ2	2	2	2	tr|S8FBQ2|S8FBQ2_TOXGM Uncharacterized protein OS=Toxoplasma gondii (strain ATCC 50611 / Me49) OX=508771 GN=TGME49_285650 PE=4 SV=1	1	2	2	2	1	0	1	2	1	1	0	1	2	1	1	0	1	2	1	1.5	1.5	1.5	242.05	2263	2263	0	3.3366	By matching		By MS/MS	By MS/MS	By MS/MS	0.5	0	0.5	1.5	0.5	14231000	4084800	0	4394000	4427400	1324800	0	0
S8FBY4	1	1	1	tr|S8FBY4|S8FBY4_TOXGM Replication factor C, subunit 5, putative OS=Toxoplasma gondii (strain ATCC 50611 / Me49) OX=508771 GN=TGME49_213000 PE=4 SV=1	1	1	1	1	0	0	0	1	1	0	0	0	1	1	0	0	0	1	1	5.1	5.1	5.1	41.233	372	372	0	2.5677				By MS/MS	By MS/MS	0	0	0	5.1	5.1	4886000	0	0	0	3535000	1351000	0	0
S8FBZ9	2	2	2	tr|S8FBZ9|S8FBZ9_TOXGM SAG-related sequence SRS25 OS=Toxoplasma gondii (strain ATCC 50611 / Me49) OX=508771 GN=SRS25 PE=4 SV=1	1	2	2	2	0	0	0	2	2	0	0	0	2	2	0	0	0	2	2	21.5	21.5	21.5	20.79	191	191	0	37.338				By MS/MS	By MS/MS	0	0	0	21.5	21.5	50701000	0	0	0	37969000	12731000	0	0
S8FC35	6	6	6	tr|S8FC35|S8FC35_TOXGM Carrier superfamily protein OS=Toxoplasma gondii (strain ATCC 50611 / Me49) OX=508771 GN=TGME49_208560 PE=3 SV=1	1	6	6	6	0	0	0	6	5	0	0	0	6	5	0	0	0	6	5	12.5	12.5	12.5	72.367	670	670	0	10.107				By MS/MS	By MS/MS	0	0	0	12.5	10.4	68798000	0	0	0	49529000	19268000	0	0
S8FC74	1	1	1	tr|S8FC74|S8FC74_TOXGM Isoleucyl-tRNA synthetase OS=Toxoplasma gondii (strain ATCC 50611 / Me49) OX=508771 GN=TGME49_207640 PE=3 SV=1	1	1	1	1	1	1	1	1	1	1	1	1	1	1	1	1	1	1	1	1.4	1.4	1.4	141.53	1242	1242	0	4.1643	By matching	By matching	By matching	By matching	By MS/MS	1.4	1.4	1.4	1.4	1.4	9304300	1323500	1501500	2633900	2147100	1698200	0	0
S8FCJ4	1	1	1	tr|S8FCJ4|S8FCJ4_TOXGM Translation initiation factor sui1 protein OS=Toxoplasma gondii (strain ATCC 50611 / Me49) OX=508771 GN=TGME49_211410 PE=3 SV=1	1	1	1	1	1	1	1	1	1	1	1	1	1	1	1	1	1	1	1	1.9	1.9	1.9	80.58	748	748	1	-2	By MS/MS	By MS/MS	By MS/MS	By MS/MS	By matching	1.9	1.9	1.9	1.9	1.9	462490000	81532000	72641000	170600000	131780000	5929700	0	0
S8FCU4	4	4	4	tr|S8FCU4|S8FCU4_TOXGM Splicing factor SF2 OS=Toxoplasma gondii (strain ATCC 50611 / Me49) OX=508771 GN=SF2 PE=4 SV=1	1	4	4	4	0	0	0	4	3	0	0	0	4	3	0	0	0	4	3	8	8	8	53.353	449	449	0	11.677				By MS/MS	By MS/MS	0	0	0	8	6	44482000	0	0	0	30217000	14265000	0	0
S8FD94	9	9	9	tr|S8FD94|S8FD94_TOXGM Alpha-galactosidase OS=Toxoplasma gondii (strain ATCC 50611 / Me49) OX=508771 GN=TGME49_254880 PE=3 SV=1	1	9	9	9	2	0	5	8	7	2	0	5	8	7	2	0	5	8	7	17.1	17.1	17.1	81.794	747	747	0	25.339	By MS/MS		By MS/MS	By MS/MS	By MS/MS	3.6	0	9.8	15.7	13.8	157150000	7284900	0	42780000	74698000	32391000	12440000	0
S8FDK9	1	1	1	tr|S8FDK9|S8FDK9_TOXGM Elongation of fatty acids protein OS=Toxoplasma gondii (strain ATCC 50611 / Me49) OX=508771 GN=TGME49_253880 PE=3 SV=1	1	1	1	1	1	0	1	1	1	1	0	1	1	1	1	0	1	1	1	2.2	2.2	2.2	78.199	727	727	0	3.4791	By MS/MS		By matching	By MS/MS	By MS/MS	2.2	0	2.2	2.2	2.2	19776000	5566200	0	6337500	6434300	1438500	0	0
S8FDW1	25	25	25	tr|S8FDW1|S8FDW1_TOXGM ClpB, putative OS=Toxoplasma gondii (strain ATCC 50611 / Me49) OX=508771 GN=TGME49_275690 PE=3 SV=1	1	25	25	25	9	4	7	21	19	9	4	7	21	19	9	4	7	21	19	33.2	33.2	33.2	114.55	1022	1022	0	97.814	By MS/MS	By MS/MS	By MS/MS	By MS/MS	By MS/MS	12.7	5	10.3	26.7	23.9	635270000	26962000	3789900	41597000	281400000	281520000	4553000	1014100
S8FDW9	7	7	7	tr|S8FDW9|S8FDW9_TOXGM Protein phosphatase 2C domain-containing protein OS=Toxoplasma gondii (strain ATCC 50611 / Me49) OX=508771 GN=TGME49_275840 PE=4 SV=1	1	7	7	7	0	0	1	7	4	0	0	1	7	4	0	0	1	7	4	12.4	12.4	12.4	80.396	741	741	0	13.818			By MS/MS	By MS/MS	By MS/MS	0	0	2	12.4	6.7	90865000	0	0	7053600	62381000	21431000	0	0
S8FE00	52	52	52	tr|S8FE00|S8FE00_TOXGM Acetyl-CoA carboxylase OS=Toxoplasma gondii (strain ATCC 50611 / Me49) OX=508771 GN=ACC1 PE=4 SV=1	1	52	52	52	23	24	25	46	36	23	24	25	46	36	23	24	25	46	36	27.7	27.7	27.7	287.68	2612	2612	0	242.57	By MS/MS	By MS/MS	By MS/MS	By MS/MS	By MS/MS	13.4	12.9	12.9	24.6	20.1	1333500000	203890000	200270000	239450000	530970000	158900000	20193000	23475000
S8FEB8	2	2	2	tr|S8FEB8|S8FEB8_TOXGM Uncharacterized protein OS=Toxoplasma gondii (strain ATCC 50611 / Me49) OX=508771 GN=TGME49_297180 PE=4 SV=1	1	2	2	2	2	1	1	0	0	2	1	1	0	0	2	1	1	0	0	3.6	3.6	3.6	97.678	871	871	0	3.4414	By MS/MS	By MS/MS	By MS/MS			3.6	1.6	1.6	0	0	9328000	2877200	2411500	4039300	0	0	0	0
S8FEP1	3	3	3	tr|S8FEP1|S8FEP1_TOXGM HABP4_PAI-RBP1 domain-containing protein OS=Toxoplasma gondii (strain ATCC 50611 / Me49) OX=508771 GN=TGME49_321680 PE=4 SV=1	1	3	3	3	0	0	0	3	3	0	0	0	3	3	0	0	0	3	3	9.9	9.9	9.9	40.66	372	372	0	19.314				By MS/MS	By MS/MS	0	0	0	9.9	9.9	33101000	0	0	0	19090000	14011000	0	0
S8FEY2	11	11	11	tr|S8FEY2|S8FEY2_TOXGM Uncharacterized protein OS=Toxoplasma gondii (strain ATCC 50611 / Me49) OX=508771 GN=TGME49_209210 PE=4 SV=1	1	11	11	11	6	9	6	7	7	6	9	6	7	7	6	9	6	7	7	9.1	9.1	9.1	165.81	1484	1484	0	17.541	By MS/MS	By MS/MS	By MS/MS	By MS/MS	By MS/MS	5.1	7.7	5.5	5.7	6.2	135410000	19371000	31941000	48679000	19028000	16391000	8188900	11036000
S8FF48	13	13	13	tr|S8FF48|S8FF48_TOXGM Uncharacterized protein OS=Toxoplasma gondii (strain ATCC 50611 / Me49) OX=508771 GN=TGME49_207920 PE=4 SV=1	1	13	13	13	6	7	5	13	13	6	7	5	13	13	6	7	5	13	13	17.5	17.5	17.5	80.494	726	726	0	90.512	By MS/MS	By MS/MS	By MS/MS	By MS/MS	By MS/MS	12.4	13.4	9.2	17.5	17.5	1225300000	153260000	119470000	173030000	581640000	197900000	31138000	27047000
S8FF71	1	1	1	tr|S8FF71|S8FF71_TOXGM GCC2 and GCC3 domain-containing protein OS=Toxoplasma gondii (strain ATCC 50611 / Me49) OX=508771 GN=TGME49_207480 PE=4 SV=1	1	1	1	1	1	1	1	1	1	1	1	1	1	1	1	1	1	1	1	0.2	0.2	0.2	542.32	5081	5081	0.0087549	1.6428	By MS/MS	By MS/MS	By MS/MS	By MS/MS	By matching	0.2	0.2	0.2	0.2	0.2	527410000	99505000	222140000	86701000	105140000	13926000	0	0
S8FFC5	15	8	8	tr|S8FFC5|S8FFC5_TOXGM Rhoptry protein ROP4 OS=Toxoplasma gondii (strain ATCC 50611 / Me49) OX=508771 GN=ROP4 PE=4 SV=1	1	15	8	8	10	10	10	12	9	5	6	5	5	3	5	6	5	5	3	47.1	29.6	29.6	42.278	382	382	0	45.769	By MS/MS	By MS/MS	By MS/MS	By MS/MS	By MS/MS	39.5	39.8	39.5	36.6	27	930320000	176900000	184630000	298040000	238910000	31846000	77739000	79725000
S8FFI1	1	1	1	tr|S8FFI1|S8FFI1_TOXGM Uncharacterized protein OS=Toxoplasma gondii (strain ATCC 50611 / Me49) OX=508771 GN=TGME49_294340 PE=4 SV=1	1	1	1	1	0	0	0	1	1	0	0	0	1	1	0	0	0	1	1	5.8	5.8	5.8	37.669	345	345	0	2.8709				By MS/MS	By matching	0	0	0	5.8	5.8	5735300	0	0	0	4821200	914040	0	0
S8FZD4	1	1	1	tr|S8FZD4|S8FZD4_TOXGM Uncharacterized protein OS=Toxoplasma gondii (strain ATCC 50611 / Me49) OX=508771 GN=TGME49_219710 PE=4 SV=1	1	1	1	1	0	1	1	0	0	0	1	1	0	0	0	1	1	0	0	0.6	0.6	0.6	200.02	1893	1893	0.004008	1.8038		By matching	By MS/MS			0	0.6	0.6	0	0	6773500	0	2618600	4154900	0	0	0	0
S8FZM1	8	8	8	tr|S8FZM1|S8FZM1_TOXGM Protein phosphatase 2C domain-containing protein OS=Toxoplasma gondii (strain ATCC 50611 / Me49) OX=508771 GN=TGME49_218590 PE=4 SV=1	1	8	8	8	0	0	1	8	5	0	0	1	8	5	0	0	1	8	5	16.1	16.1	16.1	97.636	900	900	0	16.165			By MS/MS	By MS/MS	By MS/MS	0	0	1.7	16.1	10.6	56911000	0	0	2831400	37845000	16235000	0	0
S8G0B0	1	1	1	tr|S8G0B0|S8G0B0_TOXGM Glutaredoxin domain-containing protein OS=Toxoplasma gondii (strain ATCC 50611 / Me49) OX=508771 GN=TGME49_247580 PE=4 SV=1	1	1	1	1	0	0	1	1	1	0	0	1	1	1	0	0	1	1	1	4.2	4.2	4.2	34.25	312	312	0.0096993	1.6162			By matching	By MS/MS	By MS/MS	0	0	4.2	4.2	4.2	21311000	0	0	4223600	14392000	2695400	0	0
S8G0I2	10	10	10	tr|S8G0I2|S8G0I2_TOXGM Uncharacterized protein OS=Toxoplasma gondii (strain ATCC 50611 / Me49) OX=508771 GN=TGME49_248740 PE=4 SV=1	1	10	10	10	10	9	8	7	4	10	9	8	7	4	10	9	8	7	4	12.5	12.5	12.5	134.98	1241	1241	0	73.48	By MS/MS	By MS/MS	By MS/MS	By MS/MS	By MS/MS	12.5	11	10.4	9.1	4.8	410390000	104940000	90711000	119000000	85469000	10270000	30230000	23542000
S8G0P0	1	1	1	tr|S8G0P0|S8G0P0_TOXGM Exportin 1, putative OS=Toxoplasma gondii (strain ATCC 50611 / Me49) OX=508771 GN=TGME49_249530 PE=3 SV=1	1	1	1	1	1	1	0	0	0	1	1	0	0	0	1	1	0	0	0	1.8	1.8	1.8	129.09	1125	1125	0	3.3267	By MS/MS	By MS/MS				1.8	1.8	0	0	0	8153300	3237100	4916300	0	0	0	0	0
S8G1G0	2	2	2	tr|S8G1G0|S8G1G0_TOXGM Zinc finger, C3HC4 type (RING finger) domain-containing protein OS=Toxoplasma gondii (strain ATCC 50611 / Me49) OX=508771 GN=TGME49_277740 PE=4 SV=1	1	2	2	2	0	0	0	2	2	0	0	0	2	2	0	0	0	2	2	2.3	2.3	2.3	187.62	1777	1777	0.0040609	1.9274				By MS/MS	By MS/MS	0	0	0	2.3	2.3	2363800	0	0	0	1534300	829500	0	0
S8G1H2	5	2	2	tr|S8G1H2|S8G1H2_TOXGM NTPase I (Fragment) OS=Toxoplasma gondii (strain ATCC 50611 / Me49) OX=508771 GN=TGME49_277240 PE=4 SV=1	1	5	2	2	5	4	4	4	4	2	2	2	1	1	2	2	2	1	1	35	16.7	16.7	22.641	203	203	0	27.73	By MS/MS	By MS/MS	By MS/MS	By MS/MS	By MS/MS	35	30	30	25.1	25.1	503780000	101490000	96360000	121150000	124260000	60517000	64199000	95323000
S8G1N9	3	3	3	tr|S8G1N9|S8G1N9_TOXGM Uncharacterized protein OS=Toxoplasma gondii (strain ATCC 50611 / Me49) OX=508771 GN=TGME49_299780 PE=4 SV=1	1	3	3	3	1	1	1	3	2	1	1	1	3	2	1	1	1	3	2	6.8	6.8	6.8	59.371	545	545	0	2.9153	By matching	By MS/MS	By MS/MS	By MS/MS	By MS/MS	2	2	2	6.8	5	38569000	4128700	11905000	5316600	14235000	2983600	0	0
S8G276	2	2	2	tr|S8G276|S8G276_TOXGM Zinc finger, C3HC4 type (RING finger) domain-containing protein OS=Toxoplasma gondii (strain ATCC 50611 / Me49) OX=508771 GN=TGME49_315950 PE=4 SV=1	1	2	2	2	0	1	0	2	2	0	1	0	2	2	0	1	0	2	2	2.1	2.1	2.1	190.9	1822	1822	0	3.0777		By MS/MS		By MS/MS	By MS/MS	0	1.4	0	2.1	2.1	16871000	0	4481300	0	8678900	3710300	0	0
S8G2I6	1	1	1	tr|S8G2I6|S8G2I6_TOXGM Protein SEY1 homolog OS=Toxoplasma gondii (strain ATCC 50611 / Me49) OX=508771 GN=TGME49_314970 PE=3 SV=1	1	1	1	1	1	1	1	0	0	1	1	1	0	0	1	1	1	0	0	2	2	2	98.253	893	893	0	3.064	By matching	By matching	By MS/MS			2	2	2	0	0	39355000	8882900	2220600	28251000	0	0	0	0
S8G2M6	3	3	3	tr|S8G2M6|S8G2M6_TOXGM PSP protein OS=Toxoplasma gondii (strain ATCC 50611 / Me49) OX=508771 GN=TGME49_314740 PE=4 SV=1	1	3	3	3	0	0	1	3	0	0	0	1	3	0	0	0	1	3	0	8.2	8.2	8.2	82.305	758	758	0	6.235			By MS/MS	By MS/MS		0	0	2.8	8.2	0	13668000	0	0	7287900	6379600	0	0	0
S8G2P7	18	18	18	tr|S8G2P7|S8G2P7_TOXGM Aquarius, putative OS=Toxoplasma gondii (strain ATCC 50611 / Me49) OX=508771 GN=TGME49_314410 PE=4 SV=1	1	18	18	18	10	9	7	11	11	10	9	7	11	11	10	9	7	11	11	11.6	11.6	11.6	251.13	2250	2250	0	38.343	By MS/MS	By MS/MS	By MS/MS	By MS/MS	By MS/MS	6.1	5.7	4.5	6.8	6.3	260770000	62196000	38779000	57422000	82000000	20378000	24753000	20687000
S8G2Q6	3	3	3	tr|S8G2Q6|S8G2Q6_TOXGM Uncharacterized protein OS=Toxoplasma gondii (strain ATCC 50611 / Me49) OX=508771 GN=TGME49_314265 PE=4 SV=1	1	3	3	3	0	2	3	0	0	0	2	3	0	0	0	2	3	0	0	6.1	6.1	6.1	91.536	864	864	0	5.2547		By MS/MS	By MS/MS			0	4.6	6.1	0	0	53980000	0	17296000	36684000	0	0	0	0
S8G2T0	4	4	4	tr|S8G2T0|S8G2T0_TOXGM CEP44 domain-containing protein OS=Toxoplasma gondii (strain ATCC 50611 / Me49) OX=508771 GN=TGME49_313790 PE=4 SV=1	1	4	4	4	2	1	4	0	0	2	1	4	0	0	2	1	4	0	0	7.5	7.5	7.5	89.985	853	853	0	8.7944	By MS/MS	By MS/MS	By MS/MS			4.1	2.6	7.5	0	0	32702000	7338300	6709000	18654000	0	0	5819000	0
S8G2W7	1	1	1	tr|S8G2W7|S8G2W7_TOXGM Uncharacterized protein OS=Toxoplasma gondii (strain ATCC 50611 / Me49) OX=508771 GN=TGME49_313270 PE=4 SV=1	1	1	1	1	1	0	1	0	0	1	0	1	0	0	1	0	1	0	0	0.9	0.9	0.9	281.36	2799	2799	0	2.2235	By MS/MS		By MS/MS			0.9	0	0.9	0	0	0	0	0	0	0	0	0	0
S8G369	2	2	2	tr|S8G369|S8G369_TOXGM WD domain, G-beta repeat-containing protein OS=Toxoplasma gondii (strain ATCC 50611 / Me49) OX=508771 GN=TGME49_311625 PE=4 SV=1	1	2	2	2	2	0	0	1	1	2	0	0	1	1	2	0	0	1	1	0.4	0.4	0.4	502.09	4664	4664	0	2.399	By MS/MS			By MS/MS	By MS/MS	0.4	0	0	0.2	0.2	5064100000	1751400	0	0	4425200000	637110000	0	0
S8G3H0	3	3	3	tr|S8G3H0|S8G3H0_TOXGM Myosin heavy chain, putative OS=Toxoplasma gondii (strain ATCC 50611 / Me49) OX=508771 GN=TGME49_310450 PE=4 SV=1	1	3	3	3	0	0	1	1	1	0	0	1	1	1	0	0	1	1	1	3	3	3	148.06	1301	1301	0	3.6207			By MS/MS	By MS/MS	By MS/MS	0	0	0.8	1.4	0.8	7270600	0	0	2483000	2948300	1839300	0	0
S8G3I4	8	8	8	tr|S8G3I4|S8G3I4_TOXGM GPI inositol-deacylase OS=Toxoplasma gondii (strain ATCC 50611 / Me49) OX=508771 GN=TGME49_310350 PE=3 SV=1	1	8	8	8	0	0	0	8	5	0	0	0	8	5	0	0	0	8	5	4.5	4.5	4.5	302.66	2784	2784	0	14.16				By MS/MS	By MS/MS	0	0	0	4.5	2.5	34683000	0	0	0	25704000	8978500	0	0
S8G3K6	3	3	3	tr|S8G3K6|S8G3K6_TOXGM Uncharacterized protein OS=Toxoplasma gondii (strain ATCC 50611 / Me49) OX=508771 GN=TGME49_310220 PE=4 SV=1	1	3	3	3	2	1	1	1	0	2	1	1	1	0	2	1	1	1	0	4.1	4.1	4.1	149.82	1396	1396	0	3.6124	By MS/MS	By MS/MS	By MS/MS	By matching		1.9	2.1	1	2.1	0	22794000	4185100	14554000	3395900	659480	0	0	0
S8G3X4	2	2	2	tr|S8G3X4|S8G3X4_TOXGM Peroxiredoxin 6, putative OS=Toxoplasma gondii (strain ATCC 50611 / Me49) OX=508771 GN=TGME49_309210 PE=4 SV=1	1	2	2	2	0	0	1	1	2	0	0	1	1	2	0	0	1	1	2	7.2	7.2	7.2	44.035	402	402	0	2.6571			By matching	By MS/MS	By MS/MS	0	0	4	4	7.2	14681000	0	0	5562300	2364100	6754600	0	0
S8G4G1	2	2	2	tr|S8G4G1|S8G4G1_TOXGM Ulp1 protease family, C-terminal catalytic domain-containing protein OS=Toxoplasma gondii (strain ATCC 50611 / Me49) OX=508771 GN=TGME49_214470 PE=3 SV=1	1	2	2	2	0	0	1	0	1	0	0	1	0	1	0	0	1	0	1	3.1	3.1	3.1	85.26	771	771	0	2.6542			By MS/MS		By MS/MS	0	0	1.3	0	1.8	945220	0	0	0	0	945220	0	0
S8G4G6	1	1	1	tr|S8G4G6|S8G4G6_TOXGM Uncharacterized protein OS=Toxoplasma gondii (strain ATCC 50611 / Me49) OX=508771 GN=TGME49_214400 PE=4 SV=1	1	1	1	1	0	1	0	0	0	0	1	0	0	0	0	1	0	0	0	4.1	4.1	4.1	24.861	222	222	1	-2		By MS/MS				0	4.1	0	0	0	0	0	0	0	0	0	0	0
S8G4J8	6	6	6	tr|S8G4J8|S8G4J8_TOXGM Toxofilin OS=Toxoplasma gondii (strain ATCC 50611 / Me49) OX=508771 GN=TGME49_214080 PE=4 SV=1	1	6	6	6	2	2	2	6	5	2	2	2	6	5	2	2	2	6	5	31.3	31.3	31.3	26.788	243	243	0	25.534	By MS/MS	By MS/MS	By MS/MS	By MS/MS	By MS/MS	12.3	8.6	8.6	31.3	25.9	107150000	4793000	13928000	35999000	38292000	14140000	0	12723000
S8G4L3	1	1	1	tr|S8G4L3|S8G4L3_TOXGM Uncharacterized protein OS=Toxoplasma gondii (strain ATCC 50611 / Me49) OX=508771 GN=TGME49_237460 PE=3 SV=1	1	1	1	1	0	0	0	1	1	0	0	0	1	1	0	0	0	1	1	1.9	1.9	1.9	75.254	720	720	0	2.4107				By MS/MS	By MS/MS	0	0	0	1.9	1.9	2903200	0	0	0	2014700	888550	0	0
S8G4M3	2	2	2	tr|S8G4M3|S8G4M3_TOXGM Uncharacterized protein OS=Toxoplasma gondii (strain ATCC 50611 / Me49) OX=508771 GN=TGME49_237230 PE=4 SV=1	1	2	2	2	1	1	0	1	2	1	1	0	1	2	1	1	0	1	2	14.1	14.1	14.1	23.828	213	213	0	3.5989	By MS/MS	By MS/MS		By MS/MS	By matching	9.4	9.4	0	4.7	14.1	25635000	11638000	5665200	0	5227100	3104700	0	0
S8G4N2	1	1	1	tr|S8G4N2|S8G4N2_TOXGM Ethylene inducible protein, putative OS=Toxoplasma gondii (strain ATCC 50611 / Me49) OX=508771 GN=TGME49_237140 PE=3 SV=1	1	1	1	1	0	0	1	1	0	0	0	1	1	0	0	0	1	1	0	4.2	4.2	4.2	32.703	307	307	0	7.4837			By MS/MS	By MS/MS		0	0	4.2	4.2	0	10333000	0	0	10333000	0	0	0	0
S8G527	32	32	32	tr|S8G527|S8G527_TOXGM Myosin A OS=Toxoplasma gondii (strain ATCC 50611 / Me49) OX=508771 GN=TGME49_235470 PE=3 SV=1	1	32	32	32	31	26	22	25	25	31	26	22	25	25	31	26	22	25	25	44.2	44.2	44.2	93.319	831	831	0	323.31	By MS/MS	By MS/MS	By MS/MS	By MS/MS	By MS/MS	44.2	37.8	33.7	36.3	36.5	6698700000	1676800000	1374800000	1636900000	1332900000	677320000	250030000	235100000
S8G550	4	4	4	tr|S8G550|S8G550_TOXGM Uncharacterized protein OS=Toxoplasma gondii (strain ATCC 50611 / Me49) OX=508771 GN=TGME49_235160 PE=4 SV=1	1	4	4	4	4	2	3	3	3	4	2	3	3	3	4	2	3	3	3	2.9	2.9	2.9	168.3	1547	1547	0	7.1004	By MS/MS	By MS/MS	By MS/MS	By MS/MS	By MS/MS	2.9	1.2	2.1	2.3	2.3	46311000	19808000	3559900	12523000	4909100	5510600	0	0
S8G561	1	1	1	tr|S8G561|S8G561_TOXGM Protein kinase (Incomplete catalytic triad) OS=Toxoplasma gondii (strain ATCC 50611 / Me49) OX=508771 GN=TGME49_234950 PE=4 SV=1	1	1	1	1	0	0	0	1	0	0	0	0	1	0	0	0	0	1	0	3.6	3.6	3.6	55.719	494	494	0	2.6471				By MS/MS		0	0	0	3.6	0	1879900	0	0	0	1879900	0	0	0
S8G5A5	3	3	3	tr|S8G5A5|S8G5A5_TOXGM Uncharacterized protein OS=Toxoplasma gondii (strain ATCC 50611 / Me49) OX=508771 GN=TGME49_234380 PE=4 SV=1	1	3	3	3	3	3	1	3	2	3	3	1	3	2	3	3	1	3	2	9.8	9.8	9.8	38.656	347	347	0	5.1324	By MS/MS	By MS/MS	By MS/MS	By MS/MS	By MS/MS	9.8	9.8	3.2	9.8	6.6	53444000	6589500	26865000	7517900	9903700	2567800	5280200	0
S8G5B9	1	1	1	tr|S8G5B9|S8G5B9_TOXGM Serine hydroxymethyltransferase OS=Toxoplasma gondii (strain ATCC 50611 / Me49) OX=508771 GN=TGME49_234190 PE=3 SV=1	1	1	1	1	0	0	0	0	1	0	0	0	0	1	0	0	0	0	1	2.7	2.7	2.7	65.114	595	595	0.004065	1.9348					By MS/MS	0	0	0	0	2.7	2270700	0	0	0	0	2270700	0	0
S8G5D9	7	7	7	tr|S8G5D9|S8G5D9_TOXGM XPG N-terminal domain-containing protein OS=Toxoplasma gondii (strain ATCC 50611 / Me49) OX=508771 GN=TGME49_212250 PE=4 SV=1	1	7	7	7	2	2	1	7	7	2	2	1	7	7	2	2	1	7	7	11	11	11	86.944	767	767	0	10.305	By MS/MS	By MS/MS	By MS/MS	By MS/MS	By MS/MS	2.7	2.7	1.7	11	11	159190000	7801400	9376200	2328600	53499000	86190000	14496000	0
S8G5E6	33	33	33	tr|S8G5E6|S8G5E6_TOXGM Activating signal cointegrator 1 complex subunit 3 family 1 ASCC3L1, putative OS=Toxoplasma gondii (strain ATCC 50611 / Me49) OX=508771 GN=TGME49_223390 PE=4 SV=1	1	33	33	33	14	16	17	26	23	14	16	17	26	23	14	16	17	26	23	21.4	21.4	21.4	248.4	2207	2207	0	98.656	By MS/MS	By MS/MS	By MS/MS	By MS/MS	By MS/MS	9	11.5	11.7	16.5	14.3	823330000	128530000	112140000	143610000	297910000	141140000	40470000	29068000
S8G5F5	1	1	1	tr|S8G5F5|S8G5F5_TOXGM Importin-beta N-terminal domain-containing protein OS=Toxoplasma gondii (strain ATCC 50611 / Me49) OX=508771 GN=TGME49_223540 PE=4 SV=1	1	1	1	1	0	0	1	0	0	0	0	1	0	0	0	0	1	0	0	1.1	1.1	1.1	122.22	1095	1095	0	2.8199			By MS/MS			0	0	1.1	0	0	9246700	0	0	9246700	0	0	0	0
S8G5J9	1	1	1	tr|S8G5J9|S8G5J9_TOXGM C2 NT-type domain-containing protein OS=Toxoplasma gondii (strain ATCC 50611 / Me49) OX=508771 GN=TGME49_224210 PE=4 SV=1	1	1	1	1	1	1	1	0	0	1	1	1	0	0	1	1	1	0	0	1.4	1.4	1.4	150.27	1356	1356	0	3.5211	By MS/MS	By MS/MS	By MS/MS			1.4	1.4	1.4	0	0	15991000	5056000	3730600	7204400	0	0	0	0
S8G5U5	2	2	2	tr|S8G5U5|S8G5U5_TOXGM Uncharacterized protein OS=Toxoplasma gondii (strain ATCC 50611 / Me49) OX=508771 GN=TGME49_225690 PE=4 SV=1	1	2	2	2	2	2	2	0	0	2	2	2	0	0	2	2	2	0	0	2.8	2.8	2.8	194.25	1816	1816	0	8.5477	By MS/MS	By MS/MS	By MS/MS			2.8	2.8	2.8	0	0	24690000	5872800	6638200	12179000	0	0	0	0
S8G5Z7	6	6	6	tr|S8G5Z7|S8G5Z7_TOXGM Lipoyl synthase, apicoplast OS=Toxoplasma gondii (strain ATCC 50611 / Me49) OX=508771 GN=LIPA PE=3 SV=1	1	6	6	6	2	2	3	5	4	2	2	3	5	4	2	2	3	5	4	16	16	16	58.691	543	543	0	18.361	By MS/MS	By MS/MS	By MS/MS	By MS/MS	By MS/MS	5.9	5.9	7.9	12.7	10.5	96476000	7861300	2991100	15969000	42799000	26856000	0	0
S8G6A2	6	6	6	tr|S8G6A2|S8G6A2_TOXGM IWS1 transcription factor, putative OS=Toxoplasma gondii (strain ATCC 50611 / Me49) OX=508771 GN=TGME49_227560 PE=4 SV=1	1	6	6	6	1	0	0	6	5	1	0	0	6	5	1	0	0	6	5	18.1	18.1	18.1	54.331	476	476	0	13.874	By matching			By MS/MS	By MS/MS	3.4	0	0	18.1	16	74784000	1633100	0	0	56050000	17101000	0	0
S8G6C2	14	14	14	tr|S8G6C2|S8G6C2_TOXGM Rhoptry kinase family protein ROP11 (Incomplete catalytic triad) OS=Toxoplasma gondii (strain ATCC 50611 / Me49) OX=508771 GN=ROP11 PE=4 SV=1	1	14	14	14	9	11	10	8	8	9	11	10	8	8	9	11	10	8	8	41.7	41.7	41.7	58.034	525	525	0	122.87	By MS/MS	By MS/MS	By MS/MS	By MS/MS	By MS/MS	30.5	32.4	30.3	22.5	21.3	814800000	181630000	183590000	170540000	206060000	72985000	54571000	53971000
S8G6H2	3	3	3	tr|S8G6H2|S8G6H2_TOXGM Inner membrane complex protein IMC2A OS=Toxoplasma gondii (strain ATCC 50611 / Me49) OX=508771 GN=IMC2A PE=4 SV=1	1	3	3	3	2	2	3	1	2	2	2	3	1	2	2	2	3	1	2	2.7	2.7	2.7	170.81	1491	1491	0	5.9458	By MS/MS	By MS/MS	By MS/MS	By matching	By MS/MS	2	1.5	2.7	0.9	2	47917000	11713000	9005600	20743000	2795000	3660000	7551400	7596500
S8G6I9	13	12	12	tr|S8G6I9|S8G6I9_TOXGM 26S proteasome regulatory subunit OS=Toxoplasma gondii (strain ATCC 50611 / Me49) OX=508771 GN=TGME49_228210 PE=3 SV=1	1	13	12	12	8	7	12	8	5	7	6	11	7	4	7	6	11	7	4	43.7	40.7	40.7	44.455	398	398	0	55.956	By MS/MS	By MS/MS	By MS/MS	By MS/MS	By MS/MS	31.7	28.6	43.5	23.4	12.3	533420000	105720000	157340000	183390000	75612000	11357000	25590000	42692000
S8G6K0	2	2	2	tr|S8G6K0|S8G6K0_TOXGM Uncharacterized protein OS=Toxoplasma gondii (strain ATCC 50611 / Me49) OX=508771 GN=TGME49_228270 PE=4 SV=1	1	2	2	2	2	2	0	1	1	2	2	0	1	1	2	2	0	1	1	5.5	5.5	5.5	66.294	618	618	0	2.5939	By MS/MS	By MS/MS		By matching	By matching	5.5	5.5	0	4.2	1.3	660850000	372360000	219770000	0	10718000	58009000	245610000	162910000
S8G6S2	1	1	1	tr|S8G6S2|S8G6S2_TOXGM Uncharacterized protein OS=Toxoplasma gondii (strain ATCC 50611 / Me49) OX=508771 GN=TGME49_305510 PE=4 SV=1	1	1	1	1	1	0	0	0	0	1	0	0	0	0	1	0	0	0	0	3.1	3.1	3.1	45.244	418	418	0.0096899	1.6157	By MS/MS					3.1	0	0	0	0	0	0	0	0	0	0	0	0
S8G6X4	2	2	2	tr|S8G6X4|S8G6X4_TOXGM C3H1-type domain-containing protein OS=Toxoplasma gondii (strain ATCC 50611 / Me49) OX=508771 GN=TGME49_306400 PE=4 SV=1	1	2	2	2	0	0	0	1	1	0	0	0	1	1	0	0	0	1	1	2	2	2	151.36	1393	1393	0.0040282	1.8407				By MS/MS	By MS/MS	0	0	0	1	1	7801400	0	0	0	4828400	2973000	0	0
S8G6Z4	1	1	1	tr|S8G6Z4|S8G6Z4_TOXGM Uncharacterized protein OS=Toxoplasma gondii (strain ATCC 50611 / Me49) OX=508771 GN=TGME49_306650 PE=4 SV=1	1	1	1	1	0	0	0	0	1	0	0	0	0	1	0	0	0	0	1	4.9	4.9	4.9	31.511	286	286	0.0040775	1.9585					By MS/MS	0	0	0	0	4.9	2127400	0	0	0	0	2127400	0	0
S8G790	1	1	1	tr|S8G790|S8G790_TOXGM SAG-related sequence SRS38B OS=Toxoplasma gondii (strain ATCC 50611 / Me49) OX=508771 GN=SRS38B PE=4 SV=1	1	1	1	1	0	0	0	1	0	0	0	0	1	0	0	0	0	1	0	4.4	4.4	4.4	40.967	390	390	0	9.3564				By MS/MS		0	0	0	4.4	0	2746800	0	0	0	2746800	0	0	0
S8G794	13	13	13	tr|S8G794|S8G794_TOXGM 26S protease regulatory subunit 4, putative OS=Toxoplasma gondii (strain ATCC 50611 / Me49) OX=508771 GN=TGME49_267080 PE=3 SV=1	1	13	13	13	8	9	8	11	8	8	9	8	11	8	8	9	8	11	8	37.4	37.4	37.4	49.12	441	441	0	42.962	By MS/MS	By MS/MS	By MS/MS	By MS/MS	By MS/MS	23.4	25.4	24.7	29.9	19.7	440040000	67103000	87368000	91465000	151580000	42518000	23438000	21405000
S8G7F9	6	6	6	tr|S8G7F9|S8G7F9_TOXGM HEAT repeat-containing protein OS=Toxoplasma gondii (strain ATCC 50611 / Me49) OX=508771 GN=TGME49_266280 PE=3 SV=1	1	6	6	6	4	3	1	2	2	4	3	1	2	2	4	3	1	2	2	10.2	10.2	10.2	101.72	914	914	0	11.183	By MS/MS	By MS/MS	By MS/MS	By MS/MS	By MS/MS	7.1	5.8	1.4	3.1	3.1	89059000	45878000	16736000	7312100	17023000	2109900	0	0
S8G7X1;S8EWM5	2;1	2;1	2;1	tr|S8G7X1|S8G7X1_TOXGM Uncharacterized protein OS=Toxoplasma gondii (strain ATCC 50611 / Me49) OX=508771 GN=TGME49_264430 PE=4 SV=1;tr|S8EWM5|S8EWM5_TOXGM Lipoprotein, putative OS=Toxoplasma gondii (strain ATCC 50611 / Me49) OX=508771 GN=TGME49_264420 PE=4	2	2	2	2	1	1	2	0	1	1	1	2	0	1	1	1	2	0	1	5.3	5.3	5.3	285.1	2866	2866;1918	0	3.6264	By MS/MS	By MS/MS	By MS/MS		By matching	2	2	5.3	0	2	42918000	11113000	13715000	17471000	0	617770	0	0
S8G8C4	1	1	1	tr|S8G8C4|S8G8C4_TOXGM Uncharacterized protein (Fragment) OS=Toxoplasma gondii (strain ATCC 50611 / Me49) OX=508771 GN=TGME49_323100 PE=4 SV=1	1	1	1	1	1	1	1	1	1	1	1	1	1	1	1	1	1	1	1	8.3	8.3	8.3	15.886	145	145	0.0010363	2.0882	By matching	By matching	By MS/MS	By MS/MS	By MS/MS	8.3	8.3	8.3	8.3	8.3	57651000	6456900	9291000	8962000	26277000	6664300	0	0
S8G8E7	3	3	3	tr|S8G8E7|S8G8E7_TOXGM AP2 domain transcription factor AP2IX-6 OS=Toxoplasma gondii (strain ATCC 50611 / Me49) OX=508771 GN=AP2IX6 PE=4 SV=1	1	3	3	3	2	2	3	0	0	2	2	3	0	0	2	2	3	0	0	9	9	9	47.829	432	432	0	5.5149	By MS/MS	By MS/MS	By MS/MS			6.2	5.3	9	0	0	60053000	14319000	12787000	32947000	0	0	0	0
S8G8I1	14	14	14	tr|S8G8I1|S8G8I1_TOXGM Prolyl-tRNA synthetase OS=Toxoplasma gondii (strain ATCC 50611 / Me49) OX=508771 GN=TGME49_219850 PE=1 SV=1	1	14	14	14	8	8	7	10	8	8	8	7	10	8	8	8	7	10	8	25.9	25.9	25.9	93.478	830	830	0	32.138	By MS/MS	By MS/MS	By MS/MS	By MS/MS	By MS/MS	14.5	14.3	12	18.3	14.6	290470000	54396000	64824000	84582000	56721000	29945000	25496000	22866000
S8G8I7	21	21	21	tr|S8G8I7|S8G8I7_TOXGM Oxidoreductase, 2OG-Fe(II) oxygenase family protein OS=Toxoplasma gondii (strain ATCC 50611 / Me49) OX=508771 GN=TGME49_290920 PE=4 SV=1	1	21	21	21	8	7	8	14	13	8	7	8	14	13	8	7	8	14	13	38.8	38.8	38.8	100.84	967	967	0	63.914	By MS/MS	By MS/MS	By MS/MS	By MS/MS	By MS/MS	19.3	18.3	15.2	23.2	21.1	433930000	76744000	91598000	59208000	131130000	75251000	26076000	35651000
S8G8J0	93	93	93	tr|S8G8J0|S8G8J0_TOXGM Clathrin heavy chain OS=Toxoplasma gondii (strain ATCC 50611 / Me49) OX=508771 GN=TGME49_290950 PE=3 SV=1	1	93	93	93	80	83	74	77	71	80	83	74	77	71	80	83	74	77	71	62.3	62.3	62.3	194.5	1731	1731	0	323.31	By MS/MS	By MS/MS	By MS/MS	By MS/MS	By MS/MS	55.2	57.7	54.4	49.9	44.8	142850000000	37508000000	30970000000	38042000000	25524000000	10810000000	1874800000	1885400000
S8G8N6	4	4	4	tr|S8G8N6|S8G8N6_TOXGM Rhoptry kinase family protein ROP40 (Incomplete catalytic triad) OS=Toxoplasma gondii (strain ATCC 50611 / Me49) OX=508771 GN=ROP40 PE=4 SV=1	1	4	4	4	2	1	0	3	3	2	1	0	3	3	2	1	0	3	3	11.8	11.8	11.8	57.947	525	525	0	9.3943	By MS/MS	By MS/MS		By MS/MS	By MS/MS	6.1	2.5	0	8.2	8.2	63246000	6785900	6301500	0	32944000	17214000	0	0
S8G8Q0	4	4	4	tr|S8G8Q0|S8G8Q0_TOXGM Uncharacterized protein OS=Toxoplasma gondii (strain ATCC 50611 / Me49) OX=508771 GN=TGME49_218940 PE=4 SV=1	1	4	4	4	2	1	1	3	3	2	1	1	3	3	2	1	1	3	3	18.5	18.5	18.5	35.121	325	325	0	5.1822	By MS/MS	By matching	By MS/MS	By MS/MS	By MS/MS	12.3	6.2	6.2	12.3	12.3	48704000	13181000	6209300	9411400	14647000	5255300	0	0
S8G8Q2	14	14	14	tr|S8G8Q2|S8G8Q2_TOXGM PCI domain-containing protein OS=Toxoplasma gondii (strain ATCC 50611 / Me49) OX=508771 GN=TGME49_292220 PE=3 SV=1	1	14	14	14	9	9	6	11	12	9	9	6	11	12	9	9	6	11	12	35.7	35.7	35.7	61.439	558	558	0	70.759	By MS/MS	By MS/MS	By MS/MS	By MS/MS	By MS/MS	27.6	26	17.4	29.9	33.3	448280000	59161000	72906000	98863000	134230000	83120000	28707000	30772000
S8G8T4	5	5	5	tr|S8G8T4|S8G8T4_TOXGM WD domain, G-beta repeat-containing protein OS=Toxoplasma gondii (strain ATCC 50611 / Me49) OX=508771 GN=TGME49_218420 PE=4 SV=1	1	5	5	5	5	3	5	3	2	5	3	5	3	2	5	3	5	3	2	14.4	14.4	14.4	62.557	576	576	0	43.233	By MS/MS	By MS/MS	By MS/MS	By MS/MS	By MS/MS	14.4	7.8	14.4	8.3	6.2	112350000	19739000	36244000	25779000	22013000	8569700	8041200	17518000
S8G8U4	4	4	4	tr|S8G8U4|S8G8U4_TOXGM Zinc finger (CCCH type) motif-containing protein OS=Toxoplasma gondii (strain ATCC 50611 / Me49) OX=508771 GN=TGME49_218300 PE=4 SV=1	1	4	4	4	0	0	0	4	3	0	0	0	4	3	0	0	0	4	3	4.8	4.8	4.8	124.07	1199	1199	0	10.364				By MS/MS	By MS/MS	0	0	0	4.8	3.9	16265000	0	0	0	11798000	4466400	0	0
S8G8Y2	8	8	8	tr|S8G8Y2|S8G8Y2_TOXGM Uncharacterized protein OS=Toxoplasma gondii (strain ATCC 50611 / Me49) OX=508771 GN=TGME49_217510 PE=4 SV=1	1	8	8	8	3	4	6	6	2	3	4	6	6	2	3	4	6	6	2	34.5	34.5	34.5	42.13	380	380	0	19.383	By MS/MS	By MS/MS	By MS/MS	By MS/MS	By matching	14.5	21.1	27.1	27.1	6.1	277240000	63160000	91749000	78868000	39022000	4441100	31462000	30538000
S8G946	3	3	3	tr|S8G946|S8G946_TOXGM Uncharacterized protein OS=Toxoplasma gondii (strain ATCC 50611 / Me49) OX=508771 GN=TGME49_245432 PE=4 SV=1	1	3	3	3	1	2	1	1	2	1	2	1	1	2	1	2	1	1	2	10.7	10.7	10.7	46.842	421	421	0	13.611	By MS/MS	By MS/MS	By MS/MS	By MS/MS	By MS/MS	3.8	8.3	4.5	2.4	6.2	27649000	3236400	4411500	16430000	1545800	2025400	0	0
S8G9F6	6	6	6	tr|S8G9F6|S8G9F6_TOXGM NAD(+) synthase [glutamine-hydrolyzing] OS=Toxoplasma gondii (strain ATCC 50611 / Me49) OX=508771 GN=TGME49_269800 PE=3 SV=1	1	6	6	6	2	2	2	5	3	2	2	2	5	3	2	2	2	5	3	11.9	11.9	11.9	94.397	862	862	0	16.799	By matching	By MS/MS	By MS/MS	By MS/MS	By MS/MS	3.8	3.9	3.1	10.4	5.8	110330000	5445400	8864300	12162000	67064000	16792000	0	9605300
S8G9G0	48	48	48	tr|S8G9G0|S8G9G0_TOXGM Rhoptry metalloprotease toxolysin TLN1 OS=Toxoplasma gondii (strain ATCC 50611 / Me49) OX=508771 GN=TLN1 PE=4 SV=1	1	48	48	48	40	36	34	36	37	40	36	34	36	37	40	36	34	36	37	40.9	40.9	40.9	182.01	1645	1645	0	302.38	By MS/MS	By MS/MS	By MS/MS	By MS/MS	By MS/MS	33.8	31.2	28.9	30.1	30.7	4400300000	885080000	709220000	1113400000	1182600000	509950000	87080000	82371000
S8G9Q5	3	3	3	tr|S8G9Q5|S8G9Q5_TOXGM Regulator of chromosome condensation (RCC1) repeat-containing protein OS=Toxoplasma gondii (strain ATCC 50611 / Me49) OX=508771 GN=TGME49_248640 PE=4 SV=1	1	3	3	3	0	0	0	2	3	0	0	0	2	3	0	0	0	2	3	1.8	1.8	1.8	193.24	1761	1761	0	3.8427				By MS/MS	By MS/MS	0	0	0	1.1	1.8	52927000	0	0	0	32503000	20424000	0	0
S8G9U7	2	2	2	tr|S8G9U7|S8G9U7_TOXGM Protein disulfide isomerase-related protein (Provisional), putative OS=Toxoplasma gondii (strain ATCC 50611 / Me49) OX=508771 GN=TGME49_249270 PE=3 SV=1	1	2	2	2	0	0	0	1	2	0	0	0	1	2	0	0	0	1	2	4.4	4.4	4.4	59.94	547	547	0	2.9122				By MS/MS	By MS/MS	0	0	0	2.6	4.4	9156100	0	0	0	8111000	1045100	0	0
S8G9V3	4	4	4	tr|S8G9V3|S8G9V3_TOXGM Glideosome-associated protein with multiple-membrane spans GAPM3 OS=Toxoplasma gondii (strain ATCC 50611 / Me49) OX=508771 GN=TGME49_271970 PE=4 SV=1	1	4	4	4	4	4	3	3	3	4	4	3	3	3	4	4	3	3	3	23.9	23.9	23.9	34.316	310	310	0	71.685	By MS/MS	By MS/MS	By MS/MS	By MS/MS	By MS/MS	23.9	23.9	20	16.8	16.8	1297700000	312850000	263840000	377710000	293700000	49563000	279730000	227660000
S8G9X3	4	4	4	tr|S8G9X3|S8G9X3_TOXGM DNA-directed RNA polymerase alpha chain rpoA OS=Toxoplasma gondii (strain ATCC 50611 / Me49) OX=508771 GN=RPOA PE=4 SV=1	1	4	4	4	0	0	0	4	2	0	0	0	4	2	0	0	0	4	2	5	5	5	143.6	1269	1269	0	4.5404				By MS/MS	By MS/MS	0	0	0	5	3.2	12318000	0	0	0	10847000	1471000	0	0
S8GA29	2	2	2	tr|S8GA29|S8GA29_TOXGM SAG-related sequence SRS30A OS=Toxoplasma gondii (strain ATCC 50611 / Me49) OX=508771 GN=SRS30A PE=4 SV=1	1	2	2	2	0	0	0	2	2	0	0	0	2	2	0	0	0	2	2	8.3	8.3	8.3	38.496	362	362	0	5.4712				By MS/MS	By MS/MS	0	0	0	8.3	8.3	10758000	0	0	0	2345500	8412700	0	0
S8GA67	3	3	3	tr|S8GA67|S8GA67_TOXGM Phospholipase, patatin family protein OS=Toxoplasma gondii (strain ATCC 50611 / Me49) OX=508771 GN=TGME49_273730 PE=4 SV=1	1	3	3	3	1	1	1	3	3	1	1	1	3	3	1	1	1	3	3	6.1	6.1	6.1	72.003	656	656	0	12.646	By matching	By MS/MS	By MS/MS	By MS/MS	By MS/MS	1.7	1.7	1.7	6.1	6.1	72420000	4419500	3903200	6520400	36342000	21235000	0	0
S8GA80	6	6	6	tr|S8GA80|S8GA80_TOXGM Uncharacterized protein OS=Toxoplasma gondii (strain ATCC 50611 / Me49) OX=508771 GN=TGME49_251590 PE=4 SV=1	1	6	6	6	0	0	0	6	2	0	0	0	6	2	0	0	0	6	2	11	11	11	88.004	818	818	0	22.055				By MS/MS	By matching	0	0	0	11	3.4	31362000	0	0	0	28503000	2859800	0	0
S8GAA8	18	18	18	tr|S8GAA8|S8GAA8_TOXGM Serine/threonine-protein phosphatase OS=Toxoplasma gondii (strain ATCC 50611 / Me49) OX=508771 GN=TGME49_251850 PE=3 SV=1	1	18	18	18	9	8	11	8	8	9	8	11	8	8	9	8	11	8	8	24.6	24.6	24.6	117.36	1034	1034	0	52.177	By MS/MS	By MS/MS	By MS/MS	By MS/MS	By MS/MS	13.3	14.5	16.2	13.3	12.4	263650000	52864000	63939000	87981000	43718000	15152000	15031000	19835000
S8GAG4	2	2	2	tr|S8GAG4|S8GAG4_TOXGM SAG-related sequence SRS29A OS=Toxoplasma gondii (strain ATCC 50611 / Me49) OX=508771 GN=SRS29A PE=4 SV=1	1	2	2	2	0	0	0	1	2	0	0	0	1	2	0	0	0	1	2	11.2	11.2	11.2	44.215	420	420	0	2.5478				By MS/MS	By MS/MS	0	0	0	5.7	11.2	11358000	0	0	0	5943000	5414700	0	0
S8GAM4	1	1	1	tr|S8GAM4|S8GAM4_TOXGM KOW motif domain-containing protein OS=Toxoplasma gondii (strain ATCC 50611 / Me49) OX=508771 GN=TGME49_233000 PE=3 SV=1	1	1	1	1	0	0	0	0	1	0	0	0	0	1	0	0	0	0	1	1.2	1.2	1.2	126.25	1169	1169	0	2.9759					By MS/MS	0	0	0	0	1.2	0	0	0	0	0	0	0	0
S8GAU2	2	2	2	tr|S8GAU2|S8GAU2_TOXGM CAF1 family ribonuclease OS=Toxoplasma gondii (strain ATCC 50611 / Me49) OX=508771 GN=TGME49_300340 PE=3 SV=1	1	2	2	2	0	0	0	2	1	0	0	0	2	1	0	0	0	2	1	7.1	7.1	7.1	60.057	551	551	0	10.256				By MS/MS	By MS/MS	0	0	0	7.1	4	14758000	0	0	0	13208000	1549300	0	0
S8GAU7	1	1	1	tr|S8GAU7|S8GAU7_TOXGM SNARE domain-containing protein OS=Toxoplasma gondii (strain ATCC 50611 / Me49) OX=508771 GN=TGME49_300290 PE=4 SV=1	1	1	1	1	1	1	1	0	0	1	1	1	0	0	1	1	1	0	0	4.9	4.9	4.9	25.215	226	226	0	2.433	By MS/MS	By MS/MS	By MS/MS			4.9	4.9	4.9	0	0	17840000	7327900	6210900	4301500	0	0	0	0
S8GAY1	4	4	4	tr|S8GAY1|S8GAY1_TOXGM 40S ribosomal protein S25 OS=Toxoplasma gondii (strain ATCC 50611 / Me49) OX=508771 GN=RPS25 PE=3 SV=1	1	4	4	4	4	4	3	3	2	4	4	3	3	2	4	4	3	3	2	28	28	28	18.682	161	161	0	10.784	By MS/MS	By MS/MS	By MS/MS	By MS/MS	By MS/MS	28	28	20.5	19.3	13.7	572110000	209520000	139770000	104060000	97313000	21453000	61944000	68131000
S8GB40	12	12	12	tr|S8GB40|S8GB40_TOXGM Uncharacterized protein OS=Toxoplasma gondii (strain ATCC 50611 / Me49) OX=508771 GN=TGME49_230340 PE=4 SV=1	1	12	12	12	10	7	9	5	3	10	7	9	5	3	10	7	9	5	3	21.8	21.8	21.8	102.41	949	949	0	52.131	By MS/MS	By MS/MS	By MS/MS	By MS/MS	By MS/MS	19.3	12.5	17.8	9.2	5.4	286490000	94537000	60512000	112510000	14952000	3981200	27063000	27424000
S8GB78	7	7	7	tr|S8GB78|S8GB78_TOXGM MCM2/3/5 family protein OS=Toxoplasma gondii (strain ATCC 50611 / Me49) OX=508771 GN=TGME49_216730 PE=3 SV=1	1	7	7	7	3	5	2	4	4	3	5	2	4	4	3	5	2	4	4	12.1	12.1	12.1	113.22	1028	1028	0	18.535	By MS/MS	By MS/MS	By MS/MS	By MS/MS	By MS/MS	4.6	8.3	3.1	6.9	7.5	106890000	26954000	42056000	20288000	8960800	8627600	12772000	14852000
S8GBY9	3	3	3	tr|S8GBY9|S8GBY9_TOXGM Ribosomal protein L19 protein OS=Toxoplasma gondii (strain ATCC 50611 / Me49) OX=508771 GN=TGME49_313960 PE=3 SV=1	1	3	3	3	2	2	2	2	1	2	2	2	2	1	2	2	2	2	1	5.9	5.9	5.9	83.918	744	744	0	18.216	By MS/MS	By MS/MS	By MS/MS	By MS/MS	By matching	3.8	3.8	4.7	3.8	2.6	124400000	32576000	35350000	50970000	5003200	502930	22581000	16624000
S8GBZ2	7	7	7	tr|S8GBZ2|S8GBZ2_TOXGM Uncharacterized protein OS=Toxoplasma gondii (strain ATCC 50611 / Me49) OX=508771 GN=TGME49_258090 PE=4 SV=1	1	7	7	7	6	6	6	1	1	6	6	6	1	1	6	6	6	1	1	11.1	11.1	11.1	106.08	954	954	0	23.899	By MS/MS	By MS/MS	By MS/MS	By MS/MS	By MS/MS	10	10	9.5	1	1	372540000	72495000	52454000	42480000	186820000	18288000	16577000	11841000
S8GC70	2	2	2	tr|S8GC70|S8GC70_TOXGM Uncharacterized protein OS=Toxoplasma gondii (strain ATCC 50611 / Me49) OX=508771 GN=TGME49_313070 PE=4 SV=1	1	2	2	2	0	0	0	2	1	0	0	0	2	1	0	0	0	2	1	13.8	13.8	13.8	35.571	333	333	0	2.5654				By MS/MS	By MS/MS	0	0	0	13.8	3.9	10313000	0	0	0	8378800	1933800	0	0
S8GC95	3	3	3	tr|S8GC95|S8GC95_TOXGM Uncharacterized protein OS=Toxoplasma gondii (strain ATCC 50611 / Me49) OX=508771 GN=TGME49_259630 PE=4 SV=1	1	3	3	3	3	3	3	3	2	3	3	3	3	2	3	3	3	3	2	35	35	35	18.313	160	160	0	30.495	By MS/MS	By MS/MS	By MS/MS	By MS/MS	By MS/MS	35	35	35	35	23.1	345440000	73104000	64931000	101470000	89456000	16477000	33969000	34561000
S8GCG2	8	8	8	tr|S8GCG2|S8GCG2_TOXGM DEAD/DEAH box helicase domain-containing protein OS=Toxoplasma gondii (strain ATCC 50611 / Me49) OX=508771 GN=TGME49_260450 PE=4 SV=1	1	8	8	8	1	1	0	8	5	1	1	0	8	5	1	1	0	8	5	7	7	7	199.99	1841	1841	0	27.92	By MS/MS	By MS/MS		By MS/MS	By MS/MS	1.2	1.2	0	7	4.2	142980000	7443100	6252200	0	108010000	21273000	0	0
S8GCI0	2	2	2	tr|S8GCI0|S8GCI0_TOXGM WD domain, G-beta repeat-containing protein OS=Toxoplasma gondii (strain ATCC 50611 / Me49) OX=508771 GN=TGME49_311400 PE=3 SV=1	1	2	2	2	0	0	2	0	0	0	0	2	0	0	0	0	2	0	0	2.1	2.1	2.1	165.57	1585	1585	0	3.9835			By MS/MS			0	0	2.1	0	0	14671000	0	0	14671000	0	0	0	0
S8GDA5	14	14	14	tr|S8GDA5|S8GDA5_TOXGM Myb family DNA-binding domain-containing protein OS=Toxoplasma gondii (strain ATCC 50611 / Me49) OX=508771 GN=TGME49_275480 PE=3 SV=1	1	14	14	14	9	8	11	10	9	9	8	11	10	9	9	8	11	10	9	23.9	23.9	23.9	99.258	888	888	0	59.951	By MS/MS	By MS/MS	By MS/MS	By MS/MS	By MS/MS	14.3	13.1	19.7	16.2	14.1	269280000	46418000	39240000	73876000	81680000	28066000	10574000	13549000
S8GDA9	1	1	1	tr|S8GDA9|S8GDA9_TOXGM Uncharacterized protein OS=Toxoplasma gondii (strain ATCC 50611 / Me49) OX=508771 GN=TGME49_263810 PE=4 SV=1	1	1	1	1	1	1	1	0	1	1	1	1	0	1	1	1	1	0	1	11.3	11.3	11.3	23.635	213	213	0	4.0063	By MS/MS	By MS/MS	By MS/MS		By MS/MS	11.3	11.3	11.3	0	11.3	39206000	9769900	8849600	18443000	0	2143600	0	0
S8GDJ1	3	3	3	tr|S8GDJ1|S8GDJ1_TOXGM MIC2-associated protein M2AP OS=Toxoplasma gondii (strain ATCC 50611 / Me49) OX=508771 GN=TGME49_214940 PE=4 SV=1	1	3	3	3	0	1	0	3	2	0	1	0	3	2	0	1	0	3	2	12.1	12.1	12.1	34.552	330	330	0	6.7311		By matching		By MS/MS	By MS/MS	0	6.1	0	12.1	6.1	39531000	0	12168000	0	19023000	8340300	0	0
S8GDJ8	5	5	5	tr|S8GDJ8|S8GDJ8_TOXGM Uncharacterized protein OS=Toxoplasma gondii (strain ATCC 50611 / Me49) OX=508771 GN=TGME49_214880 PE=4 SV=1	1	5	5	5	4	5	3	0	0	4	5	3	0	0	4	5	3	0	0	9.1	9.1	9.1	98.373	931	931	0	16.362	By MS/MS	By MS/MS	By MS/MS			7.7	9.1	5.9	0	0	91504000	29497000	30487000	31520000	0	0	15866000	17364000
S8GDK9	3	3	3	tr|S8GDK9|S8GDK9_TOXGM RNA recognition motif-containing protein OS=Toxoplasma gondii (strain ATCC 50611 / Me49) OX=508771 GN=TGME49_304760 PE=4 SV=1	1	3	3	3	1	1	2	1	2	1	1	2	1	2	1	1	2	1	2	3.3	3.3	3.3	147.17	1335	1335	0	5.4427	By MS/MS	By MS/MS	By MS/MS	By MS/MS	By MS/MS	1	1	1.9	1	2.4	30749000	0	5032200	14922000	3996900	6797800	0	0
S8GDR1	1	1	1	tr|S8GDR1|S8GDR1_TOXGM Uncharacterized protein OS=Toxoplasma gondii (strain ATCC 50611 / Me49) OX=508771 GN=TGME49_214220 PE=4 SV=1	1	1	1	1	0	0	0	1	1	0	0	0	1	1	0	0	0	1	1	6.6	6.6	6.6	23.369	212	212	0	2.6832				By MS/MS	By MS/MS	0	0	0	6.6	6.6	8395200	0	0	0	6912800	1482400	0	0
S8GDS3	3	3	3	tr|S8GDS3|S8GDS3_TOXGM T-complex protein 1 subunit gamma OS=Toxoplasma gondii (strain ATCC 50611 / Me49) OX=508771 GN=TGME49_205440 PE=3 SV=1	1	3	3	3	1	1	3	1	1	1	1	3	1	1	1	1	3	1	1	6.3	6.3	6.3	60.612	556	556	0	4.9029	By MS/MS	By matching	By MS/MS	By matching	By matching	2.2	2	6.3	2	2	22055000	0	3693600	16335000	1152800	873420	0	0
S8GDU3	7	7	7	tr|S8GDU3|S8GDU3_TOXGM Uncharacterized protein OS=Toxoplasma gondii (strain ATCC 50611 / Me49) OX=508771 GN=TGME49_237290 PE=4 SV=1	1	7	7	7	5	5	5	0	0	5	5	5	0	0	5	5	5	0	0	6	6	6	225.39	2115	2115	0	12.108	By MS/MS	By MS/MS	By MS/MS			3.5	4.3	4.6	0	0	78861000	21239000	18684000	38939000	0	0	7943000	6211700
S8GDV7	2	2	2	tr|S8GDV7|S8GDV7_TOXGM Minor histocompatibility antigen h13, putative OS=Toxoplasma gondii (strain ATCC 50611 / Me49) OX=508771 GN=TGME49_237150 PE=3 SV=1	1	2	2	2	0	0	0	2	2	0	0	0	2	2	0	0	0	2	2	8.2	8.2	8.2	46.26	417	417	0	3.6936				By MS/MS	By MS/MS	0	0	0	8.2	8.2	24860000	0	0	0	16089000	8771400	0	0
S8GDY9	15	15	15	tr|S8GDY9|S8GDY9_TOXGM Uncharacterized protein OS=Toxoplasma gondii (strain ATCC 50611 / Me49) OX=508771 GN=TGME49_204310 PE=4 SV=1	1	15	15	15	0	0	1	15	7	0	0	1	15	7	0	0	1	15	7	9.1	9.1	9.1	242.59	2209	2209	0	32.646			By matching	By MS/MS	By MS/MS	0	0	1	9.1	4	81424000	0	0	2840800	64181000	14402000	0	0
S8GE26	18	18	18	tr|S8GE26|S8GE26_TOXGM Uncharacterized protein OS=Toxoplasma gondii (strain ATCC 50611 / Me49) OX=508771 GN=TGME49_203780 PE=4 SV=1	1	18	18	18	14	14	15	3	4	14	14	15	3	4	14	14	15	3	4	22.2	22.2	22.2	145.09	1475	1475	0	79.197	By MS/MS	By MS/MS	By MS/MS	By MS/MS	By matching	16.9	16.3	18	3.8	4.1	770360000	205870000	237690000	309830000	10946000	6020300	79372000	71094000
S8GE50	2	2	2	tr|S8GE50|S8GE50_TOXGM Uncharacterized protein OS=Toxoplasma gondii (strain ATCC 50611 / Me49) OX=508771 GN=TGME49_235690 PE=4 SV=1	1	2	2	2	1	2	1	1	1	1	2	1	1	1	1	2	1	1	1	21.4	21.4	21.4	24.969	238	238	0	7.369	By MS/MS	By MS/MS	By MS/MS	By MS/MS	By MS/MS	7.6	21.4	7.6	7.6	7.6	182080000	43618000	57564000	59054000	17484000	4363900	0	0
S8GEA9	19	19	19	tr|S8GEA9|S8GEA9_TOXGM COPI protein, putative OS=Toxoplasma gondii (strain ATCC 50611 / Me49) OX=508771 GN=TGME49_235020 PE=4 SV=1	1	19	19	19	12	13	15	15	12	12	13	15	15	12	12	13	15	15	12	23.1	23.1	23.1	137.06	1256	1256	0	95.83	By MS/MS	By MS/MS	By MS/MS	By MS/MS	By MS/MS	12.5	14.6	18.1	19	14.6	640610000	96466000	133880000	194950000	143260000	72057000	24460000	22750000
S8GED8	16	16	16	tr|S8GED8|S8GED8_TOXGM Peptidase M16, alpha subunit, putative OS=Toxoplasma gondii (strain ATCC 50611 / Me49) OX=508771 GN=TGME49_202680 PE=4 SV=1	1	16	16	16	15	13	14	14	12	15	13	14	14	12	15	13	14	14	12	34.1	34.1	34.1	62.203	563	563	0	169.08	By MS/MS	By MS/MS	By MS/MS	By MS/MS	By MS/MS	33.9	31.8	30.6	30.7	27	1753400000	318660000	282160000	362540000	560660000	229320000	59236000	55540000
S8GEF1	1	1	1	tr|S8GEF1|S8GEF1_TOXGM Multi-pass transmembrane protein OS=Toxoplasma gondii (strain ATCC 50611 / Me49) OX=508771 GN=TGME49_202510 PE=4 SV=1	1	1	1	1	1	1	1	1	0	1	1	1	1	0	1	1	1	1	0	5.2	5.2	5.2	33.63	305	305	0	4.1559	By MS/MS	By MS/MS	By MS/MS	By MS/MS		5.2	5.2	5.2	5.2	0	34351000	10667000	9584100	9763600	4336400	0	0	0
S8GEK6	17	17	17	tr|S8GEK6|S8GEK6_TOXGM Sjogrens syndrome/scleroderma autoantigen 1 (Autoantigen p27) protein OS=Toxoplasma gondii (strain ATCC 50611 / Me49) OX=508771 GN=TGME49_212260 PE=4 SV=1	1	17	17	17	8	7	8	16	16	8	7	8	16	16	8	7	8	16	16	61	61	61	37.895	351	351	0	255.2	By MS/MS	By MS/MS	By MS/MS	By MS/MS	By MS/MS	37.9	31.1	34.8	54.7	54.7	1253200000	133540000	119430000	189830000	557470000	252930000	65856000	64340000
S8GEQ1	8	8	8	tr|S8GEQ1|S8GEQ1_TOXGM GAP45 OS=Toxoplasma gondii (strain ATCC 50611 / Me49) OX=508771 GN=TGME49_223940 PE=4 SV=1	1	8	8	8	6	6	6	6	5	6	6	6	6	5	6	6	6	6	5	40.4	40.4	40.4	27.334	245	245	0	70.325	By MS/MS	By MS/MS	By MS/MS	By MS/MS	By MS/MS	26.9	26.9	26.9	33.5	33.5	1052500000	244530000	207800000	354980000	196980000	48213000	85235000	69197000
S8GP24;S8GES5	1;1	1;1	1;1	tr|S8GP24|S8GP24_TOXGM Protein phosphatase 2C domain-containing protein OS=Toxoplasma gondii (strain ATCC 50611 / Me49) OX=508771 GN=TGME49_201630 PE=4 SV=1;tr|S8GES5|S8GES5_TOXGM Protein phosphatase 2C domain-containing protein OS=Toxoplasma gondii (strai	2	1	1	1	0	0	0	1	0	0	0	0	1	0	0	0	0	1	0	5.1	5.1	5.1	41.457	372	372;373	0	7.4621				By MS/MS		0	0	0	5.1	0	10825000	0	0	0	10825000	0	0	0
S8GEV9	5	5	5	tr|S8GEV9|S8GEV9_TOXGM Uncharacterized protein OS=Toxoplasma gondii (strain ATCC 50611 / Me49) OX=508771 GN=TGME49_281640 PE=4 SV=1	1	5	5	5	1	3	3	4	3	1	3	3	4	3	1	3	3	4	3	9.5	9.5	9.5	99.958	948	948	0	20.969	By matching	By matching	By MS/MS	By MS/MS	By matching	1.6	5.3	5.5	7.3	4.9	97429000	8494700	23023000	19391000	32721000	13799000	0	14318000
S8GEW7	18	18	18	tr|S8GEW7|S8GEW7_TOXGM Polyadenylate-binding protein OS=Toxoplasma gondii (strain ATCC 50611 / Me49) OX=508771 GN=TGME49_224850 PE=3 SV=1	1	18	18	18	14	14	13	16	14	14	14	13	16	14	14	14	13	16	14	26.4	26.4	26.4	82.572	768	768	0	63.218	By MS/MS	By MS/MS	By MS/MS	By MS/MS	By MS/MS	21.7	23.2	21.1	22.9	21	2056100000	409360000	340220000	537550000	551240000	217700000	61554000	54380000
S8GF98	20	20	20	tr|S8GF98|S8GF98_TOXGM Nuclear transport factor 2 (Ntf2) domain-containing protein OS=Toxoplasma gondii (strain ATCC 50611 / Me49) OX=508771 GN=TGME49_243960 PE=4 SV=1	1	20	20	20	6	6	0	20	17	6	6	0	20	17	6	6	0	20	17	38.9	38.9	38.9	84.195	797	797	0	41.033	By MS/MS	By MS/MS		By MS/MS	By MS/MS	15.2	13.6	0	38.9	35.8	317840000	21808000	36365000	0	196700000	62969000	12436000	16290000
S8GFF1	4	4	4	tr|S8GFF1|S8GFF1_TOXGM Uncharacterized protein OS=Toxoplasma gondii (strain ATCC 50611 / Me49) OX=508771 GN=TGME49_226680 PE=4 SV=1	1	4	4	4	0	2	1	2	0	0	2	1	2	0	0	2	1	2	0	7	7	7	98.063	899	899	0	15.356		By MS/MS	By MS/MS	By MS/MS		0	3.4	1.7	3.2	0	22006000	0	5658400	9557000	6790600	0	0	0
S8GFK7	2	2	2	tr|S8GFK7|S8GFK7_TOXGM Glucose inhibited division protein A subfamily protein OS=Toxoplasma gondii (strain ATCC 50611 / Me49) OX=508771 GN=TGME49_242010 PE=4 SV=1	1	2	2	2	0	0	0	1	1	0	0	0	1	1	0	0	0	1	1	1.3	1.3	1.3	162.67	1509	1509	0	2.5134				By MS/MS	By MS/MS	0	0	0	0.7	0.6	0	0	0	0	0	0	0	0
S8GFP6	1	1	1	tr|S8GFP6|S8GFP6_TOXGM EF hand domain-containing protein OS=Toxoplasma gondii (strain ATCC 50611 / Me49) OX=508771 GN=TGME49_227800 PE=4 SV=1	1	1	1	1	1	1	1	0	0	1	1	1	0	0	1	1	1	0	0	1.2	1.2	1.2	135.82	1280	1280	0	2.707	By MS/MS	By matching	By MS/MS			1.2	1.2	1.2	0	0	19085000	3641700	5166200	10277000	0	0	0	0
S8GFU2	13	13	13	tr|S8GFU2|S8GFU2_TOXGM Uncharacterized protein OS=Toxoplasma gondii (strain ATCC 50611 / Me49) OX=508771 GN=TGME49_240510 PE=4 SV=1	1	13	13	13	6	4	5	10	8	6	4	5	10	8	6	4	5	10	8	15.1	15.1	15.1	135.07	1239	1239	0	30.866	By MS/MS	By MS/MS	By MS/MS	By MS/MS	By MS/MS	6.6	4.8	6.4	11.5	9.1	126330000	21532000	14415000	32967000	35069000	22349000	6361200	6605900
S8GFY7	6	6	6	tr|S8GFY7|S8GFY7_TOXGM Uncharacterized protein OS=Toxoplasma gondii (strain ATCC 50611 / Me49) OX=508771 GN=TGME49_228630 PE=4 SV=1	1	6	6	6	1	3	1	5	5	1	3	1	5	5	1	3	1	5	5	32	32	32	34.812	328	328	0	9.5601	By matching	By MS/MS	By MS/MS	By MS/MS	By MS/MS	6.7	17.1	4.9	26.5	26.5	55203000	3343700	3742900	6828900	30426000	10861000	0	0
S8GG18	12	12	12	tr|S8GG18|S8GG18_TOXGM Uncharacterized protein OS=Toxoplasma gondii (strain ATCC 50611 / Me49) OX=508771 GN=TGME49_305270 PE=4 SV=1	1	12	12	12	1	2	0	12	8	1	2	0	12	8	1	2	0	12	8	21.5	21.5	21.5	82.314	738	738	0	25.791	By matching	By matching		By MS/MS	By MS/MS	1.5	4.6	0	21.5	14.9	112670000	1007400	10163000	0	88156000	13340000	0	4996000
S8GG49	14	14	14	tr|S8GG49|S8GG49_TOXGM Pyruvate dehydrogenase complex subunit PDH-E3I OS=Toxoplasma gondii (strain ATCC 50611 / Me49) OX=508771 GN=PDHE3I PE=3 SV=1	1	14	14	14	10	9	8	12	11	10	9	8	12	11	10	9	8	12	11	27.4	27.4	27.4	66.838	638	638	0	89.584	By MS/MS	By MS/MS	By MS/MS	By MS/MS	By MS/MS	19.6	17.4	16	23.5	23.4	863990000	180260000	89386000	229370000	261720000	103260000	42092000	39013000
S8GG70	1	1	1	tr|S8GG70|S8GG70_TOXGM Dynein gamma chain, flagellar outer arm, putative OS=Toxoplasma gondii (strain ATCC 50611 / Me49) OX=508771 GN=TGME49_306338 PE=4 SV=1	1	1	1	1	0	0	0	1	1	0	0	0	1	1	0	0	0	1	1	0.2	0.2	0.2	518.42	4543	4543	1	-2				By MS/MS	By MS/MS	0	0	0	0.2	0.2	19763000	0	0	0	13516000	6247500	0	0
S8GGC2	6	6	6	tr|S8GGC2|S8GGC2_TOXGM 26S proteasome regulatory subunit RPN7 OS=Toxoplasma gondii (strain ATCC 50611 / Me49) OX=508771 GN=TGME49_238180 PE=4 SV=1	1	6	6	6	1	1	3	5	4	1	1	3	5	4	1	1	3	5	4	15.1	15.1	15.1	47.55	417	417	0	10.075	By matching	By matching	By MS/MS	By MS/MS	By MS/MS	2.2	2.2	5.3	14.6	12	99479000	2350800	2030200	8652000	45257000	41188000	0	0
S8GGL3	9	9	9	tr|S8GGL3|S8GGL3_TOXGM Coatomer subunit beta OS=Toxoplasma gondii (strain ATCC 50611 / Me49) OX=508771 GN=TGME49_266990 PE=4 SV=1	1	9	9	9	4	5	6	7	7	4	5	6	7	7	4	5	6	7	7	11.3	11.3	11.3	121.95	1103	1103	0	35.597	By MS/MS	By MS/MS	By MS/MS	By MS/MS	By MS/MS	4.7	6.4	7.3	8.9	8.9	175990000	35673000	35196000	51328000	32108000	21684000	13745000	17099000
S8GGP0	18	18	18	tr|S8GGP0|S8GGP0_TOXGM S1 RNA binding domain-containing protein OS=Toxoplasma gondii (strain ATCC 50611 / Me49) OX=508771 GN=TGME49_286620 PE=4 SV=1	1	18	18	18	2	5	2	17	14	2	5	2	17	14	2	5	2	17	14	16.3	16.3	16.3	167.83	1523	1523	0	50.895	By MS/MS	By matching	By matching	By MS/MS	By MS/MS	1.8	5.2	2.1	15.6	12.5	198050000	8776200	7454400	12566000	132540000	36706000	3067200	4803500
S8GGR3	6	6	6	tr|S8GGR3|S8GGR3_TOXGM Uncharacterized protein OS=Toxoplasma gondii (strain ATCC 50611 / Me49) OX=508771 GN=TGME49_286230 PE=4 SV=1	1	6	6	6	2	3	2	1	0	2	3	2	1	0	2	3	2	1	0	3.3	3.3	3.3	279.3	2622	2622	0	15.006	By MS/MS	By MS/MS	By MS/MS	By MS/MS		0.8	1.1	1.1	1.1	0	9189300	2196200	4331100	0	2662000	0	0	0
S8GGS4	21;1;1	21;1;1	21;1;1	tr|S8GGS4|S8GGS4_TOXGM Elongation factor 2 family protein OS=Toxoplasma gondii (strain ATCC 50611 / Me49) OX=508771 GN=TGME49_286080 PE=3 SV=1	3	21	21	21	13	12	14	12	10	13	12	14	12	10	13	12	14	12	10	28.4	28.4	28.4	113.34	1008	1008;73;130	0	58.551	By MS/MS	By MS/MS	By MS/MS	By MS/MS	By MS/MS	18.6	17	16.8	14.9	11.4	846350000	160660000	170150000	268290000	103820000	143430000	75949000	74074000
S8GGV4	3	3	3	tr|S8GGV4|S8GGV4_TOXGM Pre-mRNA-splicing factor 38 OS=Toxoplasma gondii (strain ATCC 50611 / Me49) OX=508771 GN=TGME49_266030 PE=3 SV=1	1	3	3	3	1	0	0	3	2	1	0	0	3	2	1	0	0	3	2	9.2	9.2	9.2	63.044	524	524	0	9.1354	By matching			By MS/MS	By MS/MS	3.1	0	0	9.2	6.7	23317000	2172700	0	0	18197000	2947100	0	0
S8GGV7	2	2	2	tr|S8GGV7|S8GGV7_TOXGM 50S ribosomal protein L35 OS=Toxoplasma gondii (strain ATCC 50611 / Me49) OX=508771 GN=RPL35 PE=3 SV=1	1	2	2	2	2	2	1	0	0	2	2	1	0	0	2	2	1	0	0	3.9	3.9	3.9	52.323	483	483	0	2.7586	By MS/MS	By MS/MS	By MS/MS			3.9	3.9	2.1	0	0	70195000	28327000	27819000	14049000	0	0	19592000	21310000
S8GGW1	1	1	1	tr|S8GGW1|S8GGW1_TOXGM Uncharacterized protein OS=Toxoplasma gondii (strain ATCC 50611 / Me49) OX=508771 GN=TGME49_285480 PE=4 SV=1	1	1	1	1	0	1	1	0	0	0	1	1	0	0	0	1	1	0	0	0.7	0.7	0.7	200.33	1831	1831	0.0078201	1.6704		By MS/MS	By matching			0	0.7	0.7	0	0	33670000	0	24946000	8724000	0	0	0	0
S8GGW3	9	9	9	tr|S8GGW3|S8GGW3_TOXGM DIX domain-containing protein OS=Toxoplasma gondii (strain ATCC 50611 / Me49) OX=508771 GN=TGME49_220090 PE=4 SV=1	1	9	9	9	4	5	5	8	8	4	5	5	8	8	4	5	5	8	8	41.4	41.4	41.4	28.05	263	263	0	49.903	By MS/MS	By MS/MS	By MS/MS	By MS/MS	By MS/MS	15.2	21.3	17.9	37.3	37.3	385770000	17700000	43624000	68145000	153660000	102640000	9626900	18022000
S8GGZ1	5	5	5	tr|S8GGZ1|S8GGZ1_TOXGM tRNA ligases class II (D, K and N) domain-containing protein OS=Toxoplasma gondii (strain ATCC 50611 / Me49) OX=508771 GN=TGME49_220350 PE=4 SV=1	1	5	5	5	4	5	3	2	1	4	5	3	2	1	4	5	3	2	1	7.6	7.6	7.6	127.45	1170	1170	0	27.105	By MS/MS	By MS/MS	By MS/MS	By MS/MS	By MS/MS	7.6	7.6	6.3	4.1	2.4	83268000	18625000	20425000	34905000	7550300	1762600	9872100	11888000
S8GGZ6	3	3	3	tr|S8GGZ6|S8GGZ6_TOXGM Actin depolymerizing factor ADF OS=Toxoplasma gondii (strain ATCC 50611 / Me49) OX=508771 GN=ADF PE=3 SV=1	1	3	3	3	2	2	2	3	3	2	2	2	3	3	2	2	2	3	3	32.2	32.2	32.2	12.922	118	118	0	22.284	By MS/MS	By MS/MS	By MS/MS	By MS/MS	By MS/MS	18.6	18.6	24.6	32.2	32.2	93927000	12828000	8140300	31315000	12991000	28652000	13661000	11425000
S8GH04	3	3	3	tr|S8GH04|S8GH04_TOXGM Uncharacterized protein OS=Toxoplasma gondii (strain ATCC 50611 / Me49) OX=508771 GN=TGME49_220510 PE=4 SV=1	1	3	3	3	3	1	3	1	1	3	1	3	1	1	3	1	3	1	1	7.8	7.8	7.8	65.806	627	627	0	7.25	By MS/MS	By matching	By MS/MS	By matching	By matching	7.8	2.1	7.8	2.7	2.7	35251000	15633000	1432700	15284000	1312400	1589000	13501000	0
S8GH25	6	6	6	tr|S8GH25|S8GH25_TOXGM Uncharacterized protein OS=Toxoplasma gondii (strain ATCC 50611 / Me49) OX=508771 GN=TGME49_212770 PE=4 SV=1	1	6	6	6	3	3	4	2	2	3	3	4	2	2	3	3	4	2	2	9.8	9.8	9.8	99.777	940	940	0	13.878	By MS/MS	By MS/MS	By MS/MS	By MS/MS	By MS/MS	5.6	6	6.3	4.9	4.9	60319000	1480100	9658400	30079000	15757000	3344400	0	7201800
S8GH32	30	30	30	tr|S8GH32|S8GH32_TOXGM Surface antigen repeat-containing protein OS=Toxoplasma gondii (strain ATCC 50611 / Me49) OX=508771 GN=TGME49_212880 PE=4 SV=1	1	30	30	30	16	14	18	11	12	16	14	18	11	12	16	14	18	11	12	6	6	6	761.94	6668	6668	0	107.19	By MS/MS	By MS/MS	By MS/MS	By MS/MS	By MS/MS	3.4	3	3.7	2.1	2.3	600000000	76291000	92364000	153320000	171990000	106030000	89511000	132260000
S8GH90	2	2	2	tr|S8GH90|S8GH90_TOXGM GPN-loop GTPase 3 OS=Toxoplasma gondii (strain ATCC 50611 / Me49) OX=508771 GN=TGME49_213650 PE=3 SV=1	1	2	2	2	1	1	2	0	0	1	1	2	0	0	1	1	2	0	0	6.7	6.7	6.7	38.281	344	344	0	3.0951	By MS/MS	By MS/MS	By MS/MS			3.8	3.8	6.7	0	0	23425000	10673000	8352400	4399600	0	0	0	0
S8GH99	8	8	8	tr|S8GH99|S8GH99_TOXGM Signal recognition particle receptor subunit beta OS=Toxoplasma gondii (strain ATCC 50611 / Me49) OX=508771 GN=TGME49_264440 PE=3 SV=1	1	8	8	8	5	3	5	5	3	5	3	5	5	3	5	3	5	5	3	38	38	38	37.369	347	347	0	17.09	By MS/MS	By MS/MS	By MS/MS	By MS/MS	By MS/MS	27.7	14.7	27.7	19.9	12.7	190730000	26819000	57763000	67921000	33062000	5161400	16501000	50791000
S8GHD8	18	18	18	tr|S8GHD8|S8GHD8_TOXGM Dense granule protein GRA12 OS=Toxoplasma gondii (strain ATCC 50611 / Me49) OX=508771 GN=GRA12 PE=4 SV=1	1	18	18	18	16	17	17	15	14	16	17	17	15	14	16	17	17	15	14	56.9	56.9	56.9	47.922	436	436	0	234.35	By MS/MS	By MS/MS	By MS/MS	By MS/MS	By MS/MS	50.7	55	54.6	40.4	38.1	6694100000	1015800000	1055900000	1317800000	2009200000	1295400000	158010000	192620000
S8GHG2	4;1	4;1	4;1	tr|S8GHG2|S8GHG2_TOXGM Uncharacterized protein OS=Toxoplasma gondii (strain ATCC 50611 / Me49) OX=508771 GN=TGME49_289000 PE=4 SV=1	2	4	4	4	0	0	0	4	2	0	0	0	4	2	0	0	0	4	2	5.3	5.3	5.3	125.33	1146	1146;368	0	12.66				By MS/MS	By MS/MS	0	0	0	5.3	3.3	22012000	0	0	0	19763000	2248700	0	0
S8GHP0	1	1	1	tr|S8GHP0|S8GHP0_TOXGM ATP-dependent hsl protease ATP-binding subunit hslU, putative OS=Toxoplasma gondii (strain ATCC 50611 / Me49) OX=508771 GN=TGME49_289780 PE=3 SV=1	1	1	1	1	0	0	0	0	1	0	0	0	0	1	0	0	0	0	1	1.5	1.5	1.5	101.62	937	937	0	5.3501					By MS/MS	0	0	0	0	1.5	0	0	0	0	0	0	0	0
S8GHP7	2	2	2	tr|S8GHP7|S8GHP7_TOXGM Rhoptry protein ROP15 OS=Toxoplasma gondii (strain ATCC 50611 / Me49) OX=508771 GN=ROP15 PE=4 SV=1	1	2	2	2	1	1	1	1	2	1	1	1	1	2	1	1	1	1	2	9	9	9	36.588	333	333	0.0040692	1.9353	By matching	By matching	By matching	By matching	By MS/MS	4.8	4.8	4.8	4.8	9	30849000	6081500	5445700	6859200	6946600	5515700	0	0
S8GHV2	11	11	11	tr|S8GHV2|S8GHV2_TOXGM Leucyl aminopeptidase LAP OS=Toxoplasma gondii (strain ATCC 50611 / Me49) OX=508771 GN=LAP PE=3 SV=1	1	11	11	11	9	7	8	4	4	9	7	8	4	4	9	7	8	4	4	18.1	18.1	18.1	83.236	781	781	0	21.951	By MS/MS	By MS/MS	By MS/MS	By MS/MS	By MS/MS	14.6	12.7	14.6	7	7	329960000	95494000	69487000	104430000	32031000	28514000	17901000	17467000
S8GI40	2	2	2	tr|S8GI40|S8GI40_TOXGM Leucyl-tRNA synthetase OS=Toxoplasma gondii (strain ATCC 50611 / Me49) OX=508771 GN=TGME49_292080 PE=3 SV=1	1	2	2	2	0	0	1	2	2	0	0	1	2	2	0	0	1	2	2	2.5	2.5	2.5	141.14	1259	1259	0	4.3029			By MS/MS	By MS/MS	By MS/MS	0	0	1.1	2.5	2.5	14370000	0	0	0	10988000	3382000	0	0
S8GIG3	1	1	1	tr|S8GIG3|S8GIG3_TOXGM Zinc finger (CCCH type) motif-containing protein OS=Toxoplasma gondii (strain ATCC 50611 / Me49) OX=508771 GN=TGME49_268570 PE=4 SV=1	1	1	1	1	0	1	0	1	0	0	1	0	1	0	0	1	0	1	0	5.8	5.8	5.8	47.062	449	449	0	10.23		By matching		By MS/MS		0	5.8	0	5.8	0	10593000	0	2306400	0	8286400	0	0	0
S8GII9	24	24	24	tr|S8GII9|S8GII9_TOXGM CMGC kinase OS=Toxoplasma gondii (strain ATCC 50611 / Me49) OX=508771 GN=TGME49_254630 PE=4 SV=1	1	24	24	24	22	21	15	1	0	22	21	15	1	0	22	21	15	1	0	44	44	44	90.174	807	807	0	310.42	By MS/MS	By MS/MS	By MS/MS	By matching		38.8	36.9	29.6	2	0	1530300000	456120000	424030000	647930000	2252300	0	57889000	52245000
S8GIN8	7	7	7	tr|S8GIN8|S8GIN8_TOXGM Uncharacterized protein OS=Toxoplasma gondii (strain ATCC 50611 / Me49) OX=508771 GN=TGME49_269290 PE=4 SV=1	1	7	7	7	2	2	4	4	1	2	2	4	4	1	2	2	4	4	1	2.1	2.1	2.1	503.35	4668	4668	0	11.613	By MS/MS	By matching	By MS/MS	By MS/MS	By MS/MS	0.7	0.7	1	1.2	0.2	61058000	14559000	14771000	17289000	13461000	977860	0	0
S8GIU2	1	1	1	tr|S8GIU2|S8GIU2_TOXGM Dense granule protein GRA1 OS=Toxoplasma gondii (strain ATCC 50611 / Me49) OX=508771 GN=GRA1 PE=4 SV=1	1	1	1	1	1	1	1	1	1	1	1	1	1	1	1	1	1	1	1	6.3	6.3	6.3	20.225	190	190	0.0087805	1.6487	By MS/MS	By MS/MS	By MS/MS	By MS/MS	By MS/MS	6.3	6.3	6.3	6.3	6.3	85142000	18707000	14769000	25841000	17349000	8476300	0	0
S8GIU7	2	2	2	tr|S8GIU7|S8GIU7_TOXGM Ribosomal protein L15, putative OS=Toxoplasma gondii (strain ATCC 50611 / Me49) OX=508771 GN=TGME49_253800 PE=3 SV=1	1	2	2	2	0	0	2	0	0	0	0	2	0	0	0	0	2	0	0	3.3	3.3	3.3	70.892	638	638	0	2.4549			By MS/MS			0	0	3.3	0	0	0	0	0	0	0	0	0	0
S8GIW4	12	12	12	tr|S8GIW4|S8GIW4_TOXGM Arginyl-tRNA synthetase OS=Toxoplasma gondii (strain ATCC 50611 / Me49) OX=508771 GN=TGME49_270690 PE=4 SV=1	1	12	12	12	1	0	0	11	8	1	0	0	11	8	1	0	0	11	8	14.5	14.5	14.5	130.25	1174	1174	0	70.415	By matching			By MS/MS	By MS/MS	1.3	0	0	13.6	8.9	103400000	13274000	0	0	67165000	22966000	0	0
S8GIX3	12	12	12	tr|S8GIX3|S8GIX3_TOXGM DnaJ C terminal region domain-containing protein OS=Toxoplasma gondii (strain ATCC 50611 / Me49) OX=508771 GN=TGME49_253650 PE=3 SV=1	1	12	12	12	5	5	4	12	10	5	5	4	12	10	5	5	4	12	10	29.2	29.2	29.2	76.278	712	712	0	56.228	By MS/MS	By MS/MS	By MS/MS	By MS/MS	By MS/MS	11.2	11.2	9.6	29.2	24.4	242190000	29368000	20346000	42695000	120340000	29439000	7695400	11196000
S8GJ33	3	3	3	tr|S8GJ33|S8GJ33_TOXGM VID27 domain-containing protein OS=Toxoplasma gondii (strain ATCC 50611 / Me49) OX=508771 GN=TGME49_252510 PE=4 SV=1	1	3	3	3	3	1	2	0	0	3	1	2	0	0	3	1	2	0	0	7.4	7.4	7.4	80.603	726	726	0	3.8901	By MS/MS	By MS/MS	By MS/MS			7.4	1.7	4.1	0	0	45400000	21411000	4021300	19968000	0	0	8673800	0
S8GJ81	2	2	2	tr|S8GJ81|S8GJ81_TOXGM Uncharacterized protein OS=Toxoplasma gondii (strain ATCC 50611 / Me49) OX=508771 GN=TGME49_272155 PE=4 SV=1	1	2	2	2	1	1	2	0	0	1	1	2	0	0	1	1	2	0	0	0.7	0.7	0.7	494.1	4618	4618	0	2.2996	By MS/MS	By matching	By MS/MS			0.3	0.3	0.7	0	0	5284800	2275700	954640	2054500	0	0	0	0
S8GJ89	3	3	3	tr|S8GJ89|S8GJ89_TOXGM Signal recognition particle subunit SRP72 OS=Toxoplasma gondii (strain ATCC 50611 / Me49) OX=508771 GN=TGME49_275802 PE=3 SV=1	1	3	3	3	0	1	1	1	1	0	1	1	1	1	0	1	1	1	1	7.3	7.3	7.3	79.709	730	730	0	4.0634		By MS/MS	By MS/MS	By MS/MS	By MS/MS	0	1.9	1.9	3.7	1.6	17581000	0	8903100	4119000	2084300	2474600	0	0
S8GJ92	1	1	1	tr|S8GJ92|S8GJ92_TOXGM Uncharacterized protein OS=Toxoplasma gondii (strain ATCC 50611 / Me49) OX=508771 GN=TGME49_275860 PE=4 SV=1	1	1	1	1	0	1	1	0	0	0	1	1	0	0	0	1	1	0	0	7	7	7	43.159	383	383	0	3.3021		By MS/MS	By MS/MS			0	7	7	0	0	27055000	0	11747000	15308000	0	0	0	0
S8GJB7	8	8	8	tr|S8GJB7|S8GJB7_TOXGM Uncharacterized protein OS=Toxoplasma gondii (strain ATCC 50611 / Me49) OX=508771 GN=TGME49_279100 PE=4 SV=1	1	8	8	8	3	3	4	8	6	3	3	4	8	6	3	3	4	8	6	25.5	25.5	25.5	47.694	435	435	0	150.01	By MS/MS	By MS/MS	By MS/MS	By MS/MS	By MS/MS	11.5	11.5	15.6	25.5	20.7	355980000	28083000	32987000	59554000	188060000	47292000	18815000	23560000
S8GJM0	1	1	1	tr|S8GJM0|S8GJM0_TOXGM DEAD/DEAH box helicase domain-containing protein OS=Toxoplasma gondii (strain ATCC 50611 / Me49) OX=508771 GN=TGME49_222140 PE=4 SV=1	1	1	1	1	0	0	0	1	1	0	0	0	1	1	0	0	0	1	1	1.5	1.5	1.5	97.825	908	908	0.004931	1.7411				By MS/MS	By MS/MS	0	0	0	1.5	1.5	3185900	0	0	0	2059700	1126200	0	0
S8GJM3	3	3	3	tr|S8GJM3|S8GJM3_TOXGM Uncharacterized protein OS=Toxoplasma gondii (strain ATCC 50611 / Me49) OX=508771 GN=TGME49_222180 PE=4 SV=1	1	3	3	3	3	3	2	2	2	3	3	2	2	2	3	3	2	2	2	16.5	16.5	16.5	22.511	200	200	0	9.6806	By MS/MS	By MS/MS	By MS/MS	By MS/MS	By MS/MS	16.5	16.5	12	12	12	360950000	79209000	66305000	82111000	76103000	57220000	49900000	46260000
S8GJM7	15	15	15	tr|S8GJM7|S8GJM7_TOXGM Alveolin domain containing intermediate filament IMC7 OS=Toxoplasma gondii (strain ATCC 50611 / Me49) OX=508771 GN=IMC7 PE=4 SV=1	1	15	15	15	13	13	10	13	11	13	13	10	13	11	13	13	10	13	11	57.1	57.1	57.1	46.812	429	429	0	181.98	By MS/MS	By MS/MS	By MS/MS	By MS/MS	By MS/MS	48.3	48.3	34.5	46.6	34	1479900000	426650000	289090000	319860000	327300000	117010000	62301000	54520000
S8GJP0	1	1	1	tr|S8GJP0|S8GJP0_TOXGM Uncharacterized protein OS=Toxoplasma gondii (strain ATCC 50611 / Me49) OX=508771 GN=TGME49_222350 PE=4 SV=1	1	1	1	1	1	1	0	1	0	1	1	0	1	0	1	1	0	1	0	2.7	2.7	2.7	47.882	410	410	0.004012	1.8053	By MS/MS	By MS/MS		By MS/MS		2.7	2.7	0	2.7	0	21709000	7040300	7103500	0	7564700	0	0	0
S8GJP5	1	1	1	tr|S8GJP5|S8GJP5_TOXGM Uncharacterized protein OS=Toxoplasma gondii (strain ATCC 50611 / Me49) OX=508771 GN=TGME49_222400 PE=4 SV=1	1	1	1	1	0	0	0	1	1	0	0	0	1	1	0	0	0	1	1	4	4	4	67.98	627	627	0	7.7142				By MS/MS	By matching	0	0	0	4	4	5525900	0	0	0	5141700	384200	0	0
S8GJQ0	5	5	5	tr|S8GJQ0|S8GJQ0_TOXGM Leucine rich repeat-containing protein OS=Toxoplasma gondii (strain ATCC 50611 / Me49) OX=508771 GN=TGME49_222660 PE=4 SV=1	1	5	5	5	2	2	3	4	4	2	2	3	4	4	2	2	3	4	4	4.5	4.5	4.5	192.58	1705	1705	0	11.564	By MS/MS	By MS/MS	By MS/MS	By MS/MS	By MS/MS	1.5	1.5	2.2	3.7	3.8	33679000	5831200	3617100	4483800	7669500	12077000	7371300	0
S8GJQ9	3	3	3	tr|S8GJQ9|S8GJQ9_TOXGM Phosphoglycerate mutase OS=Toxoplasma gondii (strain ATCC 50611 / Me49) OX=508771 GN=TGME49_222910 PE=4 SV=1	1	3	3	3	0	0	0	3	2	0	0	0	3	2	0	0	0	3	2	9.9	9.9	9.9	55.861	514	514	0	8.451				By MS/MS	By MS/MS	0	0	0	9.9	7.2	23406000	0	0	0	21751000	1655200	0	0
S8GJV0	8	8	8	tr|S8GJV0|S8GJV0_TOXGM Uncharacterized protein OS=Toxoplasma gondii (strain ATCC 50611 / Me49) OX=508771 GN=TGME49_297210 PE=4 SV=1	1	8	8	8	0	1	0	5	3	0	1	0	5	3	0	1	0	5	3	3.2	3.2	3.2	444.12	3982	3982	0	16.224		By MS/MS		By MS/MS	By MS/MS	0	0.5	0	2.1	1.3	24573000	0	10559000	0	9350000	4663600	0	0
S8GJZ6	40	40	40	tr|S8GJZ6|S8GJZ6_TOXGM Uncharacterized protein OS=Toxoplasma gondii (strain ATCC 50611 / Me49) OX=508771 GN=TGME49_297745 PE=4 SV=1	1	40	40	40	18	20	20	25	17	18	20	20	25	17	18	20	20	25	17	16.4	16.4	16.4	413.77	3867	3867	0	96.993	By MS/MS	By MS/MS	By MS/MS	By MS/MS	By MS/MS	7.1	8.2	8	10.2	6.4	538090000	115410000	115370000	172610000	101060000	33645000	21870000	19941000
S8GK09	5	5	5	tr|S8GK09|S8GK09_TOXGM Mitogen-activated protein kinase OS=Toxoplasma gondii (strain ATCC 50611 / Me49) OX=508771 GN=TGME49_233010 PE=3 SV=1	1	5	5	5	1	1	1	3	4	1	1	1	3	4	1	1	1	3	4	10	10	10	73.112	678	678	0	9.1144	By matching	By matching	By MS/MS	By MS/MS	By MS/MS	1.6	1.6	2.4	5.8	7.7	34782000	1509900	1174600	0	25355000	6742000	0	0
S8GK12	1	1	1	tr|S8GK12|S8GK12_TOXGM Rhoptry neck protein RON6 OS=Toxoplasma gondii (strain ATCC 50611 / Me49) OX=508771 GN=RON6 PE=4 SV=1	1	1	1	1	1	0	1	1	1	1	0	1	1	1	1	0	1	1	1	1	1	1	238.61	2265	2265	0	8.1838	By MS/MS		By MS/MS	By MS/MS	By MS/MS	1	0	1	1	1	23813000	0	0	13195000	7999400	2618800	0	0
S8GK56	10	10	10	tr|S8GK56|S8GK56_TOXGM Chorein_N domain-containing protein OS=Toxoplasma gondii (strain ATCC 50611 / Me49) OX=508771 GN=TGME49_232080 PE=4 SV=1	1	10	10	10	0	1	1	6	8	0	1	1	6	8	0	1	1	6	8	1.3	1.3	1.3	1101.1	10329	10329	0	12.603		By matching	By MS/MS	By MS/MS	By MS/MS	0	0.1	0.1	0.8	1.1	25820000	0	1081800	0	13699000	11040000	0	0
S8GKG7	6	6	6	tr|S8GKG7|S8GKG7_TOXGM Uncharacterized protein OS=Toxoplasma gondii (strain ATCC 50611 / Me49) OX=508771 GN=TGME49_230160 PE=4 SV=1	1	6	6	6	6	6	4	4	4	6	6	4	4	4	6	6	4	4	4	60.6	60.6	60.6	15.944	142	142	0	39.857	By MS/MS	By MS/MS	By MS/MS	By MS/MS	By MS/MS	60.6	60.6	44.4	42.3	44.4	565350000	143440000	128750000	176090000	85713000	31354000	46674000	44960000
S8GKQ4	3	3	3	tr|S8GKQ4|S8GKQ4_TOXGM Aldo-keto reductase OS=Toxoplasma gondii (strain ATCC 50611 / Me49) OX=508771 GN=TGME49_208040 PE=4 SV=1	1	3	3	3	1	1	1	2	0	1	1	1	2	0	1	1	1	2	0	2.5	2.5	2.5	156.17	1425	1425	0	9.5671	By MS/MS	By matching	By matching	By MS/MS		0.8	0.8	0.8	1.7	0	12612000	5614300	3598600	1293900	2105600	0	0	0
S8GKS3	15	15	15	tr|S8GKS3|S8GKS3_TOXGM Apical membrane antigen AMA1 OS=Toxoplasma gondii (strain ATCC 50611 / Me49) OX=508771 GN=TGME49_255260 PE=1 SV=1	1	15	15	15	11	11	11	14	14	11	11	11	14	14	11	11	11	14	14	30.6	30.6	30.6	63.02	569	569	0	125.61	By MS/MS	By MS/MS	By MS/MS	By MS/MS	By MS/MS	23.9	25.3	25.3	30.1	29.9	2722300000	504220000	480280000	583790000	783180000	370790000	114870000	99443000
S8GKV7	19	19	19	tr|S8GKV7|S8GKV7_TOXGM Uncharacterized protein OS=Toxoplasma gondii (strain ATCC 50611 / Me49) OX=508771 GN=TGME49_207370 PE=4 SV=1	1	19	19	19	11	13	11	13	12	11	13	11	13	12	11	13	11	13	12	21.1	21.1	21.1	143.07	1373	1373	0	230.68	By MS/MS	By MS/MS	By MS/MS	By MS/MS	By MS/MS	12.2	14.3	12.9	15	13.6	406410000	88270000	74937000	115140000	89210000	38850000	23458000	18340000
S8GL66	8	8	8	tr|S8GL66|S8GL66_TOXGM Eukaryotic translation initiation factor 3 subunit C OS=Toxoplasma gondii (strain ATCC 50611 / Me49) OX=508771 GN=TGME49_294620 PE=3 SV=1	1	8	8	8	3	6	4	4	4	3	6	4	4	4	3	6	4	4	4	11.6	11.6	11.6	109.19	971	971	0	27.661	By MS/MS	By MS/MS	By MS/MS	By MS/MS	By MS/MS	3.5	8.9	5.1	6.4	5.4	148100000	21305000	42644000	41714000	28230000	14202000	12359000	12244000
S8GLC5	6	6	6	tr|S8GLC5|S8GLC5_TOXGM Heat shock protein 101, putative OS=Toxoplasma gondii (strain ATCC 50611 / Me49) OX=508771 GN=TGME49_257990 PE=3 SV=1	1	6	6	6	2	2	2	5	2	2	2	2	5	2	2	2	2	5	2	9.1	9.1	9.1	104.3	927	927	0	11.097	By matching	By MS/MS	By MS/MS	By MS/MS	By MS/MS	3.8	3.8	3	6.7	3.8	37840000	6497900	6648700	7751700	12167000	4774800	4726500	4934600
S8GLL7	1	1	1	tr|S8GLL7|S8GLL7_TOXGM Uncharacterized protein OS=Toxoplasma gondii (strain ATCC 50611 / Me49) OX=508771 GN=TGME49_259720 PE=4 SV=1	1	1	1	1	0	0	0	1	1	0	0	0	1	1	0	0	0	1	1	1.2	1.2	1.2	105.89	976	976	0	3.2455				By MS/MS	By MS/MS	0	0	0	1.2	1.2	2634900	0	0	0	2634900	0	0	0
S8GLX9	3	3	3	tr|S8GLX9|S8GLX9_TOXGM Uncharacterized protein OS=Toxoplasma gondii (strain ATCC 50611 / Me49) OX=508771 GN=TGME49_261450 PE=4 SV=1	1	3	3	3	0	0	0	3	3	0	0	0	3	3	0	0	0	3	3	5.7	5.7	5.7	119.31	1111	1111	0	6.4839				By MS/MS	By MS/MS	0	0	0	5.7	5.7	52467000	0	0	0	37361000	15106000	0	0
S8GML9	1	1	1	tr|S8GML9|S8GML9_TOXGM Glycerol-3-phosphate dehydrogenase OS=Toxoplasma gondii (strain ATCC 50611 / Me49) OX=508771 GN=TGME49_263730 PE=3 SV=1	1	1	1	1	0	0	0	1	0	0	0	0	1	0	0	0	0	1	0	2.9	2.9	2.9	71.502	653	653	0	2.6438				By MS/MS		0	0	0	2.9	0	4229600	0	0	0	4229600	0	0	0
S8GMR7	2	2	2	tr|S8GMR7|S8GMR7_TOXGM Uncharacterized protein OS=Toxoplasma gondii (strain ATCC 50611 / Me49) OX=508771 GN=TGME49_264140 PE=4 SV=1	1	2	2	2	0	0	0	2	0	0	0	0	2	0	0	0	0	2	0	0.6	0.6	0.6	653.44	6085	6085	0.0020619	2.0222				By MS/MS		0	0	0	0.6	0	2246700	0	0	0	2246700	0	0	0
S8GMT5	2	2	2	tr|S8GMT5|S8GMT5_TOXGM SWI2/SNF2 SRCAP/Ino80 OS=Toxoplasma gondii (strain ATCC 50611 / Me49) OX=508771 GN=TGME49_280800 PE=4 SV=1	1	2	2	2	1	2	1	1	1	1	2	1	1	1	1	2	1	1	1	1.9	1.9	1.9	316.98	2894	2894	0.0068898	1.7269	By MS/MS	By MS/MS	By MS/MS	By MS/MS	By MS/MS	0.3	1.9	0.3	0.3	0.3	2322300000	409670000	434170000	502510000	914280000	61637000	0	0
S8GMU2	2	2	2	tr|S8GMU2|S8GMU2_TOXGM HECT-domain (Ubiquitin-transferase) domain-containing protein OS=Toxoplasma gondii (strain ATCC 50611 / Me49) OX=508771 GN=TGME49_280660 PE=4 SV=1	1	2	2	2	2	2	1	0	1	2	2	1	0	1	2	2	1	0	1	0.3	0.3	0.3	1854.4	17226	17226	0.003992	1.7893	By MS/MS	By MS/MS	By MS/MS		By matching	0.3	0.3	0.3	0	0.1	797500000	249080000	310830000	236890000	0	700890	0	0
S8GMW2	13	13	13	tr|S8GMW2|S8GMW2_TOXGM Uncharacterized protein OS=Toxoplasma gondii (strain ATCC 50611 / Me49) OX=508771 GN=TGME49_280370 PE=4 SV=1	1	13	13	13	12	10	8	10	10	12	10	8	10	10	12	10	8	10	10	30.1	30.1	30.1	71.865	665	665	0	234.01	By MS/MS	By MS/MS	By MS/MS	By MS/MS	By MS/MS	30.1	26.2	20.5	23.2	23.2	475310000	148640000	89638000	125580000	62900000	48551000	35219000	23102000
S8GMY7	31	31	31	tr|S8GMY7|S8GMY7_TOXGM Dihydrolipoamide acetyltransferase component of pyruvate dehydrogenase complex OS=Toxoplasma gondii (strain ATCC 50611 / Me49) OX=508771 GN=PDHE2 PE=3 SV=1	1	31	31	31	22	22	22	27	26	22	22	22	27	26	22	22	22	27	26	45.5	45.5	45.5	96.878	929	929	0	323.31	By MS/MS	By MS/MS	By MS/MS	By MS/MS	By MS/MS	38.5	39.2	36.9	40.5	39.4	8756900000	1343800000	1510400000	1404500000	3533600000	964630000	233640000	251960000
S8GN97	3	3	3	tr|S8GN97|S8GN97_TOXGM Uncharacterized protein OS=Toxoplasma gondii (strain ATCC 50611 / Me49) OX=508771 GN=TGME49_204350 PE=4 SV=1	1	3	3	3	0	0	0	3	0	0	0	0	3	0	0	0	0	3	0	3.6	3.6	3.6	148.06	1352	1352	0	4.348				By MS/MS		0	0	0	3.6	0	1380600	0	0	0	1380600	0	0	0
S8GNG2	5	5	5	tr|S8GNG2|S8GNG2_TOXGM RNA binding protein, putative OS=Toxoplasma gondii (strain ATCC 50611 / Me49) OX=508771 GN=TGME49_203540 PE=4 SV=1	1	5	5	5	4	4	4	3	3	4	4	4	3	3	4	4	4	3	3	7.3	7.3	7.3	118.79	1127	1127	0	15.722	By MS/MS	By MS/MS	By MS/MS	By MS/MS	By MS/MS	5.9	5.5	6.4	4.2	4.2	113640000	29756000	35624000	28601000	14150000	5512800	18542000	15431000
S8GNR6	3	3	3	tr|S8GNR6|S8GNR6_TOXGM Uncharacterized protein OS=Toxoplasma gondii (strain ATCC 50611 / Me49) OX=508771 GN=TGME49_202620 PE=4 SV=1	1	3	3	3	0	0	1	2	1	0	0	1	2	1	0	0	1	2	1	23.3	23.3	23.3	36.092	330	330	0	5.5764			By MS/MS	By MS/MS	By MS/MS	0	0	4.5	18.8	5.2	24440000	0	0	0	19075000	5365600	0	0
S8GNW3	8	8	8	tr|S8GNW3|S8GNW3_TOXGM Uncharacterized protein OS=Toxoplasma gondii (strain ATCC 50611 / Me49) OX=508771 GN=TGME49_202200 PE=4 SV=1	1	8	8	8	2	1	1	8	5	2	1	1	8	5	2	1	1	8	5	13.6	13.6	13.6	87.042	793	793	0	15.823	By MS/MS	By MS/MS	By matching	By MS/MS	By MS/MS	2.9	1.4	1.4	13.6	8.2	136580000	4468300	4708400	8423100	90642000	28336000	0	0
S8GP08	4	4	4	tr|S8GP08|S8GP08_TOXGM Eukaryotic initiation factor-3 subunit 10, putative OS=Toxoplasma gondii (strain ATCC 50611 / Me49) OX=508771 GN=TGME49_201680 PE=4 SV=1	1	4	4	4	1	2	3	1	1	1	2	3	1	1	1	2	3	1	1	4.8	4.8	4.8	119.13	1033	1033	0	5.3317	By MS/MS	By MS/MS	By MS/MS	By MS/MS	By MS/MS	1.3	2.8	4.1	0.8	0.8	41260000	6762500	7502100	20115000	3887700	2993300	0	0
S8GP32	5	5	5	tr|S8GP32|S8GP32_TOXGM Uncharacterized protein OS=Toxoplasma gondii (strain ATCC 50611 / Me49) OX=508771 GN=TGME49_201270 PE=4 SV=1	1	5	5	5	0	0	0	5	3	0	0	0	5	3	0	0	0	5	3	7.5	7.5	7.5	103.7	964	964	0	9.6573				By MS/MS	By MS/MS	0	0	0	7.5	4.6	64239000	0	0	0	45640000	18599000	0	0
S8GP80	9	9	9	tr|S8GP80|S8GP80_TOXGM Uncharacterized protein OS=Toxoplasma gondii (strain ATCC 50611 / Me49) OX=508771 GN=TGME49_282070 PE=4 SV=1	1	9	9	9	6	7	6	0	0	6	7	6	0	0	6	7	6	0	0	12.4	12.4	12.4	124.83	1172	1172	0	30.979	By MS/MS	By MS/MS	By MS/MS			8.4	9.3	8.9	0	0	157930000	40786000	52419000	64721000	0	0	13877000	23299000
S8GPP3	4	4	4	tr|S8GPP3|S8GPP3_TOXGM Ribosomal protein RPL24 OS=Toxoplasma gondii (strain ATCC 50611 / Me49) OX=508771 GN=RPL24 PE=3 SV=1	1	4	4	4	4	4	4	3	3	4	4	4	3	3	4	4	4	3	3	10.3	10.3	10.3	32.693	291	291	0	14.693	By MS/MS	By MS/MS	By MS/MS	By MS/MS	By MS/MS	10.3	10.3	10.3	7.6	7.6	4909800000	1030400000	553950000	978090000	1744500000	602860000	548500000	531520000
S8GPW1	4	4	4	tr|S8GPW1|S8GPW1_TOXGM MIZ/SP-RING zinc finger domain-containing protein OS=Toxoplasma gondii (strain ATCC 50611 / Me49) OX=508771 GN=TGME49_244910 PE=4 SV=1	1	4	4	4	1	1	1	2	1	1	1	1	2	1	1	1	1	2	1	4.2	4.2	4.2	145.17	1304	1304	0	4.8054	By MS/MS	By MS/MS	By MS/MS	By MS/MS	By matching	1	1	0.9	2.3	1.1	12176000	4850700	3400900	0	2728600	1195600	0	0
S8GQ34	22	22	22	tr|S8GQ34|S8GQ34_TOXGM AP complex subunit beta OS=Toxoplasma gondii (strain ATCC 50611 / Me49) OX=508771 GN=TGME49_240870 PE=3 SV=1	1	22	22	22	16	14	14	10	9	16	14	14	10	9	16	14	14	10	9	29.3	29.3	29.3	101.99	924	924	0	86.459	By MS/MS	By MS/MS	By MS/MS	By MS/MS	By MS/MS	23.8	21.4	21.6	11.7	11.9	988500000	264190000	236180000	295250000	131800000	61079000	61992000	82309000
S8GQS8	3	3	3	tr|S8GQS8|S8GQS8_TOXGM Uncharacterized protein OS=Toxoplasma gondii (strain ATCC 50611 / Me49) OX=508771 GN=TGME49_285210 PE=4 SV=1	1	3	3	3	1	2	2	0	0	1	2	2	0	0	1	2	2	0	0	3.6	3.6	3.6	137.93	1261	1261	0	5.7696	By MS/MS	By MS/MS	By MS/MS			1.7	2.7	2.7	0	0	27183000	8497100	8679300	10007000	0	0	0	0
S8GR18	15	15	15	tr|S8GR18|S8GR18_TOXGM Microtubule associated protein SPM2 OS=Toxoplasma gondii (strain ATCC 50611 / Me49) OX=508771 GN=SPM2 PE=4 SV=1	1	15	15	15	11	12	9	9	6	11	12	9	9	6	11	12	9	9	6	54.3	54.3	54.3	39.613	357	357	0	86.419	By MS/MS	By MS/MS	By MS/MS	By MS/MS	By MS/MS	43.7	46.8	36.4	34.2	21.6	1202900000	270250000	194240000	398770000	235220000	104430000	72728000	68311000
S8GRB2	2	2	2	tr|S8GRB2|S8GRB2_TOXGM Uncharacterized protein OS=Toxoplasma gondii (strain ATCC 50611 / Me49) OX=508771 GN=TGME49_220240 PE=4 SV=1	1	2	2	2	2	2	0	1	0	2	2	0	1	0	2	2	0	1	0	5.7	5.7	5.7	54.102	526	526	0	2.7309	By MS/MS	By MS/MS		By matching		5.7	5.7	0	2.1	0	17808000	3948500	7322200	0	6537200	0	0	0
S8GRH6	3	3	3	tr|S8GRH6|S8GRH6_TOXGM Uncharacterized protein OS=Toxoplasma gondii (strain ATCC 50611 / Me49) OX=508771 GN=TGME49_212960 PE=3 SV=1	1	3	3	3	0	0	0	2	2	0	0	0	2	2	0	0	0	2	2	8.9	8.9	8.9	47.54	417	417	0	5.3113				By MS/MS	By MS/MS	0	0	0	6.7	4.8	9420600	0	0	0	7407900	2012700	0	0
S8GRI2	6	6	6	tr|S8GRI2|S8GRI2_TOXGM Uncharacterized protein OS=Toxoplasma gondii (strain ATCC 50611 / Me49) OX=508771 GN=TGME49_213010 PE=4 SV=1	1	6	6	6	1	1	0	6	5	1	1	0	6	5	1	1	0	6	5	7.6	7.6	7.6	114.88	1036	1036	0	10.761	By matching	By MS/MS		By MS/MS	By MS/MS	0.9	0.9	0	7.6	6.5	52464000	3556300	2312300	0	36549000	10046000	0	0
S8GRL1	75	75	75	tr|S8GRL1|S8GRL1_TOXGM Surface antigen repeat-containing protein OS=Toxoplasma gondii (strain ATCC 50611 / Me49) OX=508771 GN=TGME49_213392 PE=4 SV=1	1	75	75	75	26	23	27	70	69	26	23	27	70	69	26	23	27	70	69	38.4	38.4	38.4	253.28	2315	2315	0	323.31	By MS/MS	By MS/MS	By MS/MS	By MS/MS	By MS/MS	14.9	13.3	17.5	35.8	35.1	4521900000	210440000	179450000	322810000	2497000000	1312200000	28661000	26271000
S8GS44	2	2	2	tr|S8GS44|S8GS44_TOXGM RNA recognition motif-containing protein OS=Toxoplasma gondii (strain ATCC 50611 / Me49) OX=508771 GN=TGME49_211420 PE=4 SV=1	1	2	2	2	1	1	0	2	2	1	1	0	2	2	1	1	0	2	2	14	14	14	20.398	171	171	0	4.2017	By MS/MS	By matching		By MS/MS	By MS/MS	8.2	8.2	0	14	14	148040000	4245400	3174700	0	88844000	51774000	0	0
S8GSM3	3	3	3	tr|S8GSM3|S8GSM3_TOXGM Cold-shock DNA-binding domain-containing protein OS=Toxoplasma gondii (strain ATCC 50611 / Me49) OX=508771 GN=TGME49_320600 PE=4 SV=1	1	3	3	3	0	0	1	1	3	0	0	1	1	3	0	0	1	1	3	14.4	14.4	14.4	23.06	209	209	0	10.592			By matching	By MS/MS	By MS/MS	0	0	5.3	9.1	14.4	27103000	0	0	9091800	3524400	14487000	0	0
S8GSZ6	1	1	1	tr|S8GSZ6|S8GSZ6_TOXGM Uncharacterized protein OS=Toxoplasma gondii (strain ATCC 50611 / Me49) OX=508771 GN=TGME49_254570 PE=4 SV=1	1	1	1	1	0	1	0	0	0	0	1	0	0	0	0	1	0	0	0	0.7	0.7	0.7	221.18	1972	1972	0	8.2765		By MS/MS				0	0.7	0	0	0	0	0	0	0	0	0	0	0
S8GT06	7	7	7	tr|S8GT06|S8GT06_TOXGM Uncharacterized protein OS=Toxoplasma gondii (strain ATCC 50611 / Me49) OX=508771 GN=TGME49_254470 PE=4 SV=1	1	7	7	7	3	3	5	4	0	3	3	5	4	0	3	3	5	4	0	15.3	15.3	15.3	80.477	732	732	0	14.181	By MS/MS	By MS/MS	By MS/MS	By MS/MS		5.7	8.3	11.7	9.2	0	53196000	8180000	11375000	29276000	4364800	0	4794600	6412100
S8GTD8	22	22	22	tr|S8GTD8|S8GTD8_TOXGM Uncharacterized protein OS=Toxoplasma gondii (strain ATCC 50611 / Me49) OX=508771 GN=TGME49_253370 PE=4 SV=1	1	22	22	22	2	5	5	21	17	2	5	5	21	17	2	5	5	21	17	17.3	17.3	17.3	216.51	1981	1981	0	82.421	By matching	By MS/MS	By MS/MS	By MS/MS	By MS/MS	1.4	3.7	3.4	16.5	12.4	281210000	15667000	26244000	24803000	134660000	79832000	6947500	8215600
S8GTL7	11	11	11	tr|S8GTL7|S8GTL7_TOXGM Uncharacterized protein OS=Toxoplasma gondii (strain ATCC 50611 / Me49) OX=508771 GN=TGME49_275650 PE=4 SV=1	1	11	11	11	0	2	0	9	8	0	2	0	9	8	0	2	0	9	8	18.6	18.6	18.6	101.16	877	877	0	15.846		By MS/MS		By MS/MS	By MS/MS	0	3.8	0	15.2	13.3	118500000	0	5065900	0	94476000	18960000	0	9407500
S8GTN7	1	1	1	tr|S8GTN7|S8GTN7_TOXGM Uncharacterized protein OS=Toxoplasma gondii (strain ATCC 50611 / Me49) OX=508771 GN=TGME49_275990 PE=4 SV=1	1	1	1	1	0	1	0	0	1	0	1	0	0	1	0	1	0	0	1	2.2	2.2	2.2	126.24	1174	1174	0.0040241	1.8335		By matching			By MS/MS	0	2.2	0	0	2.2	2955200	0	1817600	0	0	1137600	0	0
S8GTP2	5	5	5	tr|S8GTP2|S8GTP2_TOXGM ADP ribosylation factor ARF1 OS=Toxoplasma gondii (strain ATCC 50611 / Me49) OX=508771 GN=ARF1 PE=4 SV=1	1	5	5	5	4	4	3	3	4	4	4	3	3	4	4	4	3	3	4	10.8	10.8	10.8	62.072	554	554	0	12.949	By MS/MS	By MS/MS	By MS/MS	By MS/MS	By MS/MS	8.1	8.1	6.3	6.1	8.8	167850000	32492000	42470000	45341000	31926000	15620000	12798000	17894000
S8GTQ4	2	2	2	tr|S8GTQ4|S8GTQ4_TOXGM Uncharacterized protein OS=Toxoplasma gondii (strain ATCC 50611 / Me49) OX=508771 GN=TGME49_220900 PE=4 SV=1	1	2	2	2	1	1	1	1	0	1	1	1	1	0	1	1	1	1	0	3.1	3.1	3.1	78.151	706	706	0	9.8829	By MS/MS	By MS/MS	By MS/MS	By matching		1.7	1.7	1.4	1.7	0	6923800	2540000	3308300	0	1075500	0	0	0
S8GTQ9;S8FZ59	2;1	2;1	2;1	tr|S8GTQ9|S8GTQ9_TOXGM Uncharacterized protein OS=Toxoplasma gondii (strain ATCC 50611 / Me49) OX=508771 GN=TGME49_220950 PE=4 SV=1;tr|S8FZ59|S8FZ59_TOXGM Uncharacterized protein OS=Toxoplasma gondii (strain ATCC 50611 / Me49) OX=508771 GN=TGME49_323110 PE	2	2	2	2	0	0	0	2	2	0	0	0	2	2	0	0	0	2	2	11.8	11.8	11.8	38.555	363	363;337	0	5.6457				By MS/MS	By MS/MS	0	0	0	11.8	11.8	52769000	0	0	0	36990000	15780000	0	0
S8GTS7	6	6	6	tr|S8GTS7|S8GTS7_TOXGM DNA topoisomerase (ATP-hydrolyzing) OS=Toxoplasma gondii (strain ATCC 50611 / Me49) OX=508771 GN=TGME49_221330 PE=3 SV=1	1	6	6	6	0	0	0	6	5	0	0	0	6	5	0	0	0	6	5	4.8	4.8	4.8	176.51	1597	1597	0	10.332				By MS/MS	By MS/MS	0	0	0	4.8	3.9	27886000	0	0	0	20555000	7331300	0	0
S8GTT2	3	3	3	tr|S8GTT2|S8GTT2_TOXGM Alba 1 OS=Toxoplasma gondii (strain ATCC 50611 / Me49) OX=508771 GN=TGME49_221380 PE=4 SV=1	1	3	3	3	3	3	0	2	2	3	3	0	2	2	3	3	0	2	2	11.7	11.7	11.7	27.228	247	247	0	4.7367	By MS/MS	By MS/MS		By MS/MS	By MS/MS	11.7	11.7	0	7.7	7.7	158620000	36715000	27719000	0	77947000	16241000	14008000	10357000
S8GTW2	5	5	5	tr|S8GTW2|S8GTW2_TOXGM Uncharacterized protein OS=Toxoplasma gondii (strain ATCC 50611 / Me49) OX=508771 GN=TGME49_221675 PE=4 SV=1	1	5	5	5	0	0	0	5	4	0	0	0	5	4	0	0	0	5	4	6.7	6.7	6.7	156.54	1430	1430	0	41.699				By MS/MS	By MS/MS	0	0	0	6.7	5.7	96943000	0	0	0	75618000	21324000	0	0
S8GU09	21	21	21	tr|S8GU09|S8GU09_TOXGM Uncharacterized protein OS=Toxoplasma gondii (strain ATCC 50611 / Me49) OX=508771 GN=TGME49_222300 PE=4 SV=1	1	21	21	21	1	2	2	21	11	1	2	2	21	11	1	2	2	21	11	20.6	20.6	20.6	159.73	1476	1476	0	74.569	By matching	By matching	By matching	By MS/MS	By MS/MS	1.1	2	1.8	20.6	11.4	301940000	3401800	8988400	13976000	242950000	32628000	0	2147500
S8GU77	1	1	1	tr|S8GU77|S8GU77_TOXGM Uncharacterized protein OS=Toxoplasma gondii (strain ATCC 50611 / Me49) OX=508771 GN=TGME49_297270 PE=4 SV=1	1	1	1	1	0	0	0	1	0	0	0	0	1	0	0	0	0	1	0	5.5	5.5	5.5	53.369	491	491	0	8.8531				By MS/MS		0	0	0	5.5	0	6853200	0	0	0	6853200	0	0	0
S8GUE1	4	4	4	tr|S8GUE1|S8GUE1_TOXGM Single-strand binding protein OS=Toxoplasma gondii (strain ATCC 50611 / Me49) OX=508771 GN=TGME49_297940 PE=3 SV=1	1	4	4	4	0	0	0	4	4	0	0	0	4	4	0	0	0	4	4	12.5	12.5	12.5	60.318	568	568	0	10.302				By MS/MS	By MS/MS	0	0	0	12.5	12.5	47088000	0	0	0	39741000	7346700	0	0
S8GUL9	4	4	4	tr|S8GUL9|S8GUL9_TOXGM Splicing factor, arginine/serine-rich 1 OS=Toxoplasma gondii (strain ATCC 50611 / Me49) OX=508771 GN=TGME49_209850 PE=4 SV=1	1	4	4	4	0	0	0	4	4	0	0	0	4	4	0	0	0	4	4	3.4	3.4	3.4	168.19	1389	1389	0	5.406				By MS/MS	By MS/MS	0	0	0	3.4	3.4	57440000	0	0	0	31809000	25631000	0	0
S8GUS3	3	3	3	tr|S8GUS3|S8GUS3_TOXGM Uncharacterized protein OS=Toxoplasma gondii (strain ATCC 50611 / Me49) OX=508771 GN=TGME49_209108 PE=4 SV=1	1	3	3	3	1	2	3	0	0	1	2	3	0	0	1	2	3	0	0	13.8	13.8	13.8	41.013	400	400	0	10.246	By matching	By MS/MS	By MS/MS			5	9.5	13.8	0	0	29281000	10742000	11995000	6543500	0	0	0	0
S8GUT9	1	1	1	tr|S8GUT9|S8GUT9_TOXGM DEAD/DEAH box helicase domain-containing protein OS=Toxoplasma gondii (strain ATCC 50611 / Me49) OX=508771 GN=TGME49_208842 PE=4 SV=1	1	1	1	1	0	0	0	1	1	0	0	0	1	1	0	0	0	1	1	0.7	0.7	0.7	202.9	1844	1844	0.0020555	2.0085				By MS/MS	By matching	0	0	0	0.7	0.7	7657300	0	0	0	6084500	1572800	0	0
[truncated: 22 more columns]

## Sheet: Saint analysis
PreyGene	Spec	SpecSum	AvgSpec	NumReplicates	ctrlCounts	AvgP	MaxP	TopoAvgP	TopoMaxP	SaintScore	logOddsScore	FoldChange	BFDR	Gene.ID	Product.Description
TGME49_311230	18|19|15	52	17.33	3	0|0	1	1	1	1	1	22.03	173.33	0	TGME49_311230	hypothetical protein
TGME49_297070	7|6|9	22	7.33	3	0|0	1	1	1	1	1	8.16	73.33	0	TGME49_297070	hypothetical protein
TGME49_213040	7|5|7	19	6.33	3	0|0	1	1	1	1	1	6.52	63.33	0	TGME49_213040	hypothetical protein
TGME49_282070	6|7|6	19	6.33	3	0|0	1	1	1	1	1	8.16	63.33	0	TGME49_282070	hypothetical protein
TGME49_314370	5|7|6	18	6	3	0|0	1	1	1	1	1	6.52	60	0	TGME49_314370	hypothetical protein
TGME49_237290	5|5|5	15	5	3	0|0	1	1	1	1	1	6.52	50	0	TGME49_237290	hypothetical protein
TGME49_294730	3|5|6	14	4.67	3	0|0	0.99	1	0.99	1	0.99	3.1	46.67	0	TGME49_294730	hypothetical protein
TGME49_246590	5|5|3	13	4.33	3	0|0	0.98	1	0.98	1	0.98	3.1	43.33	0	TGME49_246590	hypothetical protein
TGME49_297120	3|5|4	12	4	3	0|0	0.98	1	0.98	1	0.98	3.1	40	0	TGME49_297120	hypothetical protein
TGME49_214880	4|5|3	12	4	3	0|0	0.98	1	0.98	1	0.98	3.1	40	0	TGME49_214880	hypothetical protein
TGME49_254630	22|21|15	58	19.33	3	1|0	1	1	1	1	1	16.94	38.67	0	TGME49_254630	CMGC kinase
TGME49_262150	2|3|6	11	3.67	3	0|0	0.91	1	0.91	1	0.91	1.25	36.67	0.01	TGME49_262150	kelch repeat and K+ channel tetramerisation domain containing protein
TGME49_266630	3|2|4	9	3	3	0|0	0.91	0.99	0.91	0.99	0.91	1.25	30	0.01	TGME49_266630	hypothetical protein
TGME49_287500	3|2|4	9	3	3	0|0	0.91	0.99	0.91	0.99	0.91	1.25	30	0.01	TGME49_287500	T complex chaperonin, putative
TGME49_306430	1|3|4	8	2.67	3	0|0	0.65	0.99	0.65	0.99	0.65	-0.78	26.67	0.12	TGME49_306430	hypothetical protein
TGME49_248360	1|3|3	7	2.33	3	0|0	0.64	0.96	0.64	0.96	0.64	-0.78	23.33	0.13	TGME49_248360	hypothetical protein
TGME49_320080	4|2|1	7	2.33	3	0|0	0.59	0.99	0.59	0.99	0.59	-0.78	23.33	0.14	TGME49_320080	hypothetical protein
TGME49_277710	2|2|3	7	2.33	3	0|0	0.84	0.96	0.84	0.96	0.84	1.25	23.33	0.03	TGME49_277710	hypothetical protein
TGME49_289710	2|2|3	7	2.33	3	0|0	0.84	0.96	0.84	0.96	0.84	1.25	23.33	0.03	TGME49_289710	AP2 domain transcription factor AP2IX-5
TGME49_313790	2|1|4	7	2.33	3	0|0	0.59	0.99	0.59	0.99	0.59	-0.78	23.33	0.14	TGME49_313790	hypothetical protein
TGME49_290180	2|2|3	7	2.33	3	0|0	0.84	0.96	0.84	0.96	0.84	1.25	23.33	0.03	TGME49_290180	AP2 domain transcription factor AP2IX-6
TGME49_267350	2|2|2	6	2	3	0|0	0.78	0.78	0.78	0.78	0.78	1.25	20	0.06	TGME49_267350	LSM domain-containing protein
TGME49_318410	1|3|2	6	2	3	0|0	0.58	0.96	0.58	0.96	0.58	-0.78	20	0.15	TGME49_318410	TCP-1 chaperonin, putative
TGME49_272910	2|2|2	6	2	3	0|0	0.78	0.78	0.78	0.78	0.78	1.25	20	0.06	TGME49_272910	T-complex protein 1 delta subunit
TGME49_278780	2|2|2	6	2	3	0|0	0.78	0.78	0.78	0.78	0.78	1.25	20	0.06	TGME49_278780	hypothetical protein
TGME49_213388	3|2|1	6	2	3	0|0	0.58	0.96	0.58	0.96	0.58	-0.78	20	0.15	TGME49_213388	hypothetical protein
TGME49_225690	2|2|2	6	2	3	0|0	0.78	0.78	0.78	0.78	0.78	1.25	20	0.06	TGME49_225690	hypothetical protein
TGME49_252510	3|1|2	6	2	3	0|0	0.58	0.96	0.58	0.96	0.58	-0.78	20	0.15	TGME49_252510	hypothetical protein
TGME49_209108	1|2|3	6	2	3	0|0	0.58	0.96	0.58	0.96	0.58	-0.78	20	0.15	TGME49_209108	hypothetical protein
TGME49_313780	2|2|1	5	1.67	3	0|0	0.52	0.78	0.52	0.78	0.52	-0.78	16.67	0.19	TGME49_313780	hypothetical protein
TGME49_205250	2|1|2	5	1.67	3	0|0	0.52	0.78	0.52	0.78	0.52	-0.78	16.67	0.19	TGME49_205250	rhoptry protein ROP18
TGME49_261000	1|2|2	5	1.67	3	0|0	0.52	0.78	0.52	0.78	0.52	-0.78	16.67	0.19	TGME49_261000	MutS domain V domain-containing protein
TGME49_314265	0|2|3	5	1.67	3	0|0	0.58	0.96	0.58	0.96	0.58	-3.29	16.67	0.15	TGME49_314265	hypothetical protein
TGME49_250810	2|2|1	5	1.67	3	0|0	0.52	0.78	0.52	0.78	0.52	-0.78	16.67	0.19	TGME49_250810	ribosomal protein RPL35
TGME49_285210	1|2|2	5	1.67	3	0|0	0.52	0.78	0.52	0.78	0.52	-0.78	16.67	0.19	TGME49_285210	hypothetical protein
TGME49_242290	1|2|1	4	1.33	3	0|0	0.26	0.78	0.26	0.78	0.26	-0.78	13.33	0.27	TGME49_242290	proteasome subunit alpha1, putative
TGME49_246950	1|1|2	4	1.33	3	0|0	0.26	0.78	0.26	0.78	0.26	-0.78	13.33	0.27	TGME49_246950	hypothetical protein
TGME49_253730	2|1|1	4	1.33	3	0|0	0.26	0.78	0.26	0.78	0.26	-0.78	13.33	0.27	TGME49_253730	importin-beta N-terminal domain-containing protein
TGME49_297180	2|1|1	4	1.33	3	0|0	0.26	0.78	0.26	0.78	0.26	-0.78	13.33	0.27	TGME49_297180	hypothetical protein
TGME49_213650	1|1|2	4	1.33	3	0|0	0.26	0.78	0.26	0.78	0.26	-0.78	13.33	0.27	TGME49_213650	ATP-binding domain 1 family protein
TGME49_272155	1|1|2	4	1.33	3	0|0	0.26	0.78	0.26	0.78	0.26	-0.78	13.33	0.27	TGME49_272155	hypothetical protein
TGME49_216220	1|1|1	3	1	3	0|0	0	0	0	0	0	-0.78	10	0.88	TGME49_216220	AP2 domain transcription factor AP2XI-5
TGME49_310900	1|0|2	3	1	3	0|0	0.26	0.78	0.26	0.78	0.26	-3.29	10	0.27	TGME49_310900	AP2 domain transcription factor AP2XI-2
TGME49_254030	1|1|1	3	1	3	0|0	0	0	0	0	0	-0.78	10	0.88	TGME49_254030	zinc finger CDGSH-type domain-containing protein
TGME49_311480	1|1|1	3	1	3	0|0	0	0	0	0	0	-0.78	10	0.88	TGME49_311480	hypothetical protein
TGME49_233520	1|1|1	3	1	3	0|0	0	0	0	0	0	-0.78	10	0.88	TGME49_233520	ATP-dependent RNA helicase
TGME49_251690	1|0|2	3	1	3	0|0	0.26	0.78	0.26	0.78	0.26	-3.29	10	0.27	TGME49_251690	seryl-tRNA synthetase, cytoplasmic, putative
TGME49_242680	1|1|1	3	1	3	0|0	0	0	0	0	0	-0.78	10	0.88	TGME49_242680	ribosomal protein RPL24e
TGME49_257470	1|1|1	3	1	3	0|0	0	0	0	0	0	-0.78	10	0.88	TGME49_257470	myosin J
TGME49_216630	1|1|1	3	1	3	0|0	0	0	0	0	0	-0.78	10	0.88	TGME49_216630	trigger factor protein, putative
TGME49_227000	0|1|2	3	1	3	0|0	0.26	0.78	0.26	0.78	0.26	-3.29	10	0.27	TGME49_227000	hypothetical protein
TGME49_229200	1|1|1	3	1	3	0|0	0	0	0	0	0	-0.78	10	0.88	TGME49_229200	hypothetical protein
TGME49_258070	1|1|1	3	1	3	0|0	0	0	0	0	0	-0.78	10	0.88	TGME49_258070	hypothetical protein
TGME49_314970	1|1|1	3	1	3	0|0	0	0	0	0	0	-0.78	10	0.88	TGME49_314970	root hair defective 3 gtp-binding protein (rhd3) protein
TGME49_224210	1|1|1	3	1	3	0|0	0	0	0	0	0	-0.78	10	0.88	TGME49_224210	hypothetical protein
TGME49_300290	1|1|1	3	1	3	0|0	0	0	0	0	0	-0.78	10	0.88	TGME49_300290	SNARE domain-containing protein
TGME49_227800	1|1|1	3	1	3	0|0	0	0	0	0	0	-0.78	10	0.88	TGME49_227800	EF hand domain-containing protein
TGME49_201700	6|4|3	13	4.33	3	0|1	0.7	0.98	0.7	0.98	0.7	-0.45	8.67	0.09	TGME49_201700	WD domain, G-beta repeat-containing protein
TGME49_253140	4|6|3	13	4.33	3	1|0	0.7	0.98	0.7	0.98	0.7	-0.45	8.67	0.09	TGME49_253140	hypothetical protein
TGME49_215890	1|0|1	2	0.67	3	0|0	0	0	0	0	0	-3.29	6.67	0.88	TGME49_215890	hypothetical protein
TGME49_280610	1|0|1	2	0.67	3	0|0	0	0	0	0	0	-3.29	6.67	0.88	TGME49_280610	signal recognition particle receptor alpha subunit
TGME49_230450	0|1|1	2	0.67	3	0|0	0	0	0	0	0	-3.29	6.67	0.88	TGME49_230450	bifunctional GMP synthase/glutamine amidotransferase protein
TGME49_250010	0|1|1	2	0.67	3	0|0	0	0	0	0	0	-3.29	6.67	0.88	TGME49_250010	Sad1 / UNC family C-terminal protein
TGME49_278975	0|1|1	2	0.67	3	0|0	0	0	0	0	0	-3.29	6.67	0.88	TGME49_278975	ICE family protease (caspase) p20 domain-containing protein
TGME49_225410	1|1|0	2	0.67	3	0|0	0	0	0	0	0	-3.29	6.67	0.88	TGME49_225410	histone H3 centromeric CENH3
TGME49_319900	1|0|1	2	0.67	3	0|0	0	0	0	0	0	-3.29	6.67	0.88	TGME49_319900	hypothetical protein
TGME49_219710	0|1|1	2	0.67	3	0|0	0	0	0	0	0	-3.29	6.67	0.88	TGME49_219710	hypothetical protein
TGME49_249530	1|1|0	2	0.67	3	0|0	0	0	0	0	0	-3.29	6.67	0.88	TGME49_249530	exportin 1, putative
TGME49_313270	1|0|1	2	0.67	3	0|0	0	0	0	0	0	-3.29	6.67	0.88	TGME49_313270	hypothetical protein
TGME49_285480	0|1|1	2	0.67	3	0|0	0	0	0	0	0	-3.29	6.67	0.88	TGME49_285480	hypothetical protein
TGME49_275860	0|1|1	2	0.67	3	0|0	0	0	0	0	0	-3.29	6.67	0.88	TGME49_275860	hypothetical protein
TGME49_216470	0|0|2	2	0.67	3	0|0	0.26	0.78	0.26	0.78	0.26	-3.29	6.67	0.27	TGME49_216470	hypothetical protein
TGME49_218960	0|0|2	2	0.67	3	0|0	0.26	0.78	0.26	0.78	0.26	-3.29	6.67	0.27	TGME49_218960	AP2 domain transcription factor AP2XII-1
TGME49_311400	0|0|2	2	0.67	3	0|0	0.26	0.78	0.26	0.78	0.26	-3.29	6.67	0.27	TGME49_311400	WD domain, G-beta repeat-containing protein
TGME49_253800	0|0|2	2	0.67	3	0|0	0.26	0.78	0.26	0.78	0.26	-3.29	6.67	0.27	TGME49_253800	ribosomal protein L15, putative
TGME49_209710	3|3|3	9	3	3	1|0	0.39	0.39	0.39	0.39	0.39	-0.45	6	0.23	TGME49_209710	ribosomal protein RPL28
TGME49_258090	6|6|6	18	6	3	1|1	0.8	0.8	0.8	0.8	0.8	1.39	6	0.05	TGME49_258090	hypothetical protein
TGME49_246130	5|5|7	17	5.67	3	1|1	0.67	0.93	0.67	0.93	0.67	0.18	5.67	0.11	TGME49_246130	serpin (serine proteinase inhibitor) superfamily protein
TGME49_270810	3|3|2	8	2.67	3	1|0	0.31	0.39	0.31	0.39	0.31	-1.79	5.33	0.24	TGME49_270810	hypothetical protein
TGME49_231070	8|7|8	23	7.67	3	1|2	0.84	0.9	0.84	0.9	0.84	1.03	5.11	0.02	TGME49_231070	protein kinase

## Sheet: gene expression_localization
	T gondii RH cell cycle microarray expression profiles determined hourly after thymidine synchronization.
Gene ID	AS	S-1	S-2	S-3	S-4	M/c-1	G-1	G-2	G-3	G-4	S-5	S-6	M/C-2	M/C-3	Predicted Location (TAGM-MAP)	Final Probability (TAGM-MAP)	comments	location summary
TGME49_214880	9.96	9.5	10.23	10.35	11.11	10.91	9.08	7.53	8.03	8.11	9.43	10.9	10.29	9.88	apical 1	1		cytoskeleton
TGME49_225690	9.59	8.35	9.4	9.57	10.73	10.78	8.62	7.17	7.5	7.71	8.95	10.5	9.76	9.28	apical 1	1		cytoskeleton
TGME49_227000	8.92	9.18	9.55	9.58	9.52	9.1	6.99	5.82	7.73	8.09	9.06	9.49	8.18	7.73	apical 1	1		cytoskeleton
TGME49_231070	9.46	9.91	10.38	10.37	10.42	9.97	7.98	6.84	8.34	8.57	9.65	10.47	9.09	8.69	IMC	0		cytoskeleton
TGME49_246950	8.35	8.33	8.59	8.92	8.83	8.52	7.49	7.37	7.23	7.58	8.2	8.59	7.68	7.59	apical 1	1		cytoskeleton
TGME49_258090	N/A	N/A	N/A	N/A	N/A	N/A	N/A	N/A	N/A	N/A	N/A	N/A	N/A	N/A	apical 1	1		cytoskeleton
TGME49_266630	9	8.33	9.1	9.62	10.08	9.67	7.96	6.83	6.52	7.51	8.77	9.98	9.03	8.65	apical 1	1		cytoskeleton
TGME49_278780	N/A	N/A	N/A	N/A	N/A	N/A	N/A	N/A	N/A	N/A	N/A	N/A	N/A	N/A	apical 1	1		cytoskeleton
TGME49_297180	7.18	6.72	7.25	7.52	8.62	8.83	7.11	5.45	5.37	5.48	6.45	7.99	8.07	7.43	apical 1	1		cytoskeleton
TGME49_311230	10.19	8.67	9.23	9.58	10.78	11.08	10.41	9.41	8.64	8.49	8.93	10.06	10.94	10.75	IMC	0		cytoskeleton
TGME49_311480	9.49	8.99	9.02	9.46	9.74	9.81	9.39	9.36	8.77	9.05	9.15	9.41	9.51	9.24	IMC	1		cytoskeleton
TGME49_319900	7.27	6.72	7.64	7.62	8.71	8.46	6.88	5.73	5.6	6	6.95	8.61	7.69	7.22	apical 1	1		cytoskeleton
TGME49_215890	7.04	7.33	7.12	6.8	6.46	7	6.4	6.58	7.19	6.99	6.97	6.69	6.52	6.45	cytosol	1		cytosol
TGME49_230450	9.15	9.22	8.28	8.56	8.9	9.14	10.09	10.21	9.56	9.44	8.95	8.51	9.54	9.61	cytosol	1		cytosol
TGME49_242290	10.14	10.59	10.45	10.18	9.59	9.58	10.08	10.43	10.56	10.75	10.61	10.26	9.94	10.02	20S proteasome	1		cytosol
TGME49_249530	9.39	9.82	9.34	8.73	8.41	8.86	9.47	9.58	9.82	9.89	9.59	9.15	9.23	9.24	cytosol	1		cytosol
TGME49_251690	10.33	10.37	10.16	9.65	9.61	9.73	10.96	11.13	10.85	10.77	10.32	9.99	10.65	10.72	cytosol	1		cytosol
TGME49_258070	8.79	8.95	9.05	8.6	8.05	8.29	8.7	8.81	9.17	8.94	8.9	8.58	8.47	8.67	cytosol	0.665		cytosol
TGME49_261000	8.39	8.97	8.89	8.33	7.92	8.17	8.24	8.44	9.1	9.17	9	8.68	7.89	8.15	cytosol	0.963		cytosol
TGME49_272910	9.96	10.46	10	9.64	9.2	9.61	10.45	10.62	10.7	10.7	10.39	9.89	10	10.1	cytosol	1		cytosol
TGME49_287500	10.14	10.83	10.56	9.7	9.36	9.33	10.36	10.47	11.07	10.88	10.68	10.22	10	10.21	cytosol	1		cytosol
TGME49_318410	10.03	10.74	10.56	9.97	9.5	9.49	10.31	10.57	10.88	10.94	10.74	10.46	10.05	10.26	cytosol	1		cytosol
TGME49_209710	9.26	9.81	9.23	9.01	8.4	8.74	9.69	9.99	10.11	9.83	9.47	8.97	9.03	9.24	N/A	N/A		N/A
TGME49_216470	7.07	7.49	7.39	7.39	6.86	7.06	7.23	7.65	7.67	7.23	7.16	6.95	7.2	7.32	N/A	N/A		N/A
TGME49_248360	11.27	11.77	11.5	11.35	10.5	10.66	10.83	11.46	11.64	11.72	11.63	11.09	10.86	11.08	N/A	N/A		N/A
TGME49_267350	6.46	6.21	6.7	5.99	6.8	5.95	7.42	6.72	6.28	7.45	6.99	6.97	7.2	7.19	N/A	N/A		N/A
TGME49_272155	7.44	7.93	7.66	7.03	6.6	6.67	7	7.13	7.86	7.63	7.42	7.3	6.83	6.95	N/A	N/A		N/A
TGME49_282070	9.11	8.9	9.89	9.62	10.37	9.52	7.91	6.35	7.47	8.09	9.21	10.46	9.06	8.76	N/A	N/A		N/A
TGME49_285210	5.5	6.02	5.73	5.72	5.37	4.91	5.12	5.43	5.72	5.74	5.84	5.39	5.2	5.15	N/A	N/A		N/A
TGME49_285480	6.51	6.84	6.5	5.95	6.04	6.09	6.83	6.59	7.39	7.1	6.9	6.49	6.44	6.69	N/A	N/A		N/A
TGME49_297120	9.8	10.01	10.57	10.37	9.82	9.25	7.49	6.45	9.48	9.71	10.63	10.78	8.96	8.73	N/A	N/A		N/A
TGME49_313780	10.09	10.13	10.46	10.84	10.98	10.77	8.84	7.45	7.96	8.69	9.97	11.11	9.97	9.71	N/A	N/A		N/A
TGME49_314370	4.83	5.7	5.91	5.5	5.36	4.9	4.69	4.83	5.41	5.38	5.38	5.58	4.82	4.91	N/A	N/A		N/A
TGME49_209108	N/A	N/A	N/A	N/A	N/A	N/A	N/A	N/A	N/A	N/A	N/A	N/A	N/A	N/A	nucleus - non-chromatin	0.988		nucleus
TGME49_213040	6.3	6.17	6.48	6.48	6.43	6.6	5.91	5.88	6.1	6.02	6.23	6.67	6.13	6.03	nucleus - chromatin	1	CENP	nucleus
TGME49_213388	N/A	N/A	N/A	N/A	N/A	N/A	N/A	N/A	N/A	N/A	N/A	N/A	N/A	N/A	nucleus - chromatin	2.2e-06		nucleus
TGME49_213650	8.11	7.45	7.2	7.72	8.03	8.42	8.64	8.67	8.02	7.83	7.63	7.27	8.78	8.5	nucleus - chromatin	0.993		nucleus
TGME49_216220	7.63	7.35	7.6	7.45	8.04	7.49	8.38	7.85	7.65	7.82	7.68	7.93	7.81	7.52	nucleus - chromatin	1	AP2 domain transcription factor AP2XI-5	nucleus
TGME49_218960	6.62	6.14	6.75	6.57	7.76	7	6.16	5.67	5.99	6.55	6.86	7.42	6.52	6.15	nucleus - chromatin	1		nucleus
TGME49_219710	7.29	7.42	7.12	6.92	7.08	7.08	7.59	7.49	7.26	7.54	7.42	7.26	7.47	7.51	nucleus - chromatin	0.937		nucleus
TGME49_224210	6.36	6.38	6.34	6.12	7.19	7.4	6.79	6.28	6.31	6.56	6.56	7.23	7.13	6.68	nucleus - chromatin	6.31e-11		nucleus
TGME49_225410	7.33	8	8.03	8.33	7.63	7.19	7.05	7.23	7.61	7.69	7.84	7.78	6.98	6.87	nucleus - chromatin	1	CENH3	nucleus
TGME49_227800	7.62	7.45	7.71	7.64	8.51	8.5	7.5	6.83	6.8	7.07	7.14	8.12	7.68	7.07	nucleus - chromatin	1		nucleus
TGME49_229200	7.62	8.27	7.98	7.95	7.5	7.23	6.6	7	7.43	7.91	7.99	8	6.97	7.14	nucleus (exp)	N/A	cyclin	nucleus
TGME49_233520	7.88	8.01	7.87	7.47	7.38	7.31	8.53	8.23	8	8.48	8.26	8.04	8.16	8.05	nucleus - non-chromatin	1		nucleus
TGME49_237290	4.39	4.32	4.4	4.28	4.47	4.38	4.75	4.54	4.39	4.59	4.52	4.53	4.44	4.36	nucleus - chromatin	0.996		nucleus
TGME49_242680	8.39	8.57	8.13	8.32	8.58	8.63	9.16	9.48	8.83	8.8	8.48	8.37	8.84	8.83	nucleus - non-chromatin	0.995		nucleus
TGME49_246590	7.45	7.42	7.86	7.8	7.59	7.04	6.86	6.67	6.93	7	7.26	7.41	6.97	7.09	nucleus - chromatin	0		nucleus
TGME49_252510	8.66	8.91	9.34	9.11	9.34	8.95	8.52	8.22	8.5	8.39	8.03	8.15	8.38	8.45	nucleus - chromatin	0.97		nucleus
TGME49_253140	7.75	8.52	9.01	8.97	9.03	8.3	6.33	5.43	6.59	6.94	7.82	8.6	7.44	7.1	nucleus - chromatin	7.19e-24		nucleus
TGME49_253730	8.45	9.03	8.73	7.97	7.74	7.87	8.62	8.62	9.05	9.15	8.81	8.53	8.2	8.29	cytosol-nucleus (exp)	1	importin-beta	nucleus
TGME49_254630	8.62	9.21	8.72	8.48	7.38	7.23	7.53	8.39	9.27	9.2	9.15	8.46	7.41	7.71	nucleus (exp)	N/A	Crk6	nucleus
TGME49_262150	7.56	8.3	8.53	8.44	8.62	8.06	6.75	6.65	7.58	7.48	8.07	8.61	7.35	6.95	nucleus - chromatin	4.73e-22		nucleus
TGME49_270810	N/A	N/A	N/A	N/A	N/A	N/A	N/A	N/A	N/A	N/A	N/A	N/A	N/A	N/A	nucleus - chromatin	1		nucleus
TGME49_277710	6.48	6.45	6.57	6.5	6.65	6.61	6.18	5.71	5.94	6.12	6.47	6.94	6.27	6.36	nucleus - chromatin	1		nucleus
TGME49_289710	7.97	7.94	7.96	7.57	7.37	7.15	7.38	7.41	7.85	8.42	8.37	8.46	7.4	7	nucleus (exp)	N/A	AP2IX-5, budding control	nucleus
TGME49_290180	7	7.2	6.66	6.53	6.97	7.23	7.43	7.62	7.56	7.12	6.83	6.68	7.36	7.42	nucleus (exp)	1	AP2 domain transcription factor AP2IX-6	nucleus
TGME49_294730	5.17	5.53	5.72	5.71	5.52	5.39	5.46	5.51	5.84	5.9	5.65	5.76	5.59	5.61	nucleus - chromatin	1		nucleus
TGME49_306430	7.09	7.3	7.27	6.73	6.88	6.97	7.35	7.29	7.46	7.41	7.23	7.46	7.31	7.37	nucleus - chromatin	1	Sas-6 centrosome	nucleus
TGME49_310900	6.56	6.05	5.92	6.09	6.38	6.24	7.03	6.65	6.11	6.52	6.41	6.42	6.78	6.75	nucleus - chromatin	1	AP2 domain transcription factor AP2XI-2	nucleus
TGME49_311400	9.18	9.32	9.14	8.49	9.22	9.13	9.12	8.47	9.01	9.24	8.84	9.18	9.15	9.01	nucleus - non-chromatin	1		nucleus
TGME49_313270	6.18	5.97	6.08	6	6.26	6.38	6.38	6.36	6.24	6.13	6.15	6.32	6.32	6.28	nucleus - chromatin	1		nucleus
TGME49_313790	8.25	8.54	8.65	8.34	8.03	7.59	7.72	7.87	8.57	8.55	8.42	8.56	7.81	7.93	nucleus - chromatin	0.988	CEP44, centrosome	nucleus
TGME49_314265	N/A	N/A	N/A	N/A	N/A	N/A	N/A	N/A	N/A	N/A	N/A	N/A	N/A	N/A	nucleus - chromatin	5.01e-14		nucleus
TGME49_320080	6.88	4.8	5.79	5.34	7.24	6.31	7.26	5.81	6.26	6.23	6.11	6.37	6.65	6.49	nucleus - chromatin	0.999		nucleus
TGME49_201700	7.17	7.99	7.87	7.32	7.12	7.19	7.41	7.21	7.87	7.99	7.71	7.76	7.31	7.16	nucleus - non-chromatin	1	nuclear pore	nucleus
TGME49_216630	5.95	6.42	5.79	5.37	5.05	4.86	5.7	5.64	6.33	6.33	5.76	5.57	5.21	5.24	apicoplast	1		organelle
TGME49_250010	8.51	8.95	8.72	8.35	7.5	7.47	8.06	8.24	8.85	9.36	9.2	8.69	7.8	8.06	ER	1.09e-10		organelle
TGME49_250810	12.35	12.67	12.36	12.44	12.09	12.35	12.66	12.94	12.58	12.73	12.53	12.36	12.56	12.64	60S ribosome	1.32e-07		organelle
TGME49_253800	7.11	7.19	7.09	6.75	6.76	6.92	7.56	7.55	7.59	7.52	7.34	6.86	7.16	7.11	mitochondrion - soluble	1		organelle
TGME49_254030	11.73	12.22	12.07	11.98	11.73	11.98	11.83	11.95	12.2	12	11.92	11.91	11.7	11.81	mitochondrion - membranes	1		organelle
TGME49_278975	4.97	4.94	5.19	5.39	5.44	4.94	5.05	4.87	5.42	5.08	5.41	5.8	4.96	4.92	apicoplast	2.18e-06		organelle
TGME49_280610	9.14	9.41	9.6	9.34	8.86	8.37	8.69	8.79	9.24	9.51	9.57	9.26	8.65	8.82	ER	1		organelle
TGME49_300290	6.93	7.93	7.88	7.72	6.88	6.43	6.22	6.66	7.79	7.55	7.59	7.65	6.28	6.02	Golgi	1		organelle
TGME49_314970	7.93	7.88	8.02	7.7	7.81	7.72	8.28	7.92	8.43	8.25	8.27	8.25	7.94	7.99	ER	1		organelle
TGME49_205250	13.1	13.15	13.52	13.65	13.67	13.32	11.6	10.68	11.78	11.97	12.95	13.41	12.8	12.4	rhoptries 1	1		organelle
TGME49_246130	11.58	10.14	10.61	10.96	11.9	11.91	11.74	11	10.73	10.44	10.64	11.28	11.88	11.81	dense granules	1		organelle
TGME49_257470	7.46	7.55	8.24	8.21	8.73	8.25	6.4	5.72	6.08	6.4	7.28	8.44	7.56	7.41	dense granules	5.22e-28		organelle
TGME49_275860	10.88	10.2	9.85	10.06	10.67	10.72	11.18	10.87	10.5	10.61	10.38	10.3	11.19	11.28	dense granules	0.533		organelle
TGME49_297070	11.58	11.19	11.92	12.23	12.05	11.18	9.48	8.23	9.29	10.42	11.73	12.3	11.1	10.91	rhoptries 2	1		organelle
