# Supplementary material for: Novel CRK-Cyclin Complex Controls Spindle Assembly Checkpoint in Toxoplasma Endodyogeny
Source: mBio. 2022 Feb 8;13(1):e03561-21. doi: 10.1128/mbio.03561-21 (PMC8822342; doi:10.1128/mbio.03561-21)
Supplement: TABLE S3 [file mbio.03561-21-st003.xlsx]

## Sheet: Proteome_Diff_Classes
	Normalized Intensity						Differential Calling																		Classfications of Differential calling
	LFQ.intensity.0min		LFQ.intensity.30min		LFQ.intensity.4hr		30min vs. 0h												4h vs.30min
Gene.ID	LFQ.Intensity.Control_0min.1	LFQ.Intensity.Control_0min.2	LFQ.Intensity.cyclin_30min.1	LFQ.Intensity.cyclin_30min.2	LFQ.Intensity.cyclin_4hr.1	LFQ.Intensity.cyclin_4hr.2	log2fc	log2fc.1	pValue	pValue.1	pADJ	pADJ.1	log2fc.2	log2fc.1.1	pValue.2	pValue.1.1	pADJ.2	pADJ.1.1	log2fc.3	log2fc.1.2	pValue.3	pValue.1.2	pADJ.3	pADJ.1.2	class_sigDF_wt_vs_30min	class_sigDF_wt_vs_4h	class_sigDF_min30_vs_4h	Gene.ID.1	Protein.Length	Gene.Name.or.Symbol	Product.Description
TGME49_316680	1.41919e+07	3.78382e+07	6.4616e+06	8.79131e+06	7.914e+06	8.2754e+06	-0.994711	-1.95275	0.00114384	2.0509e-06	0.00399851	2.56363e-05	-0.652902	-1.85166	0.040369	2.86778e-09	0.0906059	8.46988e-08	0.246724	-0.0755107	0.273353	0.368292	0.363376	0.415291	DOWN	DOWN	None	TGME49_316680	2780	N/A	RNA pseudouridine synthase superfamily protein
TGME49_213800	2.0979e+08	1.2207e+08	1.937e+08	1.1865e+08	3.027e+07	1.70595e+07	-0.11437	-0.0405518	0.395788	0.386472	0.439764	0.419717	-2.67513	-2.63706	6.4758e-16	3.10043e-21	5.94596e-15	1.4764e-20	-2.62587	-2.70613	2.22345e-23	1.07571e-22	5.61422e-22	2.15142e-21	None	DOWN	DOWN	TGME49_213800	177	N/A	protein phosphatase 2b regulatory subunit, putative
TGME49_217540	2.1067e+08	324730090	125400015	1.8401e+08	1.322e+08	1.519e+08	-0.742326	-0.814977	0.0220613	0.00602268	0.0530522	0.019428	-0.660073	-1.0809	0.00714615	0.000230703	0.0212283	0.00122637	0.0754087	-0.274483	0.418281	0.152935	0.449764	0.295954	DOWN	DOWN	None	TGME49_217540	351	N/A	RNA recognition motif-containing protein
TGME49_230180	8.1912e+07	9.4731e+07	4.0109e+07	5.4609e+07	3.3199e+07	3.8733e+07	-1.0064	-0.780144	0.0018459	0.00356421	0.00345251	0.00599975	-1.22876	-1.22654	6.70275e-06	5.60125e-06	1.44038e-05	1.03727e-05	-0.263212	-0.481628	0.17722	0.0242332	0.308608	0.0719869	DOWN	DOWN	None	TGME49_230180	542	N/A	hypothetical protein
TGME49_211030	691320046	6.9727e+08	410580141	3.7946e+08	4.3631e+08	4.5117e+08	-0.749803	-0.875478	0.0115106	0.00358333	0.0403947	0.0113099	-0.660295	-0.624617	0.0157565	0.0228826	0.0691914	0.0621892	0.0874165	0.248925	0.447389	0.264675	0.476746	0.400824	DOWN	DOWN	None	TGME49_211030	191	N/A	hypothetical protein
TGME49_258730	1.6727e+08	2.5291e+08	7.3843e+07	8.3192e+07	9.7946e+07	9.3904e+07	-1.16536	-1.58884	4.20803e-05	6.36098e-06	0.000193187	5.35382e-05	-0.753922	-1.4005	0.0114311	1.75716e-11	0.0288635	8.06695e-11	0.401249	0.172158	0.0783362	0.39314	0.170296	0.432022	DOWN	DOWN	None	TGME49_258730	151	N/A	hypothetical protein
TGME49_251710	2.01792e+07	2.00663e+07	5.65862e+06	2.5175e+06	6.8333e+06	5.0785e+06	-1.62249	-2.47671	4.73656e-06	4.98922e-13	4.78392e-05	5.03911e-11	-1.23246	-1.50728	0.000185322	1.1715e-05	0.00133696	0.000295804	0.224275	0.736718	0.299428	0.014234	0.378027	0.047921	DOWN	DOWN	None	TGME49_251710	340	N/A	hypothetical protein
TGME49_294980	4.4483e+07	7.3464e+07	2.109e+07	1.0827e+07	1.8258e+07	1.3982e+07	-1.03112	-2.62157	0.000142479	6.24473e-28	0.000339236	3.50399e-27	-1.15735	-2.16715	1.41429e-05	4.50667e-12	3.32193e-05	4.13794e-11	-0.194857	0.332983	0.227488	0.287147	0.33299	0.367113	DOWN	DOWN	None	TGME49_294980	270	N/A	hypothetical protein
TGME49_230880	2.96723e+07	2.47744e+07	9.9694e+06	1.0564e+07	9.8744e+06	1.1904e+07	-1.45648	-1.13435	0.000597189	0.00413696	0.00331772	0.0177767	-1.33984	-0.895598	0.00460069	0.00672043	0.0273335	0.0308529	-0.012185	0.154069	0.389211	0.43242	0.445651	0.445658	DOWN	DOWN	None	TGME49_230880	1049	N/A	hypothetical protein
TGME49_215980	1380700170	1399299066	9.6418e+08	9.88759e+08	7.2499e+08	589470276	-0.517429	-0.500446	0.0630231	0.0710702	0.146565	0.146492	-0.926489	-1.2429	0.00228388	0.00040273	0.0120204	0.00287665	-0.410687	-0.744893	0.0553546	0.00127001	0.190878	0.0158752	None	DOWN	None	TGME49_215980	210	N/A	hypothetical protein
TGME49_300280	6.1257e+08	4.8157e+08	2.761e+08	3.1375e+08	346330159	2.9246e+08	-1.14589	-0.616013	0.00143293	0.0461165	0.00895584	0.109801	-0.817234	-0.713637	0.0202773	0.0032171	0.0592921	0.0124972	0.325559	-0.100934	0.121403	0.31147	0.269785	0.403002	None	DOWN	None	TGME49_300280	169	N/A	LSM domain-containing protein
TGME49_233480	5772693954	6183203084	4617905069	4335403982	3477400505	3468699377	-0.321923	-0.512056	0.133321	0.104636	0.192363	0.20572	-0.730732	-0.833402	0.0133083	0.0158295	0.0453638	0.0532926	-0.409093	-0.321661	0.0872553	0.0718714	0.259199	0.240261	None	DOWN	None	TGME49_233480	372	SRS2	SAG-related sequence SRS29C
TGME49_238250	1049699346	1147300619	3.3911e+08	2.9826e+08	3.8592e+08	172119944	-1.62634	-1.93887	3.332e-07	3.36914e-07	4.20665e-06	8.42285e-06	-1.43642	-2.71521	1.15298e-06	2.90332e-17	1.45564e-05	5.8647e-16	0.185869	-0.788485	0.319849	0.00149897	0.460004	0.0150321	DOWN	DOWN	None	TGME49_238250	101	RPL36	ribosomal protein RPL36
TGME49_213350	3296901220	3896499277	1821100205	1185500371	1812800820	1469599562	-0.855831	-1.71556	0.00310865	2.04218e-05	0.0108267	0.000229178	-0.861797	-1.40489	0.00400688	0.000153378	0.0175954	0.00110652	-0.00658508	0.309615	0.467046	0.151174	0.497198	0.341979	DOWN	DOWN	None	TGME49_213350	150	RPS15	ribosomal protein RPS15
TGME49_224130	4.2563e+08	2.9965e+08	4.751e+08	7.9686e+08	1.302e+08	1.3641e+08	0.158166	1.40708	0.212613	3.34078e-05	0.337481	0.000281182	-1.68573	-1.11801	6.39928e-08	0.00014849	7.9991e-07	0.000833193	-1.85691	-2.53482	6.85369e-12	8.87725e-19	1.37074e-10	8.87725e-17	None	DOWN	DOWN	TGME49_224130	154	N/A	hypothetical protein
TGME49_252290	3.7094e+08	330059967	1.8495e+08	1.661e+08	1.6156e+08	1.4659e+08	-0.998892	-0.984991	0.0032396	0.00166392	0.0190565	0.0064637	-1.18392	-1.15448	7.59471e-05	9.51226e-05	0.000383533	0.00056514	-0.193581	-0.178746	0.232777	0.244033	0.352692	0.358833	DOWN	DOWN	None	TGME49_252290	545	N/A	importin alpha, putative
TGME49_312270	1916700206	1479600609	1536198937	8.0277e+08	8.9513e+08	4.0615e+08	-0.319013	-0.88106	0.152803	0.0042584	0.237433	0.0172039	-1.09584	-1.85729	0.000423546	2.63994e-07	0.00427781	6.59986e-06	-0.778305	-0.980654	0.00434809	9.90683e-05	0.0329179	0.00200118	None	DOWN	DOWN	TGME49_312270	400	ROP13	rhoptry protein ROP13
TGME49_246130	2.9802e+08	3.0252e+08	2.0559e+08	1.9174e+08	1.5957e+08	1.6835e+08	-0.532769	-0.654247	0.055916	0.0288569	0.108269	0.0662396	-0.888573	-0.834116	0.000570642	0.00314056	0.00248105	0.00961201	-0.362916	-0.186311	0.0880334	0.188943	0.222428	0.340772	None	DOWN	None	TGME49_246130	432	N/A	serpin (serine proteinase inhibitor) superfamily protein
TGME49_320210	6.1604e+08	5.5445e+08	4.0077e+08	3.1831e+08	2.9825e+08	2.843e+08	-0.618586	-0.798074	0.0730237	0.0148053	0.162275	0.0477591	-1.03894	-0.956151	0.00424888	0.00309266	0.0223625	0.011325	-0.424618	-0.162304	0.0596857	0.234061	0.175546	0.389797	None	DOWN	None	TGME49_320210	515	N/A	WD domain, G-beta repeat domain containing protein
TGME49_315320	1416100719	1000100042	1018399495	6.6845e+08	6.2506e+08	6.0049e+08	-0.475093	-0.580306	0.0561878	0.0604789	0.120744	0.135344	-1.17593	-0.733011	0.00011395	0.0244683	0.0011395	0.0764635	-0.703057	-0.154355	0.00344454	0.227039	0.0382727	0.402297	None	DOWN	None	TGME49_315320	329	SRS52A	SAG-related sequence SRS52A
TGME49_266060	3239398062	2390698673	1160999729	1123699378	1503599387	1344199843	-1.4793	-1.08827	1.7933e-06	0.000549206	1.64657e-05	0.00346382	-1.10574	-0.829252	0.0002701	0.00440183	0.00160471	0.0177834	0.372678	0.258213	0.121784	0.202426	0.283223	0.37571	DOWN	DOWN	None	TGME49_266060	287	RPSA	ribosomal protein RPSA
TGME49_211330	3.01005e+07	2.23482e+07	1.42243e+07	9.47194e+06	9.8934e+06	1.0162e+07	-1.01505	-1.13259	0.0144306	0.0041891	0.0560574	0.0177767	-1.35647	-0.942618	0.00420901	0.00544746	0.0268705	0.0222738	-0.470963	0.0893755	0.0580048	0.429894	0.119561	0.457045	DOWN	DOWN	None	TGME49_211330	697	N/A	methionine aminopeptidase
TGME49_294940	1.98323e+07	2.44989e+07	6.5224e+06	1.28635e+07	6.5467e+06	4.8819e+06	-1.43079	-0.863954	5.05115e-05	0.0748587	0.000283426	0.161655	-1.25319	-1.79561	0.000144472	5.72179e-10	0.00117109	1.44475e-08	0.0044589	-1.19269	0.411168	6.88207e-05	0.456351	0.000579241	None	DOWN	None	TGME49_294940	486	N/A	hypothetical protein
TGME49_298610	2.5311e+08	2.298e+08	1.2988e+08	1.1896e+08	1.2354e+08	1.2605e+08	-0.955471	-0.942212	0.00301989	0.00017301	0.0120796	0.000596587	-1.01685	-0.850887	0.000202948	0.00122474	0.000931718	0.00371135	-0.0714529	0.0826244	0.391462	0.387318	0.444843	0.440134	DOWN	DOWN	None	TGME49_298610	2331	N/A	GYF domain-containing protein
TGME49_293340	5.1754e+08	520280293	2.3929e+08	138699937	1.9619e+08	1.6713e+08	-1.10863	-1.89727	0.000344653	5.07186e-07	0.00204764	5.12258e-06	-1.38562	-1.62063	1.26191e-06	5.89939e-09	1.15866e-05	6.62042e-08	-0.284763	0.266678	0.125219	0.242153	0.278264	0.354694	DOWN	DOWN	None	TGME49_293340	212	N/A	ran binding family protein 1, putative
TGME49_214340	2.37801e+07	1.56276e+07	5.1425e+07	5.8901e+07	1.2031e+07	6.71853e+06	1.07117	1.82884	0.00300985	9.63727e-10	0.00490314	3.21242e-09	-0.830914	-0.934747	0.0280928	0.00541375	0.0906219	0.0321641	-1.98163	-2.90439	1.29776e-12	8.34657e-27	9.50277e-12	6.48464e-26	UP	DOWN	DOWN	TGME49_214340	326	N/A	hypothetical protein
TGME49_313290	1.1568e+08	1.1179e+08	8.0772e+07	6.5566e+07	4.2396e+07	49746983	-0.511166	-0.757901	0.0732753	0.00303731	0.106196	0.00730401	-1.38536	-1.12102	4.14796e-07	0.000193545	1.13228e-06	0.000558517	-0.908992	-0.389275	0.00163733	0.0669955	0.0150336	0.161733	None	DOWN	None	TGME49_313290	429	N/A	MORN repeat-containing protein
TGME49_211340	1.67609e+07	1.27721e+07	1.1627e+07	5.96182e+06	4.3553e+06	4.7128e+06	-0.481671	-0.951977	0.162667	0.00587835	0.235749	0.0197905	-1.41905	-1.02682	1.70574e-05	0.00241181	0.000574267	0.0162395	-1.18904	-0.271239	8.54372e-06	0.172236	9.58796e-05	0.263573	None	DOWN	None	TGME49_211340	2239	N/A	hypothetical protein
TGME49_232130	5.8478e+08	6.0886e+08	3.5289e+08	3.3994e+08	3.3175e+08	3.2004e+08	-0.726533	-0.838354	0.0386588	0.0111855	0.112451	0.0376353	-0.812091	-0.921373	0.0209496	0.0041974	0.0592921	0.0143652	-0.0887788	-0.0866782	0.367945	0.330922	0.435131	0.403002	None	DOWN	None	TGME49_232130	446	N/A	hypothetical protein
TGME49_211390	4.5767e+07	5.6836e+07	2.19424e+07	1.48697e+07	8.67444e+06	1.51062e+07	-1.01715	-1.84449	0.000721636	2.04643e-10	0.00140164	7.9609e-10	-2.0574	-1.72148	6.80387e-12	1.38778e-12	1.71798e-10	7.78697e-12	-1.21834	0.0209143	5.11527e-05	0.474661	0.000197132	0.484876	DOWN	DOWN	None	TGME49_211390	405	N/A	hypothetical protein
TGME49_258410	8.0744e+08	7.7128e+08	2.4892e+08	2.1955e+08	2.3908e+08	2.6096e+08	-1.69238	-1.8065	2.49184e-06	4.84622e-07	4.15306e-05	6.92318e-06	-1.74299	-1.55234	3.64808e-06	7.00076e-07	5.21154e-05	7.85641e-06	-0.0578749	0.247904	0.383059	0.26768	0.48191	0.398956	DOWN	DOWN	None	TGME49_258410	165	PHIL1	photosensitized INA-labeled protein PHIL1
TGME49_311680	396179958	4.2692e+08	2.3862e+08	3.6649e+08	1.7114e+08	2.3824e+08	-0.728268	-0.219456	0.0223422	0.269899	0.0655709	0.337374	-1.19654	-0.833454	8.71689e-05	0.000909886	0.000544806	0.00483676	-0.476399	-0.618561	0.0426355	0.00686798	0.156948	0.0457865	None	DOWN	None	TGME49_311680	184	N/A	FUN14 family protein
TGME49_201800	1037999443	6.6288e+08	8.4125e+08	1.0694e+08	5.0807e+08	4.2822e+08	-0.302769	-2.61705	0.200506	1.09088e-11	0.290588	1.57399e-10	-1.0263	-0.626774	0.000746388	0.0225284	0.00466492	0.0621892	-0.726019	1.98824	0.00365342	3.35894e-11	0.0283842	1.69626e-09	None	DOWN	None	TGME49_201800	267	N/A	hypothetical protein
TGME49_240550	7.0072e+07	8.83331e+07	3.8991e+07	3.5299e+07	4.3679e+07	4.3056e+07	-0.8245	-1.29163	0.00843473	1.77523e-07	0.0135223	3.69839e-07	-0.645932	-0.986895	0.0202304	0.000196984	0.0259365	0.000322924	0.158697	0.277148	0.248594	0.249569	0.351523	0.367013	DOWN	DOWN	None	TGME49_240550	77	N/A	copper chaperone COX17-1, putative
TGME49_209910	3681398971	4524201443	1719500358	1504699081	1480400887	1783800879	-1.09767	-1.58734	0.000258023	7.25441e-05	0.0013716	0.00061058	-1.31249	-1.34121	1.69735e-05	0.00028368	0.000142861	0.00179073	-0.215822	0.245281	0.220158	0.216793	0.391626	0.383571	DOWN	DOWN	None	TGME49_209910	123	N/A	histone H2Bv
TGME49_314860	4.6779e+07	3.8311e+07	5.27832e+06	7.19652e+06	1.6218e+07	9.72903e+06	-2.86477	-2.21754	2.8718e-12	1.01463e-07	2.8718e-10	2.40405e-06	-1.37055	-1.6941	4.64344e-07	4.01847e-08	1.87595e-06	8.11731e-07	1.40954	0.375366	2.40054e-06	0.143106	3.46363e-05	0.233123	DOWN	DOWN	None	TGME49_314860	723	N/A	zinc knuckle domain-containing protein
TGME49_310030	726509836	689940407	427299791	3.3316e+08	3.1106e+08	352319991	-0.763895	-1.0473	0.0102667	0.000707537	0.0384051	0.00340292	-1.21574	-0.963504	0.000977373	0.00122123	0.00751826	0.00770899	-0.456389	0.0803603	0.0283334	0.421081	0.13627	0.457697	DOWN	DOWN	None	TGME49_310030	203	N/A	cyclase-associated protein, putative
TGME49_223930	161909964	2.245e+08	9.6196e+07	5.7582e+07	7.368e+07	8.8369e+07	-0.743161	-1.93868	0.00474182	4.59361e-09	0.0129439	3.28115e-08	-1.1042	-1.31557	0.000452513	2.13334e-10	0.00152346	9.36815e-10	-0.378724	0.606568	0.083477	0.0252216	0.170583	0.0796056	DOWN	DOWN	None	TGME49_223930	382	N/A	RNA recognition motif-containing protein
TGME49_224220	3.1957e+07	3.1236e+07	2.71657e+06	1.15961e+07	4.61932e+06	8.42497e+06	-3.04155	-1.33337	6.95881e-11	0.0169414	7.02839e-09	0.0633735	-2.18974	-1.57871	5.91528e-07	3.74499e-05	5.91528e-05	0.000630407	0.556522	-0.406235	0.0484021	0.0860646	0.116395	0.167164	DOWN	DOWN	None	TGME49_224220	347	N/A	serine/threonine-protein phosphatase PP2A catalytic subunit
TGME49_315610	7.717e+07	7.1718e+07	4.8183e+07	4.3177e+07	2.7436e+07	2.8245e+07	-0.664932	-0.714868	0.0247094	0.00150634	0.0363373	0.00234061	-1.39567	-1.25636	6.10118e-06	8.14345e-06	9.84062e-06	1.59676e-05	-0.783534	-0.589726	0.0012278	0.0124642	0.00427613	0.0314722	DOWN	DOWN	DOWN	TGME49_315610	158	N/A	hypothetical protein
TGME49_295360	2.1585e+08	2.3123e+08	156010069	9.6515e+07	9.9626e+07	4.6751e+07	-0.465016	-1.24907	0.0970213	0.00021877	0.167278	0.00157827	-1.09214	-2.23387	0.000382556	1.32845e-15	0.00112516	1.02189e-14	-0.640182	-1.0251	0.0161239	0.000271537	0.0701038	0.00188074	None	DOWN	DOWN	TGME49_295360	268	N/A	hypothetical protein
TGME49_210750	1.58181e+07	1.88385e+07	1.10245e+07	1.0959e+07	9.06629e+06	1.0886e+07	-0.473156	-0.714937	0.117667	0.016329	0.167385	0.0354978	-0.63879	-0.651169	0.0443536	0.0205593	0.0926598	0.0409449	-0.249064	-0.0085981	0.137806	0.426319	0.228171	0.443899	None	DOWN	None	TGME49_210750	859	N/A	Ferredoxin-fold anticodon binding domain-containing protein
TGME49_203630	6.6927e+08	5.2885e+08	3.4975e+07	1.1665e+08	2.049e+07	5.7111e+07	-4.20738	-2.16798	2.28442e-40	1.29214e-08	7.69088e-39	1.45007e-07	-4.83567	-3.14415	5.84166e-52	4.02639e-38	1.46041e-50	5.03299e-37	-0.734632	-1.01354	0.00425653	0.000331881	0.0143303	0.00380854	DOWN	DOWN	DOWN	TGME49_203630	105	RPL44	ribosomal protein RPL44
TGME49_289750	4837503639	2982701215	2906100816	1951699014	2970399741	1031200051	-0.734915	-0.61155	0.00894183	0.0679884	0.0258036	0.167484	-0.703033	-1.5295	0.0167811	9.38791e-07	0.0532534	9.48179e-06	0.0315581	-0.919532	0.485373	0.000102298	0.490721	0.00172201	None	DOWN	None	TGME49_289750	129	RPL40	ribosomal-ubiquitin protein RPL40
TGME49_300200	8901698942	3181299201	5163496900	1672499369	1878200022	1117400273	-0.785577	-0.927068	0.00583056	0.0126317	0.0189964	0.0472026	-2.24288	-1.50692	2.43534e-13	5.43455e-05	4.91938e-12	0.00054889	-1.45835	-0.581292	1.44547e-06	0.00802849	4.86641e-05	0.0506798	DOWN	DOWN	None	TGME49_300200	155	N/A	histone H2AZ
TGME49_255420	1862000894	1515199385	1242499385	1037800477	9.2984e+08	9.74571e+08	-0.583097	-0.545399	0.0240056	0.0542224	0.0591358	0.12736	-0.999432	-0.63506	0.00118351	0.0214697	0.00919494	0.0602344	-0.417673	-0.0905712	0.0524587	0.332087	0.188379	0.461691	None	DOWN	None	TGME49_255420	278	N/A	hypothetical protein
TGME49_215160	2.85858e+07	2.23167e+07	1.00489e+07	1.81785e+07	6.5163e+06	6.7371e+06	-1.39489	-0.277591	0.00091363	0.289796	0.00480858	0.370498	-1.725	-1.37353	5.90837e-05	2.15515e-06	0.000844053	2.41855e-05	-0.536523	-1.27444	0.0191422	0.00155919	0.0537046	0.0143162	None	DOWN	None	TGME49_215160	269	N/A	hypothetical protein
TGME49_276930	5.8852e+07	7.5681e+07	2.24865e+07	9.84587e+06	1.4872e+07	1.28359e+07	-1.33753	-2.78516	3.88347e-05	3.50096e-31	8.44233e-05	2.07998e-30	-1.78797	-2.30883	1.39132e-09	2.18984e-13	1.27748e-08	3.24864e-12	-0.555912	0.34215	0.0359206	0.280352	0.0686374	0.367113	DOWN	DOWN	None	TGME49_276930	196	N/A	hypothetical protein
TGME49_293630	1.4391e+08	1.298e+08	1.1226e+08	8.6973e+07	9.252e+07	8.5446e+07	-0.354614	-0.570488	0.0864955	0.0313058	0.145601	0.0545152	-0.620767	-0.586088	0.0300994	0.00839777	0.0608142	0.014996	-0.275419	-0.0251676	0.180655	0.366741	0.299118	0.421541	None	DOWN	None	TGME49_293630	811	N/A	hypothetical protein
TGME49_292120	1.2305e+08	1.343e+08	8.8871e+07	7.2818e+07	6.1133e+07	5.9565e+07	-0.46356	-0.871236	0.0950834	0.000300284	0.13206	0.000600567	-0.974251	-1.13322	0.000535589	8.67516e-06	0.00120794	2.28294e-05	-0.530172	-0.284103	0.067374	0.144213	0.189022	0.306835	None	DOWN	None	TGME49_292120	465	MORN2	membrane occupation and recognition nexus protein MORN2
TGME49_205720	3.04768e+07	3.64581e+07	1.6382e+07	1.3996e+07	1.1639e+07	1.4334e+07	-0.844763	-1.30219	0.0304375	0.000801242	0.10068	0.00364201	-1.1903	-1.18416	0.0098597	0.000225851	0.0404803	0.000752838	-0.44979	0.0314794	0.0657704	0.48849	0.130251	0.48849	None	DOWN	None	TGME49_205720	366	N/A	Adenosine/AMP deaminase domain-containing protein
TGME49_260440	1433299277	1070000704	4.9028e+08	4.2021e+08	6.0267e+08	5.5128e+08	-1.5451	-1.34567	6.70649e-07	0.000254156	9.5807e-06	0.00282395	-1.24568	-0.952895	4.36331e-05	0.00515858	0.000484812	0.0257929	0.297038	0.390595	0.200127	0.102959	0.342227	0.263508	DOWN	DOWN	None	TGME49_260440	311	N/A	nuclear factor NF3
TGME49_226970	2913899154	1727699196	2.9858e+08	5.2137e+08	748860427	5.4924e+08	-3.28103	-1.72591	5.59263e-32	9.32139e-08	5.64855e-30	1.5691e-06	-1.95582	-1.64789	1.06827e-09	1.45583e-07	3.59652e-08	1.83799e-06	1.32274	0.0749429	8.16547e-06	0.427779	0.000272182	0.473032	DOWN	DOWN	None	TGME49_226970	161	RPS11	ribosomal protein RPS11
TGME49_261710	256270151	1.9314e+08	1.5348e+08	1.5574e+08	1.678e+08	1.1111e+08	-0.734651	-0.308149	0.0181225	0.0736532	0.0453064	0.122755	-0.601989	-0.781169	0.013044	0.0015107	0.0352541	0.00387358	0.127638	-0.482268	0.389431	0.0295654	0.444627	0.102969	None	DOWN	None	TGME49_261710	224	N/A	ankyrin repeat-containing protein
TGME49_265530	7.8763e+08	1080600262	4.5938e+08	4.573e+08	3.9391e+08	4.3313e+08	-0.776099	-1.23821	0.00928588	0.000673007	0.0360721	0.00587506	-0.99409	-1.31289	0.000561835	0.000199623	0.00405324	0.00153556	-0.221131	-0.0781078	0.181096	0.365797	0.342227	0.467316	DOWN	DOWN	None	TGME49_265530	492	N/A	RNA recognition motif-containing protein
TGME49_258930	1.5087e+08	124589950	1.12386e+07	8.75619e+06	8.2729e+07	5.2375e+07	-3.59853	-3.64263	2.19937e-31	1.54011e-43	1.85114e-30	6.16045e-43	-0.843447	-1.2034	0.00550722	7.24924e-05	0.0158923	0.000223586	2.74201	2.41318	0	0	0	0	DOWN	DOWN	UP	TGME49_258930	116	N/A	peptidylprolyl isomerase
TGME49_246560	2.5942e+08	330019824	6.575e+07	1.6978e+08	1.2046e+08	1.1995e+08	-1.95878	-0.95345	1.78078e-07	0.00227886	1.19906e-06	0.00852462	-1.08749	-1.43713	3.64081e-05	1.98498e-06	0.000214165	1.75448e-05	0.860483	-0.496596	0.00238839	0.0263906	0.018987	0.100325	DOWN	DOWN	None	TGME49_246560	131	N/A	vacuolar ATP synthase subunit g, putative
TGME49_245490	4.1925e+08	4.103e+08	2.1629e+08	1.8499e+08	1.9671e+08	1.767e+08	-0.950583	-1.14359	0.00473125	0.000227367	0.0236563	0.00087449	-1.07998	-1.20135	0.000350132	8.28984e-08	0.0018428	5.52656e-07	-0.136024	-0.0656634	0.268503	0.326246	0.398805	0.45765	DOWN	DOWN	None	TGME49_245490	684	MIC8	microneme protein MIC8
TGME49_219270	1632900496	1290500527	8.2832e+08	555419890	6.3858e+08	4.7711e+08	-0.978041	-1.21432	0.000334253	0.000827943	0.00177682	0.00591388	-1.35031	-1.42974	9.34448e-06	5.73398e-05	0.000133493	0.000521271	-0.374636	-0.218694	0.0733277	0.204606	0.194897	0.378899	DOWN	DOWN	None	TGME49_219270	389	N/A	multi-pass transmembrane protein
TGME49_312600	1158500492	1029799507	2.9362e+08	2.232e+08	1.4538e+08	2.3087e+08	-1.97539	-2.19927	7.46139e-10	2.67225e-11	1.5072e-08	5.2246e-10	-2.96816	-2.14252	5.37718e-23	1.75176e-11	9.05159e-22	2.9488e-10	-1.00753	0.0484612	6.05608e-05	0.494542	0.000865154	0.494542	DOWN	DOWN	None	TGME49_312600	195	HSP21	heat shock protein HSP21
TGME49_259240	3221298639	4236900018	1890699233	1578401023	1941900532	1555400928	-0.768305	-1.42379	0.00676209	0.000321951	0.0213428	0.00203232	-0.729273	-1.44393	0.0134744	0.000103907	0.0453638	0.000874549	0.0385228	-0.0211594	0.473756	0.403063	0.497198	0.457409	DOWN	DOWN	None	TGME49_259240	82	RPS21	ribosomal protein RPS21
TGME49_270380	4232102257	5570899772	1078299758	8.5546e+08	7.0305e+08	7.7902e+08	-1.9713	-2.70125	4.34777e-10	6.19585e-11	8.78249e-09	1.25156e-09	-2.58446	-2.83332	3.11014e-17	1.92289e-13	1.57062e-15	3.23686e-12	-0.616115	-0.134821	0.00882394	0.271285	0.0588262	0.430611	DOWN	DOWN	None	TGME49_270380	151	RPS13	ribosomal protein RPS13
TGME49_211710	5.7287e+08	6.323e+08	5.6611e+08	5.6015e+08	2.9574e+08	4.1095e+08	-0.0170844	-0.174408	0.492853	0.261604	0.496879	0.348573	-0.946725	-0.617915	0.00844932	0.0240137	0.0367362	0.0621892	-0.933676	-0.445614	0.000448623	0.0543872	0.00640889	0.194001	None	DOWN	None	TGME49_211710	168	N/A	TB2/DP1, HVA22 family protein
TGME49_310360	2.051e+08	237680075	1.1755e+08	1.311e+08	1.141e+08	1.0235e+08	-0.796169	-0.851862	0.0158106	0.000528713	0.0399217	0.00155504	-0.829238	-1.1915	0.00523788	6.35646e-09	0.0109122	2.46924e-08	-0.0424881	-0.353106	0.424999	0.117247	0.46007	0.26647	DOWN	DOWN	None	TGME49_310360	224	N/A	hypothetical protein
TGME49_318430	1288299784	1444200348	6.8448e+08	7.7199e+08	7.0192e+08	8.4048e+08	-0.91108	-0.902464	0.00259217	0.00350608	0.0117826	0.0153963	-0.873241	-0.778799	0.00396996	0.0068521	0.0189046	0.0256319	0.0362295	0.12243	0.495224	0.341956	0.495224	0.461691	DOWN	DOWN	None	TGME49_318430	511	MDH	malate dehydrogenase MDH
TGME49_319695	1.64634e+07	1.49569e+07	7.62687e+06	14297565	4.5579e+06	4.9131e+06	-0.990621	-0.0596378	0.00406714	0.475893	0.0117366	0.486264	-1.35832	-1.17665	3.8425e-05	0.000559942	0.000665112	0.00514128	-0.605607	-1.32436	0.0105082	1.21047e-05	0.0321613	0.000174654	None	DOWN	DOWN	TGME49_319695	92	N/A	hypothetical protein
TGME49_263040	3118601086	3220898337	9.4982e+08	933270437	1502399194	1854900150	-1.71377	-1.78564	6.95069e-10	9.84209e-06	1.75505e-08	0.000142007	-1.05211	-0.795115	0.000514896	0.0201422	0.0028462	0.0635737	0.660803	0.989957	0.0172218	0.000127281	0.102318	0.00183649	DOWN	DOWN	None	TGME49_263040	211	RPS16	ribosomal protein RPS16
TGME49_309820	1529899641	1213800099	6.9004e+08	8.6595e+08	7.6113e+08	7.2869e+08	-1.14717	-0.486543	0.000189497	0.094277	0.0017227	0.188554	-1.00432	-0.733745	0.000963646	0.0243542	0.00566851	0.0764635	0.141204	-0.248564	0.360992	0.144986	0.436165	0.318125	None	DOWN	None	TGME49_309820	175	RPL11	ribosomal protein RPL11
TGME49_246540	7.0722e+08	6.8055e+08	4.4021e+08	328099992	3.7849e+08	2.3662e+08	-0.682329	-1.04956	0.019442	0.00215722	0.0561041	0.0113538	-0.896524	-1.51208	0.0120114	6.24907e-06	0.0442511	4.80698e-05	-0.217231	-0.469321	0.153422	0.0347974	0.359445	0.165201	DOWN	DOWN	None	TGME49_246540	398	N/A	cytochrome c1, heme protein
TGME49_292130	3722298679	2876100270	2854500414	1468199385	1971499286	1627000348	-0.382799	-0.969429	0.0974632	0.00970502	0.159545	0.0395417	-0.91585	-0.820725	0.00232275	0.0171603	0.0106636	0.0559094	-0.533645	0.14804	0.0398852	0.341745	0.200123	0.442516	None	DOWN	None	TGME49_292130	286	RPL13A	ribosomal protein RPL13A
TGME49_238010	1711700205	2560601636	6.8679e+08	6.4872e+08	751260181	7.6648e+08	-1.31582	-1.97862	1.91075e-06	1.08502e-09	2.85229e-05	3.65289e-08	-1.18476	-1.73614	0.00015253	3.33922e-08	0.00253442	4.81802e-07	0.129206	0.240202	0.376847	0.251158	0.437489	0.404581	DOWN	DOWN	None	TGME49_238010	167	RPL23A	ribosomal protein RPL23A
TGME49_280750	7.0427e+07	7.5718e+07	6.96603e+06	3.68598e+06	1.81706e+07	1.13475e+07	-3.1133	-3.94233	7.49945e-19	2.29046e-40	7.49945e-17	2.08223e-39	-1.79158	-2.45138	2.13686e-09	8.7548e-15	8.54743e-09	2.94745e-13	1.23346	1.33843	0.000188591	2.42293e-05	0.00112045	0.000305895	DOWN	DOWN	UP	TGME49_280750	101	N/A	rudimentary enhancer, putative
TGME49_277680	1.39303e+07	1.74855e+07	7.9797e+06	6.3132e+06	7.1581e+06	7.8723e+06	-0.713242	-1.30016	0.0172944	0.00038367	0.0380258	0.00215282	-0.733867	-0.910534	0.0227608	0.00154235	0.0652795	0.00556347	-0.133358	0.267958	0.243485	0.231998	0.332324	0.300713	DOWN	DOWN	None	TGME49_277680	178	N/A	hypothetical protein
TGME49_293510	1.5252e+08	1.7467e+08	6.25e+07	6.9512e+07	5.8493e+07	7.2067e+07	-1.26928	-1.31295	0.000104074	2.38763e-05	0.000289094	0.000100479	-1.33783	-1.24234	3.76216e-07	5.40496e-06	1.2973e-06	2.09962e-05	-0.0935413	0.0511189	0.388459	0.455052	0.439956	0.483793	DOWN	DOWN	None	TGME49_293510	392	N/A	poly(ADP-ribose) polymerase and DNA-Ligase Zn-finger region domain-containing protein
TGME49_305520	4187001205	3026298982	1228400415	8.9485e+08	1741299713	1368699597	-1.76804	-1.75633	1.76442e-08	5.6234e-08	1.98007e-07	1.13593e-06	-1.26428	-1.14299	3.36778e-05	0.00164079	0.000242961	0.00761178	0.502925	0.61235	0.0553573	0.0139032	0.178077	0.0780124	DOWN	DOWN	None	TGME49_305520	269	RPS2	ribosomal protein RPS2
TGME49_216140	1.91475e+07	2.1777e+07	5.6732e+06	4.3695e+06	5.61764e+06	1.08508e+07	-1.54855	-2.02025	1.21995e-05	2.68944e-08	0.000102679	6.79085e-07	-1.35618	-0.836518	3.95116e-05	0.0119194	0.000665112	0.0372482	-0.0114998	1.09628	0.390109	0.000467269	0.445651	0.00294963	DOWN	DOWN	None	TGME49_216140	563	N/A	tetratricopeptide repeat-containing protein
TGME49_264080	2.3257e+08	1.8673e+08	1.0417e+08	1.0762e+08	9.5442e+07	7.3118e+07	-1.14868	-0.787551	0.00117837	0.00904404	0.00415819	0.0261446	-1.25834	-1.31701	9.70628e-06	8.4264e-07	6.53556e-05	3.66365e-06	-0.124587	-0.549388	0.33835	0.0249354	0.388334	0.0879086	DOWN	DOWN	None	TGME49_264080	183	ACP	acyl carrier protein ACP
TGME49_208450	1.2506e+08	1.6811e+08	8.6012e+07	7.1548e+07	6.6981e+07	6.9891e+07	-0.533157	-1.21727	0.0645961	7.76999e-05	0.0978728	0.000301834	-0.871271	-1.23049	0.00155599	6.4199e-06	0.00320724	2.40152e-05	-0.354578	-0.0331819	0.169416	0.433744	0.285183	0.474922	None	DOWN	None	TGME49_208450	318	PI2	protease inhibitor PI2
TGME49_270560	1.0009e+08	9.4594e+07	5.0626e+07	4.5641e+07	4.8637e+07	4.9815e+07	-0.96504	-1.03019	0.000487919	0.000244771	0.00112	0.00046645	-0.996661	-0.885157	0.000581508	0.000614617	0.00123725	0.00121718	-0.0563185	0.122833	0.397124	0.418767	0.455791	0.463423	DOWN	DOWN	None	TGME49_270560	195	N/A	peptidyl-prolyl cis-trans isomerase family 1
TGME49_204020	3974799912	3869199905	1088499331	1367699297	1084000031	967329390	-1.86727	-1.49938	3.03156e-09	0.00016455	4.3741e-08	0.00127843	-1.87157	-1.99655	9.97591e-10	1.51225e-07	1.67928e-08	2.18196e-06	-0.00596844	-0.499094	0.475112	0.0182945	0.488787	0.0916495	DOWN	DOWN	None	TGME49_204020	260	RPL8	ribosomal protein RPL8
TGME49_294710	1.4262e+08	1.1844e+08	6.9527e+07	6.582e+07	6.838e+07	7.6345e+07	-1.02263	-0.834849	0.00146691	0.000484149	0.00376131	0.000913489	-1.02805	-0.613688	6.61918e-05	0.0064364	0.000183866	0.0119193	-0.0235456	0.210074	0.469911	0.260954	0.490671	0.371216	DOWN	DOWN	None	TGME49_294710	1151	N/A	RNA recognition motif-containing protein
TGME49_294930	4.4365e+07	3.4297e+07	1.2277e+07	1.6637e+07	2.4211e+07	1.5673e+07	-1.74801	-0.987796	2.80676e-07	0.00705672	1.90753e-06	0.0176418	-0.798392	-0.995991	0.0010853	0.000423406	0.00200981	0.00158385	0.908681	-0.0795809	0.00248029	0.346915	0.00729497	0.41153	DOWN	DOWN	None	TGME49_294930	774	N/A	leucine rich repeat-containing protein
TGME49_290870	1.34527e+07	2.00763e+07	9.116e+07	7.7948e+07	7.069e+06	1.12869e+07	2.64574	1.8891	4.32987e-15	8.77718e-09	3.93625e-14	2.25056e-08	-0.705364	-0.689616	0.028028	0.0312123	0.0732308	0.0800314	-3.46169	-2.65199	4.58004e-32	5.9386e-23	7.70974e-31	4.28427e-22	UP	DOWN	DOWN	TGME49_290870	1178	N/A	patched family protein
TGME49_217460	6.3013e+08	6.2093e+08	392090074	3.3859e+08	3.664e+08	3.9029e+08	-0.682626	-0.872331	0.0505834	0.008757	0.133114	0.0345038	-0.777227	-0.665718	0.0260233	0.0296638	0.0684824	0.0741595	-0.0974242	0.20426	0.281288	0.319531	0.455702	0.423961	None	DOWN	None	TGME49_217460	860	N/A	glutaminyl-tRNA synthetase (GlnRS)
TGME49_295350	3646199267	3648701987	1053400123	1133599779	1873398852	1368299751	-1.79005	-1.68531	1.20293e-08	2.77592e-05	1.5187e-07	0.000280368	-0.959593	-1.41299	0.001462	0.000141585	0.00703153	0.00110001	0.829811	0.271184	0.00377747	0.188602	0.0317937	0.37571	DOWN	DOWN	None	TGME49_295350	155	N/A	nucleoside diphosphate kinase, putative
TGME49_233400	1.98023e+07	3.13471e+07	2.0177e+07	1.6377e+07	1.04699e+07	7.41035e+06	0.0253641	-0.884123	0.39173	0.0131019	0.430473	0.0291153	-0.757037	-1.71688	0.0184446	1.01674e-05	0.0794139	0.000320484	-0.866274	-1.01892	0.00274343	0.00827242	0.00765842	0.0348131	None	DOWN	DOWN	TGME49_233400	170	N/A	TAF9 RNA polymerase II, TATA box binding protein (TBP)-associated factor isoform 2 family protein
TGME49_286440	6.2078e+07	110590016	2.7301e+07	2.7719e+07	2.7139e+07	2.955e+07	-1.14721	-1.94607	9.02217e-05	7.73418e-11	0.000185967	2.78983e-10	-1.10913	-1.80137	0.000110176	6.47519e-11	0.000204029	1.61894e-10	-0.00818629	0.0881974	0.427356	0.424832	0.464898	0.456808	DOWN	DOWN	None	TGME49_286440	370	N/A	malic enzyme
TGME49_249970	398709998	3.3211e+08	1.4672e+08	2.0745e+08	2.116e+08	1.97e+08	-1.43409	-0.675455	5.39526e-05	0.0183885	0.000449605	0.0471007	-0.904332	-0.744475	0.0022502	0.00707903	0.0102282	0.0210289	0.524308	-0.074082	0.0631693	0.315467	0.203772	0.455174	DOWN	DOWN	None	TGME49_249970	229	N/A	hypothetical protein
TGME49_210690	2852399148	2727800267	1204899347	9.7016e+08	1303999640	1253700049	-1.24235	-1.49017	6.63019e-06	3.52684e-06	7.44054e-05	4.45263e-05	-1.1274	-1.11965	0.000297157	0.000224236	0.00333477	0.00133222	0.11391	0.369453	0.376737	0.103404	0.458438	0.282266	DOWN	DOWN	None	TGME49_210690	256	RPS6	ribosomal protein RPS6
TGME49_247520	841790348	8.1724e+08	1.0698e+08	5.4099e+07	9.229e+07	5.4419e+07	-2.96062	-3.8845	8.54971e-17	3.97132e-26	2.8499e-15	6.61886e-25	-3.14746	-3.83516	1.39889e-16	2.4464e-29	2.79778e-15	6.116e-28	-0.210287	0.00830576	0.24236	0.451915	0.344766	0.465749	DOWN	DOWN	None	TGME49_247520	256	N/A	hypothetical protein
TGME49_257350	2.8655e+08	2.9438e+08	1.6445e+08	1.6061e+08	136390020	1.2925e+08	-0.796214	-0.86874	0.00729907	0.00507135	0.0209496	0.0176028	-1.05439	-1.16871	5.95149e-05	2.57638e-05	0.000330638	0.000117108	-0.267539	-0.310536	0.207662	0.0978131	0.308439	0.22767	DOWN	DOWN	None	TGME49_257350	820	N/A	eukaryotic translation initiation factor, putative
TGME49_258660	6.0139e+08	4.5493e+08	6.098e+07	6.5313e+07	1.7653e+08	1.4408e+08	-3.27404	-2.77541	1.24563e-18	1.47484e-17	1.77948e-17	2.45807e-16	-1.75094	-1.63816	1.01835e-09	1.85829e-12	2.05707e-08	1.85829e-11	1.51327	1.12565	4.25153e-07	0.000102969	1.33547e-05	0.000866658	DOWN	DOWN	UP	TGME49_258660	480	ROP6	rhoptry protein ROP6
TGME49_278050	6.6131e+08	5.5159e+08	3.2332e+08	3.8245e+08	3.5602e+08	3.2458e+08	-1.02935	-0.526795	0.00409629	0.074529	0.0195062	0.143524	-0.88769	-0.759475	0.0127576	0.015355	0.0442511	0.0451617	0.138455	-0.23581	0.312688	0.134081	0.418959	0.347235	None	DOWN	None	TGME49_278050	247	N/A	proteasome subunit alpha type 1, putative
TGME49_214740	2.2542e+07	1.74269e+07	9.7822e+06	9.73591e+06	8.1028e+06	9.9931e+06	-1.10348	-0.761532	0.00968258	0.0349184	0.0312341	0.0665426	-1.19792	-0.65051	0.000893721	0.0206751	0.0150443	0.0409449	-0.236487	0.03316	0.147485	0.499308	0.231878	0.499308	DOWN	DOWN	None	TGME49_214740	1568	N/A	hypothetical protein
TGME49_214110	8.5027e+07	1.0727e+08	3.9467e+07	4.2704e+07	3.2831e+07	3.3544e+07	-1.08193	-1.30242	0.000914357	6.72563e-06	0.00174245	1.4453e-05	-1.29543	-1.59188	2.45829e-06	1.16315e-08	5.39755e-06	3.35653e-08	-0.256143	-0.336503	0.184741	0.0966157	0.31098	0.196285	DOWN	DOWN	None	TGME49_214110	499	N/A	protein yipf5, putative
TGME49_235450	2.2933e+08	2.0598e+08	1.3337e+08	9.9991e+07	1.4227e+08	1.3582e+08	-0.776038	-1.03289	0.0179425	0.00145789	0.0441997	0.00669303	-0.677234	-0.589958	0.00617322	0.00133463	0.0194842	0.00254334	0.0923103	0.436838	0.371769	0.0687035	0.421896	0.200018	DOWN	DOWN	None	TGME49_235450	231	N/A	ubiquitin-conjugating enzyme subfamily protein
TGME49_314390	3.68999e+07	2.20864e+07	1.45936e+07	1.5209e+07	1.5164e+07	1.298e+07	-1.26377	-0.501759	0.00109028	0.199957	0.00330387	0.310695	-1.13293	-0.64884	5.87007e-05	0.0397817	0.000211742	0.0901932	0.0507906	-0.208907	0.499125	0.266283	0.499125	0.367113	None	DOWN	None	TGME49_314390	939	N/A	hypothetical protein
TGME49_224460	2.8568e+08	3.0622e+08	2.6159e+08	1.7789e+08	1.6559e+08	1.6004e+08	-0.126479	-0.779104	0.337997	0.0110207	0.384272	0.0309191	-0.775757	-0.923178	0.00219712	0.00130439	0.00784687	0.00470511	-0.655482	-0.151364	0.00568079	0.274636	0.0284039	0.369052	None	DOWN	None	TGME49_224460	970	N/A	aminopeptidase n, putative
TGME49_312622	7.1469e+07	9.1159e+07	4.3245e+07	4.751e+07	45500971	3.3198e+07	-0.707739	-0.921279	0.0197127	0.000845126	0.0288549	0.00152425	-0.618057	-1.37784	0.00855488	1.07415e-05	0.0135007	1.97253e-05	0.0712352	-0.50035	0.353827	0.0337054	0.421222	0.0991335	DOWN	DOWN	None	TGME49_312622	814	N/A	DUF803 domain-containing protein
TGME49_279410	2.79166e+07	3.30433e+07	1.37058e+07	7.00038e+06	6.6981e+06	8.0707e+06	-0.960074	-2.04541	0.0123256	0.000739951	0.0392131	0.0174797	-1.66702	-1.69804	9.8021e-05	6.77553e-07	0.00122526	1.35511e-05	-0.905634	0.174471	0.000430854	0.329459	0.00334741	0.395475	DOWN	DOWN	None	TGME49_279410	384	N/A	hypothetical protein
TGME49_250330	6.1255e+07	6.2442e+07	1.36102e+07	9.77857e+06	1.5884e+07	1.28084e+07	-2.06694	-2.52172	3.45546e-10	8.71961e-18	2.68463e-09	7.26634e-17	-1.76368	-2.04573	2.18078e-09	1.11893e-16	1.83549e-08	2.26024e-15	0.204438	0.348067	0.322754	0.276007	0.392748	0.367113	DOWN	DOWN	None	TGME49_250330	413	N/A	hypothetical protein
TGME49_235905	2.27496e+07	3.41963e+07	5.8423e+07	2.7055e+07	6.62943e+06	7.11071e+06	1.31136	-0.323804	0.000546137	0.0657368	0.00101136	0.0842779	-1.41389	-1.87358	0.00014108	6.1412e-08	0.00474971	3.0706e-06	-2.90896	-1.75022	4.52644e-25	2.03518e-09	4.52644e-24	1.35678e-08	None	DOWN	DOWN	TGME49_235905	1073	N/A	ribonuclease z, putative
TGME49_264420	6.9999e+07	9.7328e+07	9.1841e+07	6.2038e+07	3.3556e+07	4.4643e+07	0.385413	-0.638718	0.169208	0.00906768	0.209465	0.0183167	-0.996687	-1.07352	0.000854299	5.68453e-05	0.00125632	0.000130486	-1.41735	-0.463005	2.13984e-06	0.0571814	3.08748e-05	0.139467	None	DOWN	None	TGME49_264420	1918	N/A	lipoprotein, putative
TGME49_234410	3.40229e+07	1.41242e+07	8.8936e+06	7.9301e+06	8.42643e+06	5.8805e+06	-1.79036	-0.739175	4.64613e-05	0.0303442	0.000422375	0.0519451	-1.69126	-0.943046	0.000585924	0.00504709	0.00986273	0.0318597	-0.0675063	-0.361122	0.319079	0.110282	0.38891	0.198902	DOWN	DOWN	None	TGME49_234410	3400	N/A	transporter, small conductance mechanosensitive ion channel (MscS) family protein
TGME49_290700	1.1448e+08	7.1377e+07	7.0053e+07	6.9475e+07	4.3321e+07	2.3806e+07	-0.698142	-0.0382471	0.00120782	0.370656	0.00283698	0.394066	-1.34164	-1.47041	8.83827e-07	1.03232e-06	2.23166e-06	3.36336e-06	-0.676941	-1.49426	0.00951536	9.41198e-09	0.0328116	4.52672e-08	None	DOWN	DOWN	TGME49_290700	315	N/A	hypothetical protein
TGME49_269760	4.1304e+07	2.86348e+07	9.6e+06	9.25709e+06	1.2565e+07	4.96022e+06	-1.96414	-1.50135	1.08897e-06	0.00631164	1.81495e-05	0.0394478	-1.50583	-1.98321	2.51039e-07	4.29402e-08	2.30499e-06	4.29402e-06	0.346395	-0.751531	0.17283	0.00734888	0.256703	0.0255944	DOWN	DOWN	None	TGME49_269760	1809	N/A	'chromo' (CHRromatin Organization MOdifier) domain-containing protein
TGME49_236650	1527199779	1201600062	7.4915e+08	580700207	7.1928e+08	6.7865e+08	-1.02626	-1.04739	0.000773731	0.00320629	0.00515957	0.0168752	-1.08303	-0.8214	0.000376685	0.0135987	0.00251123	0.0503655	-0.0585947	0.2244	0.365352	0.269608	0.436165	0.404581	DOWN	DOWN	None	TGME49_236650	550	DDX17	DEAD (Asp-Glu-Ala-Asp) box polypeptide 17
TGME49_200470	1.87577e+07	2.12377e+07	8.5753e+06	5.5123e+06	9.0041e+06	8.84935e+06	-1.02036	-1.72235	0.00316348	2.32165e-06	0.00968218	1.95406e-05	-0.855046	-1.02904	0.00867908	0.000364987	0.0350635	0.00263312	0.0611661	0.573395	0.487671	0.0462247	0.492548	0.103749	DOWN	DOWN	None	TGME49_200470	616	N/A	hypothetical protein
TGME49_273150	1.94634e+07	2.07793e+07	7.1532e+06	7.1256e+06	7.0606e+06	3.21041e+06	-1.29389	-1.38713	0.000230958	5.67701e-06	0.000971949	4.36693e-05	-1.15452	-1.92756	0.000456168	2.33349e-08	0.00271017	2.35682e-06	-0.0158419	-0.897727	0.384432	0.00189812	0.445651	0.01009	DOWN	DOWN	None	TGME49_273150	744	N/A	zinc finger, C3HC4 type (RING finger) domain-containing protein
TGME49_307610	3.97108e+07	2.0769e+07	9.376e+06	1.045e+07	1.3331e+07	1.2124e+07	-1.93907	-0.907891	5.37971e-05	0.00269216	0.000972622	0.00721166	-1.384	-0.650339	1.72586e-06	0.0394359	1.02536e-05	0.0901932	0.453722	0.191762	0.0951785	0.40025	0.181378	0.439405	DOWN	DOWN	None	TGME49_307610	806	N/A	elongation factor TS, putative
TGME49_230940	5.8716e+08	5.183e+08	3.0363e+08	2.5865e+08	2.8737e+08	2.321e+08	-0.948407	-0.999097	0.00798814	0.00328413	0.0332839	0.0164207	-1.02308	-1.14866	0.00480047	1.6405e-05	0.0240023	0.000138076	-0.0790519	-0.155414	0.38134	0.226902	0.436002	0.357142	DOWN	DOWN	None	TGME49_230940	1523	N/A	hypothetical protein
TGME49_288240	4.00192e+07	1.74311e+07	9.58281e+06	1.0842e+07	1.1474e+07	6.65e+06	-1.92226	-0.624362	1.77424e-06	0.0334284	2.45788e-05	0.0619045	-1.56789	-1.07785	8.90323e-08	0.00149666	1.0658e-06	0.0116279	0.230657	-0.609376	0.291901	0.0228884	0.37319	0.0722416	DOWN	DOWN	None	TGME49_288240	921	N/A	hypothetical protein
TGME49_229250	1212800762	1392200276	3.3074e+08	4.5766e+08	4.5606e+08	4.9919e+08	-1.87038	-1.60222	2.06125e-09	1.87975e-05	3.43542e-08	0.000313292	-1.40504	-1.47407	3.97566e-06	3.48441e-05	7.95132e-05	0.000348441	0.461942	0.124966	0.068299	0.361807	0.231813	0.467316	DOWN	DOWN	None	TGME49_229250	129	RPL28	ribosomal protein RPL28
TGME49_289970	7.3992e+08	8.95301e+08	1.66e+08	1.9495e+08	1.4458e+08	2.3881e+08	-2.14729	-2.19163	2.00452e-09	3.10372e-11	4.00904e-08	5.2246e-10	-2.33128	-1.89309	8.02886e-10	2.26632e-09	1.33814e-08	3.26998e-08	-0.197624	0.290968	0.228907	0.199803	0.352165	0.323203	DOWN	DOWN	None	TGME49_289970	232	N/A	hypothetical protein
TGME49_270830	3.6628e+08	4.2068e+08	1.9641e+08	2.4529e+08	2.3061e+08	2.419e+08	-0.894586	-0.774998	0.00720343	0.0189782	0.0300143	0.0532445	-0.660488	-0.790644	0.0188061	0.00145247	0.058769	0.00733499	0.230151	-0.0199681	0.220535	0.386153	0.367558	0.456531	DOWN	DOWN	None	TGME49_270830	155	N/A	small nuclear ribonucleoprotein
TGME49_286580	2336701286	1894299643	1711299702	1578899838	1251600120	1148499529	-0.449082	-0.262543	0.0676193	0.229366	0.139379	0.300381	-0.899067	-0.720407	0.00316135	0.0111293	0.0187821	0.0387606	-0.450909	-0.458716	0.0610837	0.0265285	0.178077	0.12179	None	DOWN	None	TGME49_286580	955	N/A	hypothetical protein
TGME49_205700	3660099216	3609698859	1617499207	1095799671	1643899835	1160200308	-1.17746	-1.71868	0.000101537	1.97801e-05	0.000603247	0.000229178	-1.15329	-1.63493	0.000148686	1.34905e-05	0.000938581	0.000151394	0.0233384	0.0822931	0.493684	0.438839	0.497342	0.466555	DOWN	DOWN	None	TGME49_205700	348	N/A	cyclophilin precursor
TGME49_231890	4.4541e+07	4.4544e+07	1.23352e+07	5.5782e+07	1.18888e+07	1.6773e+07	-1.74739	0.316143	2.83296e-07	0.193867	1.90753e-06	0.210725	-1.67129	-1.26339	9.01527e-10	3.1335e-07	6.93482e-09	1.26594e-06	-0.047935	-1.6578	0.382401	4.56481e-10	0.424423	2.09566e-09	None	DOWN	None	TGME49_231890	646	N/A	beta-ketoacyl-acyl carrier protein synthase III, putative
TGME49_260240	9.6761e+07	8.4623e+07	2.945e+07	5.759e+07	5.9319e+07	4.3922e+07	-1.67227	-0.544826	2.41557e-07	0.0260676	6.35677e-07	0.0398913	-0.678326	-0.90026	0.00615342	0.000603204	0.0107154	0.000957467	0.978592	-0.380807	0.000209441	0.0977712	0.00116356	0.211253	None	DOWN	None	TGME49_260240	617	N/A	ccr4-associated factor family protein
TGME49_252360	2.8641e+08	260989993	6.3626e+07	1.5706e+08	170879933	1.1164e+08	-2.14731	-0.727863	1.28804e-08	0.0166327	1.0841e-07	0.0409732	-0.73484	-1.20298	0.00345064	1.60183e-05	0.0118988	8.00914e-05	1.40669	-0.487556	2.3947e-06	0.0283586	4.7894e-05	0.102294	DOWN	DOWN	None	TGME49_252360	535	ROP24	rhoptry kinase family protein ROP24 (incomplete catalytic triad)
TGME49_276220	3.84427e+07	1.60494e+07	3.0482e+06	3.8465e+06	5.6039e+06	3.95664e+06	-3.18465	-1.74818	1.05254e-11	4.16603e-07	1.05254e-09	7.01282e-06	-2.26078	-1.44608	9.14776e-06	2.56401e-05	0.000923924	0.000517929	0.663858	0.0304009	0.0213281	0.497268	0.0582199	0.499308	DOWN	DOWN	None	TGME49_276220	1006	N/A	hypothetical protein
TGME49_209880	1.83658e+07	2.27517e+07	7.0968e+06	8.0955e+06	9.6186e+06	7.8847e+06	-1.22526	-1.3537	0.000469275	9.44719e-06	0.00170253	6.45338e-05	-0.757186	-1.23818	0.0190964	0.000413377	0.0584467	0.00344481	0.377861	-0.0326478	0.146747	0.419561	0.231878	0.457045	DOWN	DOWN	None	TGME49_209880	4971	N/A	glutamic acid-rcih protein, putative
TGME49_213388	1.38638e+07	2.16054e+07	4.0883e+06	4.1602e+06	5.2753e+06	1.23021e+07	-1.48832	-2.06351	1.34477e-06	1.32657e-08	1.62168e-05	6.54696e-07	-1.02219	-0.683286	0.00185336	0.0324327	0.0098521	0.0808167	0.285992	1.31277	0.230625	3.40131e-05	0.323516	0.000381703	DOWN	DOWN	None	TGME49_213388	1342	N/A	hypothetical protein
TGME49_204130	5.3242e+08	4.5233e+08	3.3602e+08	359689865	2.7026e+08	2.6299e+08	-0.661924	-0.329536	0.0571417	0.181329	0.136052	0.26666	-0.970254	-0.775416	0.000595498	0.00170781	0.00286406	0.00792773	-0.312821	-0.449799	0.124814	0.0343008	0.271335	0.140166	None	DOWN	None	TGME49_204130	1161	PLP1	perforin-like protein PLP1
TGME49_253290	9.2895e+08	8.0395e+08	4.4084e+08	424359930	5.5174e+08	4.5534e+08	-1.07307	-0.919695	0.000541472	0.00241371	0.00341804	0.00840637	-0.748382	-0.815987	0.00728931	0.00492871	0.0350581	0.0226272	0.322865	0.10135	0.176572	0.392573	0.342227	0.467348	DOWN	DOWN	None	TGME49_253290	1106	N/A	valyl-tRNA synthetase
TGME49_220930	227589980	1.9093e+08	1.4383e+08	1.1216e+08	1.0335e+08	1.2531e+08	-0.657216	-0.760515	0.0310399	0.0108295	0.0721858	0.0303828	-1.11611	-0.595693	6.19066e-05	0.00122652	0.000329083	0.00238228	-0.471674	0.158173	0.0560858	0.293879	0.164958	0.391839	DOWN	DOWN	None	TGME49_220930	687	N/A	hypothetical protein
TGME49_223140	4.9978e+08	4.8023e+08	2.1794e+08	2.6059e+08	2.9456e+08	250610109	-1.19243	-0.878599	0.000125949	0.00977039	0.00106007	0.0318326	-0.756638	-0.929948	0.006432	0.0002963	0.0249859	0.00176037	0.432359	-0.0560466	0.0614629	0.340237	0.163362	0.445288	DOWN	DOWN	None	TGME49_223140	472	N/A	tRNA binding domain-containing protein
TGME49_294340	3.11003e+07	4.5696e+07	1.80185e+07	1.82514e+07	1.3023e+07	1.4641e+07	-0.745251	-1.26417	0.0452585	4.29359e-07	0.126975	1.16043e-06	-1.08702	-1.46201	0.016048	6.78297e-09	0.0545421	4.28175e-08	-0.430985	-0.294098	0.0797247	0.136036	0.128588	0.197154	None	DOWN	None	TGME49_294340	345	N/A	hypothetical protein
TGME49_218530	241509965	1.9557e+08	1.0308e+08	8.61149e+07	1.1222e+08	1.0544e+08	-1.21778	-1.17106	0.000649946	0.000164473	0.00243128	0.00056715	-1.08514	-0.872418	9.05038e-05	0.000526661	0.00043528	0.00146295	0.121073	0.288073	0.335314	0.198253	0.444224	0.327526	DOWN	DOWN	None	TGME49_218530	345	N/A	proteasome-interacting thioredoxin domain-containing protein
TGME49_245510	3.2025e+07	2.774e+07	1.4235e+07	1.0534e+07	1.1099e+07	1.0327e+07	-1.09981	-1.29326	0.00963751	0.0157688	0.0393007	0.0685602	-1.30944	-1.2024	0.00540138	0.000843859	0.0303077	0.00521031	-0.324697	-0.0254042	0.128871	0.428388	0.209935	0.457045	DOWN	DOWN	None	TGME49_245510	2427	N/A	phospholipid-translocating P-type ATPase, flippase subfamily protein
TGME49_251885	6.4126e+07	7.831e+07	5.3446e+07	2.4654e+07	3.5615e+07	1.19799e+07	-0.257	-1.61603	0.215794	2.91787e-07	0.250519	6.34319e-07	-0.796839	-2.43609	0.00412313	1.24709e-14	0.00594908	3.1489e-13	-0.568221	-0.965349	0.0323755	4.33441e-05	0.10203	0.000150957	None	DOWN	None	TGME49_251885	215	N/A	hypothetical protein
TGME49_278900	4.47473e+07	4.51752e+07	7.03863e+06	5.26225e+06	2.6482e+07	2.568e+07	-2.46161	-2.81937	1.57511e-09	3.1034e-11	7.87556e-08	3.1034e-09	-0.694558	-0.747128	0.0031812	0.000445683	0.00539187	0.00076295	1.73317	2.03537	3.24761e-08	2.81095e-11	3.24761e-07	2.16227e-10	DOWN	DOWN	UP	TGME49_278900	599	N/A	protein kinase, putative
TGME49_236270	3.59212e+07	4.9737e+07	1.1752e+07	1.9393e+07	1.8023e+07	1.5746e+07	-1.51002	-1.30134	0.00100326	5.89592e-06	0.00921171	2.19032e-05	-0.886856	-1.48951	0.00104628	3.89819e-07	0.00257742	1.62425e-06	0.565131	-0.279327	0.061166	0.0698434	0.123555	0.125968	DOWN	DOWN	None	TGME49_236270	384	N/A	hypothetical protein
TGME49_225690	2.1087e+08	1.9934e+08	1.7377e+08	1.076e+08	1.0518e+08	6.5508e+07	-0.277252	-0.88145	0.2282	0.00468435	0.308379	0.0168971	-0.982939	-1.56167	0.0012204	9.55008e-09	0.00316096	5.02636e-08	-0.717214	-0.704697	0.0125037	0.00720643	0.0631437	0.0514745	None	DOWN	DOWN	TGME49_225690	1816	N/A	hypothetical protein
TGME49_288250	1.53198e+07	1.16266e+07	8.9731e+06	6.0616e+06	4.34904e+06	5.53695e+06	-0.692662	-0.810091	0.0354641	0.0182981	0.0688823	0.0377165	-1.31135	-0.77295	7.0321e-05	0.019081	0.000709576	0.0758566	-0.859857	-0.106283	0.000746964	0.332825	0.00538881	0.395475	DOWN	DOWN	None	TGME49_288250	1843	N/A	hypothetical protein
TGME49_219850	1498299154	1414800145	668410101	6.3967e+08	8.6418e+08	7.6844e+08	-1.16294	-1.14356	0.000156079	0.00149941	0.00156079	0.00882009	-0.79177	-0.877982	0.00872609	0.00281173	0.0335619	0.0123472	0.369951	0.264105	0.0867404	0.224572	0.234232	0.402297	DOWN	DOWN	None	TGME49_219850	830	N/A	prolyl-tRNA synthetase (ProRS)
TGME49_217510	1.6587e+08	160100031	242020096	2.2233e+08	7.7581e+07	6.954e+07	0.541471	0.470408	0.0474062	0.121986	0.100864	0.179391	-1.06689	-1.1683	0.000669682	1.54908e-05	0.00211368	5.39508e-05	-1.62479	-1.65812	8.37421e-08	1.3553e-09	2.09355e-06	4.56286e-08	None	DOWN	DOWN	TGME49_217510	380	N/A	hypothetical protein
TGME49_248770	2.51393e+07	2.22855e+07	8.8133e+06	8.4775e+06	1.2124e+07	5.29621e+06	-1.38417	-1.26815	0.0017203	3.29294e-05	0.00868751	0.000164647	-0.893325	-1.60139	0.0204257	3.30815e-08	0.0810195	5.56871e-07	0.407661	-0.566009	0.124611	0.0312654	0.209762	0.0831002	DOWN	DOWN	None	TGME49_248770	663	N/A	hypothetical protein
TGME49_271600	2.23399e+07	1.72278e+07	9.0981e+06	8.2406e+06	6.81231e+06	1.02171e+07	-1.18292	-0.955662	0.00601075	0.00884369	0.022262	0.0217857	-1.36381	-0.611863	0.000221181	0.0284951	0.00558482	0.0513929	-0.357136	0.270959	0.0722477	0.229158	0.152021	0.300713	DOWN	DOWN	None	TGME49_271600	504	N/A	hypothetical protein
TGME49_250090	3.06465e+07	3.71669e+07	6.3604e+06	6.0375e+06	5.0222e+06	9.94103e+06	-2.0565	-2.38619	7.06971e-06	0.000114558	0.000157506	0.0038568	-2.06089	-1.62991	2.33802e-06	1.11118e-07	0.000116901	1.60328e-06	-0.275974	0.613668	0.11858	0.0353093	0.202992	0.0869815	DOWN	DOWN	None	TGME49_250090	818	N/A	hypothetical protein
TGME49_278500	2.16285e+07	2.32188e+07	3.001e+07	2.8814e+07	8.44131e+06	8.55807e+06	0.449052	0.296265	0.152961	0.263741	0.196104	0.299302	-1.10238	-1.17788	0.00187279	0.000733969	0.023644	0.00489313	-1.68182	-1.60854	2.5194e-10	2.4793e-10	1.6964e-09	1.92623e-09	None	DOWN	DOWN	TGME49_278500	1422	N/A	ribosomal RNA large subunit methyltransferase J protein
TGME49_214990	6.67843e+07	2.57301e+07	1.1332e+07	1.273e+07	8.2773e+06	1.5117e+07	-2.42786	-0.944783	2.22426e-12	0.0577261	2.78032e-11	0.134247	-2.6236	-0.663603	1.01021e-17	0.0164162	3.40105e-16	0.048283	-0.398461	0.226293	0.0547591	0.371355	0.125697	0.428094	None	DOWN	None	TGME49_214990	3436	N/A	hypothetical protein
TGME49_214940	1220000522	1046400238	1154900657	7.6054e+08	6.8294e+08	5.1229e+08	-0.0790247	-0.459653	0.436977	0.106159	0.479725	0.20412	-0.83422	-1.02603	0.00583995	0.00286182	0.0253911	0.0164853	-0.756796	-0.568849	0.00183242	0.0125506	0.0261775	0.0745652	None	DOWN	None	TGME49_214940	330	N/A	MIC2-associated protein M2AP
TGME49_214840	135359988	1.2021e+08	7.7812e+07	6.5017e+07	5.4166e+07	4.1329e+07	-0.788425	-0.873372	0.0113843	0.00029183	0.0247484	0.000595572	-1.27438	-1.47365	1.40552e-05	1.89788e-06	4.17521e-05	7.09947e-06	-0.512094	-0.637233	0.0460665	0.014556	0.153555	0.0543012	DOWN	DOWN	None	TGME49_214840	1869	AP2X7	AP2 domain transcription factor AP2X-7
TGME49_236110	7.9714e+07	8.1881e+07	1.0075e+08	3.1942e+07	4.748e+07	4.4676e+07	0.332939	-1.32258	0.221762	1.06946e-07	0.266642	2.76962e-07	-0.711807	-0.83145	0.00360904	0.00137792	0.00597563	0.00211987	-1.06452	0.467565	0.000229725	0.0986485	0.00229725	0.196285	None	DOWN	None	TGME49_236110	397	N/A	autophagy-related protein 3 atg3, putative
TGME49_203820	4.04281e+07	2.84625e+07	2.0291e+07	17146992	2.0647e+07	7.36633e+06	-0.949763	-0.689349	0.000393278	0.03682	0.000836763	0.0625402	-0.875445	-1.59662	0.000534459	3.17829e-05	0.00116187	0.000630407	0.0235667	-1.08763	0.477486	0.00543216	0.488197	0.0273932	DOWN	DOWN	None	TGME49_203820	1267	N/A	hypothetical protein
TGME49_281450	1.40052e+07	3.1248e+07	9.68381e+06	1.00863e+07	7.4168e+06	7.5462e+06	-0.477698	-1.51316	0.115158	0.00846133	0.166156	0.0427297	-0.70413	-1.69411	0.0282772	1.26796e-05	0.0732308	0.000320484	-0.332635	-0.363244	0.0844737	0.109043	0.170637	0.198902	None	DOWN	None	TGME49_281450	454	N/A	cell-cycle-associated protein kinase, putative
TGME49_224850	9.89521e+08	1084100354	5.0055e+08	4.8279e+08	6.1904e+08	6.3367e+08	-0.981331	-1.16484	0.00141473	0.00125812	0.0071444	0.00838747	-0.674042	-0.771816	0.024081	0.0190256	0.0776807	0.0656056	0.305789	0.391395	0.175555	0.112223	0.347668	0.314848	DOWN	DOWN	None	TGME49_224850	768	N/A	polyadenylate binding protein, putative
TGME49_239300	4.86903e+07	4.97108e+07	2.087e+07	1.7949e+07	1.8368e+07	1.7349e+07	-1.17211	-1.40482	0.000143885	1.35832e-06	0.000330281	6.53289e-06	-1.27227	-1.37075	2.38588e-06	2.40928e-06	7.53044e-06	8.18229e-06	-0.172547	-0.0456238	0.253005	0.260126	0.345318	0.332566	DOWN	DOWN	None	TGME49_239300	1232	N/A	hypothetical protein
TGME49_267680	4.2969e+07	4.2708e+07	2.3235e+07	2.6045e+07	1.6859e+07	1.8143e+07	-0.850783	-0.685978	0.00123246	0.00555091	0.00228234	0.0101309	-1.2086	-1.11025	4.93595e-06	4.37037e-06	1.66767e-05	1.42389e-05	-0.433629	-0.491477	0.0520155	0.0847845	0.101664	0.17303	DOWN	DOWN	None	TGME49_267680	2182	MIC12	microneme protein MIC12
TGME49_286450	2.663e+08	2.0228e+08	1.2255e+08	1.329e+08	5.0255e+07	4.9223e+07	-1.11132	-0.601117	0.000674379	0.0288325	0.0033719	0.0661836	-2.33703	-1.9737	3.51299e-13	9.49923e-12	2.34199e-12	4.36101e-11	-1.26399	-1.40892	2.57916e-06	6.36148e-07	1.71944e-05	8.03136e-06	DOWN	DOWN	DOWN	TGME49_286450	120	GRA5	dense granule protein GRA5
TGME49_289550	5.7803e+07	5.3348e+07	3.5985e+07	2.6685e+07	3.1621e+07	3.432e+07	-0.664269	-0.96487	0.0128242	0.000456525	0.0179895	0.00068138	-0.81151	-0.593697	0.00303188	0.0163121	0.00439403	0.0238772	-0.179457	0.347752	0.265032	0.128546	0.335483	0.186837	DOWN	DOWN	None	TGME49_289550	530	N/A	WD domain, G-beta repeat-containing protein
TGME49_200250	5.5372e+08	5.2321e+08	2.6725e+08	2.6745e+08	2.2225e+08	2.1477e+08	-1.04728	-0.964638	0.000690323	0.00433315	0.00366961	0.020634	-1.30521	-1.27262	4.87654e-06	2.55737e-06	4.10442e-05	2.34813e-05	-0.264565	-0.314733	0.141578	0.0985531	0.315885	0.261944	DOWN	DOWN	None	TGME49_200250	351	MIC17A	microneme protein MIC17A
TGME49_254500	4.81111e+07	1.99929e+07	2.3074e+07	7.1668e+07	2.4839e+07	7.05743e+06	-1.01872	1.77566	0.000710588	2.64555e-12	0.00140164	7.22164e-12	-0.875233	-1.18851	0.000457413	4.04384e-05	0.000914826	0.000371298	0.100758	-3.12222	0.340954	4.54448e-25	0.368198	7.57413e-24	None	DOWN	None	TGME49_254500	586	N/A	hypothetical protein
TGME49_270250	4759197861	4617404469	2008199515	1676499724	1856099719	1768200845	-1.24427	-1.4609	4.45452e-05	0.000232434	0.000299938	0.00157874	-1.357	-1.38326	8.82377e-06	0.000189533	8.10183e-05	0.00127619	-0.11355	0.0767708	0.331815	0.447256	0.450442	0.47055	DOWN	DOWN	None	TGME49_270250	190	GRA1	dense granule protein GRA1
TGME49_221390	1.76147e+07	2.04486e+07	1.2455e+08	1.0931e+08	4.89336e+06	9.03561e+06	2.73246	2.34512	0	0	0	0	-1.37879	-0.958994	2.93349e-05	0.000872624	0.000665112	0.00400614	-4.33917	-3.41654	1.45278e-45	2.03303e-33	3.66826e-44	5.13341e-32	UP	DOWN	DOWN	TGME49_221390	875	N/A	hypothetical protein
TGME49_297150	3.07425e+07	1.50357e+07	2.6513e+07	2.7915e+07	1.5423e+07	5.58194e+06	-0.204051	0.837684	0.304301	0.135268	0.326962	0.235553	-0.871107	-1.06666	0.00128411	0.00166472	0.00430826	0.0120097	-0.733044	-2.08172	0.00319365	1.58211e-12	0.00848839	1.97763e-11	None	DOWN	DOWN	TGME49_297150	453	N/A	MORN repeat-containing protein
TGME49_230160	9.25771e+08	8.4489e+08	5.8961e+08	2.7299e+08	3.4946e+08	3.0687e+08	-0.649719	-1.62519	0.0252825	5.25456e-07	0.0743604	5.89678e-06	-1.39772	-1.45205	2.15092e-06	3.1017e-06	2.26976e-05	3.13272e-05	-0.752411	0.168009	0.00338553	0.296978	0.037617	0.403002	DOWN	DOWN	None	TGME49_230160	142	N/A	hypothetical protein
TGME49_205320	1.2034e+08	1.0994e+08	5.7005e+07	3.8323e+07	6.1381e+07	5.8582e+07	-1.0606	-1.48866	6.22649e-06	3.80229e-07	2.09625e-05	9.36663e-07	-0.937345	-0.874391	0.000793298	0.00257187	0.00170475	0.00564694	0.104363	0.595467	0.358829	0.0185356	0.439956	0.0639159	DOWN	DOWN	None	TGME49_205320	655	N/A	hypothetical protein
TGME49_204350	3.12749e+07	1.77935e+07	8.40121e+06	1.3257e+07	1.1768e+07	8.6215e+06	-1.74485	-0.390763	6.74643e-05	0.146962	0.000518956	0.209946	-1.21163	-0.836335	0.00888071	0.00349962	0.0404803	0.0103959	0.428822	-0.551899	0.110382	0.0846166	0.192217	0.174414	None	DOWN	None	TGME49_204350	1352	N/A	hypothetical protein
TGME49_284580	1.61736e+07	2.29626e+07	4.08314e+06	5.78203e+06	8.8265e+06	9.3564e+06	-1.69392	-1.77281	3.77389e-08	6.63638e-09	1.27054e-06	1.10606e-07	-0.694538	-1.06782	0.0302783	0.00196365	0.0764527	0.010335	0.908409	0.587739	0.00210415	0.0420618	0.0118066	0.0965509	DOWN	DOWN	UP	TGME49_284580	655	N/A	ribose-phosphate diphosphokinase subfamily protein
TGME49_285680	1.3932e+08	9.7018e+07	7.6243e+07	7.18134e+06	8.71337e+06	1.47823e+07	-0.85852	-3.53111	0.00645964	1.62906e-27	0.014681	2.32724e-26	-3.59671	-2.48808	6.35426e-29	9.15807e-15	5.7766e-28	6.16644e-14	-2.94985	0.921056	2.19131e-24	0.0322554	2.43479e-23	0.0861087	DOWN	DOWN	None	TGME49_285680	470	N/A	dihydrolipoamide acyltransferase, putative
TGME49_212410	1.45084e+07	5.971e+07	3.5523e+07	1.9151e+07	8.24621e+06	1.21013e+07	1.21858	-1.57567	0.00211432	4.30924e-08	0.00556401	1.16466e-07	-0.636099	-2.05004	0.0451482	9.77349e-17	0.0926598	2.26024e-15	-1.94474	-0.608847	2.51438e-10	0.0164961	1.57149e-09	0.0317233	None	DOWN	DOWN	TGME49_212410	752	N/A	dense granule protein GRA11
TGME49_275650	1299299932	1228400415	6.5967e+08	6.2263e+08	652140340	6.4434e+08	-0.976494	-0.978821	0.00132513	0.00533407	0.00736186	0.0223435	-0.991126	-0.927647	0.00112061	0.00626964	0.00622561	0.0290305	-0.0165281	0.0493428	0.421989	0.493698	0.458289	0.498131	DOWN	DOWN	None	TGME49_275650	877	N/A	hypothetical protein
TGME49_223020	8.0483e+07	8.8368e+07	6.0209e+07	6.757e+07	3.5515e+07	4.1228e+07	-0.410854	-0.380592	0.116799	0.0620336	0.145999	0.0949302	-1.11495	-1.0458	3.35363e-05	8.74839e-05	6.64151e-05	0.000145806	-0.740101	-0.695131	0.00518328	0.00525749	0.0249291	0.0241367	None	DOWN	DOWN	TGME49_223020	364	N/A	coproporphyrinogen III oxidase
TGME49_207910	3.29983e+07	2.17317e+07	2.3191e+07	1.3895e+07	1.5552e+07	1.26966e+07	-0.485454	-0.599199	0.09163	0.157965	0.118713	0.286751	-0.954287	-0.654071	0.000541769	0.0385855	0.00216708	0.0901932	-0.538649	-0.118313	0.02211	0.33511	0.0485459	0.403761	None	DOWN	None	TGME49_207910	501	N/A	manganese resistance 1 protein, putative
TGME49_309190	3.1993e+07	2.4501e+07	2.5953e+07	4.4863e+07	5.4613e+07	7.71003e+06	-0.288558	0.838679	0.224245	0.0214754	0.249827	0.0338908	0.718439	-1.35601	0.0161732	0.000125276	0.0212806	0.00139195	1.03607	-2.35383	7.6365e-06	7.4605e-09	4.28492e-05	1.07644e-07	None	None	None	TGME49_309190	822	N/A	hypothetical protein
TGME49_230850	1.1204e+08	5.5541e+07	1.9033e+08	1.9694e+08	1.3466e+08	1.3446e+08	0.757532	1.80178	0.0127183	1.01965e-06	0.0295774	5.99797e-06	0.25886	1.23072	0.229873	4.14538e-05	0.286632	0.000101107	-0.495062	-0.546104	0.0466566	0.024898	0.179448	0.118562	UP	None	None	TGME49_230850	476	N/A	hypothetical protein
TGME49_315230	3.24167e+07	7.50444e+06	2.2542e+07	1.5067e+07	8.32941e+06	1.0481e+07	-0.499505	0.892549	0.107438	0.00110939	0.145186	0.00622491	-1.63961	0.358269	0.000812409	0.105898	0.0102567	0.187643	-1.3057	-0.473449	1.591e-05	0.114489	8.37366e-05	0.202866	None	None	None	TGME49_315230	628	N/A	hypothetical protein
TGME49_287210	4.3416e+08	3.5617e+08	4.4991e+08	336590198	5.4104e+08	3.5431e+08	0.0512569	-0.0812623	0.312929	0.368379	0.441223	0.437721	0.315516	-0.00749059	0.175255	0.342225	0.287253	0.411485	0.265384	0.0737354	0.231439	0.430978	0.359444	0.458487	None	None	None	TGME49_287210	236	N/A	proteasome subunit alpha2, protease of the acylase family and NTN hydrolase fold, putative
TGME49_293190	8.4608e+07	7.8738e+07	1.1396e+08	7.9315e+07	6.3855e+07	6.5919e+07	0.423917	0.0103605	0.0914027	0.386475	0.128736	0.41972	-0.389746	-0.245924	0.0785088	0.13501	0.113781	0.172608	-0.822697	-0.262088	0.00146516	0.177098	0.00610483	0.299723	None	None	None	TGME49_293190	682	N/A	endonuclease/exonuclease/phosphatase family protein
TGME49_313670	1.3978e+08	1.0268e+08	1.6985e+08	1.3217e+08	2.2129e+08	1.3812e+08	0.278702	0.36013	0.241737	0.183761	0.300002	0.229135	0.65137	0.417031	0.061356	0.198193	0.125666	0.250219	0.379078	0.0629108	0.146244	0.498264	0.301441	0.499368	None	None	None	TGME49_313670	1010	N/A	adaptin n terminal region domain-containing protein
TGME49_258360	2.7621e+08	2.691e+08	2.1558e+08	2.3988e+08	3.4952e+08	2.2893e+08	-0.355607	-0.164967	0.154593	0.293884	0.229616	0.367355	0.336295	-0.230397	0.150404	0.197575	0.242587	0.277154	0.69377	-0.0670284	0.00580467	0.336754	0.0307654	0.42932	None	None	None	TGME49_258360	538	N/A	hypothetical protein
TGME49_236580	5.313e+08	8.4595e+08	4.6641e+08	302930136	3.7139e+08	328099992	-0.187428	-1.47755	0.419121	4.29328e-06	0.470923	4.33621e-05	-0.513045	-1.35827	0.106133	1.1504e-05	0.208018	0.000105627	-0.327619	0.114668	0.0763734	0.370754	0.233749	0.411949	None	None	None	TGME49_236580	182	N/A	Prp31-15.5k-U4 Snrna Complex family protein
TGME49_217600	8.1012e+07	6.7353e+07	4.9352e+07	6.7309e+07	8.4631e+07	7.5444e+07	-0.700204	-0.000925908	0.0191147	0.375174	0.0289617	0.399122	0.0608057	0.156935	0.487269	0.405659	0.497113	0.43128	0.76226	0.1616	0.00600058	0.315776	0.0300029	0.403714	None	None	None	TGME49_217600	666	CDPK9	calcium-dependent protein kinase CDPK9
TGME49_225790	1.1825e+08	1.1484e+08	1.131e+08	1.5777e+08	9.383e+07	1.1787e+08	-0.0635133	0.453712	0.329952	0.166715	0.366211	0.211032	-0.324294	0.0366115	0.102859	0.361246	0.151263	0.402751	-0.266049	-0.416562	0.15176	0.0484276	0.295569	0.148218	None	None	None	TGME49_225790	189	N/A	PDI family protein
TGME49_294250	6.4298e+07	4.2135e+07	9.09011e+07	9.1995e+07	8.8138e+07	9.88441e+07	0.490969	1.10249	0.0985492	8.40834e-05	0.136349	0.000158648	0.437181	1.17307	0.0929441	0.000145606	0.128594	0.000326804	-0.0438828	0.102179	0.428299	0.411236	0.460537	0.483052	None	None	None	TGME49_294250	518	N/A	WD domain, G-beta repeat-containing protein
TGME49_295680	1.14863e+07	3.22527e+07	6.3796e+07	8.40001e+07	9.7736e+07	3.7742e+07	2.34565	1.34545	9.6203e-11	2.54112e-06	8.09709e-10	5.70341e-06	2.79314	0.208482	0	0.392562	0	0.421905	0.60519	-1.12701	0.0232679	2.50697e-05	0.0903867	0.000281338	UP	None	None	TGME49_295680	1266	N/A	periodic tryptophan protein PWP2, putative
TGME49_251410	1.91687e+07	1.19951e+07	2.8214e+07	2.601e+07	2.96e+07	2.108e+07	0.527425	1.0371	0.263876	0.0443624	0.330202	0.11375	0.555203	0.681351	0.0937644	0.0331349	0.141436	0.0808167	0.0661505	-0.28692	0.473138	0.181232	0.482697	0.28767	None	None	None	TGME49_251410	2068	N/A	tetratricopeptide repeat-containing protein
TGME49_215775	4934302875	2.08645e+07	6638701492	5259999874	5460399091	8068389785	0.427955	7.88936	0.120624	0	0.183076	0	0.146074	8.39849	0.245433	0	0.340307	0	-0.281833	0.617091	0.169761	0.00691706	0.349915	0.0499017	None	None	None	TGME49_215775	575	ROP8	rhoptry protein ROP8
TGME49_249320	6.319e+07	6.1991e+07	8.8102e+07	9.7278e+07	6.3038e+07	6.2022e+07	0.471072	0.639056	0.109878	0.0426558	0.149969	0.0730209	-0.00331474	0.000687124	0.343736	0.495571	0.373305	0.495571	-0.474476	-0.63835	0.0926481	0.012508	0.217615	0.0664304	None	None	None	TGME49_249320	1027	N/A	flavodoxin domain-containing protein
TGME49_247350	2431698932	2422701085	1282499766	1741099439	1457600776	2642201314	-0.922302	-0.476309	0.00068457	0.120798	0.0031428	0.221901	-0.73716	0.124973	0.01282	0.381667	0.0479563	0.419004	0.184458	0.601367	0.29241	0.00829155	0.435661	0.0499264	None	None	None	TGME49_247350	312	N/A	thioredoxin domain-containing protein
TGME49_239610	2.8081e+07	2.46535e+07	8.6787e+07	4.1089e+07	6.5282e+07	3.3493e+07	1.58321	0.70721	5.12816e-06	0.0514799	1.15099e-05	0.0764628	1.13408	0.399465	0.000516328	0.199319	0.000841114	0.226809	-0.403661	-0.284703	0.134107	0.128388	0.246345	0.227494	UP	None	None	TGME49_239610	612	N/A	hypothetical protein
TGME49_292260	2.43271e+07	2.03898e+07	3.8362e+07	3.9596e+07	3.1633e+07	3.2236e+07	0.629579	0.91414	0.0283281	0.00141778	0.041659	0.00244445	0.341206	0.59003	0.178405	0.070146	0.212387	0.100209	-0.268033	-0.286051	0.173353	0.127363	0.262655	0.227494	UP	None	None	TGME49_292260	362	SAG5D	SAG-related sequence SRS36B
TGME49_232060	5.5745e+07	1.7489e+07	8.0355e+07	4.378e+07	5.7401e+07	4.7253e+07	0.517244	1.26145	0.050975	1.08978e-05	0.0707986	2.47678e-05	0.0400685	1.29207	0.468808	0.0001186	0.473543	0.000269546	-0.475979	0.107014	0.0587534	0.441155	0.167633	0.46764	None	None	None	TGME49_232060	469	N/A	hypothetical protein
TGME49_272630	1.5772e+08	1.1359e+08	1.9701e+08	2.9429e+08	1.5186e+08	2.7938e+08	0.318504	1.36315	0.250991	1.5722e-05	0.357044	7.48667e-05	-0.0535652	1.27579	0.427243	7.54458e-05	0.44973	0.000314357	-0.372662	-0.0746651	0.0979862	0.31739	0.273155	0.436505	None	None	None	TGME49_272630	129	N/A	U6 snRNA-associated Sm family protein LSm8, putative
TGME49_218410	4613901788	3282700588	3869097599	4950101962	4956401678	4727404053	-0.25391	0.592379	0.183053	0.0873675	0.23703	0.196092	0.10324	0.525755	0.292201	0.0924891	0.378363	0.183165	0.357188	-0.0663919	0.142944	0.346388	0.339901	0.424208	None	None	None	TGME49_218410	314	RPP0	ribosomal protein RPP0
TGME49_270780	1.73367e+07	3.35512e+07	1.7226e+07	1.8992e+07	1.3356e+07	8.8258e+06	-0.00858627	-0.779538	0.489012	0.00136505	0.493902	0.00306378	-0.313322	-1.62346	0.148271	1.76729e-06	0.258197	2.94549e-05	-0.337534	-1.00105	0.132899	0.00919784	0.198356	0.0371593	None	None	None	TGME49_270780	146	POLR2F	DNA-directed RNA polymerase II RPB6
TGME49_218820	7.0605e+08	524350310	1023899523	893869445	8.7548e+08	1058299762	0.535392	0.768028	0.0318253	0.0327749	0.0852227	0.0936425	0.309101	1.00892	0.0847721	0.00296736	0.169544	0.0164853	-0.225611	0.24328	0.185616	0.188225	0.350219	0.369068	None	None	None	TGME49_218820	148	N/A	alba 2
TGME49_305910	1.20546e+07	1.01798e+07	1.81138e+07	1.47199e+07	2.0457e+07	2.7925e+07	0.538879	0.479853	0.107461	0.0389975	0.167908	0.0716137	0.637928	1.227	0.116556	0.0156747	0.235444	0.058635	0.164191	0.866296	0.283037	0.0446559	0.371257	0.101491	None	None	None	TGME49_305910	639	N/A	hypothetical protein
TGME49_261580	7.8586e+08	1685899367	8.7187e+08	721080353	1725199866	2513899211	0.1496	-1.22377	0.269471	0.000117515	0.374266	0.001079	1.13137	0.575549	0.000210555	0.0731307	0.00265826	0.16189	0.983495	1.79981	0.000743055	5.85465e-12	0.0109602	1.18264e-10	None	None	UP	TGME49_261580	135	N/A	histone H2AX
TGME49_309810	1462799585	8.9475e+08	7.3036e+08	7.4812e+08	1120899520	8.27879e+08	-1.00074	-0.257797	0.0010226	0.229841	0.00639124	0.33538	-0.383158	-0.111668	0.126993	0.387688	0.232618	0.451049	0.617066	0.145905	0.0108128	0.30859	0.0675801	0.461691	None	None	None	TGME49_309810	113	RPP2	ribosomal protein RPP2
TGME49_249910	2.78086e+07	1.15853e+07	1.4541e+08	1.7075e+08	3.3209e+07	8.77124e+06	2.33243	3.73637	2.22045e-16	0	1.18034e-15	0	0.232631	-0.307956	0.2921	0.239571	0.32099	0.337665	-2.0871	-4.09106	2.92435e-14	7.28112e-44	4.17764e-13	1.22565e-42	UP	None	DOWN	TGME49_249910	136	N/A	mitochondria-associated granulocyte macrophage CSF signaling molecule, putative
TGME49_294860	2.13382e+07	1.97363e+07	6.50363e+06	9.9022e+06	1.6824e+07	1.4811e+07	-1.53344	-0.90756	1.47251e-05	0.00270137	0.000106231	0.00721166	-0.295233	-0.351269	0.227507	0.171015	0.315813	0.281026	1.21299	0.52326	0.00023795	0.164006	0.00126489	0.26293	DOWN	None	None	TGME49_294860	2457	N/A	hypothetical protein
TGME49_231640	3378098977	2527900328	3661497931	3167299179	2471101320	2235199449	0.116179	0.325161	0.411847	0.234226	0.433298	0.328887	-0.450579	-0.177308	0.098773	0.318612	0.188228	0.38435	-0.567028	-0.502598	0.0316082	0.0132699	0.200123	0.0705398	None	None	None	TGME49_231640	609	ALV1	alveolin domain containing intermediate filament IMC1
TGME49_292920	1742299122	1456999659	2060298929	1953198738	2395001063	2264099367	0.241692	0.422505	0.159026	0.0881422	0.243358	0.174556	0.458346	0.63486	0.0731852	0.0308411	0.167993	0.0803106	0.217043	0.212964	0.266421	0.219914	0.407705	0.416345	None	None	None	TGME49_292920	861	N/A	heat shock protein 75, putative
TGME49_310790	2243699656	1549100715	1459399828	3284602045	2149199168	3786601299	-0.620047	1.08364	0.0174043	0.00587955	0.0462587	0.0258189	-0.0619941	1.28779	0.499731	0.000531117	0.499731	0.00298016	0.558004	0.205108	0.0378378	0.229757	0.163224	0.416345	None	None	None	TGME49_310790	219	N/A	hypothetical protein
TGME49_216220	1.5928e+08	1.2377e+08	1.5353e+08	1.6393e+08	1.1141e+08	1.6267e+08	-0.0525994	0.401668	0.359189	0.205764	0.414239	0.247908	-0.504067	0.385951	0.0589633	0.157763	0.0880049	0.216113	-0.457979	-0.0110435	0.0779805	0.454466	0.175023	0.468521	None	None	None	TGME49_216220	868	AP2XI5	AP2 domain transcription factor AP2XI-5
TGME49_230920	1.05201e+07	2.02572e+07	1.6351e+07	1.9881e+07	1.93e+07	1.8209e+07	0.577474	-0.0253703	0.037786	0.428765	0.0706738	0.465648	0.719633	-0.132673	0.0831094	0.209058	0.199858	0.351915	0.222594	-0.11848	0.257791	0.183275	0.329845	0.26675	None	None	None	TGME49_230920	619	N/A	adaptor complexes medium subunit family protein
TGME49_290980	132739993	9.2985e+07	2.277e+08	1.4545e+08	1.9808e+08	1.333e+08	0.77257	0.638119	0.0343542	0.0421296	0.0788585	0.0697555	0.566734	0.505659	0.0992608	0.129573	0.175883	0.184322	-0.199804	-0.12466	0.202551	0.257149	0.350802	0.363356	UP	None	None	TGME49_290980	571	N/A	glycine C-acetyltransferase, putative
TGME49_289800	1.56368e+07	304529921	301110165	5.804e+08	4.0283e+08	4.5867e+08	4.15621	0.927489	0	0.00650717	0	0.029578	4.44059	0.586048	0	0.0615019	0	0.12941	0.418282	-0.33872	0.0922216	0.108038	0.25174	0.263508	UP	None	None	TGME49_289800	234	N/A	hypothetical protein
TGME49_293590	1.1534e+08	1.107e+08	1.0857e+08	1.0856e+08	1.2462e+08	1.281e+08	-0.0862451	-0.0278255	0.42594	0.401007	0.443687	0.426334	0.108868	0.205343	0.384857	0.429147	0.408155	0.437816	0.196667	0.23612	0.272888	0.210127	0.349856	0.331059	None	None	None	TGME49_293590	551	N/A	3-oxoacyl-acyl-carrier protein synthase I/II, putative
TGME49_311090	3.4472e+08	1.5561e+08	4.5592e+08	3.9548e+08	5.0659e+08	430430134	0.402008	1.33826	0.0791741	3.02474e-05	0.183349	0.000137488	0.551338	1.45	0.0167401	1.19364e-07	0.0563585	7.46028e-07	0.151618	0.121784	0.363402	0.431097	0.452873	0.483786	None	None	None	TGME49_311090	607	N/A	ubiquitin carboxyl-terminal hydrolase
TGME49_246740	1.0196e+08	1.54081e+07	8.9466e+07	7.9366e+07	1.0375e+08	1.066e+08	-0.186007	2.26966	0.12584	5.65503e-12	0.176525	2.09446e-11	0.024384	2.57025	0.499513	1.55431e-15	0.499513	1.12133e-14	0.210796	0.419547	0.246453	0.0987234	0.345719	0.21215	None	None	None	TGME49_246740	591	N/A	hypothetical protein
TGME49_300140	3166399015	2231001247	2096101144	2683300608	2960801774	3271500912	-0.594826	0.266173	0.0260944	0.279122	0.0585673	0.358889	-0.0967586	0.551634	0.453868	0.0820016	0.475059	0.172545	0.498013	0.285816	0.0651582	0.140747	0.236184	0.330592	None	None	None	TGME49_300140	394	N/A	elongation factor 1-gamma, putative
TGME49_212725	1.68077e+07	2.01887e+07	7.89338e+06	2.6625e+07	2.6932e+07	3.5611e+07	-0.975955	0.377584	0.00459273	0.277474	0.0128852	0.322644	0.594279	0.734226	0.177656	0.0300771	0.299054	0.051857	1.61595	0.40217	2.38083e-07	0.091569	1.64367e-06	0.160647	None	None	None	TGME49_212725	220	N/A	hypothetical protein
TGME49_255910	1.4935e+08	1.34953e+07	118109975	6.2142e+07	9.8003e+07	3.4095e+07	-0.335212	2.09838	0.102756	2.54563e-12	0.158611	1.29896e-11	-0.592727	1.1665	0.0362583	0.00159444	0.0704248	0.00473643	-0.265952	-0.841431	0.151846	0.00193363	0.295569	0.0138116	None	None	None	TGME49_255910	231	N/A	PfMNL-2 CISD1 family iron-sulfur protein, putative
TGME49_253470	1.1179e+08	1.188e+08	1.3675e+08	9.88499e+07	1.0683e+08	1.0854e+08	0.287661	-0.262013	0.250486	0.172059	0.310178	0.217225	-0.0636929	-0.126893	0.374963	0.191529	0.411039	0.244866	-0.35235	0.133209	0.115645	0.426995	0.234943	0.458793	None	None	None	TGME49_253470	398	ALV8	alveolin domain containing intermediate filament IMC13
TGME49_308870	5.4884e+07	1.38793e+07	5.5638e+07	6.7744e+07	6.176e+07	4.5775e+07	0.0192227	2.18351	0.497522	0	0.497522	0	0.161792	1.52782	0.448263	8.01526e-07	0.461985	2.9983e-06	0.14727	-0.552304	0.30804	0.0195332	0.409369	0.0657618	None	None	None	TGME49_308870	693	N/A	hypothetical protein
TGME49_258170	1.6027e+08	2.219e+08	1.7151e+08	1.134e+08	1.4396e+08	1.1272e+08	0.097012	-0.960315	0.455841	0.00259303	0.469796	0.0109123	-0.151783	-0.958312	0.31409	1.67195e-06	0.369517	4.56396e-06	-0.250508	-0.00857597	0.181722	0.491046	0.333331	0.491046	None	None	None	TGME49_258170	408	N/A	hypothetical protein
TGME49_318490	2.70642e+07	3.5804e+07	6.0205e+07	1.8121e+07	5.4429e+07	46210019	1.11593	-0.93305	0.000407988	0.000220406	0.000735836	0.000618362	0.932479	0.342316	0.00237562	0.239777	0.00354571	0.249768	-0.142213	1.28949	0.34639	2.58887e-06	0.401812	7.1913e-06	None	None	None	TGME49_318490	214	N/A	hypothetical protein
TGME49_229210	2.4937e+08	246619931	4.3397e+08	287930002	2.376e+08	2.744e+08	0.796058	0.222322	0.00386216	0.264039	0.0162533	0.34742	-0.068889	0.152203	0.407783	0.365932	0.451704	0.41999	-0.865434	-0.0691111	0.000791792	0.324138	0.00527861	0.436505	None	None	None	TGME49_229210	254	N/A	small nuclear ribonucleoprotein polypeptide A', putative
TGME49_267350	3.6403e+08	2.102e+08	144649918	2.4218e+08	1.5236e+08	2.6752e+08	-1.32357	0.203123	1.67627e-05	0.214041	8.46514e-05	0.288241	-1.23999	0.343448	3.64396e-05	0.173877	0.000204466	0.262113	0.0742556	0.142822	0.393624	0.396207	0.43213	0.459673	None	None	None	TGME49_267350	121	N/A	LSM domain-containing protein
TGME49_228190	3.6772e+08	3.6575e+08	4.2429e+08	533050325	4.5137e+08	4.8913e+08	0.205751	0.541777	0.215796	0.0746454	0.321668	0.143524	0.293497	0.416342	0.111847	0.0987618	0.235346	0.156765	0.0889905	-0.123733	0.445285	0.308706	0.476746	0.453172	None	None	None	TGME49_228190	346	N/A	eukaryotic initiation factor-3, subunit 5, putative
TGME49_221170	2.1696e+08	2.0695e+08	1.6881e+08	1.6738e+08	1.9802e+08	2.2826e+08	-0.359531	-0.303985	0.161694	0.075625	0.24876	0.123975	-0.129868	0.139437	0.297735	0.381006	0.387025	0.423487	0.228586	0.444525	0.286116	0.0846618	0.404058	0.237523	None	None	None	TGME49_221170	432	N/A	CAAX metallo endopeptidase
TGME49_236040	4524105743	3916502040	2662898730	3264898732	3702298908	3390900669	-0.76434	-0.26243	0.00699366	0.253012	0.0213688	0.336239	-0.288995	-0.207723	0.225715	0.291389	0.331005	0.366067	0.475222	0.0546085	0.0748306	0.455954	0.236184	0.479701	None	None	None	TGME49_236040	433	N/A	fructose-1,6-bisphosphate aldolase
TGME49_232680	1.58874e+07	1.48235e+07	4.0203e+07	2.9356e+07	1.585e+07	1.6788e+07	1.2706	0.92592	7.89567e-05	0.10882	0.000227846	0.219816	-0.00285179	0.150406	0.376759	0.343209	0.432416	0.428162	-1.27374	-0.760299	4.34074e-06	0.0237434	1.99279e-05	0.0579108	None	None	DOWN	TGME49_232680	1738	N/A	hypothetical protein
TGME49_319340	454529899	2.8627e+08	3.7775e+08	3.7248e+08	1.7857e+08	3.0222e+08	-0.26609	0.378246	0.237559	0.2073	0.328678	0.30281	-1.33308	0.0774181	1.45696e-05	0.413762	0.000132451	0.445825	-1.07533	-0.300374	1.92418e-05	0.105348	0.000277632	0.309848	None	None	None	TGME49_319340	481	N/A	hypothetical protein
TGME49_247510	1161099504	9.7406e+08	8.9335e+08	8.237e+08	9.2812e+08	8.9426e+08	-0.377702	-0.241534	0.139915	0.242447	0.241233	0.346352	-0.322159	-0.122915	0.218563	0.376065	0.316757	0.451049	0.0550061	0.118391	0.433106	0.347831	0.473417	0.461691	None	None	None	TGME49_247510	381	N/A	fructose-bisphospatase II
TGME49_312990	8.1187e+07	9.6294e+07	1.5093e+08	1.7134e+08	1.1226e+08	1.5092e+08	0.883808	0.822738	0.00519791	0.0226101	0.0137047	0.0403752	0.452969	0.632118	0.137843	0.063208	0.180807	0.10494	-0.422714	-0.181581	0.0766626	0.240973	0.207196	0.358833	UP	None	None	TGME49_312990	569	N/A	DEAD/DEAH box ATP-dependent RNA helicase
TGME49_313230	622999960	4.5642e+08	4.4584e+08	4.1382e+08	4.5122e+08	5.795e+08	-0.481489	-0.140929	0.145409	0.344168	0.255103	0.404903	-0.462723	0.342407	0.132446	0.171142	0.236511	0.250512	0.0172544	0.484488	0.458181	0.0562603	0.476746	0.194001	None	None	None	TGME49_313230	347	N/A	eukaryotic initiation factor-2, alpha subunit
TGME49_232260	1.6837e+08	1.5244e+08	1.4488e+08	1.4024e+08	4.7376e+07	1.5517e+08	-0.214952	-0.119263	0.18923	0.243551	0.252306	0.307483	-1.76519	0.0251093	4.02067e-11	0.398723	2.01034e-10	0.433021	-1.58596	0.144652	8.86858e-08	0.390523	2.23932e-06	0.469558	None	None	None	TGME49_232260	306	N/A	hypothetical protein
TGME49_239710	4.2788e+07	7.048e+07	5.3008e+07	6.4876e+07	3.0414e+07	4.2843e+07	0.300621	-0.117231	0.242813	0.280473	0.258312	0.321906	-0.453875	-0.68	0.025795	0.0177053	0.0373841	0.0238432	-0.775559	-0.583844	0.00512275	0.0229037	0.0197029	0.0738828	None	None	None	TGME49_239710	259	N/A	phosphomannomutase
TGME49_200310	7.138e+07	1.09001e+07	1.1501e+07	2.0679e+07	3.2334e+07	3.7466e+07	-2.50292	0.847882	5.14129e-13	0.0161447	7.3447e-12	0.0479592	-1.07268	1.53788	0.000372641	2.80763e-05	0.000564608	0.000157539	1.39188	0.817938	2.17943e-06	0.00223532	9.08095e-06	0.0055883	None	None	UP	TGME49_200310	169	N/A	hypothetical protein
TGME49_240650	3.7599e+08	2.937e+08	3.2313e+08	3.203e+08	342189828	3.9345e+08	-0.217749	0.124542	0.287593	0.368893	0.365889	0.428945	-0.134749	0.418067	0.384438	0.160898	0.434102	0.242547	0.0823533	0.295651	0.388042	0.212909	0.436002	0.370926	None	None	None	TGME49_240650	1300	N/A	coatomer protein complex, subunit alpha, putative
TGME49_205570	1.1789e+08	1.9425e+08	1.1111e+08	7.2498e+07	1.4635e+08	1.372e+08	-0.0844744	-1.40557	0.30626	1.072e-05	0.343692	4.46667e-05	0.304877	-0.492374	0.190445	0.0051193	0.263493	0.00876355	0.393333	0.907998	0.105778	0.00165181	0.234943	0.0111222	None	None	None	TGME49_205570	644	N/A	hypothetical protein
TGME49_259660	2.4031e+08	2.2757e+08	3.3827e+08	2.4201e+08	3.3039e+08	3.8433e+08	0.490987	0.088256	0.112536	0.332857	0.220659	0.377736	0.454328	0.748219	0.0802465	0.00790074	0.151408	0.0197518	-0.0338718	0.664367	0.44519	0.00766532	0.46374	0.0479082	None	None	None	TGME49_259660	283	N/A	orotate phosphoribosyltransferase
TGME49_290970	2.44173e+07	3.23799e+07	4.78671e+06	6.7763e+07	1.8824e+07	5.6194e+07	-2.07438	1.03546	4.21542e-06	0.0011617	0.000346409	0.00168363	-0.328432	0.741621	0.223879	0.0329519	0.33749	0.0442134	1.72095	-0.264393	2.55632e-07	0.160842	6.45472e-06	0.316735	None	None	None	TGME49_290970	577	N/A	8-amino-7-oxononanoate synthase
TGME49_280540	9.0786e+07	1.76004e+07	6.8057e+07	7.1365e+07	1.3197e+08	9.0236e+07	-0.408808	1.9414	0.061179	1.89848e-14	0.0882726	6.39155e-14	0.524937	2.17522	0.0344106	2.50278e-12	0.0573509	1.13763e-11	0.941983	0.332975	0.00100191	0.220763	0.0112436	0.310045	None	None	None	TGME49_280540	3381	N/A	HEAT repeat-containing protein
TGME49_247770	124589950	2.1277e+08	1.5281e+08	1.1762e+08	1.8338e+08	1.4335e+08	0.291744	-0.847951	0.228889	0.00595762	0.297259	0.0200472	0.546535	-0.559896	0.0489576	0.0180206	0.0741781	0.0375428	0.261026	0.282519	0.241829	0.225393	0.360939	0.344745	None	None	None	TGME49_247770	167	N/A	hypothetical protein
TGME49_288630	8.075e+08	7.8622e+08	5.1147e+08	5.8887e+08	7.7255e+08	748369524	-0.657444	-0.416171	0.0233606	0.127598	0.0655395	0.231996	-0.0635873	-0.0708998	0.458622	0.43059	0.473227	0.463	0.593717	0.345112	0.0261169	0.147255	0.105512	0.333503	None	None	None	TGME49_288630	281	N/A	nucleosome assembly protein (NAP), putative
TGME49_275470	1.618e+07	9.71851e+06	2.69e+07	2.171e+07	2.659e+07	30410990	0.689186	1.06059	0.177004	0.00397849	0.270869	0.0177767	0.624056	1.38954	0.163873	0.000641823	0.285779	0.00427882	-0.015932	0.462281	0.417142	0.223427	0.462982	0.362382	None	None	None	TGME49_275470	550	GRA15	dense granule protein GRA15
TGME49_260540	5.1375e+08	308230070	8.2841e+08	7.1153e+08	743259979	7.1003e+08	0.687869	1.20341	0.0157067	0.000347388	0.0480722	0.00219288	0.530165	1.19584	0.0361154	0.000174834	0.113989	0.000920178	-0.156215	-0.00303846	0.263897	0.41908	0.429012	0.497965	UP	None	None	TGME49_260540	733	ALV9	alveolin domain containing intermediate filament IMC14
TGME49_210408	3.6914e+08	3.3865e+08	2.9336e+08	6.1737e+08	6.621e+08	3.8913e+08	-0.330162	0.863799	0.16954	0.0104046	0.270685	0.0371593	0.837631	0.198782	0.0105016	0.393261	0.0403907	0.451356	1.17076	-0.664072	7.35424e-05	0.00930774	0.00183856	0.0664838	None	None	None	TGME49_210408	94	N/A	HMG (high mobility group) box domain-containing protein
TGME49_265370	9.0556e+07	290170127	9.8195e+07	1.6942e+08	1.9424e+08	1.7344e+08	0.11522	-0.771626	0.485589	0.0117198	0.495034	0.031992	1.0756	-0.732381	0.000526668	0.00785639	0.00146297	0.0226713	0.974584	0.0335729	0.000884659	0.484184	0.00687312	0.489075	None	None	None	TGME49_265370	142	N/A	hypothetical protein
TGME49_251680	8.7362e+08	6.3692e+08	8.0646e+08	633289881	5.2416e+08	5.7245e+08	-0.11522	-0.00822829	0.406366	0.439459	0.472519	0.457581	-0.733652	-0.153186	0.00833682	0.287479	0.0382736	0.367537	-0.620323	-0.145395	0.0103829	0.236872	0.055193	0.404581	None	None	None	TGME49_251680	171	N/A	histamine-releasing factor, putative
TGME49_246030	2.50602e+07	1.75131e+07	3.8817e+07	3.752e+07	3.1812e+07	1.45114e+07	0.605375	1.04405	0.0339787	0.000805323	0.0492445	0.00198384	0.310514	-0.227592	0.207341	0.268818	0.241094	0.392577	-0.276666	-1.29445	0.163449	0.000584833	0.300151	0.00236273	UP	None	None	TGME49_246030	897	MED17	mediator complex subunit MED17
TGME49_232230	1827999056	1577599910	2051600969	2499000811	2536101673	2137900315	0.166371	0.663173	0.233699	0.018414	0.327106	0.0562106	0.471675	0.437732	0.0676469	0.103063	0.163044	0.182621	0.305684	-0.225028	0.182946	0.145002	0.361739	0.332846	None	None	None	TGME49_232230	108	RPL30	ribosomal protein RPL30
TGME49_225420	2.19683e+07	3.9383e+07	2.2362e+07	1.8969e+07	2.2804e+07	3.3323e+07	0.0241791	-1.00424	0.386838	3.47394e-05	0.41127	7.39137e-05	0.0473943	-0.22229	0.470721	0.0888142	0.48513	0.118029	0.0266725	0.771699	0.432583	0.0712686	0.450607	0.179953	None	None	None	TGME49_225420	221	N/A	histidine triad domain-containing protein
TGME49_247470	2.839e+08	251099954	2.5219e+08	2.6112e+08	275899931	2.768e+08	-0.170029	0.056161	0.297025	0.449202	0.384272	0.478849	-0.0407916	0.138972	0.443049	0.381558	0.476284	0.423487	0.128986	0.0837184	0.343137	0.475055	0.468335	0.494645	None	None	None	TGME49_247470	536	N/A	nucleolar protein, putative
TGME49_230060	2.221e+07	1.62876e+07	1.1036e+08	5.7991e+07	1.2966e+08	2.4703e+07	2.24653	1.75178	2.56062e-12	4.54936e-09	8.82972e-12	1.34866e-08	2.39312	0.521122	4.44089e-16	0.169754	2.24265e-15	0.264867	0.229966	-1.18834	0.237816	2.61253e-05	0.323892	0.000108855	UP	None	None	TGME49_230060	333	N/A	acetyltransferase, GNAT family protein
TGME49_267620	3.1477e+08	2.1113e+08	2.4512e+08	1.1602e+08	1.6711e+08	1.5187e+08	-0.359091	-0.856397	0.150942	0.00561056	0.256766	0.0195402	-0.901298	-0.467289	0.00194498	0.0359681	0.00755549	0.0705256	-0.549072	0.38461	0.0252027	0.134214	0.11694	0.265796	None	None	None	TGME49_267620	508	N/A	multi-pass transmembrane protein
TGME49_209030	17933989244	16971995308	16365983276	16194013297	17579982328	15481015255	-0.131986	-0.0676902	0.297141	0.419039	0.341037	0.45889	-0.0287579	-0.132631	0.45641	0.360403	0.475059	0.40843	0.103225	-0.064955	0.396092	0.348607	0.476052	0.424208	None	None	None	TGME49_209030	376	ACT1	actin ACT1
TGME49_293300	3.59408e+07	1.95965e+07	4.3614e+07	1.2635e+08	7.30976e+06	3.0975e+07	0.27011	2.60938	0.334087	3.33067e-16	0.359233	2.40284e-15	-1.91163	0.5872	0.000132288	0.0712211	0.00520081	0.100311	-2.37965	-1.98285	1.19718e-14	1.60179e-11	1.49648e-13	2.69635e-10	None	None	DOWN	TGME49_293300	588	N/A	Yip1 domain-containing protein
TGME49_301440	7.0086e+08	7.2602e+08	4.7953e+08	4.5815e+08	4.7172e+08	4.2256e+08	-0.54625	-0.662654	0.0498217	0.0193907	0.122731	0.0501946	-0.568157	-0.776518	0.0325217	0.00693711	0.10949	0.0291937	-0.0236234	-0.116312	0.403902	0.317726	0.465747	0.453172	None	None	None	TGME49_301440	582	CDPK1	calcium-dependent protein kinase CDPK1
TGME49_235540	6.0185e+08	6.3714e+08	3.4256e+08	349080020	4.1243e+08	4.6063e+08	-0.810649	-0.865584	0.0222032	0.00919872	0.079297	0.0345038	-0.541913	-0.465367	0.0928597	0.0652413	0.18951	0.129203	0.266849	0.398729	0.221406	0.12189	0.395856	0.343902	DOWN	None	None	TGME49_235540	231	N/A	eukaryotic initiation factor-2 beta, putative
TGME49_304470	1.61319e+07	1.39641e+07	6.8447e+06	6.9094e+06	8.3469e+06	1.1735e+07	-1.09538	-0.892717	0.000355629	0.00963837	0.00163266	0.0268923	-0.750846	-0.202534	0.0200394	0.324039	0.0595287	0.372529	0.243498	0.665377	0.27703	0.0244875	0.363376	0.0749465	DOWN	None	None	TGME49_304470	503	N/A	oxidoreductase, putative
TGME49_242660	2.0899e+08	2.5715e+08	2.6239e+08	2.5229e+08	2.9854e+08	2.6541e+08	0.326428	-0.0273843	0.11716	0.450118	0.19722	0.478849	0.508242	0.045087	0.054068	0.496547	0.118715	0.496547	0.185332	0.0727683	0.269143	0.489867	0.446996	0.494765	None	None	None	TGME49_242660	852	N/A	vacuolar sorting protein 35, putative
TGME49_249010	1.98731e+07	1.64199e+07	1.2988e+07	1.2998e+07	1.569e+07	1.6281e+07	-0.56659	-0.309061	0.121285	0.218974	0.183765	0.296993	-0.290614	-0.0103287	0.230544	0.48801	0.315813	0.493691	0.24947	0.297721	0.275762	0.198863	0.350056	0.265151	None	None	None	TGME49_249010	540	N/A	hypothetical protein
TGME49_229480	2039800978	1766999680	1863399665	2285201120	2294701349	2384300554	-0.130403	0.370774	0.365422	0.116197	0.440952	0.202342	0.169638	0.43162	0.28679	0.138971	0.371357	0.242002	0.300176	0.0612102	0.187603	0.445031	0.361739	0.479329	None	None	None	TGME49_229480	335	N/A	calcium binding protein precursor, putative
TGME49_312200	1.6082e+08	1.8657e+08	2.1308e+08	1.6861e+08	1.9152e+08	1.5644e+08	0.403053	-0.144943	0.10344	0.183767	0.172341	0.242285	0.247731	-0.249637	0.376603	0.068953	0.413444	0.102415	-0.152896	-0.107205	0.250775	0.327658	0.398311	0.409573	None	None	None	TGME49_312200	548	N/A	serine/threonine protein phosphatase
TGME49_246940	7.279e+07	1.3931e+08	1.5533e+08	1.6702e+08	1.0832e+08	6.2633e+07	1.07975	0.259463	0.000727817	0.400966	0.00262534	0.445028	0.5543	-1.11589	0.0808013	1.1367e-05	0.114322	2.91462e-05	-0.514748	-1.39621	0.0418314	1.17721e-06	0.139431	3.92405e-05	None	None	None	TGME49_246940	393	N/A	hypothetical protein
TGME49_287270	1.3789e+08	1.1044e+08	1.5364e+08	210680035	2.048e+08	2.2666e+08	0.154627	0.923627	0.380852	0.0281032	0.418519	0.0661836	0.560445	1.01722	0.102645	1.49673e-05	0.178743	3.51557e-05	0.411575	0.10484	0.123424	0.426486	0.263296	0.473874	None	None	None	TGME49_287270	704	N/A	hypothetical protein
TGME49_254910	1.57522e+07	1.23819e+07	1.30771e+07	6.56188e+06	2.1959e+07	1.443e+07	-0.245781	-0.797331	0.319332	0.0201019	0.371505	0.0391077	0.411451	0.17973	0.215778	0.185435	0.303912	0.260124	0.693034	0.998225	0.0165509	0.00133041	0.0352146	0.00746507	None	None	UP	TGME49_254910	965	N/A	hypothetical protein
TGME49_310820	2.20191e+07	2.4155e+07	3.4242e+07	2.9612e+07	2.7895e+07	3.4071e+07	0.60747	0.279965	0.0322313	0.282012	0.0465051	0.313002	0.303744	0.448296	0.289791	0.155013	0.333094	0.186385	-0.283578	0.194249	0.159638	0.282594	0.249435	0.357714	None	None	None	TGME49_310820	544	N/A	SLU7 splicing factor, putative
TGME49_263430	1.98914e+07	1.4081e+07	1.21201e+07	2.1231e+07	2.3371e+07	2.1866e+07	-0.65807	0.55	0.0856693	0.0774745	0.142782	0.134204	0.203692	0.540333	0.416168	0.255726	0.467033	0.364177	0.877163	0.0400542	0.0033603	0.432214	0.00904858	0.474961	None	None	None	TGME49_263430	320	N/A	3-hydroxyisobutyrate dehydrogenase
TGME49_221670	1.9007e+08	1.8619e+08	1.908e+08	2.0343e+08	2.094e+08	2.0502e+08	0.00549307	0.126892	0.464404	0.495348	0.478767	0.497191	0.137622	0.136848	0.334024	0.445272	0.407346	0.454359	0.133315	0.0111599	0.399021	0.430326	0.436825	0.481522	None	None	None	TGME49_221670	1198	FACT140	transcriptional elongation factor FACT140
TGME49_305800	1.23196e+07	3.7121e+07	9.9264e+07	5.5133e+07	8.6436e+07	5.6783e+07	2.88201	0.554337	3.33067e-16	0.0563494	4.20497e-15	0.0662934	2.54119	0.574727	1.5099e-14	0.0897706	1.38637e-13	0.110571	-0.196819	0.0415569	0.25641	0.497765	0.345988	0.497765	None	None	None	TGME49_305800	475	N/A	6-pyruvoyl tetrahydrobiopterin synthase
TGME49_251870	11226999499	1139599920	14556999418	14149983595	14515987571	12841997789	0.374702	3.63266	0.156304	0	0.213334	0	0.370581	3.49075	0.0759254	0	0.162975	0	-0.00406991	-0.139917	0.469678	0.241218	0.490721	0.416345	None	None	None	TGME49_251870	115	N/A	histone H2Bb
TGME49_310010	2.6563e+08	2.728e+08	242510143	2.2624e+08	2.7244e+08	2.397e+08	-0.13069	-0.268554	0.386148	0.245853	0.423924	0.306558	0.0361118	-0.184408	0.459581	0.239808	0.488607	0.322941	0.167032	0.0829039	0.292285	0.457039	0.448627	0.484916	None	None	None	TGME49_310010	1158	RON1	rhoptry neck protein RON1
TGME49_313560	3.3479e+08	3.0878e+08	2.6164e+08	3.7313e+08	2.6352e+08	2.8206e+08	-0.354085	0.272036	0.15406	0.291311	0.256766	0.37721	-0.341821	-0.129239	0.139271	0.151851	0.228313	0.230077	0.0102783	-0.402029	0.48339	0.050606	0.493156	0.180736	None	None	None	TGME49_313560	173	N/A	60S ribosomal protein L7a, putative
TGME49_308920	1.2892e+08	7.9927e+07	1.0378e+08	9.5864e+07	7.4339e+07	9.4139e+07	-0.309394	0.258388	0.111359	0.307086	0.173034	0.352451	-0.769971	0.228068	0.00196048	0.288284	0.00435663	0.33112	-0.47415	-0.0258369	0.0423151	0.41878	0.111356	0.483052	None	None	None	TGME49_308920	770	N/A	splicing factor U2AF protein
TGME49_293430	1.8919e+08	1.6753e+08	2.2808e+08	2.3351e+08	2.0576e+08	1.7572e+08	0.267992	0.475861	0.193864	0.11832	0.269255	0.176597	0.119279	0.0676544	0.358298	0.473428	0.422845	0.478163	-0.147675	-0.40753	0.261672	0.0471651	0.384811	0.183218	None	None	None	TGME49_293430	411	N/A	hypothetical protein
TGME49_256030	1.4288e+08	1.505e+08	1.1342e+08	8.3152e+07	1.7655e+08	1.6452e+08	-0.329689	-0.845773	0.0996308	0.00368903	0.159726	0.0093148	0.299502	0.126052	0.184528	0.423033	0.230659	0.445066	0.632431	0.973199	0.0206321	0.000481038	0.0823453	0.00481038	None	None	UP	TGME49_256030	256	N/A	hypothetical protein
TGME49_262620	2052900605	1742499533	1745300793	1714900803	1615599239	1307300066	-0.234024	-0.0230155	0.236423	0.496394	0.327106	0.496394	-0.345014	-0.413728	0.153112	0.0891806	0.260969	0.169948	-0.111318	-0.391187	0.334487	0.0470862	0.450442	0.16399	None	None	None	TGME49_262620	293	N/A	RNA recognition motif-containing protein
TGME49_294040	7.0405e+07	2.12652e+07	8.7577e+07	1.1965e+08	6.1074e+07	7.9414e+07	0.309637	2.42091	0.236205	3.31957e-14	0.271099	1.67638e-13	-0.195981	1.7617	0.15304	1.39726e-08	0.188501	3.77639e-08	-0.510688	-0.583369	0.075528	0.0189911	0.19983	0.0710408	None	None	None	TGME49_294040	400	N/A	KDEL endoplasmic reticulum proteinretention receptor 2 (KDELR2), putative
TGME49_309570	6.3336e+07	4.4433e+07	6.7869e+07	6.3676e+07	6.1605e+07	6.6019e+07	0.0977489	0.506431	0.360224	0.0673489	0.383217	0.0861043	-0.0381139	0.540579	0.303456	0.0590644	0.340545	0.0787525	-0.136896	0.0510871	0.335557	0.444856	0.429027	0.458615	None	None	None	TGME49_309570	840	N/A	DEAD/DEAH box helicase domain-containing protein
TGME49_236910	8.1864e+07	1.1037e+08	5.5777e+07	3.1034e+07	9.5038e+07	6.0288e+07	-0.542846	-1.78731	0.0555649	1.86763e-09	0.0761163	5.38946e-09	0.208062	-0.840482	0.366291	0.00352303	0.3978	0.00726175	0.75493	0.929054	0.00713728	0.000934063	0.0360432	0.00362848	None	None	UP	TGME49_236910	254	N/A	U2 snRNP auxiliary factor, putative
TGME49_215060	6.8143e+08	6.5937e+08	2.8546e+08	3.5389e+08	4.5676e+08	3.118e+08	-1.2514	-0.895291	0.000505369	0.00300763	0.00421141	0.0101088	-0.573966	-1.07307	0.0311452	0.00103226	0.10949	0.00448808	0.675645	-0.181954	0.0113485	0.211736	0.0764135	0.387517	DOWN	None	None	TGME49_215060	192	N/A	small GTP-binding protein sar1, putative
TGME49_231600	4.1384e+08	3.7234e+08	3.2098e+08	2.4905e+08	3.1113e+08	3.3188e+08	-0.365258	-0.577653	0.151606	0.0365657	0.259529	0.0812571	-0.40807	-0.16453	0.104202	0.178269	0.228791	0.257216	-0.0447779	0.412317	0.429579	0.0715912	0.456999	0.238637	None	None	None	TGME49_231600	1169	N/A	HEAT repeat-containing protein
TGME49_263323	1.74249e+07	6.3064e+07	8.6173e+06	1.0919e+08	1.0816e+08	8.56889e+07	-0.915189	0.77935	0.00747352	0.0150407	0.0188706	0.0292138	2.44107	0.424585	3.75255e-14	0.129208	2.0597e-13	0.167307	3.46092	-0.344921	0	0.101108	0	0.212749	None	None	None	TGME49_263323	144	N/A	tetratricopeptide repeat protein 11, putative
TGME49_311290	1.4936e+08	2.59123e+07	2.4593e+08	2.916e+08	1.8028e+08	1.7869e+08	0.714461	3.42685	0.014596	2.22045e-16	0.0384106	3.73775e-15	0.266478	2.64942	0.355132	0	0.394158	0	-0.445194	-0.702412	0.0402846	0.00385942	0.138912	0.0275673	UP	None	None	TGME49_311290	274	N/A	protein tyrosine phosphatase family protein, ptpla protein
TGME49_314830	231999889	126429952	9.5727e+07	1.0924e+08	1.6604e+08	1.6323e+08	-1.2655	-0.208483	0.000423802	0.215605	0.00164631	0.259239	-0.475164	0.360874	0.0383761	0.179201	0.0816512	0.234816	0.786164	0.573672	0.00557361	0.0392335	0.0309645	0.127825	None	None	None	TGME49_314830	108	N/A	pre-mRNA splicing factor subunit, putative
TGME49_230210	2437698867	1748300701	2961999822	2458399400	2956901691	3178999400	0.280913	0.49145	0.234452	0.131702	0.288776	0.237148	0.278249	0.861486	0.12987	0.0144893	0.226745	0.0509915	-0.00248416	0.370677	0.471674	0.0761222	0.490721	0.240261	None	None	None	TGME49_230210	560	ALV12	alveolin domain containing intermediate filament IMC10
TGME49_316340	412759889	5.5827e+08	4.2338e+08	3.7407e+08	2.8333e+08	3.8374e+08	0.0365338	-0.575972	0.401954	0.0575552	0.418529	0.12512	-0.537986	-0.537266	0.0449067	0.0656592	0.10054	0.11938	-0.577246	0.036693	0.00932142	0.447805	0.0724202	0.485641	None	None	None	TGME49_316340	243	N/A	hypothetical protein
TGME49_239260	13323015451	10737999752	16775017791	13721002186	15304983843	10626993626	0.332364	0.353622	0.18919	0.214085	0.241876	0.314713	0.200038	-0.0149875	0.192755	0.477407	0.294974	0.49054	-0.132302	-0.368612	0.314941	0.0486361	0.430226	0.181935	None	None	None	TGME49_239260	103	N/A	histone H4
TGME49_320170	1.42325e+07	16239017	1.3543e+07	2.249e+07	2.0783e+07	2.1772e+07	-0.0653953	0.439234	0.485448	0.237673	0.485448	0.331125	0.463536	0.363757	0.184176	0.39286	0.283348	0.440876	0.572338	-0.0441643	0.039976	0.358928	0.0740296	0.444971	None	None	None	TGME49_320170	393	SRS6	SAG-related sequence SRS16E
TGME49_312160	7.9219e+07	5.5646e+07	2.0864e+07	2.5547e+07	3.528e+07	4.541e+07	-1.8599	-1.0841	3.20101e-09	1.48813e-06	1.067e-08	2.73274e-06	-1.10177	-0.276442	4.0076e-05	0.133992	7.78399e-05	0.167489	0.72218	0.798384	0.0113631	0.00253992	0.0337552	0.00801662	DOWN	None	UP	TGME49_312160	199	N/A	hypothetical protein
TGME49_219140	1.9963e+08	6.6725e+07	1.0921e+08	1.1023e+08	135570066	1.4375e+08	-0.862366	0.713084	0.0015644	0.0251595	0.00410641	0.0462021	-0.548052	1.07302	0.017484	0.000353756	0.0452791	0.000769035	0.308565	0.379042	0.165723	0.0985518	0.271677	0.246706	None	None	None	TGME49_219140	187	N/A	EF-1 guanine nucleotide exchange domain-containing protein
TGME49_233110	2.5723e+08	1.9502e+08	2.1041e+08	2.2393e+08	2.2869e+08	2.7277e+08	-0.288211	0.198167	0.212169	0.218601	0.293819	0.290509	-0.167555	0.477706	0.291916	0.0872991	0.367075	0.169562	0.119467	0.283116	0.360268	0.229844	0.465395	0.357142	None	None	None	TGME49_233110	551	IMPDH	IMP dehydrogenas
TGME49_203990	4.1866e+08	4.5201e+08	9.355e+07	1.7625e+08	5.2639e+08	3.7379e+08	-2.14623	-1.35215	4.90698e-12	1.7534e-05	8.26008e-11	8.76698e-05	0.328214	-0.272101	0.166766	0.232384	0.282654	0.292242	2.47565	1.0789	0	0.000290433	0	0.0032593	DOWN	None	UP	TGME49_203990	236	ROP12	rhoptry protein ROP12
TGME49_309752	525799773	4.8333e+08	5.2517e+08	5.4189e+08	6.3183e+08	6.5403e+08	-0.00172561	0.164565	0.369181	0.362019	0.462273	0.412526	0.263623	0.433983	0.180446	0.109581	0.298771	0.187588	0.266139	0.270755	0.213737	0.21747	0.356347	0.402297	None	None	None	TGME49_309752	498	N/A	succinate-Coenzyme A ligase, beta subunit, putative
TGME49_244560	5574200331	4491696621	4900898662	4871093951	4472095445	4513400120	-0.185671	0.116952	0.243194	0.408095	0.292734	0.452941	-0.317619	0.00694948	0.198246	0.499766	0.298849	0.499766	-0.132058	-0.11	0.315215	0.281851	0.430226	0.424208	None	None	None	TGME49_244560	847	N/A	heat shock protein 90, putative
TGME49_257740	1.1869e+08	1.7198e+08	1.3191e+08	1.1716e+08	1.4605e+08	1.4461e+08	0.150759	-0.548606	0.405527	0.0325212	0.435726	0.0530762	0.292467	-0.245316	0.200647	0.0715506	0.266649	0.104733	0.145517	0.300619	0.309952	0.207074	0.386483	0.337331	None	None	None	TGME49_257740	462	N/A	UMP-CMP kinase
TGME49_295990	3.87506e+07	1.69139e+07	1.1372e+07	1.3405e+07	1.5853e+07	1.50562e+07	-1.65819	-0.308252	3.08904e-05	0.219775	0.000193065	0.296993	-1.1447	-0.140877	5.04227e-05	0.351093	0.000188618	0.428162	0.436056	0.153276	0.123682	0.355237	0.206061	0.41153	None	None	None	TGME49_295990	641	N/A	ubiquitin conjugating enzyme E2, putative
TGME49_262070	5.6403e+07	1.1369e+07	4.9737e+07	1.0286e+08	7.1026e+07	4.5634e+07	-0.17702	3.03687	0.229523	0	0.252223	0	0.317232	1.75513	0.263948	1.10653e-08	0.309985	6.20887e-08	0.502758	-1.14966	0.0484705	5.39875e-05	0.160547	0.000419441	None	None	None	TGME49_262070	394	N/A	ribosomal rna assembly protein mis3, putative
TGME49_233680	9.0718e+07	7.9624e+07	8.0398e+07	8.4622e+07	6.7462e+07	5.7528e+07	-0.171564	0.0864335	0.137186	0.481892	0.182313	0.49043	-0.411201	-0.448608	0.0562549	0.0506819	0.0835551	0.0713829	-0.248604	-0.546326	0.20708	0.03076	0.325952	0.081116	None	None	None	TGME49_233680	347	N/A	nuclear movement family protein
TGME49_289350	2.59252e+07	1.01053e+07	3.833e+07	2.88e+07	2.0314e+07	1.75461e+07	0.541224	1.39805	0.0535359	0.0107567	0.0733369	0.0488939	-0.310474	0.646529	0.0947619	0.0054647	0.141436	0.0147365	-0.87385	-0.674766	0.000967158	0.036858	0.00361789	0.0877572	None	None	DOWN	TGME49_289350	766	ABCG84	ATP-binding cassette G family transporter ABCG84
TGME49_310960	1.0068e+08	9.7441e+07	6.4404e+07	1.3373e+08	1.0857e+08	128090022	-0.634032	0.451458	0.00257548	0.120542	0.00541923	0.169093	0.105758	0.384026	0.383298	0.228529	0.412149	0.278089	0.741518	-0.0615409	0.00417997	0.332084	0.0154814	0.43559	None	None	None	TGME49_310960	195	N/A	vacuolar atp synthase subunit f, putative
TGME49_216670	9.8741e+08	1071600418	8.2185e+08	6.9564e+08	871339616	7.3687e+08	-0.264385	-0.622391	0.236866	0.0487954	0.333614	0.128911	-0.179822	-0.538423	0.385102	0.0746757	0.435596	0.173664	0.0842282	0.0829153	0.390072	0.458194	0.473417	0.498131	None	None	None	TGME49_216670	941	FUBP2	FUSE-binding protein 2 / KH-type splicing regulatory protein
TGME49_313440	5.0739e+07	7.3338e+07	7.2329e+07	5.5545e+07	4.0544e+07	5.378e+07	0.500472	-0.392722	0.087994	0.0386004	0.113941	0.0584855	-0.30315	-0.42666	0.129791	0.0593123	0.151032	0.079083	-0.814871	-0.0454838	0.00220057	0.379338	0.00846373	0.463361	None	None	None	TGME49_313440	309	N/A	hypothetical protein
TGME49_232550	1.1005e+08	6.203e+07	1.8913e+07	2.5203e+07	9.6058e+07	3.343e+07	-2.46025	-1.25592	5.31714e-14	3.98976e-08	2.65857e-13	8.22378e-08	-0.190515	-0.835022	0.217858	0.00215053	0.279043	0.00381058	2.26657	0.389697	0	0.0992559	0	0.171131	DOWN	None	None	TGME49_232550	227	N/A	hypothetical protein
TGME49_248390	594069767	4.075e+08	7.8447e+08	7.7285e+08	6.7571e+08	1.9752e+08	0.400307	0.921176	0.102625	0.00514226	0.203238	0.0144269	0.18488	-1.03343	0.257035	2.37644e-06	0.355624	1.03324e-05	-0.214923	-1.96101	0.186226	5.14918e-12	0.354883	2.57459e-10	None	None	None	TGME49_248390	141	RPL26	ribosomal protein RPL26
TGME49_215590	1175799397	1094199996	1050000537	1004399816	1026800479	1224800342	-0.163057	-0.123387	0.348015	0.344133	0.429649	0.424856	-0.194944	0.162242	0.365562	0.337321	0.435193	0.387152	-0.0321931	0.285871	0.435758	0.173672	0.473417	0.365435	None	None	None	TGME49_215590	669	N/A	flavoprotein subunit of succinate dehydrogenase
TGME49_280710	1.9747e+08	4.7868e+08	3.1778e+08	2.8467e+08	5.0516e+08	347940111	0.682749	-0.747058	0.00959229	0.0224665	0.0254953	0.0613275	1.34166	-0.456789	4.46036e-07	0.101539	5.00551e-06	0.158655	0.666486	0.288332	0.0123956	0.160696	0.0782474	0.350428	None	None	None	TGME49_280710	266	N/A	20S proteasome subunit beta 7, putative
TGME49_230420	8.9852e+08	8.74671e+08	7.8219e+08	7.8406e+08	8.158e+08	7.9633e+08	-0.199715	-0.157524	0.305541	0.313096	0.402684	0.406618	-0.13884	-0.13488	0.439403	0.363824	0.465136	0.451049	0.0605951	0.0223643	0.424797	0.495251	0.473417	0.499329	None	None	None	TGME49_230420	1093	N/A	sarco/endoplasmic reticulum Ca2+-ATPase
TGME49_265310	1.5181e+08	1.2558e+08	1.4718e+08	1.3809e+08	1.22e+08	1.4566e+08	-0.0442925	0.135635	0.369184	0.470186	0.415761	0.473558	-0.308449	0.209266	0.167461	0.343544	0.214694	0.377521	-0.268045	0.0762827	0.207203	0.483317	0.308439	0.499368	None	None	None	TGME49_265310	336	N/A	heat shock protein 40, putative
TGME49_275680	5.557e+07	1.05765e+07	4.0777e+07	3.8521e+07	4.6219e+07	5.2574e+07	-0.434407	1.74324	0.0648666	0.000138608	0.0791056	0.00115507	-0.250689	2.0289	0.205149	1.27625e-09	0.225439	9.1161e-09	0.175372	0.435817	0.230602	0.0912741	0.344182	0.184374	None	None	None	TGME49_275680	662	N/A	hypothetical protein
TGME49_232620	1.69379e+07	5.2749e+07	4.2215e+07	1.14942e+07	5.4784e+07	7.003e+07	1.2534	-2.07657	9.64176e-05	1.76881e-15	0.000263194	2.21102e-14	1.53255	0.389206	3.28468e-06	0.118353	9.66083e-06	0.137398	0.365885	2.47665	0.122836	4.21885e-15	0.22973	4.21885e-14	None	None	None	TGME49_232620	894	N/A	hypothetical protein
TGME49_313310	2.69879e+07	1.72709e+07	1.51609e+07	1.54014e+07	2.2966e+07	2.486e+07	-0.780203	-0.152848	0.0295885	0.392377	0.0772834	0.440335	-0.207348	0.457724	0.158972	0.214816	0.206457	0.294268	0.559171	0.646592	0.02133	0.033827	0.0478741	0.0683306	None	None	None	TGME49_313310	608	N/A	DnaJ domain-containing protein
TGME49_250820	1.9649e+08	1.5974e+08	4.4622e+08	4.5221e+08	2.4613e+08	2.4784e+08	1.17788	1.49357	0.00123239	3.70996e-06	0.00880279	2.06109e-05	0.320503	0.624028	0.138959	0.0445902	0.235524	0.0825745	-0.854864	-0.864111	0.000902684	0.000392746	0.00538322	0.00849348	UP	None	DOWN	TGME49_250820	1156	N/A	hypothetical protein
TGME49_310060	8.80301e+07	9.5292e+07	6.6571e+07	9.94479e+07	9.7864e+07	101850053	-0.39622	0.0607589	0.0661246	0.477658	0.0940645	0.477658	0.147912	0.0931313	0.437272	0.489715	0.446105	0.494325	0.54685	0.0339857	0.0262663	0.433034	0.0750467	0.460384	None	None	None	TGME49_310060	367	N/A	small nuclease
TGME49_306560	1.22739e+07	3.13091e+07	2.3583e+07	3.1076e+07	3.0635e+07	4.3274e+07	0.873085	-0.0103409	0.0336413	0.355488	0.0854539	0.3703	1.13606	0.431014	0.027885	0.133521	0.0804683	0.165224	0.35965	0.460965	0.145395	0.0575434	0.225922	0.116238	None	None	None	TGME49_306560	698	N/A	hypothetical protein
TGME49_219750	1139599920	1180500229	7.8329e+08	1050000537	1521299370	8.8353e+08	-0.540146	-0.168807	0.0544771	0.324728	0.132871	0.371114	0.415809	-0.416796	0.0931859	0.133021	0.188236	0.244231	0.956503	-0.248696	0.00100584	0.144868	0.0126988	0.318125	None	None	None	TGME49_219750	115	N/A	cytochrome c, putative
TGME49_313780	1.4196e+07	1.37534e+07	6.4497e+08	6.3202e+08	2.21544e+07	8.8723e+08	5.37984	5.39237	0	0	0	0	0.547282	5.72701	0.13978	0	0.258852	0	-4.78268	0.488469	4.87737e-68	0.0319499	1.62579e-66	0.138912	UP	None	None	TGME49_313780	463	N/A	hypothetical protein
TGME49_230960	2.987e+08	2.0724e+08	3.4008e+08	293350039	2.8727e+08	3.4339e+08	0.186402	0.498626	0.341429	0.0427399	0.384272	0.092265	-0.0557086	0.720211	0.424717	0.0106225	0.476284	0.025108	-0.242438	0.226278	0.185247	0.225081	0.33191	0.387517	None	None	None	TGME49_230960	1233	N/A	splicing factor 3b, subunit 3, putative
TGME49_306030	2.897e+08	2.3068e+08	1.6656e+08	4.0242e+08	305129999	3.61e+08	-0.793669	0.799288	0.0074672	0.00869282	0.0209496	0.0271651	0.0741019	0.639283	0.414625	0.0235084	0.476284	0.0479763	0.8682	-0.156161	0.000818804	0.205537	0.00569527	0.370926	None	None	None	TGME49_306030	333	N/A	glutathione s-transferase, n-terminal domain containing protein
TGME49_218280	6.7433e+08	4.1459e+08	7.5867e+08	881030532	8.2976e+08	6.8022e+08	0.169703	1.08507	0.288771	0.00116149	0.377674	0.00469241	0.298019	0.71019	0.152036	0.0192	0.284363	0.0570352	0.129005	-0.37255	0.326827	0.0608244	0.473417	0.21723	None	None	None	TGME49_218280	466	N/A	eukaryotic porin, putative
TGME49_263050	4350401120	3249899148	2361100345	2282900122	2937400531	2311499811	-0.881319	-0.509278	0.00244886	0.105832	0.00911225	0.20572	-0.566122	-0.491016	0.0473094	0.101423	0.121123	0.193278	0.314922	0.0179511	0.175299	0.483019	0.354105	0.48785	None	None	None	TGME49_263050	355	RPL13	ribosomal protein RPL13
TGME49_240250	1.78844e+07	1.08855e+07	4.2517e+07	3.6325e+07	2.5842e+07	3.7983e+07	1.19048	1.62448	0.000196186	0.000374643	0.000471782	0.00234152	0.464703	1.55768	0.24575	2.19437e-05	0.340011	0.000138519	-0.690444	0.0621712	0.00746458	0.449665	0.0219546	0.478065	UP	None	None	TGME49_240250	817	N/A	macro domain-containing protein
TGME49_248370	2.10664e+07	2.1206e+08	5.3265e+07	1.10426e+07	1.9902e+08	2.0566e+08	1.28567	-4.10875	0.000395295	1.96517e-35	0.000831767	1.52678e-34	3.06651	-0.043573	0	0.329644	0	0.370387	1.87577	4.06481	4.89868e-10	0	4.89868e-08	0	None	None	UP	TGME49_248370	123	N/A	prefoldin subunit 6, putative
TGME49_271050	14481982275	10935997626	12860007151	12238986773	9481896727	6759092603	-0.171351	0.162381	0.257048	0.36696	0.301882	0.417618	-0.610851	-0.693934	0.034397	0.0365518	0.0965028	0.105478	-0.439591	-0.856456	0.0729223	0.000109005	0.236184	0.00137618	None	None	None	TGME49_271050	187	SAG2A	SAG-related sequence SRS34A
TGME49_295420	2.18761e+07	2.22544e+07	2.1644e+07	2.2579e+07	2.5919e+07	2.9889e+07	-0.0145048	0.0197247	0.360092	0.455187	0.393759	0.478894	0.216812	0.380342	0.385948	0.187856	0.424118	0.215927	0.246243	0.384932	0.189083	0.279526	0.259018	0.392113	None	None	None	TGME49_295420	735	N/A	hypothetical protein
TGME49_258980	1.779e+08	1.94394e+07	2.0278e+08	3.1934e+08	2.2757e+08	1.9292e+08	0.187541	3.94885	0.265525	0	0.344837	0	0.34992	3.12304	0.116914	0	0.220593	0	0.165374	-0.723188	0.298441	0.00372304	0.414501	0.0341842	None	None	None	TGME49_258980	356	N/A	hypothetical protein
TGME49_289830	4.0686e+08	4.9021e+08	2.732e+08	2.3864e+08	3.133e+08	3.2063e+08	-0.572283	-1.03447	0.0457064	0.00320723	0.121483	0.0170489	-0.37378	-0.607772	0.127767	0.0431027	0.258089	0.0937014	0.196694	0.424034	0.242017	0.111677	0.382288	0.281985	None	None	None	TGME49_289830	335	N/A	eukaryotic initiation factor-3, delta subunit, putative
TGME49_210840	4.4145e+08	3.1037e+08	393559814	3.8555e+08	4.3244e+08	4.6004e+08	-0.165141	0.311732	0.347117	0.258144	0.389543	0.347634	-0.0295424	0.563188	0.489896	0.0711564	0.494845	0.146669	0.135482	0.25404	0.389019	0.258712	0.460004	0.400824	None	None	None	TGME49_210840	595	N/A	arginyl-tRNA synthetase family protein
TGME49_225470	3.25201e+07	2.36275e+07	5.6659e+07	6.9737e+07	4.2444e+07	1.11618e+07	0.776697	1.50987	0.0111793	3.65734e-06	0.015903	7.17125e-06	0.354968	-0.9083	0.276911	0.00707494	0.297532	0.0262035	-0.40574	-2.50861	0.0752973	5.26259e-17	0.176861	5.84733e-16	UP	None	None	TGME49_225470	269	N/A	peptide methionine sulfoxide reductase
TGME49_216000	1544799701	1460700846	9.6178e+08	8.637e+08	1148999191	9.1263e+08	-0.682892	-0.757155	0.00971137	0.0121529	0.0306515	0.0395949	-0.426061	-0.676751	0.101521	0.0156946	0.197184	0.0466223	0.256276	0.0793817	0.17602	0.406287	0.3385	0.461691	DOWN	None	None	TGME49_216000	538	ALV3	alveolin domain containing intermediate filament IMC3
TGME49_248420	6.0088e+07	6.0109e+07	1.0486e+08	8.5961e+07	8.0773e+07	7.056e+07	0.789956	0.506709	0.0071318	0.0801743	0.0138521	0.107968	0.408809	0.220898	0.159595	0.232049	0.202019	0.261926	-0.371157	-0.280058	0.109792	0.162038	0.24043	0.292247	None	None	None	TGME49_248420	728	N/A	hypothetical protein
TGME49_294630	7.0746e+07	6.523e+07	89811972	8.4441e+07	1.5676e+08	7.9057e+07	0.338615	0.365856	0.20901	0.169609	0.247108	0.206391	1.11469	0.266024	3.71618e-05	0.27357	0.000112611	0.307006	0.794587	-0.093533	0.00514862	0.290335	0.0309645	0.362918	None	None	None	TGME49_294630	880	N/A	hypothetical protein
TGME49_304680	5.3583e+07	5.9282e+07	1.7942e+07	8.257e+07	9.99141e+07	6.0181e+07	-1.51085	0.469096	2.23358e-06	0.0995329	7.77902e-06	0.132274	0.862369	0.0206567	0.00270802	0.479946	0.00488411	0.484746	2.39352	-0.447854	2.66454e-15	0.0614208	4.4853e-14	0.138864	None	None	None	TGME49_304680	527	N/A	ubiquitin family protein
TGME49_275810	1014899501	1207099646	1734599637	9.1774e+08	1371900758	9.6796e+08	0.772485	-0.394889	0.00178697	0.126037	0.00721937	0.211078	0.433712	-0.317626	0.0843241	0.146578	0.177154	0.226842	-0.338135	0.0767544	0.120116	0.410317	0.283223	0.461691	None	None	None	TGME49_275810	152	RPS10	ribosomal protein RPS10
TGME49_310750	6.4343e+08	5.9553e+08	4.7578e+08	615800339	6.2487e+08	6.3996e+08	-0.434443	0.0481829	0.0963787	0.494951	0.198658	0.494951	-0.0420243	0.103296	0.460163	0.412577	0.48413	0.442952	0.392304	0.0554021	0.122346	0.497606	0.305864	0.498131	None	None	None	TGME49_310750	601	N/A	emp24/gp25L/p24 family protein
TGME49_313080	8.984e+08	7.0637e+08	9.1119e+08	6.2919e+08	7.9648e+08	7.2991e+08	0.0203635	-0.166598	0.421148	0.269091	0.474125	0.348573	-0.173094	0.0470942	0.393893	0.442402	0.435596	0.47064	-0.193811	0.213805	0.21954	0.282347	0.385158	0.404581	None	None	None	TGME49_313080	455	N/A	hypothetical protein
TGME49_320200	1.05924e+07	1.82767e+07	2.0389e+07	1.5429e+07	2.9947e+07	2.0346e+07	0.865519	-0.226468	0.0254769	0.326099	0.0631271	0.382976	1.27393	0.133569	0.0152184	0.409188	0.0545421	0.449218	0.526233	0.371248	0.0368448	0.199138	0.0767599	0.277027	None	None	None	TGME49_320200	396	SRS16A	SAG-related sequence SRS16A
TGME49_251810	3260300652	2696800843	2764600269	2717401388	3655698447	2338799856	-0.237829	0.0109733	0.19632	0.492715	0.247854	0.492715	0.164996	-0.205231	0.226132	0.293578	0.331005	0.366067	0.402908	-0.216345	0.11278	0.153432	0.292071	0.336884	None	None	None	TGME49_251810	161	N/A	translation initiation factor eIF-5A, putative
TGME49_263180	4.4487e+08	3.5571e+08	8.5299e+08	7.4122e+08	5.685e+08	5.7261e+08	0.937092	1.05641	0.00175659	0.00152988	0.00844834	0.0057229	0.351634	0.682191	0.151817	0.0192941	0.261754	0.0507741	-0.584249	-0.371591	0.0144139	0.0629868	0.069324	0.227202	UP	None	None	TGME49_263180	822	N/A	myosin D
TGME49_265410	6.4293e+07	4.4362e+07	7.955e+07	1.1806e+08	8.3483e+07	1.155e+08	0.301601	1.38575	0.163862	2.0045e-05	0.197424	6.5308e-05	0.361699	1.32208	0.196588	1.90014e-05	0.234033	4.56939e-05	0.0685056	-0.0312726	0.365947	0.460455	0.419513	0.480751	None	None	None	TGME49_265410	607	N/A	G-protein beta WD-40 repeat containing protein
TGME49_245620	645810119	2.1403e+08	3.7788e+08	3.5725e+08	4.1753e+08	4.6904e+08	-0.771088	0.735558	0.0290074	0.0144289	0.0999815	0.0400803	-0.625522	1.12082	0.0613639	0.000486838	0.136364	0.0027317	0.143472	0.391505	0.377744	0.127203	0.460004	0.34723	None	None	None	TGME49_245620	154	RPS27A	ribosomal-ubiquitin protein RPS27A
TGME49_301420	3.1586e+08	1.6472e+08	3.1566e+08	2.679e+08	3.6041e+08	3.1633e+08	-0.0009098	0.697236	0.46564	0.00956568	0.474615	0.0292768	0.188644	0.928768	0.283163	0.00285483	0.387895	0.00901057	0.190518	0.238647	0.249079	0.211197	0.38263	0.387517	None	None	None	TGME49_301420	263	N/A	hypothetical protein
TGME49_289650	1368699597	1028899969	1191800432	1152800079	1230999994	1336199998	-0.199456	0.16384	0.276544	0.287088	0.367513	0.352774	-0.152616	0.376051	0.333496	0.141141	0.400602	0.222738	0.046637	0.212766	0.463131	0.255411	0.497198	0.416073	None	None	None	TGME49_289650	677	N/A	PEP-carboxykinase I
TGME49_207680	2.9897e+07	2.2166e+07	1.9692e+07	8.23838e+06	3.3251e+07	3.83559e+06	-0.570993	-1.29646	0.0791366	2.19745e-05	0.11146	0.00012208	0.139842	-1.87193	0.424718	1.0244e-10	0.446839	3.44881e-09	0.718198	-0.889901	0.0117691	0.00205064	0.0339622	0.0103557	None	None	None	TGME49_207680	170	N/A	suppressor of kinetochore protein 1, putative
TGME49_301160	2.3278e+08	1.00667e+07	2.6647e+08	2.6452e+08	2.6039e+08	1.6472e+08	0.193972	4.54445	0.223377	0	0.296856	0	0.159724	3.6765	0.310102	0	0.381955	0	-0.0331318	-0.679009	0.418949	0.00491833	0.48191	0.0327888	None	None	None	TGME49_301160	396	SRS7	SAG-related sequence SRS19C
TGME49_320630	1.0928e+08	9.1332e+07	1.0556e+08	5.8906e+07	7.8788e+07	7.487e+07	-0.0493576	-0.621388	0.469353	0.0144212	0.474094	0.0224083	-0.456878	-0.276501	0.0454965	0.164114	0.0675757	0.208488	-0.415949	0.339188	0.0845811	0.12094	0.231575	0.276231	None	None	None	TGME49_320630	630	N/A	phosphotransferase enzyme family protein
TGME49_290030	8.6348e+08	6.8826e+08	4.5623e+08	6.131e+08	6.7638e+08	4.401e+08	-0.918428	-0.16649	0.00261853	0.269195	0.0114988	0.348573	-0.350921	-0.64153	0.190773	0.0202263	0.293497	0.0583672	0.566712	-0.477068	0.0324034	0.0434826	0.116884	0.161047	None	None	None	TGME49_290030	229	N/A	hypothetical protein
TGME49_293870	4400204881	2660298316	1922001086	1824199049	2819901731	2043598859	-1.1944	-0.543996	8.26969e-05	0.0915731	0.000522024	0.200217	-0.641365	-0.379977	0.027372	0.161174	0.0789877	0.266861	0.552719	0.163736	0.0458996	0.319786	0.200123	0.4422	None	None	None	TGME49_293870	106	N/A	thioredoxin, putative
TGME49_301180	1.9568e+08	115970043	2.5001e+08	197980016	1.7128e+08	1.7073e+08	0.35138	0.764833	0.102039	0.0651545	0.178884	0.119647	-0.188983	0.546038	0.154965	0.0607947	0.226833	0.0980559	-0.542136	-0.212108	0.0265554	0.165014	0.11694	0.308636	None	None	None	TGME49_301180	391	SRS19F	SAG-related sequence SRS19F
TGME49_313100	1.1651e+08	1.2517e+08	7.7252e+07	1.5271e+08	134119991	1.7952e+08	-0.584585	0.284178	0.047419	0.311513	0.0764823	0.331396	0.198222	0.509812	0.288166	0.077088	0.329686	0.12045	0.785522	0.231493	0.00174322	0.234844	0.00838404	0.358833	None	None	None	TGME49_313100	582	N/A	signal recognition particle SRP54 protein
TGME49_229990	9.8102e+08	7.4735e+08	7.3297e+08	9.8918e+08	1007899578	9.94201e+08	-0.41987	0.403825	0.111943	0.177432	0.207302	0.288982	0.0388782	0.410294	0.325271	0.129422	0.406589	0.244193	0.458815	0.00729349	0.0447901	0.481009	0.188379	0.499329	None	None	None	TGME49_229990	548	N/A	T-complex protein 1 subunit alpha, putative
TGME49_246500	1.3296e+08	1.1313e+08	1.8045e+08	1.5279e+08	1.4369e+08	152870076	0.436854	0.429225	0.165813	0.184453	0.275761	0.230566	0.109545	0.424429	0.375887	0.128281	0.417652	0.189456	-0.325951	0.000748815	0.125864	0.41331	0.275584	0.474367	None	None	None	TGME49_246500	658	N/A	surp module domain-containing protein
TGME49_248500	5.8395e+07	3.727e+07	3.7458e+07	4.425e+07	3.8766e+07	6.5191e+07	-0.622782	0.239824	0.0186637	0.247027	0.0245576	0.271193	-0.555186	0.75907	0.0286824	0.011399	0.0376223	0.0160549	0.0478538	0.545453	0.370292	0.0408829	0.450353	0.113232	None	None	None	TGME49_248500	346	N/A	hypothetical protein
TGME49_254900	4.7715e+08	2.5107e+08	2.141e+08	1.7538e+08	2.6839e+08	5.0765e+08	-1.15126	-0.51434	0.000208283	0.0723029	0.00133203	0.137785	-0.822991	1.00695	0.00324865	0.00172683	0.0142658	0.00792773	0.324249	1.52625	0.131102	5.69362e-09	0.285004	5.69362e-07	None	None	None	TGME49_254900	191	N/A	proteasome subunit beta type 2, putative
TGME49_316350	1.66281e+07	1.55892e+07	4.1519e+07	1.5973e+07	2.0313e+07	5.1572e+07	1.25483	0.0323666	9.48343e-05	0.431073	0.000263194	0.468155	0.247577	1.55089	0.33327	3.7781e-06	0.387524	1.18549e-05	-0.985505	1.61254	0.000253489	4.19048e-09	0.00101196	1.84017e-08	None	None	None	TGME49_316350	391	N/A	hypothetical protein
TGME49_205180	9.0486e+07	9.4282e+07	9.64429e+07	7.5561e+07	5.6344e+07	6.2881e+07	0.0906947	-0.314392	0.449662	0.0923598	0.468204	0.135193	-0.655159	-0.561922	0.0133249	0.0155629	0.0225847	0.0234605	-0.761559	-0.260011	0.013688	0.164702	0.0601083	0.316735	None	None	None	TGME49_205180	274	N/A	RNA recognition motif-containing protein
TGME49_289690	9643005901	6616708110	6372894382	8217206201	9219097005	10414991837	-0.597432	0.312478	0.0256175	0.243529	0.0585673	0.330933	-0.0648365	0.654233	0.495973	0.049064	0.499731	0.133931	0.532584	0.341893	0.0523737	0.0948709	0.203452	0.268046	None	None	None	TGME49_289690	489	GAPDH1	glyceraldehyde-3-phosphate dehydrogenase GAPDH1
TGME49_211670	1.14497e+07	2.34835e+07	1.6109e+07	1.5941e+07	2.0113e+07	1.9222e+07	0.4486	-0.522882	0.0787634	0.190326	0.126271	0.302105	0.675618	-0.25253	0.1001	0.144067	0.212572	0.242554	0.298256	0.250985	0.187186	0.338878	0.271285	0.39341	None	None	None	TGME49_211670	378	N/A	S1 RNA binding domain-containing protein
TGME49_259710	5.3915e+08	321350188	2.4135e+08	3.1325e+08	2.1742e+08	2.5086e+08	-1.1552	-0.0366795	0.000198626	0.41123	0.00133203	0.450092	-1.29822	-0.353451	5.46481e-06	0.0281927	4.24574e-05	0.0552799	-0.149775	-0.31892	0.259129	0.096108	0.384811	0.261944	None	None	None	TGME49_259710	251	N/A	protein kinase
TGME49_294270	1.57212e+07	1.48361e+07	2.2495e+07	2.0567e+07	3.4063e+07	2.5039e+07	0.48271	0.437867	0.156867	0.124705	0.247556	0.18254	0.983216	0.651023	0.00441949	0.0978563	0.011332	0.181215	0.571073	0.268157	0.0384619	0.364876	0.0844489	0.444971	None	None	None	TGME49_294270	660	PRMT4	histone arginine methyltransferase PRMT4/CARM1
TGME49_235700	1.4887e+08	8.5179e+07	8.1624e+07	8.2045e+07	9.39801e+07	1.0026e+08	-0.856535	-0.0532386	0.0015713	0.311441	0.00529004	0.353434	-0.646781	0.227643	0.0251869	0.288726	0.0529974	0.33112	0.200327	0.285085	0.243378	0.201055	0.342786	0.327526	None	None	None	TGME49_235700	330	N/A	sedoheptulose-1,7-bisphosphatase
TGME49_247360	1.81791e+07	1.18101e+07	1.1031e+07	1.1966e+07	8.01311e+06	1.86139e+07	-0.658537	0.0170209	0.08551	0.333815	0.142782	0.374615	-0.939973	0.543698	0.00408681	0.0145751	0.0187622	0.031321	-0.403984	0.585115	0.0526997	0.0367504	0.123783	0.0668188	None	None	None	TGME49_247360	320	N/A	PAP2 superfamily protein
TGME49_268200	1088299318	1256899753	7.5074e+08	7.5302e+08	7.8606e+08	7.2672e+08	-0.534901	-0.738092	0.056364	0.0257231	0.1342	0.0803847	-0.467812	-0.787848	0.101455	0.0170982	0.184464	0.0610649	0.0662119	-0.0511969	0.41648	0.352899	0.473417	0.470222	None	None	None	TGME49_268200	648	N/A	RNA recognition motif-containing protein
TGME49_315130	3.67226e+07	1.85288e+07	2.4886e+07	2.1962e+07	2.7887e+07	3.2017e+07	-0.537623	0.230106	0.0236306	0.420827	0.0360716	0.461995	-0.36239	0.700374	0.0662036	0.0371637	0.0857251	0.0609241	0.156386	0.517804	0.355152	0.187456	0.417097	0.343602	None	None	None	TGME49_315130	539	N/A	L-isoaspartyl protein carboxyl methyltransferase family protein
TGME49_262380	7.124e+08	5.3132e+08	7.6522e+08	8.2434e+08	8.989e+08	7.8412e+08	0.103003	0.632381	0.362536	0.0425889	0.431898	0.0935105	0.334195	0.558831	0.0722597	0.0537796	0.167135	0.110852	0.231915	-0.0720457	0.200905	0.359055	0.365282	0.461691	None	None	None	TGME49_262380	552	N/A	elongation factor Tu, putative
TGME49_246580	4.8958e+08	4.1804e+08	4.2157e+08	4.9902e+08	4.8992e+08	5.3191e+08	-0.215144	0.254715	0.388027	0.252374	0.462273	0.330047	0.000995151	0.345298	0.457906	0.140022	0.473829	0.208988	0.216143	0.0918485	0.285156	0.405156	0.39605	0.471111	None	None	None	TGME49_246580	383	N/A	hypothetical protein
TGME49_295370	6.9401e+07	5.29123e+07	5.8093e+07	5.6107e+07	8.1419e+07	9.54089e+06	-0.251338	0.0825703	0.240306	0.478932	0.270007	0.482935	0.221403	-2.15163	0.280032	2.8561e-16	0.317789	1.44233e-14	0.47775	-2.40198	0.0576006	5.31397e-19	0.167633	3.57808e-18	None	None	None	TGME49_295370	273	N/A	hypothetical protein
TGME49_239890	4.4392e+08	2.3736e+08	5.5129e+08	4.4206e+08	501289801	5.8951e+08	0.311675	0.89345	0.107071	0.0175402	0.202021	0.0510735	0.174216	1.30145	0.287172	5.1115e-05	0.38807	0.000340767	-0.136822	0.414194	0.265632	0.0891795	0.379474	0.245135	None	None	None	TGME49_239890	246	N/A	SCP family extracellular subfamily protein
TGME49_310900	3.9341e+07	6.385e+07	227249927	1.3929e+08	1.5569e+08	7.5691e+07	2.49075	1.10935	3.44169e-15	9.14372e-05	2.15106e-14	0.000212645	1.90471	0.235093	1.63628e-08	0.216997	6.61058e-08	0.252322	-0.541762	-0.868515	0.02663	0.000367009	0.11694	0.00285138	UP	None	None	TGME49_310900	2243	AP2XI2	AP2 domain transcription factor AP2XI-2
TGME49_209430	1.84175e+07	2.92551e+07	1.4839e+07	1.613e+07	1.3967e+07	6.93103e+06	-0.288512	-0.808932	0.268539	0.019915	0.343321	0.0393311	-0.335092	-1.69401	0.136746	1.26924e-05	0.248952	0.000320484	-0.080004	-1.08006	0.346181	0.00569562	0.406561	0.0273932	None	None	None	TGME49_209430	183	N/A	40S ribosomal protein S4, putative
TGME49_313130	2.4577e+07	3.8314e+07	5.6733e+07	3.563e+07	4.1696e+07	2.8912e+07	1.16441	-0.101148	0.00208345	0.331909	0.00341549	0.349378	0.69558	-0.371966	0.0194671	0.0696043	0.0280882	0.0838606	-0.432448	-0.289449	0.0633345	0.11829	0.156019	0.186837	None	None	None	TGME49_313130	1204	N/A	hypothetical protein
TGME49_306930	2.9487e+08	2.0782e+08	1.4082e+08	1.6292e+08	2.192e+08	1.5208e+08	-1.05918	-0.348654	0.000495906	0.0564698	0.0017888	0.0973618	-0.422734	-0.442864	0.0867096	0.0426068	0.165239	0.0803901	0.633576	-0.0985031	0.0302045	0.338579	0.12711	0.411176	None	None	None	TGME49_306930	368	N/A	proteasome subunit beta type 7 precursor, putative
TGME49_219550	3.1422e+08	2.7355e+08	3.6855e+08	317500094	3.203e+08	2.8873e+08	0.229192	0.213989	0.194613	0.272356	0.307123	0.349174	0.0273852	0.0770791	0.472205	0.413245	0.478201	0.445825	-0.201658	-0.136438	0.227413	0.265337	0.372808	0.389797	None	None	None	TGME49_219550	470	N/A	dihydrolipoyllysine-residue succinyltransferase component of oxoglutarate dehydrogenase
TGME49_204530	2518599789	2256700060	1992698769	1262400394	2812600362	2701800553	-0.337698	-0.837378	0.123259	0.00625556	0.183076	0.0230567	0.1591	0.259385	0.232052	0.259565	0.334818	0.341492	0.496901	1.09695	0.0656064	3.96436e-06	0.236184	6.67335e-05	None	None	None	TGME49_204530	204	MIC11	microneme protein MIC11
TGME49_241880	3.42951e+07	2.8263e+07	4.6097e+07	6.441e+07	5.0331e+07	4.0662e+07	0.412858	1.15163	0.206797	0.000339672	0.234997	0.000530738	0.515349	0.481203	0.0678851	0.122214	0.0808155	0.143648	0.123377	-0.64671	0.365307	0.0133878	0.444531	0.0543012	None	None	None	TGME49_241880	1281	N/A	3'5'-cyclic nucleotide phosphodiesterase domain-containing protein
TGME49_311720	5501397613	5088396885	4201601634	4168900536	4564599174	4311294864	-0.388751	-0.287461	0.0943793	0.234454	0.159545	0.328887	-0.269146	-0.238934	0.245964	0.264638	0.340307	0.342672	0.119513	0.0484391	0.376373	0.466191	0.460216	0.4827	None	None	None	TGME49_311720	668	N/A	chaperonin protein BiP
TGME49_314090	6.5007e+08	8.86749e+08	6.6391e+08	3.408e+08	5.6986e+08	9.5898e+08	0.0303305	-1.37615	0.449067	1.63751e-05	0.480517	0.000150353	-0.189038	0.112601	0.278401	0.373575	0.369981	0.451049	-0.219904	1.48897	0.181585	1.21197e-07	0.352693	6.12046e-06	None	None	None	TGME49_314090	205	N/A	proteasome beta subunit
TGME49_216060	8.7697e+07	3.9963e+07	7.0736e+07	6.5148e+07	1.1461e+08	7.6499e+07	-0.304941	0.687039	0.111667	0.0233691	0.150293	0.0288508	0.374684	0.886995	0.101374	0.00332847	0.151263	0.00526657	0.686021	0.227445	0.0122842	0.242573	0.0590812	0.355372	None	None	None	TGME49_216060	784	N/A	hypothetical protein
TGME49_217480	3.0795e+07	2.688e+07	3.3251e+07	3.0781e+07	5.7014e+07	3.3841e+07	0.106298	0.186888	0.435642	0.396295	0.440043	0.412637	0.827465	0.301631	0.00642008	0.308103	0.00891677	0.338243	0.754678	0.131336	0.00675297	0.364521	0.0296543	0.41923	None	None	None	TGME49_217480	1589	N/A	hypothetical protein
TGME49_319920	7.3216e+08	5.3323e+08	8.3749e+08	9.6911e+08	9.2926e+08	6.107e+08	0.193585	0.860292	0.224881	0.0190575	0.321259	0.0614758	0.342651	0.194662	0.0683785	0.308756	0.165522	0.384993	0.149786	-0.665041	0.298963	0.00343439	0.46168	0.0276481	None	None	None	TGME49_319920	669	N/A	2-oxo acid dehydrogenases acyltransferase (catalytic domain) domain-containing protein
TGME49_261220	1.77468e+07	1.43381e+07	4.3209e+07	4.7063e+07	5.6689e+07	8.04167e+06	1.22344	1.62724	5.1147e-05	1.24952e-08	0.000134597	4.46258e-08	1.52208	-0.648391	1.64969e-05	0.0438785	4.27226e-05	0.130345	0.381489	-2.36896	0.112475	6.09771e-09	0.218461	1.02645e-07	UP	None	None	TGME49_261220	146	SPT4	transcription elongation factor SPT4
TGME49_295310	1.73311e+07	1.52234e+07	2.338e+07	2.0698e+07	3.3816e+07	2.7912e+07	0.405141	0.412306	0.313774	0.251655	0.374528	0.331125	0.854899	0.760593	0.00804522	0.0571019	0.0133208	0.126893	0.508341	0.408774	0.0596842	0.261532	0.118198	0.377353	None	None	None	TGME49_295310	189	N/A	tubulin binding cofactor A protein
TGME49_215470	2001498912	1542899453	2137498996	1929300033	2354398546	2422598592	0.0947822	0.322185	0.319736	0.147838	0.408776	0.240187	0.233948	0.649876	0.223339	0.0277716	0.329125	0.075809	0.139352	0.328276	0.352787	0.104842	0.451032	0.27866	None	None	None	TGME49_215470	217	RPL10A	ribosomal protein RPL10A
TGME49_215350	2.447e+08	1.6933e+08	3.713e+08	2.3405e+08	2.677e+08	334710017	0.598919	0.463878	0.0670322	0.12648	0.152346	0.183304	0.128075	0.970386	0.346545	0.00190323	0.406989	0.00640755	-0.469983	0.513649	0.0425141	0.0640264	0.1466	0.227709	None	None	None	TGME49_215350	145	N/A	hypothetical protein
TGME49_312090	3944901752	2690401480	2504799198	2684400565	2423200803	3006101671	-0.655016	-0.00321992	0.0168018	0.479329	0.0424246	0.484122	-0.702375	0.1599	0.0168724	0.348126	0.0532534	0.404146	-0.0477553	0.163218	0.415145	0.286184	0.477936	0.424208	None	None	None	TGME49_312090	139	RPL23	ribosomal protein RPL23
TGME49_283540	1.5933e+08	9.9047e+07	2.4154e+08	2.8525e+08	2.1692e+08	2.2034e+08	0.596187	1.51355	0.0334787	1.52244e-06	0.0760879	9.51525e-06	0.437921	1.12959	0.185784	1.4641e-06	0.244158	4.10762e-06	-0.154206	-0.370531	0.253809	0.0695395	0.384559	0.227709	UP	None	None	TGME49_283540	376	N/A	hypothetical protein
TGME49_309200	1.60961e+07	2.03529e+07	2.7382e+07	2.6659e+07	2.1236e+07	2.0255e+07	0.720549	0.368366	0.162529	0.284404	0.269106	0.326901	0.342997	-0.00604801	0.261745	0.337425	0.342978	0.399993	-0.347563	-0.374898	0.148511	0.133548	0.225017	0.234295	None	None	None	TGME49_309200	1051	N/A	zinc finger (CCCH type) motif-containing protein
TGME49_272400	3.8236e+08	3.2737e+08	3.328e+08	313840072	3.4304e+08	4.0304e+08	-0.199535	-0.0606413	0.307657	0.388032	0.378943	0.450092	-0.155245	0.297495	0.357129	0.275949	0.424849	0.352796	0.0435513	0.35955	0.442965	0.152622	0.46374	0.368007	None	None	None	TGME49_272400	361	N/A	casein kinase ii regulatory subunit protein
TGME49_319860	1.122e+07	3.98634e+07	2.1453e+07	1.7273e+07	2.3608e+07	1.9604e+07	0.860493	-1.14706	0.0261341	1.13679e-05	0.0631271	4.10055e-05	0.901348	-0.921514	0.0321795	7.6911e-05	0.0975136	0.000184953	0.130413	0.170348	0.306444	0.449167	0.356331	0.46769	None	None	None	TGME49_319860	2972	N/A	DNA polymerase family B protein
TGME49_249740	2.18211e+07	1.63785e+07	7.4804e+07	7.3699e+07	7.3756e+07	6.09987e+06	1.71765	2.08328	3.47872e-07	2.22045e-16	8.6968e-07	1.12133e-15	1.62655	-1.08594	8.249e-07	0.00138499	2.08287e-06	0.0116279	-0.0199983	-3.3368	0.471757	2.76045e-28	0.476475	5.5209e-27	UP	None	None	TGME49_249740	133	N/A	translation machinery associated tma7 protein
TGME49_223510	5.3941e+07	3.924e+07	9.75641e+07	6.8836e+07	4.9999e+07	4.9256e+07	0.839411	0.790423	0.00847812	0.00564724	0.0155689	0.00838782	-0.1034	0.306627	0.356949	0.293244	0.375735	0.32193	-0.946169	-0.472067	0.000924008	0.0370947	0.00770007	0.107045	UP	None	None	TGME49_223510	452	N/A	hypothetical protein
TGME49_226730	8.6576e+08	7.6867e+08	8.6474e+08	9.2325e+08	9.5892e+08	1081500676	-0.00169875	0.263941	0.449061	0.283233	0.478501	0.377645	0.146951	0.490945	0.205761	0.0888801	0.310883	0.193218	0.148928	0.227938	0.300092	0.20501	0.46168	0.370688	None	None	None	TGME49_226730	1055	N/A	aconitate hydratase ACN/IRP
TGME49_306895	6.8207e+07	7.0308e+07	4.5149e+07	1.6679e+07	3.8046e+07	4.8328e+07	-0.581247	-1.99227	0.0443396	3.51026e-17	0.0634601	1.86598e-16	-0.793959	-0.513763	0.00607006	0.0556259	0.00820279	0.0711166	-0.239286	1.46353	0.24072	8.99019e-08	0.351523	3.78337e-07	None	None	None	TGME49_306895	169	N/A	hypothetical protein
TGME49_216820	4.13044e+07	1.31307e+07	3.0539e+07	2.2457e+07	1.1947e+07	1.1078e+07	-0.419915	0.718205	0.0682163	0.120001	0.0810571	0.230771	-1.56409	-0.195657	9.49726e-08	0.352743	1.0658e-06	0.423871	-1.2635	-0.939149	1.44263e-06	0.00064737	4.85686e-06	0.00184963	None	None	DOWN	TGME49_216820	560	N/A	transporter, major facilitator family protein
TGME49_234450	2329098580	2494201609	1901598979	1752199720	2394301398	1958499575	-0.292374	-0.509086	0.176606	0.105915	0.266227	0.20572	0.0397816	-0.348347	0.368193	0.18173	0.426567	0.291344	0.332185	0.160467	0.161561	0.324312	0.339952	0.4422	None	None	None	TGME49_234450	231	RPS15A	ribosomal protein RPS15A
TGME49_224900	692679549	7.47e+08	4.9934e+08	3.7577e+08	5.0648e+08	4.7248e+08	-0.471099	-0.988736	0.0784922	0.00126274	0.184365	0.00490527	-0.449356	-0.657446	0.0733967	0.01797	0.187321	0.0567178	0.0204292	0.329364	0.462443	0.179538	0.476746	0.368007	None	None	None	TGME49_224900	257	N/A	adenylate kinase, putative
TGME49_310440	402070261	2.9099e+08	3.3768e+08	2.2633e+08	2.8687e+08	2.8433e+08	-0.250887	-0.360673	0.252762	0.128225	0.335908	0.197269	-0.482689	-0.0330523	0.0637987	0.257453	0.125096	0.330068	-0.234261	0.327423	0.193288	0.186802	0.333255	0.33601	None	None	None	TGME49_310440	363	MORN1	membrane occupation and recognition nexus protein MORN1
TGME49_262910	1.8695e+08	1.6453e+08	1.8697e+08	1.8815e+08	2.1762e+08	1.3558e+08	0.000153408	0.192085	0.470668	0.408826	0.480273	0.430343	0.215885	-0.273602	0.238964	0.107603	0.341378	0.165544	0.217572	-0.468832	0.298383	0.0450447	0.412831	0.160874	None	None	None	TGME49_262910	339	N/A	NADH-cytochrome b5 reductase 1, putative
TGME49_268860	4.5234e+08	7.74591e+06	1.48808e+07	9.57659e+06	1.2426e+07	8.1898e+06	-4.80699	0.265201	6.36942e-54	0.122638	1.60828e-52	0.163157	-4.87855	0.0581047	6.16434e-55	0.356723	7.78248e-54	0.423871	-0.236961	-0.19628	0.192747	0.238188	0.294962	0.300713	None	None	None	TGME49_268860	444	N/A	enolase 1
TGME49_249325	2.51332e+07	1.9074e+07	1.28388e+07	1.51605e+07	2.8873e+07	2.5511e+07	-0.901481	-0.307291	0.028162	0.259246	0.0780706	0.323257	0.179731	0.368361	0.389277	0.288832	0.397141	0.356583	1.09221	0.702951	3.32937e-05	0.0212583	0.000105083	0.0438182	None	None	UP	TGME49_249325	165	N/A	hypothetical protein
TGME49_249680	2.04737e+07	1.67022e+07	1.3894e+07	1.4544e+07	1.2288e+07	1.02396e+07	-0.518351	-0.183955	0.135357	0.360816	0.224116	0.414731	-0.616842	-0.57154	0.039424	0.039132	0.122555	0.0693392	-0.160881	-0.456478	0.261428	0.121835	0.338515	0.212162	None	None	None	TGME49_249680	578	PAF1	RNA polymerase II associated Paf1 complex component PAF1
TGME49_238190	9.3205e+07	6.7282e+07	7.6262e+07	9.1422e+07	9.1217e+07	1.1979e+08	-0.284954	0.43494	0.0654018	0.142681	0.101624	0.189615	-0.0301075	0.804483	0.349716	0.00711336	0.383927	0.0129334	0.25429	0.385003	0.186978	0.14029	0.292153	0.272486	None	None	None	TGME49_238190	484	POLR2C	DNA-directed RNA polymerase II RPB3
TGME49_280700	8.7212e+07	7.3932e+07	1.0081e+08	1.3661e+08	1.4603e+08	1.1116e+08	0.206123	0.874085	0.382514	0.00192915	0.409609	0.00344492	0.723864	0.569064	0.0168535	0.0551861	0.0395862	0.0831909	0.528816	-0.294255	0.045154	0.161179	0.139431	0.293053	None	None	None	TGME49_280700	1225	N/A	arginine decarboxylase
TGME49_275750	1.2195e+07	5.042e+08	1129400719	4.1885e+08	4.9158e+08	6.1778e+08	6.38594	-0.26679	0	0.229374	0	0.309964	5.01949	0.2915	0	0.213449	0	0.299421	-1.19787	0.559193	2.37085e-06	0.0326471	0.000118543	0.148396	None	None	None	TGME49_275750	91	N/A	small nuclear ribonucleoprotein E, putative
TGME49_226720	2.69959e+07	1.1085e+08	1.4751e+08	1.8946e+08	1.6922e+08	1.394e+08	2.39375	0.766194	0	0.064724	0	0.119647	2.51923	0.322675	6.60583e-14	0.291278	3.92464e-13	0.342082	0.196438	-0.439068	0.309509	0.0556738	0.418952	0.190902	None	None	None	TGME49_226720	273	N/A	translin family protein
TGME49_268810	1.3773e+08	1.2756e+08	1.3991e+08	3.8851e+08	220630097	3.1194e+08	0.0224412	1.59677	0.452151	8.1801e-07	0.456719	5.84293e-06	0.667975	1.27001	0.055462	6.45932e-05	0.119184	0.000434928	0.652168	-0.315479	0.026307	0.0818587	0.11694	0.285094	None	None	None	TGME49_268810	315	N/A	ck2 beta subunit
TGME49_226068	4.9488e+07	5.8931e+07	8.1937e+07	7.5841e+07	7.2226e+07	5.7198e+07	0.712453	0.356858	0.0128737	0.157444	0.020764	0.198069	0.518787	-0.0409095	0.100084	0.444735	0.126356	0.463075	-0.178912	-0.398959	0.338305	0.0703944	0.410157	0.197416	None	None	None	TGME49_226068	443	N/A	DnaJ domain-containing protein
TGME49_233190	5.1665e+07	1.1314e+08	1.2121e+08	1.2546e+08	1.1068e+08	1.6357e+08	1.20939	0.147477	3.21631e-05	0.393679	9.55434e-05	0.422996	1.05554	0.520057	0.000286877	0.0721756	0.000568129	0.114564	-0.129631	0.379162	0.302764	0.138325	0.421804	0.268669	None	None	None	TGME49_233190	557	N/A	SKIP/SNW domain-containing protein
TGME49_293860	9.4934e+07	1.0402e+08	9.4257e+07	8.8957e+07	1.3637e+08	1.204e+08	-0.0101818	-0.22261	0.30914	0.139562	0.343112	0.178926	0.508798	0.205363	0.0391224	0.429122	0.0631006	0.437816	0.526662	0.431112	0.0256568	0.10695	0.0809793	0.243015	None	None	None	TGME49_293860	234	N/A	hypothetical protein
TGME49_217020	3.4641e+07	3.8227e+07	6.5543e+07	4.7581e+07	1.0024e+08	5.7809e+07	0.894671	0.306255	0.00647074	0.170386	0.00924391	0.201932	1.45429	0.560075	1.64057e-05	0.0970501	4.68735e-05	0.116691	0.60301	0.273973	0.016168	0.165491	0.0475528	0.280493	None	None	None	TGME49_217020	708	N/A	ATPase, AFG1 family protein
TGME49_315690	1.1413e+08	1.0122e+08	1.1361e+08	159820033	1.3269e+08	1.392e+08	-0.00651406	0.6521	0.397666	0.0637741	0.431874	0.0911058	0.21211	0.448087	0.274222	0.171993	0.32584	0.231618	0.221576	-0.197532	0.246413	0.183041	0.324228	0.308119	None	None	None	TGME49_315690	293	N/A	DnaJ domain-containing protein
TGME49_293230	7.6402e+07	7.0153e+07	7.6353e+07	6.3569e+07	8.1846e+07	7.2366e+07	-0.000909282	-0.139413	0.397495	0.203171	0.409826	0.24187	0.095608	0.0429652	0.439876	0.443992	0.46706	0.462406	0.098574	0.183402	0.331806	0.270116	0.410157	0.378855	None	None	None	TGME49_293230	459	N/A	hypothetical protein
TGME49_239740	4.342e+08	2.3607e+08	1.4775e+08	1.4678e+08	1.815e+08	3.4522e+08	-1.54671	-0.680668	1.52562e-05	0.00346749	0.000169514	0.00845729	-1.24442	0.542462	4.74725e-05	0.0540986	0.000357338	0.0949098	0.294425	1.22642	0.210265	4.05557e-05	0.3418	0.000819226	DOWN	None	None	TGME49_239740	408	GRA14	dense granule protein GRA14
TGME49_318700	3.5921e+08	4.7444e+08	4.3987e+08	2.4166e+08	3.779e+08	115510075	0.291277	-0.969379	0.144919	0.0051941	0.256786	0.0228089	0.0725755	-2.00981	0.330883	2.13172e-17	0.412583	2.36858e-16	-0.218362	-1.05639	0.152435	9.82374e-05	0.359445	0.00245593	None	None	None	TGME49_318700	264	N/A	eukaryotic initiation factor-6, putative
TGME49_263850	6.6163e+08	6.561e+08	5.9112e+08	3.62e+08	457340048	3.8723e+08	-0.162229	-0.855566	0.321094	0.00425976	0.405381	0.0126842	-0.529798	-0.75609	0.0429221	0.00823697	0.127504	0.0303042	-0.36924	0.0968593	0.0789635	0.466407	0.242428	0.485641	None	None	None	TGME49_263850	229	N/A	hypothetical protein
TGME49_214320	7.3607e+08	2.21548e+07	9.251e+08	8.1673e+08	5.9434e+08	5.6163e+08	0.329237	5.12267	0.116652	0	0.212094	0	-0.307132	4.48539	0.163725	0	0.288177	0	-0.637173	-0.539178	0.00709008	0.0164584	0.0561685	0.0923498	None	None	None	TGME49_214320	568	GT1	facilitative glucose transporter GT1
TGME49_313380	1509600781	1224800342	1483300377	1360499982	1293799285	1286199715	-0.0253338	0.151435	0.486011	0.300137	0.491554	0.352797	-0.222067	0.0703967	0.25969	0.445025	0.348295	0.468204	-0.197008	-0.0809411	0.238941	0.316968	0.402218	0.4422	None	None	None	TGME49_313380	274	N/A	hypothetical protein
TGME49_226020	1.787e+08	2.3208e+08	1.6655e+08	1.8449e+08	1.3785e+08	1.1386e+08	-0.100809	-0.328967	0.3484	0.190197	0.419162	0.271703	-0.367271	-1.00803	0.126218	5.56551e-07	0.166076	1.65328e-06	-0.270486	-0.689911	0.204996	0.00460242	0.308439	0.0232422	None	None	None	TGME49_226020	589	N/A	transporter, major facilitator family protein
TGME49_257020	1.66687e+07	2.20782e+07	2.3696e+07	1.5553e+07	1.3783e+07	1.37029e+07	0.475633	-0.471547	0.265577	0.21423	0.331971	0.315043	-0.22821	-0.584756	0.199394	0.0363554	0.296158	0.104911	-0.727802	-0.167496	0.00961254	0.247479	0.022887	0.314641	None	None	None	TGME49_257020	404	N/A	hypothetical protein
TGME49_274070	1.17328e+07	1.63768e+07	9.09176e+06	8.08599e+06	3.3534e+07	2.4667e+07	-0.325982	-0.911429	0.204961	0.0123938	0.265398	0.0278172	1.30701	0.512616	0.000157954	0.175421	0.000717975	0.264867	1.74256	1.46559	8.80425e-11	1.42145e-06	6.84022e-10	6.46114e-06	None	None	UP	TGME49_274070	779	N/A	ThiF family protein
TGME49_245450	3.0431e+08	2.491e+08	4.98e+08	4.2216e+08	3.6587e+08	4.0181e+08	0.708168	0.757932	0.0085544	0.0385565	0.0308569	0.0846566	0.263374	0.68313	0.209858	0.0154582	0.306579	0.0328898	-0.443432	-0.0710489	0.0481578	0.30253	0.192631	0.407407	UP	None	None	TGME49_245450	134	N/A	hypothetical protein
TGME49_284540	7.2992e+08	4.4787e+08	7.7061e+08	9.6653e+08	726319682	8.0463e+08	0.0781242	1.10745	0.391612	0.00351485	0.449464	0.0175742	-0.00710368	0.840905	0.4937	0.00677567	0.498637	0.0291937	-0.0852447	-0.264093	0.330853	0.13146	0.412545	0.305722	None	None	None	TGME49_284540	252	N/A	ATP synthase F1, delta subunit protein
TGME49_215460	2249898946	8.1136e+08	1233900306	713429833	9.9245e+08	9.3185e+08	-0.865935	-0.185247	0.00136006	0.288818	0.0057236	0.380023	-1.17832	0.199057	0.000164642	0.28887	0.00253442	0.418652	-0.313783	0.384699	0.109713	0.0745077	0.255147	0.237732	None	None	None	TGME49_215460	267	RPS24	ribosomal protein RPS24
TGME49_255190	2.6655e+08	2.7846e+08	2.6512e+08	2.6957e+08	1.9856e+08	2.1353e+08	-0.00772059	-0.0465847	0.456837	0.427196	0.470822	0.469446	-0.419243	-0.378279	0.0884808	0.0948587	0.165492	0.171587	-0.414666	-0.33437	0.0511733	0.0874711	0.159916	0.245405	None	None	None	TGME49_255190	1171	N/A	myosin C
TGME49_222920	1.53117e+07	1.62366e+07	8.6458e+07	7.1656e+07	7.32196e+06	1.4892e+07	2.39952	2.05505	1.14986e-12	4.44089e-16	6.76387e-12	2.03877e-15	-0.823711	-0.104229	0.0112751	0.388409	0.0408728	0.455478	-3.34358	-2.16997	4.64564e-30	3.89237e-16	6.703e-29	2.45706e-15	UP	None	DOWN	TGME49_222920	140	N/A	mbp-1 interacting protein-2a family protein
TGME49_260870	5.4374e+07	5.9506e+07	3.8292e+07	2.0155e+07	4.0651e+07	3.4342e+07	-0.491524	-1.50178	0.0455004	1.63496e-07	0.0604265	4.1922e-07	-0.393948	-0.742342	0.0798754	0.00495074	0.0995977	0.00819713	0.0834424	0.731578	0.317428	0.0845817	0.426755	0.198669	None	None	None	TGME49_260870	196	N/A	zinc finger cdgsh type protein
TGME49_286420	7970594857	5144798861	11581007511	12414993378	10971013470	11468986768	0.538927	1.27068	0.0655622	0.00152936	0.127342	0.00735551	0.460786	1.15608	0.0416373	0.00165801	0.110668	0.00761178	-0.0780548	-0.114333	0.378197	0.275768	0.460216	0.424208	None	None	None	TGME49_286420	448	N/A	elongation factor 1-alpha (EF-1-ALPHA), putative
TGME49_293770	3.7142e+08	3.0669e+08	5.0278e+08	4.5494e+08	3.7772e+08	4.9068e+08	0.435535	0.566871	0.0546661	0.0987508	0.136052	0.173702	0.0240709	0.672656	0.394973	0.0338774	0.434102	0.083454	-0.411354	0.108801	0.0600327	0.382783	0.207009	0.467316	None	None	None	TGME49_293770	714	CLP1	chitinase-like protein CLP1
TGME49_280610	5.9687e+08	2.8199e+08	7.5069e+08	4.8728e+08	4.6472e+08	4.4044e+08	0.330146	0.78626	0.146677	0.0329793	0.246839	0.0757026	-0.358968	0.637728	0.199952	0.0434521	0.309033	0.0997423	-0.690292	-0.145389	0.00527354	0.283047	0.0332892	0.442261	None	None	None	TGME49_280610	556	N/A	signal recognition particle receptor alpha subunit
TGME49_220600	1.9068e+08	1.7008e+08	131119990	1.6683e+08	1.7323e+08	2.4865e+08	-0.535749	-0.0276185	0.0680851	0.306025	0.132242	0.349316	-0.136174	0.539837	0.196395	0.07639	0.254306	0.136411	0.398288	0.571992	0.0971479	0.0333057	0.196239	0.118949	None	None	None	TGME49_220600	755	N/A	hypothetical protein
TGME49_306380	1.4561e+08	1.3658e+08	1.6253e+08	1.292e+08	1.4252e+08	1.4613e+08	0.15724	-0.0793491	0.377667	0.298619	0.418519	0.321096	-0.0303022	0.0954413	0.45536	0.493735	0.464654	0.493735	-0.187903	0.175948	0.287095	0.349733	0.362458	0.452859	None	None	None	TGME49_306380	215	N/A	U1 zinc finger protein
TGME49_311240	653289772	6.3367e+08	4.4266e+08	3.7507e+08	4.782e+08	4.9626e+08	-0.560134	-0.754498	0.0455793	0.0198137	0.115088	0.0582755	-0.447653	-0.350721	0.0741864	0.122456	0.187321	0.199485	0.111094	0.402695	0.415924	0.0957123	0.46733	0.251875	None	None	None	TGME49_311240	426	N/A	DnaJ family chaperone, putative
TGME49_226960	1438200338	1242000112	1438400000	1633900333	1849099706	1886699042	0.000200088	0.395286	0.449392	0.1022	0.481502	0.186724	0.361879	0.601989	0.124005	0.0385465	0.231935	0.0905395	0.362063	0.207388	0.128993	0.262129	0.283223	0.420238	None	None	None	TGME49_226960	1225	PFKII	phosphofructokinase PFKII
TGME49_309730	7.9665e+08	7.3777e+08	8.1646e+08	7.6841e+08	8.64331e+08	9.224e+08	0.0353785	0.0586031	0.402367	0.477409	0.472519	0.491517	0.117206	0.32103	0.235801	0.187478	0.336109	0.297584	0.0820715	0.263101	0.393209	0.167839	0.473417	0.342528	None	None	None	TGME49_309730	662	N/A	thioredoxin reductase
TGME49_248250	1.37484e+07	1.03998e+07	4.6755e+07	3.3645e+07	2.5856e+07	3.6806e+07	1.67339	1.5765	3.62983e-08	0.0139488	2.01657e-07	0.0577233	0.782861	1.56686	0.102326	1.95559e-05	0.198749	0.000131677	-0.822824	0.124845	0.00071745	0.361571	0.00268379	0.419754	UP	None	None	TGME49_248250	112	N/A	translation initiation factor IF-2, putative
TGME49_254120	2.1153e+08	6.3233e+07	2.38e+08	1.9801e+08	2.4879e+08	2.5063e+08	0.1691	1.62652	0.248132	1.03245e-05	0.320643	4.46667e-05	0.230989	1.93622	0.234916	1.11022e-16	0.325021	7.00828e-16	0.063622	0.337969	0.437001	0.156672	0.48191	0.301292	None	None	None	TGME49_254120	124	N/A	autophagy-related protein 8 atg8, putative
TGME49_240090	1.4198e+08	1.0517e+08	3.2333e+08	2.5027e+08	2.0806e+08	1.9594e+08	1.17982	1.24031	3.91035e-05	8.83134e-05	0.000171715	0.000327087	0.541629	0.8787	0.113268	0.00368681	0.184517	0.0081929	-0.632747	-0.350967	0.00704017	0.0772826	0.0338599	0.208872	UP	None	None	TGME49_240090	553	N/A	rhoptry kinase family protein ROP34, putative
TGME49_223910	8.88749e+07	7.9986e+07	1.32491e+07	9.32327e+06	9.78169e+07	1.0385e+08	-2.62967	-2.93276	2.2759e-16	2.80963e-34	2.2759e-15	1.89182e-33	0.133918	0.364434	0.454171	0.165139	0.454171	0.208488	2.76604	3.30402	0	0	0	0	DOWN	None	UP	TGME49_223910	388	N/A	acyltransferase domain-containing protein
TGME49_301380	1.95838e+07	1.26169e+07	3.0772e+07	3.448e+07	2.8102e+07	1.22906e+07	0.61831	1.36069	0.0766723	0.00269598	0.109532	0.00958403	0.460757	-0.0303548	0.151271	0.457206	0.201695	0.472455	-0.125295	-1.39485	0.281723	0.000315503	0.360177	0.00121347	None	None	None	TGME49_301380	1333	N/A	elongation factor Tu GTP binding domain-containing protein
TGME49_312050	2.6879e+08	2.2248e+08	3.8002e+08	2.9951e+08	279599841	2.8003e+08	0.497522	0.426729	0.109271	0.105641	0.218542	0.167684	0.0562578	0.327884	0.434191	0.186619	0.471541	0.265538	-0.440911	-0.0965808	0.0529814	0.317357	0.175436	0.403002	None	None	None	TGME49_312050	214	N/A	small GTPase Rab2, putative
TGME49_309760	2.8428e+08	2.7866e+08	2.6228e+08	3.3409e+08	2.6872e+08	3.0424e+08	-0.115644	0.260598	0.348522	0.22757	0.384272	0.303427	-0.0803213	0.125389	0.39484	0.488153	0.464518	0.488153	0.0348221	-0.134468	0.479871	0.267804	0.493156	0.389797	None	None	None	TGME49_309760	315	N/A	hypothetical protein
TGME49_239680	5.1802e+07	1.88943e+07	3.6512e+07	4.2933e+07	4.6391e+07	4.7389e+07	-0.48964	1.13018	0.0460678	8.18949e-05	0.0604265	0.00015749	-0.149822	1.20051	0.255581	0.000346833	0.277567	0.000666986	0.33467	0.138397	0.0984569	0.396995	0.191272	0.452001	None	None	None	TGME49_239680	601	N/A	hypothetical protein
TGME49_315620	200500025	9.5973e+07	2.6604e+08	2.7024e+08	2.7409e+08	2.4247e+08	0.405705	1.48081	0.0741241	2.58421e-06	0.133688	1.52012e-05	0.445223	1.30996	0.079903	2.11075e-08	0.155196	7.35124e-08	0.0427968	-0.155629	0.467956	0.226683	0.492328	0.357142	None	None	None	TGME49_315620	404	N/A	vacuolar ATP synthase subunit C, putative
TGME49_319910	2.02489e+07	1.39749e+07	1.14272e+07	9.4796e+06	1.4844e+07	1.2092e+07	-0.758503	-0.501852	0.0562844	0.143428	0.108239	0.190608	-0.380691	-0.169039	0.175529	0.36767	0.283348	0.408073	0.342463	0.312399	0.190726	0.191998	0.294962	0.271096	None	None	None	TGME49_319910	535	N/A	WD domain, G-beta repeat-containing protein
TGME49_218920	6.4719e+08	737580488	1.761e+08	3.6117e+08	3.5634e+08	5.3743e+08	-1.86993	-1.02743	3.03124e-09	0.000863845	5.10259e-08	0.00394077	-0.855412	-0.45451	0.0158351	0.0695551	0.0494848	0.135097	1.0114	0.571667	0.0001012	0.0296454	0.00113569	0.141168	DOWN	None	None	TGME49_218920	309	N/A	proteasome subunit beta type, putative
TGME49_223000	3.1378e+08	1.6607e+08	1.0166e+08	9.58479e+07	1.5851e+08	2.1115e+08	-1.61339	-0.784626	1.38919e-06	0.00608519	1.38919e-05	0.0135226	-0.971617	0.340901	0.000931875	0.214209	0.00392164	0.278193	0.634146	1.12866	0.0207087	0.000118274	0.0862861	0.0013273	DOWN	None	UP	TGME49_223000	138	N/A	dynein light chain DLC
TGME49_285760	3.5588e+08	2.75479e+07	9.9983e+07	8.0436e+07	1.5173e+08	1.7084e+08	-1.818	1.50168	4.53001e-09	1.43215e-07	4.57531e-08	3.61619e-07	-1.21346	2.50648	5.17777e-05	0	0.000275239	0	0.595299	1.0743	0.0279456	0.000134387	0.103502	0.00191982	None	None	None	TGME49_285760	211	N/A	U-snRNP-associated cyclophilin family protein
TGME49_292010	1.3197e+07	1.56266e+07	2.7972e+07	2.265e+07	3.2103e+07	2.8216e+07	1.01248	0.50009	0.0445131	0.207705	0.103519	0.314694	1.11323	0.743204	0.00129248	0.0624862	0.00430826	0.132949	0.1903	0.30118	0.248547	0.347077	0.331396	0.447787	None	None	None	TGME49_292010	458	TFIIB	transcription initiation factor IIB
TGME49_266800	1.94519e+07	2.26941e+07	5.0792e+07	4.3003e+07	3.527e+07	6.05559e+06	1.32674	0.884019	0.000257576	0.0153901	0.000565548	0.0250709	0.767915	-1.4989	0.0164622	2.33957e-07	0.0259794	3.37566e-06	-0.510101	-2.5863	0.0499829	2.95716e-10	0.138841	5.97346e-09	UP	None	None	TGME49_266800	302	N/A	integral membrane protein, putative
TGME49_248460	3.8846e+08	3.2949e+08	2.0277e+08	4.9357e+08	353080052	3.7075e+08	-0.933437	0.581096	0.00539257	0.0607878	0.0256789	0.128452	-0.136644	0.168736	0.381886	0.431647	0.434102	0.468338	0.796157	-0.411528	0.00181813	0.0685344	0.0122421	0.201572	None	None	None	TGME49_248460	216	N/A	ubiquitin, putative
TGME49_242290	750720063	7.0099e+08	6.432e+08	7.9666e+08	5.8439e+08	749919537	-0.222582	0.184243	0.257718	0.354666	0.361194	0.428498	-0.35968	0.096933	0.124345	0.389761	0.251176	0.451049	-0.138038	-0.0870794	0.2668	0.337109	0.369134	0.461691	None	None	None	TGME49_242290	253	N/A	proteasome subunit alpha1, putative
TGME49_276130	3.0426e+07	4.2885e+07	4.1219e+07	4.3411e+07	4.3497e+07	3.9751e+07	0.422147	0.0170634	0.183277	0.413962	0.201207	0.426634	0.475501	-0.101938	0.168611	0.21865	0.206836	0.230157	0.07525	-0.123139	0.348653	0.269704	0.421222	0.377967	None	None	None	TGME49_276130	753	CPC2	cathepsin CPC2
TGME49_208780	2.94648e+07	1.84573e+07	2.347e+07	1.7728e+07	2.2349e+07	2.8994e+07	-0.312398	-0.0541911	0.213694	0.459423	0.262896	0.48311	-0.356263	0.575117	0.0798196	0.109372	0.106076	0.16245	-0.0667427	0.670186	0.447139	0.104695	0.457319	0.205285	None	None	None	TGME49_208780	218	N/A	ubiquitin-conjugating enzyme subfamily protein
TGME49_233350	423360223	4.5226e+08	2.3509e+08	2.8041e+08	4.1557e+08	5.266e+08	-0.845071	-0.687034	0.0102748	0.0318123	0.0395186	0.0757026	-0.0266007	0.218188	0.465082	0.239683	0.479319	0.295905	0.818361	0.905993	0.00154638	0.0014291	0.00859102	0.0180424	DOWN	None	UP	TGME49_233350	125	N/A	nuclear transport factor 2, putative
TGME49_315700	1.44463e+07	2.22342e+07	1.9906e+07	2.3041e+07	2.0493e+07	2.2535e+07	0.428856	0.0485787	0.18567	0.472205	0.268784	0.479997	0.428142	0.0170599	0.205324	0.359706	0.297571	0.416257	0.0393449	-0.0302745	0.454415	0.37074	0.488197	0.446675	None	None	None	TGME49_315700	825	N/A	hypothetical protein
TGME49_255900	1.0338e+08	1.2942e+08	4.0251e+08	2.7047e+08	1.5465e+08	4.4329e+08	1.94743	1.05576	6.26001e-11	0.000872243	7.90327e-10	0.00249212	0.567255	1.75244	0.0487252	1.05773e-10	0.0863376	8.13638e-10	-1.37245	0.710036	8.40101e-08	0.0112837	1.697e-06	0.0949711	UP	None	None	TGME49_255900	248	N/A	Bax inhibitor-1, putative
TGME49_225580	7.5923e+07	8.9482e+07	7.2193e+07	7.9647e+07	7.895e+07	1.1478e+08	-0.071399	-0.16538	0.314932	0.197621	0.342023	0.243411	0.054261	0.348665	0.496223	0.193764	0.499236	0.239214	0.126852	0.519932	0.300919	0.0520214	0.389652	0.145949	None	None	None	TGME49_225580	244	N/A	proteasome (prosome, macropain) 26S subunit, non-ATPase, 9, putative
TGME49_273930	4.2535e+08	3.3079e+08	3.3358e+08	3.1556e+08	3.5568e+08	3.4669e+08	-0.349386	-0.0677229	0.163768	0.381247	0.266784	0.447744	-0.256058	0.0671244	0.235223	0.435879	0.334613	0.468338	0.0921916	0.135189	0.37442	0.341618	0.435372	0.403002	None	None	None	TGME49_273930	254	N/A	DNA topoisomerase domain-containing protein
TGME49_243710	407239737	4.1831e+08	297109899	2.8871e+08	3.8493e+08	3.5217e+08	-0.453148	-0.532908	0.0952514	0.0709962	0.200425	0.132789	-0.0806592	-0.246337	0.458962	0.116911	0.477889	0.200135	0.372137	0.285463	0.0905755	0.163378	0.238288	0.350428	None	None	None	TGME49_243710	568	N/A	t-complex protein beta subunit
TGME49_301390	7.4156e+07	3.06552e+07	1.0876e+08	1.3108e+08	8.8246e+07	9.32981e+07	0.544429	2.04968	0.0610904	2.35103e-10	0.0964082	1.07933e-09	0.241824	1.51514	0.256946	1.70407e-06	0.301763	3.37473e-06	-0.297513	-0.484691	0.162186	0.0510928	0.273014	0.159665	None	None	None	TGME49_301390	1052	N/A	ribosome biogenesis protein BOP1, putative
TGME49_295730	5.6423e+07	4.9947e+07	5.1775e+07	3.3086e+07	5.4953e+07	6.7597e+07	-0.121059	-0.575293	0.283669	0.00447565	0.292442	0.00579539	-0.036105	0.414684	0.43725	0.103549	0.455468	0.124506	0.0838588	1.00208	0.333863	0.000239297	0.401812	0.00184075	None	None	None	TGME49_295730	422	N/A	tetratricopeptide repeat-containing protein
TGME49_250770	3983000870	3259598140	2592999107	2740698127	3161701388	3100299317	-0.618977	-0.25004	0.0219476	0.262476	0.0515514	0.344287	-0.332867	-0.0722172	0.184476	0.419586	0.286647	0.450832	0.285947	0.177783	0.199969	0.26584	0.361739	0.424208	None	None	None	TGME49_250770	412	N/A	eukaryotic initiation factor-4A, putative
TGME49_311750	1.82979e+07	3.32967e+07	3.0669e+07	2.551e+07	3.5931e+07	1.64745e+07	0.705242	-0.367554	0.169495	0.0477458	0.270869	0.0620076	0.868523	-0.896368	0.00714777	0.001154	0.012236	0.0037598	0.219668	-0.59226	0.21685	0.0546151	0.309786	0.121367	None	None	None	TGME49_311750	250	N/A	mago binding protein
TGME49_318160	1078199972	1076499316	1368399249	2950598904	1283899365	1278700571	0.343489	1.45353	0.0860103	3.3552e-06	0.173741	4.45263e-05	0.251254	0.247685	0.119681	0.247711	0.209243	0.310855	-0.0918652	-1.20548	0.358115	1.2618e-07	0.458411	3.18605e-06	None	None	None	TGME49_318160	239	N/A	MSP (Major sperm protein) domain-containing protein
TGME49_205030	2.73405e+07	2.3767e+07	4.3553e+07	4.4449e+07	4.2269e+07	2.369e+07	0.646679	0.867282	0.0616824	0.0174376	0.0741657	0.0279555	0.576417	-0.00415013	0.0806396	0.324936	0.100799	0.368748	-0.041877	-0.871718	0.492806	0.000542935	0.492806	0.00189091	UP	None	None	TGME49_205030	113	N/A	hypothetical protein
TGME49_217000	2.58229e+07	7.0285e+07	6.2037e+07	1.049e+08	5.9731e+07	7.2506e+07	1.22275	0.568887	0.00011567	0.0672725	0.000229071	0.101411	1.12047	0.0430417	0.000308972	0.444093	0.00053271	0.462406	-0.0534845	-0.524821	0.439278	0.0301447	0.462157	0.101487	None	None	None	TGME49_217000	696	N/A	hypothetical protein
TGME49_263080	4.511e+08	4.1346e+08	491399818	4.017e+08	618489577	5.873e+08	0.123103	-0.0414948	0.243285	0.44723	0.368614	0.465864	0.452672	0.503214	0.0977243	0.0613555	0.195449	0.11562	0.331054	0.546479	0.169485	0.03596	0.342227	0.155036	None	None	None	TGME49_263080	133	N/A	hypothetical protein
TGME49_232720	6.4975e+07	2.24798e+07	1.4131e+07	1.24477e+07	4.3014e+07	9.0539e+07	-2.1008	-0.789419	8.14514e-10	0.0352527	5.09071e-09	0.0806381	-0.562374	1.87395	0.0367349	4.52674e-09	0.0453517	1.30629e-08	1.52037	2.73763	3.38814e-07	0	1.71101e-06	0	DOWN	None	UP	TGME49_232720	249	N/A	Lsm12, putative
TGME49_263090	5106106803	2953900918	3868698632	4349296962	4433700294	4477194872	-0.400256	0.557953	0.0886234	0.10103	0.157034	0.20572	-0.203582	0.599466	0.319198	0.0650125	0.393158	0.149233	0.1966	0.0418003	0.288089	0.477232	0.426996	0.486873	None	None	None	TGME49_263090	323	N/A	14-3-3 protein
TGME49_217350	3.94509e+07	1.34903e+07	9.20228e+06	1.466e+07	2.0724e+07	2.1177e+07	-1.95352	0.109628	4.82607e-05	0.265039	0.000972622	0.335493	-0.837975	0.550494	0.000837312	0.0689777	0.00167462	0.137955	1.06653	0.493317	0.00113133	0.100216	0.00439479	0.168696	None	None	None	TGME49_217350	819	N/A	methyltransferase MTA70, putative
TGME49_304520	2.61119e+07	1.63781e+07	2.233e+07	3.75438e+06	3.1831e+07	2.8329e+07	-0.21397	-1.80115	0.235003	1.81288e-07	0.322907	4.57753e-06	0.258314	0.691511	0.262461	0.0808407	0.294901	0.158511	0.487114	2.54535	0.0686523	1.11022e-16	0.133344	3.70074e-15	None	None	None	TGME49_304520	1015	N/A	hypothetical protein
TGME49_314750	1.3679e+08	1.1415e+08	1.1745e+08	1.8199e+08	1.9225e+08	1.7156e+08	-0.217637	0.666741	0.176568	0.102413	0.237779	0.166833	0.4819	0.575143	0.152103	0.0497668	0.225918	0.081585	0.704657	-0.0845118	0.0180381	0.356422	0.128844	0.41932	None	None	None	TGME49_314750	469	N/A	hypothetical protein
TGME49_230430	2.0008e+08	253729907	2.8618e+08	3.4984e+08	2.2071e+08	2.7653e+08	0.513486	0.46134	0.0363749	0.0877283	0.078081	0.151256	0.139545	0.122726	0.331516	0.401009	0.407346	0.430872	-0.372799	-0.337817	0.0695025	0.0816093	0.179994	0.263256	None	None	None	TGME49_230430	221	N/A	vesicle-associated membrane protein, putative
TGME49_249920	1.0707e+08	1.4767e+08	1.5627e+08	1.3607e+08	2.1233e+08	2.0817e+08	0.539921	-0.116935	0.0704472	0.263096	0.122675	0.295093	0.967777	0.486861	0.00161194	0.10385	0.00402985	0.176017	0.439061	0.608584	0.106171	0.0214382	0.249378	0.107191	None	None	None	TGME49_249920	275	N/A	diphthine synthase, putative
TGME49_242070	1296600688	9.9614e+08	1634300007	2080799284	1366199315	1476300374	0.333634	1.06172	0.0917285	0.00047412	0.181658	0.00346382	0.075261	0.566131	0.39283	0.0486702	0.431259	0.106863	-0.258275	-0.494775	0.18103	0.0190558	0.338592	0.0916495	None	None	None	TGME49_242070	385	N/A	cAMP-dependent protein kinase regulatory subunit
TGME49_305900	6.35221e+06	9.80742e+06	1.21773e+07	8.9201e+06	6.8638e+06	5.7214e+06	0.814499	-0.119826	0.00147737	0.498969	0.00481337	0.498969	0.0763993	-0.551462	0.296002	0.0774082	0.34763	0.159556	-0.721436	-0.539935	0.00343374	0.0374248	0.0144503	0.0899977	None	None	None	TGME49_305900	236	N/A	hypothetical protein
TGME49_294670	6.4106e+08	5.4407e+08	422409779	3.952e+08	5.6456e+08	4.5052e+08	-0.600276	-0.459888	0.0806708	0.103433	0.17039	0.17531	-0.182406	-0.27053	0.285832	0.233794	0.374923	0.292242	0.417347	0.188414	0.10601	0.340078	0.293406	0.440357	None	None	None	TGME49_294670	277	N/A	translation initiation factor 3 subunit
TGME49_225730	3.7791e+08	2.09902e+07	2.7773e+08	1.6327e+08	2.6774e+08	1.9149e+08	-0.442541	2.88278	0.105132	0	0.218542	0	-0.492457	3.01628	0.0600733	0	0.122599	0	-0.052595	0.228296	0.390645	0.238249	0.48191	0.358833	None	None	None	TGME49_225730	128	N/A	membrane protein, putative
TGME49_319850	1.271e+08	1.4914e+08	1.6801e+08	1.5605e+08	1.7396e+08	1.8193e+08	0.398953	0.064779	0.138747	0.406978	0.201083	0.446791	0.443641	0.281488	0.0901516	0.187191	0.121827	0.248767	0.0498208	0.219645	0.485644	0.247595	0.490549	0.358833	None	None	None	TGME49_319850	495	N/A	splicing factor U2AF family SnRNP auxilary factor large subunit, RRM domain-containing protein
TGME49_258470	4.2032e+08	3.9353e+08	7.5644e+08	7.0945e+08	4.4278e+08	4.5588e+08	0.845719	0.848069	0.00417438	0.00932941	0.0175672	0.0247966	0.0745737	0.210658	0.382323	0.246598	0.444541	0.300729	-0.770848	-0.636552	0.00225861	0.00650642	0.01901	0.0547624	UP	None	DOWN	TGME49_258470	284	N/A	hypothetical protein
TGME49_257310	3.7863e+07	3.23877e+07	3.494e+07	2.3711e+07	3.4496e+07	2.8322e+07	-0.111833	-0.429277	0.269608	0.0347432	0.286636	0.0556993	-0.123884	-0.17578	0.190943	0.120664	0.224638	0.157254	-0.0177712	0.243876	0.477512	0.396459	0.477512	0.447787	None	None	None	TGME49_257310	355	N/A	hypothetical protein
TGME49_318410	4.085e+08	3.9597e+08	3.0684e+08	4.1299e+08	4.4093e+08	426610014	-0.411304	0.0605182	0.119795	0.443244	0.227579	0.465864	0.109426	0.106733	0.285199	0.351842	0.374092	0.390935	0.521175	0.0466628	0.0438624	0.461959	0.172435	0.485641	None	None	None	TGME49_318410	537	N/A	TCP-1 chaperonin, putative
TGME49_214770	9.92569e+08	1040799985	2001401007	1125800511	9.8917e+08	1028500124	1.0108	0.11312	8.05452e-05	0.342029	0.000739551	0.379614	-0.00493436	-0.0171004	0.380664	0.4884	0.435596	0.491933	-1.01574	-0.130249	0.000330102	0.277303	0.00666805	0.431254	None	None	None	TGME49_214770	202	N/A	small GTP binding protein rab1a, putative
TGME49_310930	1.78017e+07	1.71309e+07	2.5277e+07	1.6989e+07	2.0301e+07	2.758e+07	0.475934	-0.0111393	0.295492	0.472615	0.347031	0.481916	0.163283	0.60183	0.402079	0.12189	0.437042	0.210156	-0.29876	0.658354	0.188158	0.109636	0.259018	0.206836	None	None	None	TGME49_310930	808	N/A	hypothetical protein
TGME49_249900	4541604601	4078598881	5215102167	5073403831	4714397032	4988403219	0.199439	0.314788	0.316949	0.24182	0.355687	0.330933	0.0538356	0.290308	0.350777	0.234615	0.416347	0.335881	-0.145583	-0.0243695	0.300165	0.413147	0.426996	0.468852	None	None	None	TGME49_249900	318	N/A	adenine nucleotide translocator, putative
TGME49_294730	6.4514e+07	6.24e+07	7.8863e+07	7.9841e+07	1.1934e+08	9.3935e+07	0.284441	0.349012	0.177107	0.183497	0.20879	0.218037	0.85711	0.567332	0.0100358	0.0541838	0.0181003	0.0749667	0.589544	0.230994	0.0267459	0.32509	0.108054	0.387011	None	None	None	TGME49_294730	2142	N/A	hypothetical protein
TGME49_250710	1221399734	7.2611e+08	1149599377	1141700596	8.97489e+08	2.9929e+08	-0.0873066	0.651966	0.425236	0.0606318	0.471965	0.135344	-0.44327	-1.27005	0.117084	0.000126766	0.209079	0.000704256	-0.356698	-1.92687	0.0821786	5.18393e-13	0.234232	5.23577e-11	None	None	None	TGME49_250710	198	MIC10	microneme protein MIC10
TGME49_230520	4.8296e+08	1.6813e+08	4.1168e+08	4.9331e+08	4.394e+08	4.0923e+08	-0.229697	1.54546	0.371971	9.12824e-05	0.462273	0.000709194	-0.135469	1.26809	0.399943	4.23892e-06	0.444541	1.76622e-05	0.093721	-0.268789	0.43897	0.15935	0.476746	0.354111	None	None	None	TGME49_230520	237	N/A	cyclophilin 1, putative
TGME49_268850	3304100999	3126700950	1684800886	1650400121	2787299149	2579101118	-0.971124	-0.921279	0.00101074	0.0130859	0.00486116	0.0472026	-0.245143	-0.277474	0.271696	0.23342	0.362444	0.335881	0.725841	0.643636	0.0127462	0.00504859	0.135779	0.0392237	DOWN	None	None	TGME49_268850	475	N/A	enolase 2
TGME49_270650	2.33767e+07	9.84811e+06	3.2331e+07	1.8103e+07	2.4945e+07	2.4863e+07	0.446243	0.798072	0.08381	0.00166384	0.111379	0.00519951	0.083156	1.11348	0.453768	0.00133759	0.474891	0.00835994	-0.357441	0.430756	0.0869162	0.237794	0.15447	0.34463	None	None	None	TGME49_270650	262	N/A	deoxyribose-phosphate aldolase
TGME49_232090	8.2942e+07	6.9609e+07	5.9149e+07	1.2685e+08	1.134e+08	1.3088e+08	-0.478648	0.85356	0.0811142	0.00243744	0.108152	0.00420249	0.437415	0.88222	0.148583	0.0032424	0.192395	0.00623539	0.923786	0.0446607	0.00049894	0.437312	0.0023759	0.465225	None	None	None	TGME49_232090	509	N/A	3-hydroxyacyl-CoA dehydrogenase, NAD binding domain-containing protein
TGME49_248360	1.34e+08	9.8814e+07	9.5983e+07	6.5005e+07	1.5635e+08	1.3251e+08	-0.475796	-0.594265	0.0403425	0.0131829	0.0831549	0.0261074	0.217941	0.412269	0.25837	0.202414	0.315085	0.252392	0.69632	1.01271	0.0124387	0.00052196	0.0597251	0.00405523	None	None	UP	TGME49_248360	247	N/A	hypothetical protein
TGME49_305820	1.3462e+08	1.5997e+08	8.35681e+07	7.309e+07	1.1633e+08	1.4107e+08	-0.679301	-1.11603	0.025445	0.000249134	0.0471204	0.000762501	-0.205646	-0.177771	0.259936	0.1805	0.312542	0.234816	0.470841	0.936228	0.0616998	0.00118952	0.188839	0.00858151	DOWN	None	None	TGME49_305820	262	N/A	SGS domain-containing protein
TGME49_266630	7.2965e+07	5.7048e+07	9.2964e+07	7.7822e+07	1.1003e+08	1.2018e+08	0.343919	0.439229	0.209913	0.0951566	0.256008	0.132162	0.572957	1.0359	0.0725979	0.00127327	0.104748	0.0029907	0.240003	0.618406	0.21719	0.0252411	0.32591	0.0879086	None	None	None	TGME49_266630	582	N/A	hypothetical protein
TGME49_308050	7.5046e+07	7.427e+07	6.3838e+07	7.2014e+07	130730013	9.3042e+07	-0.22897	-0.0437099	0.261998	0.364109	0.28791	0.391223	0.776503	0.313556	0.0031336	0.20649	0.00666724	0.251271	1.01901	0.363698	0.000414533	0.19356	0.00598112	0.290162	None	None	None	TGME49_308050	198	N/A	thioredoxin domain-containing protein
TGME49_309800	1.1269e+08	1.82317e+07	8.62e+07	3.8187e+07	6.1207e+07	3.4468e+07	-0.381453	1.0146	0.143295	0.00112664	0.187434	0.00258614	-0.848912	0.817819	0.00193769	0.0172396	0.00391414	0.0307849	-0.485097	-0.142612	0.0553169	0.268392	0.167627	0.343134	None	None	None	TGME49_309800	385	N/A	RNA recognition motif-containing protein
TGME49_244100	8.1153e+07	8.1225e+07	8.3756e+07	8.9019e+07	9.55691e+07	7.6189e+07	0.0448267	0.130159	0.383783	0.462422	0.409609	0.486507	0.227982	-0.0888898	0.343635	0.280956	0.382756	0.31183	0.18757	-0.220971	0.25794	0.171712	0.352168	0.285196	None	None	None	TGME49_244100	553	N/A	snoRNA binding domain-containing protein
TGME49_209690	9.0911e+07	1.3107e+07	2.4672e+08	4.3135e+07	2.1058e+08	9.52153e+06	1.42719	1.6232	0.000253743	1.63393e-07	0.00103687	8.68561e-07	1.18494	-0.36187	0.000152611	0.193246	0.000492293	0.294781	-0.227183	-2.03521	0.174992	3.99249e-07	0.324059	3.10186e-06	UP	None	None	TGME49_209690	233	N/A	small nuclear ribonucleoprotein
TGME49_254610	6.324e+07	6.0602e+07	4.1792e+07	7.2139e+06	4.0321e+07	5.1595e+07	-0.582488	-2.85835	0.0249465	7.69743e-20	0.0319827	3.8872e-18	-0.612003	-0.220097	0.0259598	0.245152	0.0328606	0.275116	-0.0500776	2.6316	0.481445	0	0.486308	0	None	None	None	TGME49_254610	91	N/A	Tim10/DDP family zinc finger superfamily protein
TGME49_237870	1.71098e+07	2.73024e+07	2.5513e+07	2.6321e+07	2.2748e+07	1.26512e+07	0.541832	-0.0503257	0.22401	0.295591	0.296103	0.320264	0.355702	-0.950719	0.312403	0.00197077	0.394409	0.00985384	-0.156857	-0.984069	0.335457	3.27704e-05	0.368198	0.000122585	None	None	None	TGME49_237870	518	N/A	FYVE zinc finger domain-containing protein
TGME49_293670	8.2993e+07	8.66559e+07	8.5718e+07	61165983	7.9651e+07	9.3296e+07	0.0458867	-0.493539	0.385276	0.0376342	0.409609	0.053536	-0.05715	0.103015	0.354701	0.429481	0.393679	0.442628	-0.104233	0.598507	0.345599	0.0268385	0.404457	0.081116	None	None	None	TGME49_293670	418	TCEA1	transcription elongation factor A TFIIS
TGME49_230700	4.47879e+07	2.8821e+07	2.5481e+07	1.9412e+07	1.7406e+07	2.3023e+07	-0.782599	-0.539743	0.00587559	0.0728028	0.00927241	0.105511	-1.22543	-0.289636	5.01465e-06	0.159691	1.44709e-05	0.187872	-0.517113	0.231589	0.0266325	0.39639	0.0560392	0.460919	None	None	None	TGME49_230700	1963	N/A	hypothetical protein
TGME49_309870	3.30511e+07	1.97129e+07	1.4455e+07	2.4496e+07	2.8072e+07	2.8978e+07	-1.12328	0.295548	0.00858579	0.383257	0.0377028	0.434801	-0.214075	0.492558	0.160522	0.161113	0.200652	0.219898	0.897545	0.230909	0.000534053	0.407901	0.00158645	0.447805	None	None	None	TGME49_309870	829	N/A	hypothetical protein
TGME49_310000	3.6826e+08	2.4854e+08	418530235	3.5131e+08	3.9614e+08	3.6135e+08	0.183985	0.497027	0.236611	0.0717386	0.328678	0.130434	0.10445	0.53444	0.29119	0.0576423	0.377054	0.0976988	-0.0790635	0.0405006	0.304622	0.453204	0.460004	0.485641	None	None	None	TGME49_310000	719	N/A	membrane protein, putative
TGME49_269190	1313099395	1216000575	1587298921	1784399992	1776899682	1865699577	0.273346	0.552795	0.132924	0.0400251	0.220087	0.101063	0.435512	0.616313	0.0834695	0.0350148	0.177154	0.0842024	0.16266	0.064231	0.317542	0.466452	0.450442	0.475875	None	None	None	TGME49_269190	995	GAPDH2	glyceraldehyde-3-phosphate dehydrogenase GAPDH2
TGME49_319510	1.0692e+08	1.2455e+08	6.7175e+07	5.7039e+07	7.1634e+07	6.8627e+07	-0.66012	-1.10883	0.00190436	8.86e-06	0.00427424	2.27179e-05	-0.558209	-0.832002	0.0227598	0.000582027	0.0383123	0.00118781	0.0909811	0.261283	0.381465	0.186374	0.443564	0.338523	DOWN	None	None	TGME49_319510	284	N/A	hypothetical protein
TGME49_240600	1749600180	1538900466	1897600815	2016300245	1887899208	1900900200	0.117066	0.389517	0.291559	0.105379	0.382435	0.186724	0.109572	0.304238	0.352832	0.196256	0.403563	0.279181	-0.00738962	-0.0849702	0.465993	0.31145	0.497198	0.4422	None	None	None	TGME49_240600	667	N/A	chaperonin cpn60, putative
TGME49_280590	1.25369e+07	1.67422e+07	1.9696e+07	1.6547e+07	1.6926e+07	1.7678e+07	0.600683	-0.0156737	0.0845948	0.476969	0.142782	0.481916	0.357832	0.0666297	0.296701	0.429506	0.379327	0.455478	-0.20385	0.0885223	0.244458	0.437024	0.317816	0.466943	None	None	None	TGME49_280590	2806	N/A	hypothetical protein
TGME49_291330	2.6378e+08	1.7285e+08	1.7134e+08	8.4118e+07	7.9944e+07	1.7198e+08	-0.618586	-1.0275	0.0399073	0.000714851	0.0867551	0.00199499	-1.68478	-0.00715172	1.27333e-08	0.34431	1.16914e-07	0.390734	-1.08719	1.02027	0.000154389	0.000269323	0.0017858	0.00336654	DOWN	None	None	TGME49_291330	228	N/A	RNA recognition motif-containing protein
TGME49_216790	2.9145e+08	2.9653e+08	1.9927e+08	2.1921e+08	272529874	2.7675e+08	-0.545506	-0.4336	0.0514226	0.0875966	0.101837	0.151256	-0.0957956	-0.098543	0.376356	0.181908	0.453441	0.263635	0.449125	0.334465	0.056284	0.180451	0.160812	0.33601	None	None	None	TGME49_216790	613	N/A	ATP-binding cassette sub-family E member 1, putative
TGME49_214930	3.1944e+08	2.1605e+08	1.4414e+08	1.3677e+08	1.914e+08	1.8428e+08	-1.14084	-0.654524	0.000187564	0.00449855	0.000728615	0.00999679	-0.729839	-0.226002	0.00963302	0.152482	0.031385	0.220989	0.405871	0.426574	0.123819	0.0812799	0.275584	0.227093	DOWN	None	None	TGME49_214930	138	N/A	hypothetical protein
TGME49_286630	1244799615	9.3797e+08	838570201	1042400142	8.6948e+08	1015499450	-0.569167	0.152092	0.0449237	0.385195	0.112309	0.434392	-0.516165	0.114219	0.0752108	0.371915	0.167135	0.451049	0.0521403	-0.0376712	0.437378	0.410905	0.473417	0.461691	None	None	None	TGME49_286630	292	N/A	redoxin domain-containing protein
TGME49_208530	2.6073e+08	2.3771e+08	2.149e+08	2.2228e+08	265549841	258100118	-0.277335	-0.0962694	0.222512	0.441572	0.296856	0.464571	0.026123	0.117282	0.472238	0.407585	0.489207	0.432709	0.303629	0.214366	0.148168	0.306425	0.290525	0.436505	None	None	None	TGME49_208530	589	N/A	nicotinate phosphoribosyltransferase
TGME49_278960	6.3916e+07	7.4134e+07	1.0058e+08	9.8825e+07	9.82129e+07	1.0965e+08	0.643369	0.408393	0.0383626	0.162677	0.060541	0.213382	0.596569	0.546083	0.030775	0.0634352	0.0485668	0.09422	-0.0339067	0.148071	0.452703	0.406384	0.471371	0.456083	None	None	None	TGME49_278960	537	N/A	hypothetical protein
TGME49_238510	1.15088e+07	5.9876e+07	8.63261e+07	5.0978e+07	8.666e+07	6.7128e+07	2.77177	-0.226659	2.22045e-16	0.11847	2.2759e-15	0.140771	2.62297	0.157352	2.10942e-15	0.306031	2.13052e-14	0.325565	0.00548539	0.388217	0.498572	0.115913	0.498572	0.231461	None	None	None	TGME49_238510	1082	N/A	hypothetical protein
TGME49_297880	6.1443e+08	5.8443e+08	597570375	8.8915e+08	6.5704e+08	4.093e+08	-0.0400525	0.604277	0.464697	0.0764288	0.48386	0.159227	0.0962701	-0.510666	0.359934	0.0762312	0.419322	0.125817	0.136584	-1.11675	0.36707	1.27112e-05	0.436165	0.000320957	None	None	None	TGME49_297880	219	N/A	dense granule protein DG32
TGME49_310320	1.3969e+08	1.5545e+08	1.5321e+08	1.2641e+08	2.1482e+08	1.5038e+08	0.132084	-0.29554	0.408648	0.1282	0.430446	0.164359	0.61006	-0.046901	0.0781389	0.28155	0.146149	0.346787	0.484064	0.248113	0.0818012	0.262624	0.222428	0.363356	None	None	None	TGME49_310320	578	N/A	calreticulin family protein
TGME49_215430	7.9429e+08	6.2327e+08	1034299440	1252000624	9.89071e+08	1171100253	0.380359	1.00477	0.0875125	0.00740282	0.182318	0.0264387	0.315319	0.906639	0.0815299	0.00667702	0.168399	0.0290305	-0.064424	-0.0962653	0.388288	0.296205	0.473417	0.433576	None	None	None	TGME49_215430	244	N/A	hypothetical protein
TGME49_313190	2.2247e+08	1.7202e+08	345680131	3.2316e+08	3.0908e+08	3.5449e+08	0.632777	0.904503	0.0561767	0.0013797	0.130644	0.00557397	0.468882	1.03015	0.0692832	0.00103459	0.141532	0.00392286	-0.160805	0.132974	0.274595	0.344721	0.392279	0.403002	None	None	None	TGME49_313190	212	N/A	Rab18/RabC-family small GTPase
TGME49_216720	2.1104e+07	1.33227e+07	4.3531e+07	4.9982e+07	6.60755e+06	9.6842e+06	0.999914	1.80844	0.00084428	2.31676e-10	0.00165545	1.15838e-09	-1.32209	-0.362457	6.13564e-05	0.192773	0.000709576	0.294781	-2.49935	-2.22038	5.49319e-16	1.1582e-16	9.15532e-15	6.09581e-16	UP	None	DOWN	TGME49_216720	183	N/A	hypothetical protein
TGME49_291890	1266899634	1174300267	2671100127	1816601100	1380300468	1696199164	1.07534	0.628865	3.0856e-05	0.023693	0.000311646	0.066472	0.123395	0.529352	0.33714	0.0611558	0.400602	0.121112	-0.951783	-0.0988614	0.00105148	0.29275	0.0176999	0.433576	UP	None	None	TGME49_291890	456	MIC1	microneme protein MIC1
TGME49_312530	9.35591e+07	1.9177e+08	1.3908e+08	1.1056e+08	1.6721e+08	1.0497e+08	0.565354	-0.787289	0.0602025	0.00906002	0.110554	0.0261446	0.817476	-0.850814	0.00814756	0.000681417	0.0216554	0.0017932	0.263452	-0.0739439	0.192104	0.290377	0.307977	0.383693	None	None	None	TGME49_312530	633	N/A	splicing factor, CC1 family protein
TGME49_264990	2.57204e+07	2.71123e+07	1.8492e+07	3.4049e+07	4.4054e+07	6.8944e+06	-0.44863	0.314897	0.124867	0.208981	0.229301	0.23481	0.711168	-1.60031	0.0329886	7.76711e-06	0.0464629	0.000258904	1.19526	-2.1055	1.16177e-05	6.53794e-16	5.05116e-05	1.32066e-14	None	None	None	TGME49_264990	259	N/A	hypothetical protein
TGME49_306410	1.91097e+07	1.15784e+07	3.6914e+07	8.01306e+06	4.7752e+07	2.5338e+07	0.904001	-0.466525	0.00334703	0.146595	0.00650095	0.187419	1.19676	0.956274	8.63744e-05	0.0590516	0.000176057	0.148083	0.359997	1.51358	0.08404	6.50836e-07	0.182696	3.25418e-06	None	None	None	TGME49_306410	1069	N/A	hypothetical protein
TGME49_240280	5.681e+08	6.1627e+08	6.3796e+08	5.809e+08	5.6655e+08	5.8735e+08	0.166952	-0.0850852	0.291669	0.353033	0.377674	0.412526	-0.00392137	-0.0689932	0.48949	0.3805	0.498637	0.431803	-0.170886	0.0158941	0.230378	0.445857	0.356347	0.498131	None	None	None	TGME49_240280	439	N/A	S1/P1nuclease
TGME49_293740	1.61309e+07	3.44536e+07	2.9466e+07	7.52877e+06	3.6959e+07	4.0283e+07	0.818769	-2.01465	0.122317	0.00086533	0.229301	0.0174797	1.06046	0.208412	0.00112897	0.392664	0.00271491	0.421905	0.314226	2.23241	0.131974	8.31603e-07	0.219956	5.94002e-06	None	None	None	TGME49_293740	96	N/A	hypothetical protein
TGME49_222970	4.258e+07	3.2915e+07	5.2384e+07	4.3178e+07	4.5043e+07	2.3444e+07	0.290775	0.378213	0.2232	0.12211	0.247727	0.143658	0.0758364	-0.440857	0.464711	0.0777441	0.47673	0.106499	-0.212031	-0.84535	0.216185	0.000758393	0.341244	0.00247089	None	None	None	TGME49_222970	297	N/A	inositol(myo)-1(or 4)-monophosphatase 2, putative
TGME49_232390	1.64547e+07	3.31048e+07	3.7331e+07	6.4957e+07	30699011	4.1536e+07	1.12043	0.944946	0.00431573	0.00279506	0.0100366	0.00382885	0.790865	0.302366	0.0209828	0.265698	0.0446443	0.304689	-0.271534	-0.628944	0.1702	0.0156486	0.261847	0.0558877	UP	None	None	TGME49_232390	442	N/A	18S rRNA biogenesis protein RCL1 protein
TGME49_280600	2.256e+08	2.3701e+08	2.0617e+08	1.9561e+08	2.227e+08	2.1527e+08	-0.129138	-0.275271	0.379104	0.239263	0.4308	0.306558	-0.0184143	-0.136949	0.447876	0.288102	0.480378	0.363233	0.110583	0.137279	0.372734	0.391459	0.469785	0.469335	None	None	None	TGME49_280600	1252	N/A	histidyl-tRNA synthetase (HisRS), putative
TGME49_232410	1868301176	1330900273	2241099687	2444999789	1509399218	2220798568	0.26231	0.876778	0.141668	0.00306868	0.230782	0.014088	-0.307193	0.737352	0.182302	0.0145269	0.278978	0.0456257	-0.569819	-0.138677	0.0263555	0.242837	0.1401	0.416345	None	None	None	TGME49_232410	220	N/A	PDI family protein
TGME49_295000	4.0014e+07	1.31691e+07	5.058e+07	6.0638e+07	5.7941e+07	6.3688e+07	0.328366	2.0959	0.189637	2.69862e-12	0.215206	1.29896e-11	0.502066	2.04048	0.0896846	8.92424e-11	0.110465	4.46212e-10	0.19133	0.06932	0.205779	0.419194	0.298231	0.449485	None	None	None	TGME49_295000	1053	N/A	hypothetical protein
TGME49_259550	6.969e+08	6.3655e+08	4.2902e+08	4.4968e+08	5.22e+08	5.7914e+08	-0.698198	-0.50013	0.0172468	0.0557906	0.0512333	0.116058	-0.414794	-0.135679	0.0907213	0.305934	0.21309	0.384993	0.282213	0.364065	0.214463	0.120226	0.350866	0.279596	None	None	None	TGME49_259550	748	N/A	dihydropteroate synthase
TGME49_318440	284910150	2.0955e+08	2.6485e+08	2.4603e+08	2.9023e+08	3.2507e+08	-0.104825	0.230195	0.359148	0.190126	0.386181	0.271703	0.026409	0.626069	0.473419	0.0265373	0.478201	0.0530745	0.131392	0.400033	0.339822	0.127937	0.468335	0.305687	None	None	None	TGME49_318440	2234	N/A	helicase associated domain (ha2) protein
TGME49_250040	3.34617e+07	1.17695e+07	2.258e+07	1.5447e+07	6.79963e+06	2.8183e+07	-0.541209	0.357076	0.067719	0.0794442	0.0924273	0.129417	-1.88968	1.07532	0.000154479	0.00819205	0.00520081	0.0303409	-1.55686	0.815027	6.54503e-07	0.0567086	9.5309e-06	0.12328	None	None	None	TGME49_250040	263	N/A	hypothetical protein
TGME49_222380	1.5678e+08	1.6709e+08	2.1713e+08	1.6636e+08	2.134e+08	2.1334e+08	0.46645	-0.00626731	0.0736379	0.339896	0.144388	0.394592	0.437484	0.346903	0.18614	0.208641	0.244158	0.274527	-0.0248447	0.356333	0.428469	0.144809	0.472412	0.299251	None	None	None	TGME49_222380	1147	N/A	importin-beta N-terminal domain-containing protein
TGME49_319940	7.81437e+06	1.6333e+07	5.752e+06	1.2979e+07	1.2132e+07	2.2066e+07	-0.368926	-0.303894	0.166777	0.224123	0.218759	0.29883	0.48257	0.373726	0.0353773	0.384534	0.0852899	0.437687	0.927084	0.709508	0.00171742	0.0200933	0.0102035	0.0422796	None	None	UP	TGME49_319940	397	N/A	hypothetical protein
TGME49_268760	532300314	6.1903e+08	8.1635e+08	6.201e+08	5.3812e+08	4.9213e+08	0.6157	0.00248568	0.0268237	0.451844	0.0732214	0.460972	0.0155989	-0.329145	0.442691	0.136313	0.473829	0.20986	-0.60005	-0.332662	0.0125068	0.082246	0.0631593	0.251723	None	None	None	TGME49_268760	292	N/A	hypothetical protein
TGME49_245680	1311199836	7.4784e+08	8.1216e+08	8.2501e+08	1110000052	1066599717	-0.690156	0.141443	0.0185279	0.395477	0.0578998	0.439419	-0.23972	0.510461	0.242369	0.080671	0.335333	0.183343	0.450093	0.370011	0.0479978	0.0830258	0.188379	0.237732	None	None	None	TGME49_245680	157	RPL21	ribosomal protein RPL21
TGME49_292950	328919977	1.0099e+08	2.4034e+08	1.8055e+08	2.3958e+08	233099936	-0.450527	0.829926	0.101343	0.0215486	0.215624	0.0399048	-0.452287	1.18253	0.0765487	4.50279e-07	0.147209	1.37813e-06	-0.0045449	0.366177	0.45835	0.13694	0.482473	0.299251	None	None	None	TGME49_292950	1979	N/A	hypothetical protein
TGME49_241150	1.74907e+07	5.5669e+07	3.9204e+07	2.9967e+07	3.6493e+07	3.7962e+07	1.10699	-0.865003	0.000479514	7.65421e-05	0.00107624	0.000120793	0.944772	-0.517729	0.00357467	0.028035	0.00668595	0.0393269	-0.099879	0.328252	0.395141	0.137098	0.453515	0.234693	None	None	None	TGME49_241150	592	N/A	hypothetical protein
TGME49_202300	1.2215e+08	9.0803e+07	1.0002e+08	9.2917e+07	1.3171e+08	7.0618e+07	-0.284941	0.0327289	0.218198	0.437407	0.269381	0.450935	0.106154	-0.349345	0.387949	0.0738836	0.408155	0.100841	0.392528	-0.389513	0.0742312	0.0708022	0.197299	0.168577	None	None	None	TGME49_202300	222	N/A	inosine triphosphate pyrophosphatase, putative
TGME49_305850	9.91041e+08	8.8624e+08	7.6764e+08	9.3746e+08	8.2345e+08	9.3744e+08	-0.367954	0.0809427	0.147005	0.455071	0.248846	0.479022	-0.266361	0.0807592	0.278618	0.406673	0.37078	0.451049	0.101083	-3.04744e-05	0.365815	0.469491	0.473417	0.499329	None	None	None	TGME49_305850	372	N/A	RNA recognition motif-containing protein
TGME49_289530	1237199950	6.2667e+08	9.0549e+08	8.82941e+08	9.1657e+08	8.5955e+08	-0.449742	0.493726	0.0947112	0.124789	0.189802	0.23109	-0.43152	0.453978	0.125143	0.106106	0.210654	0.20405	0.0175202	-0.0386756	0.489421	0.409363	0.489421	0.461691	None	None	None	TGME49_289530	187	RPL19	ribosomal protein RPL19
TGME49_289180	1.6e+07	21122696	9.85274e+06	7.96372e+06	2.0687e+07	2.5931e+07	-0.6322	-1.27296	0.0509848	3.07618e-05	0.0903414	0.000161904	0.317269	0.261679	0.280235	0.374949	0.352863	0.39863	0.977621	1.55296	0.00123675	3.36772e-07	0.00386484	1.87095e-06	DOWN	None	UP	TGME49_289180	208	N/A	thioredoxin family redox-active protein, putative
TGME49_239820	1466699706	9.9628e+08	9.4049e+08	9.86921e+08	1190600393	1785100784	-0.64036	-0.0135984	0.014486	0.450264	0.039543	0.479004	-0.300189	0.839433	0.188067	0.0062858	0.283503	0.0244179	0.339778	0.854134	0.106227	0.00086418	0.255147	0.00969802	None	None	None	TGME49_239820	604	N/A	D-3-phosphoglycerate dehydrogenase
TGME49_318730	9.5663e+07	8.95589e+07	8.1681e+07	6.1816e+07	6.6886e+07	7.3146e+07	-0.224589	-0.525443	0.0987913	0.0300306	0.142542	0.0439579	-0.497174	-0.28142	0.0299253	0.160436	0.0479755	0.207744	-0.283208	0.238099	0.23046	0.209453	0.337946	0.361126	None	None	None	TGME49_318730	635	N/A	glycosyl transferase
TGME49_262960	4.1067e+07	1.86771e+07	3.7043e+07	3.2037e+07	4.8279e+07	4.2649e+07	-0.143885	0.738038	0.242182	0.0816354	0.269091	0.116622	0.218418	1.0725	0.293301	0.000681344	0.308738	0.00143366	0.370547	0.398439	0.0785256	0.143078	0.178358	0.251014	None	None	None	TGME49_262960	394	N/A	U1 snRNP-associated protein Usp106, putative
TGME49_245710	2.95908e+07	1.89483e+07	1.6238e+08	1.4283e+08	4.1262e+07	1.133e+08	2.40466	2.82993	2.42584e-13	0	1.51615e-12	0	0.440965	2.40274	0.168348	0	0.200414	0	-1.9426	-0.330697	8.07118e-11	0.132855	4.07595e-09	0.280131	UP	None	None	TGME49_245710	273	N/A	phosphatidylinositol-4-phosphate 5-kinase, putative
TGME49_295110	6413397225	4129700163	6623499865	6696191609	6564793608	6983307851	0.0464955	0.697126	0.495742	0.0542533	0.495742	0.140502	0.033645	0.757438	0.375885	0.0275676	0.426567	0.0843737	-0.0128415	0.060558	0.458648	0.446108	0.487616	0.479329	None	None	None	TGME49_295110	575	ROP7	rhoptry protein ROP7
TGME49_245460	2369199011	3317600226	3029501467	3173800502	3919501194	3668601380	0.354505	-0.0639025	0.171492	0.422543	0.230943	0.45889	0.725536	0.144963	0.00453424	0.362343	0.0190816	0.40843	0.371446	0.208937	0.133002	0.224928	0.333357	0.416345	None	None	None	TGME49_245460	205	RPS8	ribosomal protein RPS8
TGME49_209950	2231001247	1848999478	1426199574	1604600444	1436700911	2193399400	-0.645032	-0.204373	0.0138778	0.286652	0.038935	0.352774	-0.633841	0.24605	0.0278591	0.249299	0.0907668	0.310855	0.0105741	0.450635	0.48955	0.05754	0.497342	0.193718	None	None	None	TGME49_209950	424	N/A	thioredoxin, putative
TGME49_205340	1941299868	2112699494	1867301082	1653400845	1454399604	1626000434	-0.0560294	-0.3534	0.46984	0.154207	0.484223	0.240187	-0.415841	-0.377137	0.107222	0.108667	0.204329	0.184166	-0.36024	-0.0240894	0.106163	0.398691	0.261525	0.457409	None	None	None	TGME49_205340	142	RPS12	ribosomal protein RPS12
TGME49_225555	1.14991e+07	2.8298e+07	1.6239e+07	1.3527e+07	2.4274e+07	9.90023e+06	0.453739	-0.996027	0.0766552	0.0525498	0.125116	0.120626	0.909004	-1.27507	0.0309997	0.000485817	0.0968741	0.00377442	0.543451	-0.403892	0.0244659	0.146679	0.0525756	0.238945	None	None	None	TGME49_225555	67	N/A	hypothetical protein
TGME49_209260	3.6979e+08	3.7053e+08	520669761	5.5394e+08	435389968	4.6378e+08	0.492168	0.578435	0.0387547	0.0616572	0.112451	0.128452	0.233819	0.321477	0.157147	0.156167	0.269015	0.226329	-0.257343	-0.255619	0.150647	0.17056	0.339264	0.360433	None	None	None	TGME49_209260	310	N/A	cytochrome c oxidase subunit, putative
TGME49_315270	2.3959e+08	2.1497e+08	1.7032e+08	1.3694e+08	1.7109e+08	1.508e+08	-0.489096	-0.645561	0.0853822	0.00491047	0.157109	0.0106749	-0.478559	-0.502923	0.037372	0.0278241	0.0812436	0.0567839	0.00645773	0.13782	0.460004	0.399609	0.474231	0.471208	None	None	None	TGME49_315270	780	N/A	hypothetical protein
TGME49_273370	2.3093e+08	2.5631e+08	2.753e+08	2.1157e+08	2.3852e+08	2.7729e+08	0.25222	-0.275187	0.171245	0.239344	0.247082	0.306558	0.0460542	0.112218	0.447023	0.467575	0.480312	0.482036	-0.205828	0.38813	0.196888	0.136584	0.382417	0.306556	None	None	None	TGME49_273370	1044	N/A	coatomer gamma 2-subunit protein, putative
TGME49_274060	4.4622e+08	5.4938e+08	3.9756e+08	4.601e+08	4.4511e+08	4.7138e+08	-0.166059	-0.255184	0.443455	0.238984	0.475966	0.318645	-0.00356709	-0.219595	0.462673	0.281975	0.473829	0.335684	0.162478	0.0348434	0.351356	0.482265	0.460004	0.495783	None	None	None	TGME49_274060	323	OMT	2-oxoglutarate/malate translocase OMT
TGME49_244440	1.46768e+07	1297900703	1240800379	1047100482	693010222	9.9953e+08	6.27837	-0.309428	0	0.188296	0	0.271684	5.29481	-0.375847	0	0.109405	0	0.184166	-0.839106	-0.0669908	0.000646908	0.366544	0.0114498	0.461691	None	None	None	TGME49_244440	462	N/A	nucleoside transporter protein
TGME49_320760	1.65465e+07	2.96215e+07	7.00199e+06	1.2641e+07	1.1223e+07	1.7102e+07	-1.10174	-1.14782	0.00153877	0.0324478	0.00518052	0.0940027	-0.457172	-0.69697	0.128422	0.00679675	0.193591	0.0159645	0.591552	0.399886	0.0375248	0.118747	0.0971795	0.179919	DOWN	None	None	TGME49_320760	357	N/A	hypothetical protein
TGME49_263530	1096199593	1251500842	2174999265	1286400384	1520899180	538439690	0.98764	0.0396391	0.000112233	0.427632	0.000871964	0.445266	0.471294	-1.21216	0.0678006	0.000542325	0.163044	0.0036155	-0.515713	-1.25442	0.0392783	2.43941e-07	0.163224	4.87883e-06	None	None	None	TGME49_263530	127	N/A	chaperonin, putative
TGME49_260370	9.114e+07	6.7285e+07	1.4735e+08	3.7578e+07	8.1445e+07	1.1273e+08	0.685179	-0.818527	0.0266275	0.00497251	0.0560288	0.00663001	-0.156699	0.719031	0.237582	0.0200325	0.282304	0.0348842	-0.844977	1.55176	0.000678577	1.76365e-07	0.00380757	1.9792e-06	None	None	None	TGME49_260370	130	N/A	AtPH1 family protein
TGME49_242330	2450099471	1349600702	1242599592	1020399513	1186899244	1379499587	-0.978721	-0.402942	0.000331266	0.121014	0.00177682	0.207159	-1.04373	0.0315418	0.000745678	0.492368	0.00629289	0.496025	-0.0660919	0.434524	0.390261	0.065067	0.469243	0.211993	None	None	None	TGME49_242330	192	RPS5	ribosomal protein RPS5
TGME49_316530	1.77163e+07	3.25675e+07	2.1436e+07	2.4535e+07	2.6088e+07	2.3299e+07	0.257422	-0.390234	0.424823	0.0461334	0.442523	0.0716842	0.488555	-0.434766	0.232254	0.0802629	0.339966	0.107017	0.268289	-0.0706556	0.170367	0.324599	0.249467	0.431374	None	None	None	TGME49_316530	830	N/A	myosin heavy chain, putative
TGME49_217890	2469298606	3088398740	2980600150	2651400873	3402801505	2148500297	0.271369	-0.220002	0.243462	0.286148	0.292734	0.358889	0.462133	-0.522906	0.0412416	0.0877088	0.110668	0.180787	0.191041	-0.303256	0.294122	0.0830157	0.426996	0.254079	None	None	None	TGME49_217890	196	N/A	alkyl hydroperoxide reductase/ Thiol specific antioxidant/ Mal allergen, putative
TGME49_247550	2436300565	2033798734	3398400075	3035198238	2924299858	2570699542	0.479941	0.577304	0.0917385	0.0931702	0.159545	0.200217	0.263098	0.337532	0.140788	0.19921	0.236053	0.304851	-0.216673	-0.239516	0.226958	0.131641	0.382046	0.316566	None	None	None	TGME49_247550	575	HSP60	heat shock protein HSP60
TGME49_267550	1.1679e+08	1.2353e+08	1.6354e+08	1.5865e+08	1.8047e+08	1.423e+08	0.481091	0.357592	0.0886521	0.242731	0.145331	0.279001	0.614807	0.199475	0.0311469	0.355873	0.0502369	0.386819	0.141026	-0.155539	0.373378	0.223985	0.444627	0.344745	None	None	None	TGME49_267550	369	LRR1	leucine-rich repeat protein LRR1
TGME49_256970	6.2415e+08	4.9341e+08	5.1287e+08	420090199	502310135	4.703e+08	-0.282637	-0.231414	0.201793	0.259333	0.313555	0.330047	-0.311611	-0.0687701	0.160083	0.446498	0.288177	0.460307	-0.0299359	0.162397	0.395656	0.314889	0.465747	0.453172	None	None	None	TGME49_256970	616	N/A	vacuolar ATP synthase subunit A, putative
TGME49_205580	2.2321e+08	2.4861e+08	1.1672e+08	1.9399e+08	2.018e+08	1.6726e+08	-0.927598	-0.35575	0.00653727	0.168223	0.0194196	0.249861	-0.14341	-0.5633	0.28112	0.0175424	0.379892	0.0373244	0.783026	-0.212326	0.00957465	0.16482	0.0850499	0.308636	None	None	None	TGME49_205580	497	N/A	nuclear factor NF4
TGME49_248880	1069900271	7.2887e+08	8.4273e+08	9.4207e+08	7.5066e+08	7.7968e+08	-0.343852	0.36958	0.165554	0.200724	0.263492	0.308806	-0.5095	0.0968289	0.0784851	0.389869	0.168399	0.451049	-0.166634	-0.272529	0.251163	0.124489	0.418605	0.296402	None	None	None	TGME49_248880	432	RAB7	GTPase RAB7
TGME49_234420	2.0672e+08	1.8654e+08	2.1547e+08	2.1982e+08	2.3127e+08	2.181e+08	0.0594354	0.235297	0.401882	0.353583	0.441628	0.39287	0.159669	0.222138	0.30575	0.340502	0.387025	0.378335	0.10149	-0.0112653	0.385632	0.411182	0.469785	0.462695	None	None	None	TGME49_234420	588	N/A	ATPase, AAA family protein
TGME49_244390	1.0973e+08	4.5824e+07	4.004e+07	3.5111e+07	3.8802e+07	3.3937e+07	-1.42478	-0.371857	1.03821e-06	0.0904917	3.33535e-06	0.111718	-1.43004	-0.402002	2.60185e-06	0.0376232	7.8844e-06	0.0453292	-0.0438366	-0.04725	0.484261	0.393144	0.495672	0.433407	None	None	None	TGME49_244390	309	N/A	coatomer epsilon subunit protein
TGME49_217050	3.0328e+08	6.7745e+07	8.5105e+07	7.3929e+07	1.201e+08	8.7462e+07	-1.81733	0.123708	6.17664e-08	0.42653	7.7208e-07	0.444119	-1.31464	0.354439	8.68332e-07	0.184987	7.89392e-06	0.219084	0.490458	0.238578	0.0542299	0.316673	0.171163	0.386187	None	None	None	TGME49_217050	1203	N/A	ADA2-A transcriptional co-activator SAGA component
TGME49_261440	2.7901e+08	287710062	5.011e+08	6.289e+08	4.3502e+08	3.5505e+08	0.841755	1.12462	0.00248306	0.00128239	0.0119424	0.00754347	0.63515	0.300528	0.00771949	0.255489	0.0278453	0.330068	-0.20344	-0.822471	0.197283	0.00188659	0.342227	0.0188659	UP	None	None	TGME49_261440	274	N/A	ARM repeats containing protein
TGME49_216860	3421300997	3094001732	3572798550	3595201210	3623799803	3417399692	0.0624858	0.216512	0.476337	0.319902	0.490208	0.384533	0.0828863	0.14329	0.315789	0.363947	0.393158	0.40843	0.0204412	-0.0731459	0.499406	0.336031	0.499406	0.424208	None	None	None	TGME49_216860	434	DDX39	DEAD (Asp-Glu-Ala-Asp) box polypeptide DDX39
TGME49_240690	2.4733e+08	3.2776e+08	1.7035e+08	235540116	3.347e+08	2.6244e+08	-0.534464	-0.474394	0.0663432	0.0695356	0.132686	0.12877	0.431828	-0.31734	0.0912448	0.0386651	0.1659	0.072953	0.968885	0.155188	0.000187966	0.380127	0.00189845	0.456531	None	None	None	TGME49_240690	415	N/A	S-adenosyl methionine synthetase
TGME49_267040	1.73339e+07	1.80995e+07	3.2904e+07	1.09334e+07	3.5014e+07	3.0191e+07	0.875333	-0.664075	0.0206105	0.0246631	0.0351726	0.0503328	0.900833	0.652215	0.00536341	0.0729755	0.0096733	0.118879	0.0862974	1.36226	0.377729	5.8997e-06	0.415087	2.38348e-05	None	None	None	TGME49_267040	475	N/A	hypothetical protein
TGME49_205330	5.3171e+07	2.34892e+07	3.884e+07	3.9087e+07	3.5989e+07	4.1898e+07	-0.440205	0.703605	0.0630926	0.0131805	0.0816968	0.018985	-0.526137	0.760022	0.0333828	0.0212982	0.0412421	0.0283976	-0.10622	0.0970126	0.385308	0.461948	0.450353	0.462149	None	None	None	TGME49_205330	331	N/A	hypothetical protein
TGME49_299110	1.8858e+08	202820034	230710046	2.2385e+08	2.6075e+08	3.3574e+08	0.289065	0.141452	0.177245	0.274599	0.260655	0.322495	0.461111	0.718644	0.0559727	0.0107964	0.11661	0.025108	0.175636	0.581979	0.281289	0.0397367	0.448627	0.174496	None	None	None	TGME49_299110	619	N/A	cleft lip and palate transmembrane protein 1 (clptm1) protein
TGME49_216260	1.8664e+08	1.1507e+08	1.275e+08	154960059	1.9586e+08	2.0275e+08	-0.545049	0.425148	0.065046	0.187516	0.128817	0.231502	0.0684707	0.800964	0.428296	0.000667829	0.477946	0.00132256	0.614135	0.384919	0.035048	0.122781	0.166895	0.281837	None	None	None	TGME49_216260	525	N/A	eukaryotic initiation factor-2B, gamma subunit, putative
TGME49_316330	4.5515e+08	4.6835e+08	6.1322e+08	4.5875e+08	4.4283e+08	4.3609e+08	0.428983	-0.0297934	0.0568004	0.459747	0.136052	0.466732	-0.0393213	-0.102269	0.499836	0.407962	0.499836	0.442538	-0.468455	-0.072866	0.040266	0.372581	0.191743	0.467316	None	None	None	TGME49_316330	287	SOD2	superoxide dismutase SOD2
TGME49_223680	592190134	4.4744e+08	7.1634e+08	6.0255e+08	6.0118e+08	6.3579e+08	0.274025	0.428289	0.189954	0.130412	0.30453	0.223248	0.0216254	0.503954	0.455779	0.0746498	0.48413	0.139623	-0.252337	0.0773033	0.153161	0.466212	0.329132	0.498131	None	None	None	TGME49_223680	399	N/A	ubiquitin family protein
TGME49_251620	9.1651e+07	6.4017e+07	4.9314e+07	4.9983e+07	1.0316e+08	8.41919e+07	-0.876601	-0.348823	0.00453213	0.0516545	0.0080931	0.066886	0.165459	0.379394	0.416245	0.163633	0.43341	0.204036	1.04496	0.73702	0.000417639	0.0047315	0.00324474	0.0249026	None	None	UP	TGME49_251620	552	N/A	flap structure-specific endonuclease 1, putative
TGME49_233460	17571013195	15964980525	22997975426	17921000843	13637017317	19365984398	0.388284	0.166727	0.146604	0.363095	0.205653	0.417618	-0.365597	0.278566	0.156988	0.24393	0.255738	0.338042	-0.753922	0.111866	0.00716018	0.363192	0.103311	0.436695	None	None	None	TGME49_233460	336	SAG1	SAG-related sequence SRS29B
TGME49_208030	1360699651	7.8534e+08	1255599304	1256399677	7.5877e+08	9.0934e+08	-0.115855	0.676994	0.385328	0.0534311	0.454584	0.133578	-0.840052	0.21074	0.00551829	0.278149	0.0250832	0.409043	-0.725645	-0.465824	0.00265424	0.0276639	0.033178	0.125745	None	None	None	TGME49_208030	580	MIC4	microneme protein MIC4
TGME49_273120	1.5359e+08	7.0338e+07	1.0157e+08	1.9429e+08	2.0279e+08	1.8542e+08	-0.590302	1.44871	0.0174447	8.53384e-05	0.0383025	0.000316068	0.394059	1.36066	0.223632	7.85203e-06	0.282336	3.14081e-05	0.988205	-0.0669476	0.000763069	0.324592	0.0064225	0.45765	None	None	None	TGME49_273120	374	SRS30C	SAG-related sequence SRS30C
TGME49_320100	1.1896e+08	8.3276e+07	1.0473e+08	9.0643e+07	1.0115e+08	1.0215e+08	-0.181643	0.120457	0.318911	0.474753	0.37519	0.49043	-0.227634	0.285252	0.180282	0.231934	0.246962	0.278873	-0.0495404	0.170076	0.432413	0.325598	0.459723	0.438472	None	None	None	TGME49_320100	1216	N/A	RNA recognition motif-containing protein
TGME49_249780	6.3467e+08	6.0552e+08	4.0414e+08	5.7556e+08	4.6401e+08	5.5989e+08	-0.649437	-0.0730438	0.0614101	0.366204	0.142814	0.412526	-0.449311	-0.112441	0.14016	0.331206	0.245895	0.395395	0.198692	-0.0397307	0.305525	0.368339	0.407366	0.483147	None	None	None	TGME49_249780	328	N/A	hypothetical protein
TGME49_233230	2.1778e+08	2.213e+08	2.7058e+08	2.2523e+08	3.6789e+08	3.1496e+08	0.31148	0.0252464	0.126945	0.407368	0.208159	0.437704	0.748236	0.503311	0.0101292	0.0731437	0.0347944	0.119908	0.441357	0.481361	0.0560645	0.07894	0.175436	0.241604	None	None	None	TGME49_233230	162	N/A	RNA-binding protein 8A family protein
TGME49_229000	2.7083e+08	2.2793e+08	3.2294e+08	3.3834e+08	3.2526e+08	4.2038e+08	0.252745	0.567158	0.279672	0.0469301	0.377935	0.092689	0.26151	0.874342	0.21154	0.0018175	0.306579	0.00504862	0.0102843	0.312122	0.490986	0.196174	0.490986	0.370926	None	None	None	TGME49_229000	620	N/A	kelch repeat-containing protein
TGME49_258030	3.47973e+07	1.74043e+07	2.5326e+07	2.1824e+07	3.0161e+07	3.0369e+07	-0.43869	0.305645	0.116097	0.311018	0.142276	0.393693	-0.188501	0.70813	0.179315	0.0529913	0.205804	0.0955736	0.240516	0.45325	0.256252	0.229628	0.346706	0.362382	None	None	None	TGME49_258030	1268	N/A	DNA polymerase
TGME49_233500	268249912	2.2987e+08	3.0776e+08	3.9292e+08	3.0172e+08	3.8867e+08	0.197318	0.76998	0.33091	0.0110199	0.384272	0.0314856	0.167829	0.749975	0.30557	0.00775263	0.407427	0.0197518	-0.028473	-0.0156368	0.452951	0.374995	0.46696	0.452113	None	None	None	TGME49_233500	375	TPI-II	triose-phosphate isomerase TPI-II
TGME49_305460	1.1369e+08	8.46729e+07	8.225e+07	1.055e+08	1.0054e+08	184920003	-0.460676	0.312873	0.0965436	0.195715	0.132252	0.235801	-0.172406	1.09943	0.237718	0.0003016	0.289899	0.000913938	0.285513	0.801948	0.158386	0.00541645	0.263977	0.0260506	None	None	None	TGME49_305460	480	N/A	methionine aminopeptidase 2, putative
TGME49_290040	4.8622e+08	3.5251e+08	3.7626e+08	3.4304e+08	4.582e+08	3.2242e+08	-0.368735	-0.0391384	0.232827	0.408834	0.358195	0.450092	-0.0850816	-0.127567	0.4519	0.211673	0.473829	0.292863	0.283342	-0.0890804	0.203717	0.32761	0.395856	0.403002	None	None	None	TGME49_290040	116	N/A	macrophage migration inhibitory factor, putative
TGME49_249670	1.1649e+08	122899989	1.1342e+08	1.0382e+08	1.2013e+08	1.2834e+08	-0.0380929	-0.240574	0.359619	0.188779	0.394799	0.23252	0.0432722	0.0610027	0.461175	0.390512	0.465787	0.415176	0.0819907	0.302408	0.409867	0.151411	0.449764	0.290913	None	None	None	TGME49_249670	572	N/A	cathepsin B
TGME49_233310	2.91211e+07	1.30813e+07	1.8911e+07	2.1238e+07	2.0997e+07	2.4012e+07	-0.589318	0.647233	0.0795778	0.048779	0.186915	0.102639	-0.419833	0.746222	0.0500652	0.134548	0.0894022	0.277334	0.141537	0.167282	0.311892	0.453361	0.391796	0.480536	None	None	None	TGME49_233310	599	N/A	peptidase D, putative
TGME49_318510	1.439e+08	1.3868e+08	1.951e+08	2.3107e+08	1.7789e+08	1.9446e+08	0.435688	0.731098	0.166549	0.0206523	0.275761	0.0413047	0.300178	0.478767	0.317709	0.0384202	0.368834	0.0596991	-0.132287	-0.247307	0.272512	0.145099	0.398895	0.290197	None	None	None	TGME49_318510	751	N/A	N-ethylmaleimide-sensitive fusion protein, putative
TGME49_319658	1.75215e+07	3.7056e+07	7.6118e+07	7.8041e+07	5.7857e+07	5.2107e+07	2.0388	1.04812	2.19607e-10	0.000255433	1.16738e-09	0.00045261	1.56573	0.459677	9.14203e-06	0.158747	2.71572e-05	0.182198	-0.387973	-0.570812	0.101061	0.0183885	0.225468	0.0735539	UP	None	None	TGME49_319658	674	N/A	CBF/Mak21 family protein
TGME49_309290	6.6343e+07	1.29282e+07	2.2435e+07	2.3137e+07	3.4721e+07	4.1303e+07	-1.50991	0.779229	5.26205e-07	0.101002	1.51848e-06	0.198043	-0.877424	1.47264	0.00282988	3.85245e-05	0.00398575	0.000170273	0.60129	0.801242	0.0306973	0.00269973	0.0688985	0.0065847	None	None	UP	TGME49_309290	305	N/A	hypothetical protein
TGME49_214250	2.2084e+08	3.46259e+07	7.6549e+07	7.5953e+07	1.4694e+08	6.8042e+07	-1.51241	1.10402	2.36111e-07	0.000116966	1.02657e-06	0.000227185	-0.577908	0.915956	0.0139162	0.00263883	0.0379876	0.00382439	0.928958	-0.155807	0.000270043	0.283056	0.00170465	0.391626	None	None	None	TGME49_214250	80	N/A	hypothetical protein
TGME49_250060	1.54881e+07	2.16231e+07	1.0598e+08	1.6216e+08	6.9901e+07	1.35864e+07	2.67401	2.83268	3.36398e-14	0	2.42687e-13	0	1.97614	-0.568455	3.74513e-10	0.062234	1.87257e-09	0.127008	-0.591237	-3.45462	0.0159958	2.64574e-28	0.0475528	1.32287e-26	UP	None	DOWN	TGME49_250060	348	RPA12	DNA-directed RNA polymerase I RPA12
TGME49_211730	1.07997e+07	1.68594e+07	1.15373e+07	7.6688e+06	1.7319e+07	9.872e+06	0.0851898	-1.01564	0.292987	0.0054662	0.360874	0.0162378	0.556351	-0.623421	0.15851	0.0259329	0.26245	0.0494193	0.535542	0.316089	0.0726894	0.188878	0.135956	0.271096	None	None	None	TGME49_211730	1906	SET8	histone lysine methyltransferase SET8
TGME49_216650	5.1847e+08	8.3253e+08	5.944e+08	6.6725e+08	796789805	8.7844e+08	0.196702	-0.318707	0.261061	0.186032	0.361194	0.290676	0.616983	0.0771665	0.0185076	0.410455	0.0747709	0.451049	0.42195	0.396029	0.0902185	0.0684059	0.222246	0.22802	None	None	None	TGME49_216650	436	N/A	S15 sporozoite-expressed protein
TGME49_227290	1.4497e+08	1.0153e+08	1.0886e+08	1.3894e+08	1.1381e+08	1.1759e+08	-0.408951	0.447541	0.0624081	0.122891	0.112558	0.170028	-0.340998	0.206094	0.14767	0.356584	0.210066	0.396204	0.0633985	-0.238222	0.417367	0.211878	0.46007	0.331059	None	None	None	TGME49_227290	451	HDAC3	histone deacetylase HDAC3
TGME49_231210	1.5775e+08	1.8422e+08	2.2601e+08	2.8361e+08	2.1517e+08	2.184e+08	0.515112	0.618862	0.055605	0.0179955	0.11348	0.0432749	0.440505	0.241857	0.183685	0.317636	0.244158	0.365098	-0.0704857	-0.374931	0.363008	0.0675662	0.465395	0.227709	None	None	None	TGME49_231210	594	N/A	sarcalumenin/eps15 family protein
TGME49_219800	7.1296e+08	7.1996e+08	9.0095e+08	1253900620	7.4149e+08	7.6527e+08	0.337067	0.799305	0.11179	0.0274177	0.207302	0.0806404	0.0563694	0.0876918	0.410483	0.399401	0.450639	0.451049	-0.280563	-0.711409	0.135174	0.00194912	0.281613	0.0194912	None	None	None	TGME49_219800	505	N/A	vacuolar ATP synthase subunit b, putative
TGME49_281950	2.54859e+07	2.6911e+07	3.0684e+07	3.1723e+07	2.4127e+07	3.0779e+07	0.255655	0.227021	0.204573	0.311713	0.234794	0.331609	-0.0703769	0.175146	0.280088	0.476869	0.329516	0.481637	-0.330691	-0.0418091	0.102068	0.388528	0.174079	0.441509	None	None	None	TGME49_281950	355	N/A	membrane protein, putative
TGME49_306040	1.29375e+07	1.78806e+07	5.6124e+06	1.47223e+07	8.1083e+06	8.05599e+06	-1.0397	-0.25918	0.000687515	0.298188	0.00289329	0.358536	-0.518637	-0.913968	0.0923807	0.00148266	0.166615	0.00554626	0.443331	-0.774481	0.101324	0.0313189	0.182745	0.0861087	None	None	None	TGME49_306040	1024	N/A	CHY zinc finger protein
TGME49_293580	3.5332e+08	337409989	2.6616e+08	2.3197e+08	2.411e+08	4.6644e+08	-0.406917	-0.538	0.123282	0.0472714	0.22928	0.092689	-0.545599	0.463602	0.0427013	0.0767487	0.0993054	0.125817	-0.141919	1.00362	0.269968	0.000430651	0.446996	0.00849348	None	None	None	TGME49_293580	170	N/A	prefoldin subunit protein
TGME49_271960	1.33439e+07	2.51494e+07	5.8876e+06	7.2651e+06	1.1174e+07	9.3955e+06	-1.0241	-1.62378	0.000822122	6.63811e-05	0.00332137	0.000670449	-0.204765	-1.17972	0.365434	0.000721465	0.395375	0.00489313	0.793167	0.319604	0.00678207	0.185936	0.0244639	0.271096	DOWN	None	None	TGME49_271960	650	N/A	hypothetical protein
TGME49_234505	2.4047e+08	2.3867e+08	2.0357e+08	1.8289e+08	2.251e+08	2.7543e+08	-0.238899	-0.381612	0.26128	0.148621	0.325793	0.229729	-0.0940559	0.204233	0.376957	0.306822	0.435256	0.373362	0.144147	0.587217	0.326444	0.0295109	0.439313	0.113503	None	None	None	TGME49_234505	525	N/A	phenylalanyl-tRNA synthetase alpha chain A, putative
TGME49_311230	7.1877e+08	5.1407e+08	1166700584	1152900673	8.46889e+08	913999528	0.697812	1.16317	0.00873302	0.00228675	0.0291101	0.0127042	0.235719	0.826495	0.13058	0.00765372	0.214066	0.0297318	-0.461571	-0.33457	0.0369124	0.0810747	0.175773	0.237732	UP	None	None	TGME49_311230	4690	N/A	hypothetical protein
TGME49_208440	2.71994e+07	5.1572e+08	1.3393e+08	2.5065e+08	2.3318e+08	141559913	2.24539	-1.03701	4.63862e-12	0.00314586	2.23096e-11	0.0170489	2.96501	-1.84289	0	6.2833e-11	0	9.06591e-10	0.793934	-0.818423	0.00824924	0.000837438	0.0614289	0.012083	None	None	None	TGME49_208440	205	N/A	hypothetical protein
TGME49_249250	1039199536	1152800079	8.3691e+08	8.4045e+08	6.4452e+08	748369524	-0.311884	-0.455292	0.192391	0.108184	0.282929	0.20412	-0.686589	-0.62126	0.0217599	0.0478259	0.0725331	0.119565	-0.376167	-0.167132	0.072584	0.230698	0.194897	0.397755	None	None	None	TGME49_249250	112	RPL35A	ribosomal protein RPL35A
TGME49_288360	6475405095	4895006002	4882906226	4499304147	5100398948	4980903712	-0.407134	-0.121574	0.0853092	0.370011	0.153861	0.417618	-0.344177	0.0250814	0.174656	0.48175	0.27563	0.49054	0.0628533	0.146665	0.446025	0.310165	0.484813	0.424208	None	None	None	TGME49_288360	689	N/A	tryptophanyl-tRNA synthetase (TrpRS2)
TGME49_263990	204010044	1.8307e+08	1.6551e+08	2.0337e+08	1.7579e+08	2.0836e+08	-0.299557	0.150675	0.186049	0.463539	0.289091	0.472999	-0.211374	0.183805	0.139282	0.386604	0.216423	0.410832	0.0862645	0.0347475	0.440129	0.463673	0.46404	0.481522	None	None	None	TGME49_263990	134	N/A	hypothetical protein
TGME49_294790	1.7289e+08	1.976e+08	1.4692e+08	1.137e+08	2.1192e+08	2.526e+08	-0.232884	-0.790275	0.234581	0.00887934	0.338466	0.0261446	0.289046	0.34948	0.165491	0.169091	0.266921	0.25876	0.524528	1.14245	0.0637235	5.4305e-05	0.201127	0.00128146	None	None	None	TGME49_294790	351	N/A	hypothetical protein
TGME49_225880	9.9344e+07	1.0728e+08	1.0891e+08	9.28009e+07	1.0857e+08	1.1237e+08	0.130962	-0.206425	0.322772	0.152996	0.375316	0.193666	0.124458	0.0650649	0.357644	0.450846	0.397382	0.474575	-0.00445655	0.272502	0.481552	0.248525	0.495205	0.363783	None	None	None	TGME49_225880	362	N/A	UDP-glucose 4-epimerase
TGME49_221510	1.3332e+08	8.9755e+07	1.064e+08	8.5837e+07	1.2203e+08	1.0573e+08	-0.321806	-0.063434	0.104074	0.300017	0.164242	0.352238	-0.12467	0.229127	0.343665	0.327141	0.377284	0.367574	0.195463	0.296578	0.240491	0.190405	0.385549	0.325947	None	None	None	TGME49_221510	159	N/A	hypothetical protein
TGME49_240070	5.2676e+07	5.4807e+07	3.8895e+07	4.5687e+07	45322000	6.2262e+07	-0.425067	-0.255792	0.0691862	0.19189	0.0884533	0.210725	-0.204159	0.174843	0.205052	0.300042	0.227585	0.322386	0.213868	0.435699	0.191978	0.0627678	0.309642	0.149447	None	None	None	TGME49_240070	307	N/A	RNA recognition motif-containing protein
TGME49_256760	1242599592	1055499577	1166600328	1163299790	1263500735	1267499403	-0.0909509	0.140129	0.420089	0.312257	0.471433	0.362505	0.0240065	0.263362	0.454617	0.232766	0.468534	0.305317	0.114991	0.123627	0.375387	0.376962	0.458438	0.455265	None	None	None	TGME49_256760	531	PYKI	pyruvate kinase PyK1
TGME49_203870	8.93339e+06	6.5156e+07	8.5868e+07	6.7875e+07	6.0053e+07	7.3428e+07	3.08733	0.0578281	0	0.459819	0	0.474041	2.39619	0.165134	1.30562e-13	0.296434	3.26406e-12	0.318746	-0.506486	0.111359	0.0478782	0.37721	0.154446	0.45355	None	None	None	TGME49_203870	285	N/A	RAB43, member RAS oncogene family protein
TGME49_285230	5.0247e+07	4.5601e+07	3.3908e+07	3.04e+07	3.8911e+07	4.6201e+07	-0.549654	-0.564757	0.0355492	0.0237815	0.0480395	0.0304891	-0.34497	0.0176811	0.104764	0.375861	0.121818	0.395437	0.191557	0.583086	0.180932	0.0483117	0.309731	0.120779	None	None	None	TGME49_285230	614	N/A	PRP38 family protein
TGME49_262720	3.0174e+08	1.76838e+07	5.018e+07	1.2907e+08	1.6926e+08	2.3299e+08	-2.55683	2.77811	1.99709e-11	0	2.52132e-10	0	-0.822791	3.50866	0.00418621	0	0.0145796	0	1.72769	0.845557	5.22007e-11	0.00248735	1.05445e-09	0.0251223	None	None	UP	TGME49_262720	159	N/A	eukaryotic initiation factor-1A, putative
TGME49_231630	2633900603	2874499898	3479897778	3939601204	3339100129	3289999842	0.401668	0.454559	0.137449	0.151245	0.195526	0.263374	0.341905	0.194583	0.090451	0.315955	0.181615	0.38435	-0.0595624	-0.259866	0.400638	0.114349	0.476052	0.296134	None	None	None	TGME49_231630	452	ALV4	alveolin domain containing intermediate filament IMC4
TGME49_286470	2.28094e+07	1.48212e+07	5.61067e+06	9.721e+06	1.6239e+07	1.854e+07	-1.79889	-0.547641	5.81805e-05	0.115668	0.000958517	0.171801	-0.422816	0.272661	0.152928	0.23158	0.262798	0.350879	1.34043	0.846668	7.21189e-06	0.0459127	9.10501e-05	0.107841	None	None	None	TGME49_286470	514	N/A	AGC kinase
TGME49_280490	1.4535e+08	8.9408e+07	1.766e+08	156630068	1.9978e+08	1.913e+08	0.278645	0.799811	0.284164	0.0136723	0.374931	0.0287688	0.450767	1.07175	0.175498	0.000424947	0.242813	0.00121413	0.176679	0.286279	0.345877	0.180848	0.415876	0.322943	None	None	None	TGME49_280490	1089	N/A	U-box domain-containing protein
TGME49_320230	4.5506e+07	2.7916e+07	5.1527e+07	3.948e+07	3.4738e+07	3.8933e+07	0.174492	0.480745	0.375382	0.170344	0.383042	0.202409	-0.361681	0.43906	0.0554971	0.150696	0.0778501	0.173214	-0.551432	-0.0194699	0.0368369	0.389842	0.108344	0.424391	None	None	None	TGME49_320230	401	SRS15C	SAG-related sequence SRS15C
TGME49_308090	6014007939	4907499079	4127898833	4063700530	4954803071	4525601290	-0.542774	-0.272113	0.0372833	0.245743	0.0753123	0.330933	-0.279342	-0.116803	0.235443	0.375651	0.334925	0.416932	0.263343	0.155267	0.220591	0.297592	0.382046	0.424208	None	None	None	TGME49_308090	549	ROP5	rhoptry protein ROP5
TGME49_262520	2.55106e+07	2.5398e+07	6.0733e+07	3.081e+07	4.0662e+07	3.6398e+07	1.20945	0.266057	0.000136118	0.298068	0.000259395	0.320264	0.613914	0.471552	0.0367797	0.136395	0.04953	0.170073	-0.563668	0.231294	0.0244628	0.229315	0.074871	0.317272	None	None	None	TGME49_262520	311	N/A	cyclophilin, putative
TGME49_304700	1.27551e+07	3.61818e+07	1.3479e+07	1.1282e+07	1.1619e+07	8.7601e+06	0.0723247	-1.57288	0.362416	8.52736e-05	0.389405	0.000775215	-0.107586	-1.73158	0.484107	4.35041e-07	0.484107	1.0876e-05	-0.193695	-0.321981	0.230361	0.13496	0.310219	0.223458	None	None	None	TGME49_304700	1485	N/A	hypothetical protein
TGME49_232190	7.8375e+07	4.1753e+07	6.6927e+07	6.6133e+07	8.1367e+07	7.9793e+07	-0.223707	0.64703	0.168081	0.02224	0.209465	0.0306985	0.0520588	0.886712	0.499236	0.00333724	0.499236	0.00526657	0.276875	0.266031	0.180419	0.204373	0.308285	0.327646	None	None	None	TGME49_232190	3294	N/A	Sec7 domain-containing protein
TGME49_235930	1286099393	9.2877e+08	1023600405	9.9861e+08	1021199809	1439400626	-0.328969	0.104455	0.177733	0.431713	0.27513	0.471791	-0.33185	0.630395	0.208948	0.0318062	0.310883	0.0803106	-0.00338306	0.52689	0.479011	0.0307337	0.488787	0.134961	None	None	None	TGME49_235930	570	N/A	domain K- type RNA binding proteins family protein
TGME49_280730	3.33072e+07	6.5497e+07	4.9297e+07	3.8565e+07	5.2293e+07	5.8715e+07	0.547641	-0.744287	0.118047	0.00932224	0.137263	0.0119455	0.60609	-0.150292	0.0374216	0.31731	0.0456361	0.337351	0.0829512	0.58989	0.417545	0.0194297	0.46279	0.0647657	None	None	None	TGME49_280730	415	N/A	cytosolic fe-s cluster assembling factor nbp35, putative
TGME49_253430	1596599447	1569299867	8.3886e+08	1113499678	1345300337	1416600682	-0.92742	-0.494522	0.000641969	0.0735621	0.00308756	0.148596	-0.24656	-0.147386	0.235831	0.298278	0.333987	0.358643	0.68057	0.346965	0.00558467	0.11988	0.0507698	0.295315	None	None	None	TGME49_253430	588	N/A	asparagine synthetase, putative
TGME49_249990	3.2114e+08	3.2878e+08	5.5933e+08	4.7062e+08	3.4835e+08	3.2263e+08	0.797969	0.515694	0.00400635	0.0850906	0.0195062	0.153452	0.116274	-0.0269895	0.364146	0.265187	0.449562	0.330487	-0.681096	-0.542826	0.00681774	0.0136562	0.0619426	0.106098	None	None	None	TGME49_249990	838	N/A	hypothetical protein
TGME49_306220	4.5432e+07	2.03645e+07	4.6026e+07	5.3134e+07	4.7672e+07	4.9103e+07	0.0182117	1.32815	0.46306	7.338e-06	0.46769	1.43882e-05	0.0651557	1.15518	0.499028	6.29106e-05	0.499028	0.000127542	0.0492983	-0.110943	0.462215	0.359336	0.47433	0.432935	None	None	None	TGME49_306220	675	N/A	hypothetical protein
TGME49_247450	1.3765e+08	1.2857e+08	1.2577e+08	1.2875e+08	1.1286e+08	9.7045e+07	-0.128917	0.0019974	0.258707	0.382034	0.314813	0.397952	-0.279605	-0.394992	0.193873	0.0426943	0.26461	0.0756513	-0.154532	-0.403051	0.291823	0.0872389	0.364779	0.235781	None	None	None	TGME49_247450	2303	N/A	hypothetical protein
TGME49_232830	5.7278e+08	5.0245e+08	4.9761e+08	6.6447e+08	6.9223e+08	5.9912e+08	-0.202464	0.402297	0.402177	0.147222	0.462273	0.243762	0.271948	0.252457	0.173281	0.249673	0.296634	0.331802	0.475158	-0.149045	0.0635265	0.232838	0.178227	0.404581	None	None	None	TGME49_232830	909	N/A	vacuolar proton translocating ATPase subunit A, putative
TGME49_280740	1.417e+08	1.4663e+08	1.2015e+08	9.6589e+07	1.302e+08	1.3095e+08	-0.235606	-0.595568	0.162196	0.0264091	0.221705	0.0476307	-0.119424	-0.159643	0.35006	0.19716	0.399257	0.243407	0.114677	0.433951	0.368768	0.0700065	0.433844	0.200018	None	None	None	TGME49_280740	223	N/A	signal peptidase
TGME49_214350	4.6341e+08	4.9083e+08	316639917	2.8442e+08	4.3363e+08	3.2315e+08	-0.54754	-0.784382	0.0537755	0.0162465	0.135783	0.0507703	-0.0951764	-0.598395	0.441394	0.0456812	0.473829	0.097194	0.451997	0.183379	0.0732759	0.277033	0.231813	0.395433	None	None	None	TGME49_214350	396	N/A	GTP-binding protein, putative
TGME49_239500	5.0797e+08	5.1694e+08	4.586e+08	8.2392e+08	7.2333e+08	8.3015e+08	-0.147103	0.671133	0.465225	0.0332714	0.479613	0.0763729	0.50734	0.680175	0.0425381	0.0239034	0.127504	0.0621892	0.655895	0.0108507	0.0154235	0.48661	0.0708079	0.499329	None	None	None	TGME49_239500	252	N/A	proteasome subunit alpha type, putative
TGME49_297520	4.48731e+07	1.7813e+07	3.2263e+07	5.294e+07	3.7239e+07	4.2221e+07	-0.459881	1.50355	0.0593497	2.98104e-05	0.0770775	8.85544e-05	-0.250307	1.11745	0.170383	0.000389741	0.190763	0.000855737	0.199305	-0.317477	0.238573	0.0835314	0.326812	0.175764	None	None	None	TGME49_297520	1522	PPG1	proteophosphoglycan PPG1
TGME49_232520	1.9029e+08	1.3434e+08	1.0208e+08	1.8024e+08	1.4758e+08	1.8629e+08	-0.889899	0.420436	0.00117117	0.25693	0.00325325	0.316463	-0.360119	0.462687	0.0622108	0.0448003	0.125666	0.068558	0.526084	0.0472882	0.0460124	0.481522	0.139431	0.481522	None	None	None	TGME49_232520	401	N/A	brix domain-containing protein
TGME49_310860	3.3848e+08	2.8143e+08	1.6606e+08	1.5772e+08	1.8829e+08	2.1414e+08	-1.02153	-0.830116	0.000759412	0.00714826	0.00264485	0.0225617	-0.835858	-0.389362	0.00369952	0.0891555	0.0138389	0.1699	0.179902	0.438017	0.32808	0.0883309	0.433417	0.24112	DOWN	None	None	TGME49_310860	367	N/A	U5 snRNP-specific protein
TGME49_235730	1.99319e+07	1.64523e+07	7.77025e+06	1.9429e+07	2.2548e+07	2.069e+07	-1.22468	0.223347	0.000471989	0.360577	0.00170253	0.436224	0.155504	0.283612	0.450742	0.461259	0.48513	0.483074	1.39213	0.0850958	7.41466e-06	0.429963	4.36157e-05	0.462943	None	None	None	TGME49_235730	343	N/A	hypothetical protein
TGME49_316400	5032906000	5101801706	8005699286	7570099412	6700902985	6941297843	0.669495	0.569183	0.028251	0.0964117	0.0620293	0.202866	0.412746	0.44397	0.0578858	0.132099	0.131443	0.23407	-0.256625	-0.125084	0.190695	0.260958	0.361739	0.424208	None	None	None	TGME49_316400	453	TUBA1	alpha tubulin TUBA1
TGME49_305860	4.0951e+08	3.9284e+08	9.037e+08	8.3549e+08	6.0065e+08	5.4803e+08	1.1394	1.08611	0.000198919	0.00114981	0.00167424	0.00469241	0.549222	0.477158	0.0607187	0.0711806	0.136364	0.120645	-0.588253	-0.60717	0.0116823	0.00871029	0.0687193	0.0628385	UP	None	DOWN	TGME49_305860	537	CDPK3	calcium-dependent protein kinase CDPK3
TGME49_318140	5.0906e+07	4.7884e+07	1.7388e+08	1.5216e+08	8.8051e+07	6.0377e+07	1.74605	1.64109	6.8766e-08	7.2526e-09	2.98983e-07	2.19776e-08	0.75563	0.31644	0.0205077	0.203244	0.033077	0.230959	-0.971079	-1.3147	0.000625717	3.47988e-07	0.00625717	3.51468e-06	UP	None	DOWN	TGME49_318140	861	N/A	SART-1 family protein
TGME49_224950	1.90102e+07	1.18271e+07	2.8559e+07	2.9328e+07	2.99925e+07	5.41459e+06	0.555381	1.22069	0.247464	0.0474131	0.322907	0.114017	0.58277	-0.813214	0.0805067	0.0142136	0.127788	0.0683605	0.0675939	-2.18519	0.471203	6.24942e-17	0.482697	2.10397e-15	None	None	None	TGME49_224950	682	CDPK5	calcium-dependent protein kinase CDPK5
TGME49_289600	3.3271e+08	2.8794e+08	3.0112e+08	2.9408e+08	2.7678e+08	3.2101e+08	-0.143326	0.0303032	0.321883	0.480316	0.384272	0.486816	-0.262876	0.15529	0.201299	0.465102	0.301484	0.482036	-0.121043	0.125866	0.324727	0.35475	0.418959	0.403002	None	None	None	TGME49_289600	272	HSP29	heat shock protein HSP29
TGME49_210380	1.08402e+07	1.94216e+07	3.8542e+06	1.202e+07	1.5479e+07	1.8201e+07	-1.23186	-0.636548	6.16397e-05	0.074948	0.000389101	0.134204	0.415586	-0.0805527	0.0550858	0.243171	0.104975	0.364177	1.69788	0.549074	1.36555e-08	0.047329	1.3792e-06	0.0830334	None	None	None	TGME49_210380	657	N/A	hypothetical protein
TGME49_211680	6438305845	5524005565	7254194922	6193806509	5885093467	5605905318	0.172101	0.165074	0.347149	0.364563	0.377011	0.417618	-0.129551	0.021221	0.411152	0.485683	0.456334	0.49054	-0.301689	-0.143847	0.154351	0.236128	0.339952	0.416345	None	None	None	TGME49_211680	471	N/A	protein disulfide isomerase
TGME49_214575	1020000274	2.11949e+07	4.9572e+08	570090061	7.1154e+08	6.8624e+08	-1.03899	4.66523	0.000671683	0	0.00515957	0	-0.517686	4.82907	0.0744785	0	0.167135	0	0.520252	0.266956	0.0461088	0.22151	0.155233	0.402297	None	None	None	TGME49_214575	92	N/A	hypothetical protein
TGME49_295850	3.55209e+07	2.16293e+07	7.1193e+07	6.9699e+07	4.3514e+07	4.5297e+07	0.976822	1.62951	0.00314134	1.42931e-10	0.0047596	3.60902e-10	0.271671	0.969983	0.367687	0.00370303	0.378942	0.00561065	-0.693576	-0.607288	0.00807324	0.0120975	0.0299009	0.0469942	UP	None	DOWN	TGME49_295850	3062	N/A	cyclic nucleotide-binding domain-containing protein
TGME49_304990	1.9177e+08	1.9049e+08	2.2726e+08	2.1388e+08	2.2891e+08	240210118	0.243421	0.165995	0.214397	0.44316	0.293694	0.456866	0.251728	0.32986	0.200947	0.184969	0.304465	0.265538	0.0103748	0.166521	0.480472	0.343456	0.485325	0.42932	None	None	None	TGME49_304990	1281	N/A	guanylate-binding protein, N-terminal domain-containing protein
TGME49_254650	5.33924e+07	7.5559e+07	3.2262e+07	4.1356e+07	3.8862e+07	6.4392e+07	-0.704087	-0.84908	0.00922968	0.000273304	0.0133171	0.000475925	-0.429372	-0.221032	0.0649398	0.202551	0.0827559	0.238295	0.258821	0.622665	0.118276	0.0146613	0.229728	0.0543012	DOWN	None	None	TGME49_254650	400	N/A	zinc finger protein
TGME49_248700	1682699503	1909698862	2649599737	1338700242	2435199243	1866200362	0.654582	-0.512085	0.0313192	0.0663638	0.0659008	0.146492	0.532454	-0.0331876	0.0463964	0.428854	0.132562	0.45594	-0.121671	0.478867	0.326986	0.0460187	0.440341	0.16399	None	None	None	TGME49_248700	277	IMC12	alveolin domain containing intermediate filament IMC12
TGME49_316310	5685004373	5320793594	8188099571	7175199027	7325397278	8088190666	0.526264	0.431285	0.070627	0.16452	0.131988	0.275264	0.365572	0.603892	0.078326	0.0635901	0.162975	0.149233	-0.160594	0.172768	0.283854	0.272761	0.426996	0.424208	None	None	None	TGME49_316310	201	SOD	superoxide dismutase
TGME49_273520	6.9837e+08	9.1597e+08	607949649	6.135e+08	7.0536e+08	6.5596e+08	-0.199632	-0.57721	0.281037	0.0614182	0.373484	0.135344	0.0143077	-0.479794	0.465414	0.0997558	0.484606	0.196394	0.213975	0.0963429	0.270677	0.439084	0.369438	0.498131	None	None	None	TGME49_273520	601	N/A	PCI domain-containing protein
TGME49_251760	1.38e+08	135870076	9.9422e+07	7.1181e+07	8.27449e+07	9.7066e+07	-0.467714	-0.92005	0.0426154	0.000154198	0.0860831	0.000321245	-0.717209	-0.472562	0.00354295	0.0246732	0.00723051	0.0488626	-0.261074	0.440422	0.168541	0.135085	0.272924	0.256395	None	None	None	TGME49_251760	269	N/A	subunit of proteaseome activator complex, putative
TGME49_292975	1.53629e+07	3.95728e+07	3.7944e+07	4.3567e+07	4.1298e+07	3.4293e+07	1.23456	0.134434	0.00187345	0.398401	0.00506338	0.41483	1.26792	-0.190763	1.9326e-05	0.109447	5.5217e-05	0.14147	0.118239	-0.333846	0.269104	0.0980886	0.39961	0.196285	None	None	None	TGME49_292975	2746	N/A	hypothetical protein
TGME49_240810	3.9578e+08	4.0691e+08	5.3379e+08	5.0047e+08	3.0501e+08	3.9807e+08	0.430328	0.297698	0.0563569	0.216789	0.136052	0.297803	-0.372558	-0.0314481	0.119076	0.490018	0.205304	0.495149	-0.804739	-0.329281	0.000702832	0.114169	0.0141972	0.271831	None	None	None	TGME49_240810	566	N/A	hypothetical protein
TGME49_227952	6.1317e+07	6.1899e+07	2.99262e+07	1.37061e+07	5.6359e+07	1.4509e+07	-1.00321	-2.07248	0.000494471	1.18297e-12	0.000876167	6.57205e-12	-0.11563	-1.8868	0.22231	1.36379e-14	0.267301	1.37743e-13	0.884248	0.0750742	0.000686981	0.498942	0.00298688	0.498942	DOWN	None	None	TGME49_227952	422	N/A	14-3-3 superfamily protein
TGME49_225080	5367793316	2884401492	2102798726	2243699656	2023799433	1764200911	-1.35147	-0.362203	1.09366e-05	0.183775	8.49692e-05	0.287821	-1.40591	-0.708288	4.19755e-06	0.0337092	4.71059e-05	0.100136	-0.055209	-0.346633	0.405972	0.0586317	0.476781	0.211493	None	None	None	TGME49_225080	156	RPS18	ribosomal protein RPS18
TGME49_217820	5.2359e+08	4.6386e+08	5.1642e+08	483019930	6.0889e+08	5.152e+08	-0.0198412	0.0582304	0.389154	0.445684	0.462273	0.465864	0.216572	0.150503	0.224339	0.305461	0.32369	0.355188	0.237075	0.0928033	0.244564	0.403886	0.363249	0.471111	None	None	None	TGME49_217820	463	N/A	PCI domain-containing protein
TGME49_227360	4087100455	2766000491	2148000432	1847999943	3005998341	2334999707	-0.927661	-0.581493	0.00156458	0.0778275	0.00687057	0.187157	-0.442846	-0.244085	0.103304	0.260345	0.193218	0.341492	0.484596	0.337242	0.0707275	0.098195	0.236184	0.268046	None	None	None	TGME49_227360	389	RPL3	ribosomal protein RPL3
TGME49_288860	1.7434e+08	1.676e+08	1.4053e+08	1.8242e+08	1.516e+08	1.8766e+08	-0.308409	0.121322	0.180109	0.497191	0.287769	0.497191	-0.197911	0.160336	0.148577	0.364202	0.223974	0.408098	0.108407	0.0405667	0.352625	0.471949	0.4212	0.481522	None	None	None	TGME49_288860	508	N/A	RuvB family 2 protein
TGME49_293540	2.33251e+07	1.58537e+07	1.3012e+07	1.2728e+07	1.8734e+07	8.03561e+06	-0.781825	-0.289735	0.0488151	0.23858	0.10748	0.309957	-0.275853	-0.769714	0.253593	0.0195274	0.34612	0.0758566	0.484488	-0.586169	0.0701785	0.0270998	0.12312	0.07603	None	None	None	TGME49_293540	713	N/A	hypothetical protein
TGME49_224600	7.6869e+07	5.543e+07	6.5624e+07	8.2526e+07	5.9998e+07	96472021	-0.223993	0.563076	0.266959	0.0566816	0.290172	0.0784224	-0.342063	0.767022	0.10183	0.0115841	0.139494	0.0182812	-0.126633	0.221961	0.347834	0.265615	0.439141	0.394516	None	None	None	TGME49_224600	451	N/A	GTP binding protein
TGME49_249650	8.4773e+07	1.1297e+08	2.1811e+08	1.57093e+07	2.0913e+08	1.3882e+08	1.34974	-2.7462	1.79896e-05	5.86626e-26	6.6628e-05	2.25625e-25	1.27257	0.290185	5.238e-05	0.327477	0.000180621	0.371631	-0.0602833	3.04035	0.377371	0	0.469785	0	None	None	None	TGME49_249650	392	N/A	apolipoprotein A-I binding protein, putative
TGME49_229650	231020150	1.3991e+08	1.1637e+08	8.6358e+07	1.3303e+08	1.1749e+08	-0.981213	-0.687724	0.00443016	0.0135519	0.0139827	0.0287688	-0.782463	-0.24609	0.00238249	0.125937	0.00962525	0.189456	0.190997	0.438345	0.279106	0.102289	0.353298	0.243015	DOWN	None	None	TGME49_229650	412	N/A	josephin protein
TGME49_313370	1.6885e+08	1.559e+08	1.7164e+08	1.4241e+08	1.8669e+08	1.5424e+08	0.0234608	-0.129418	0.470029	0.235675	0.479369	0.305169	0.142449	-0.0151454	0.497541	0.331263	0.497541	0.384328	0.120366	0.114105	0.398232	0.43154	0.444627	0.484283	None	None	None	TGME49_313370	1687	N/A	hypothetical protein
TGME49_299050	1818100367	9.39391e+08	1559399498	1936501245	2091400925	2737898667	-0.221267	1.04261	0.250846	0.00058302	0.342371	0.00346382	0.201722	1.5402	0.254097	1.71e-06	0.346807	1.43925e-05	0.423167	0.499328	0.0913699	0.0244567	0.236625	0.111827	None	None	None	TGME49_299050	195	RPL17	ribosomal protein RPL17
TGME49_201860	1.9759e+08	1.6428e+08	5.7761e+07	6.0099e+07	2.2777e+08	2.029e+08	-1.75125	-1.43086	3.53748e-09	5.01677e-06	2.3819e-08	2.30316e-05	0.202155	0.299589	0.254507	0.254807	0.353482	0.322541	1.95505	1.73327	2.22653e-10	4.09408e-09	1.1244e-08	1.03375e-07	DOWN	None	UP	TGME49_201860	157	N/A	hypothetical protein
TGME49_231080	8.1005e+08	7.6059e+08	6.1999e+08	5.5902e+08	6.0272e+08	7.081e+08	-0.385043	-0.443315	0.124985	0.0770865	0.217647	0.146901	-0.42466	-0.102739	0.0854925	0.396987	0.210604	0.451049	-0.0406699	0.340334	0.389206	0.151249	0.441683	0.333503	None	None	None	TGME49_231080	84	RPL38	ribosomal protein RPL38
TGME49_258820	3.34477e+07	9.54751e+06	1.7026e+07	1.2571e+07	4.0727e+07	4.0644e+07	-0.922074	0.353965	0.0122597	0.0763066	0.0242797	0.108549	0.262333	1.79389	0.378468	9.09288e-07	0.386114	9.18381e-06	1.19629	1.59461	5.31808e-05	0.000413873	0.00021485	0.00181744	None	None	UP	TGME49_258820	129	N/A	hypothetical protein
TGME49_316250	1.8725e+08	1.141e+08	1.669e+08	1.0267e+08	1.1421e+08	9.9542e+07	-0.164745	-0.150441	0.29067	0.269345	0.374931	0.309135	-0.69854	-0.191431	0.0154129	0.154632	0.027523	0.200821	-0.542059	-0.0440599	0.0459406	0.327776	0.125387	0.409615	None	None	None	TGME49_316250	394	N/A	hypothetical protein
TGME49_248670	5.178e+07	5.3502e+07	6.3658e+07	5.839e+07	4.629e+07	6.227e+07	0.291212	0.123204	0.223001	0.461907	0.254475	0.473646	-0.152192	0.20793	0.253249	0.26566	0.277567	0.288512	-0.44864	0.0908203	0.06521	0.434429	0.151651	0.463361	None	None	None	TGME49_248670	816	N/A	V-type H(+)-translocating pyrophosphatase VP1
TGME49_285180	2.6154e+08	1.4388e+08	2.7277e+08	2.483e+08	2.8622e+08	300359906	0.0603541	0.781669	0.469869	0.0135435	0.474615	0.0282155	0.128656	1.04611	0.345862	0.000874344	0.406989	0.00367953	0.069111	0.27328	0.428899	0.240102	0.48191	0.367429	None	None	None	TGME49_285180	632	N/A	hypothetical protein
TGME49_295590	1.82101e+07	1.65788e+07	1.4563e+07	1.0981e+07	9.0975e+06	1.38406e+07	-0.298117	-0.540878	0.279743	0.119509	0.349888	0.174933	-0.807233	-0.216692	0.0128937	0.306259	0.0434087	0.367536	-0.608206	0.301424	0.0235942	0.311121	0.061103	0.38794	None	None	None	TGME49_295590	1506	N/A	hypothetical protein
TGME49_230450	4.2071e+08	3.5106e+08	5.3551e+08	674560409	5.5048e+08	6.152e+08	0.347116	0.939625	0.0893187	0.00439552	0.178637	0.0126842	0.385411	0.803984	0.131873	0.00763627	0.236511	0.0231402	0.0396809	-0.13262	0.488363	0.25129	0.493296	0.404581	None	None	None	TGME49_230450	569	N/A	bifunctional GMP synthase/glutamine amidotransferase protein
TGME49_256980	1.068e+08	1.012e+08	1.115e+08	1.0136e+08	9.4779e+07	1.508e+08	0.0613861	0.00224983	0.400205	0.394376	0.426838	0.415133	-0.167192	0.561454	0.243615	0.095966	0.293512	0.140472	-0.231416	0.567028	0.184375	0.0270347	0.332534	0.108139	None	None	None	TGME49_256980	1002	N/A	glycerol-3-phosphate-acyltransferase
TGME49_305590	2.50701e+07	1.54916e+07	2.1523e+07	2.3834e+07	3.7152e+07	5.0781e+07	-0.208199	0.581166	0.238254	0.171453	0.322907	0.290598	0.515587	1.53741	0.0724765	4.58953e-06	0.0926599	1.31129e-05	0.751913	1.05036	0.00869882	0.000770636	0.0266237	0.00285421	None	None	UP	TGME49_305590	1883	N/A	ABC transporter transmembrane region domain-containing protein
TGME49_309600	2.0932e+08	197980016	3.2411e+08	3.4221e+08	2.5223e+08	2.3157e+08	0.627554	0.785478	0.0152559	0.00972947	0.0366868	0.0294832	0.265495	0.22291	0.202491	0.286679	0.288051	0.363233	-0.36007	-0.560777	0.0929324	0.0167951	0.238288	0.103052	UP	None	None	TGME49_309600	960	N/A	hypothetical protein
TGME49_293900	1.3613e+08	1.0378e+08	2.2236e+08	1.3682e+08	1.3814e+08	9.2741e+07	0.702507	0.39435	0.0501868	0.157997	0.107848	0.207243	0.0206841	-0.157348	0.482424	0.184573	0.482424	0.230716	-0.681564	-0.554436	0.0085149	0.030709	0.0614289	0.118112	None	None	None	TGME49_293900	534	N/A	sporozoite protein with an altered thrombospondin repeat SPATR
TGME49_285250	1.57316e+07	8.08257e+06	4.0338e+07	4.5864e+07	2.4622e+07	1.32519e+07	1.28841	2.32648	6.40491e-05	3.73035e-14	0.000196029	1.25588e-12	0.558987	0.550051	0.19491	0.0350085	0.315304	0.117862	-0.683186	-1.69472	0.00801045	1.55542e-10	0.0222513	5.18472e-10	UP	None	DOWN	TGME49_285250	1151	N/A	hypothetical protein
TGME49_250750	1.6332e+07	3.6608e+07	3.785e+07	3.9823e+07	6.4938e+07	3.5415e+07	1.14966	0.117367	0.00350796	0.384256	0.008556	0.392098	1.8103	-0.0440598	9.22756e-09	0.249039	2.88361e-08	0.292476	0.758261	-0.163468	0.00193586	0.22855	0.00774343	0.346288	None	None	None	TGME49_250750	1116	N/A	tRNA (uracil-5-)-methyltransferase
TGME49_300000	2806100572	1730700883	1386700439	1798299450	1913800950	1750801091	-1.01621	0.0552354	0.000200139	0.409022	0.0013476	0.432153	-0.551395	0.0166296	0.0523256	0.489397	0.125831	0.496025	0.464405	-0.0385893	0.0710315	0.377251	0.199283	0.455265	None	None	None	TGME49_300000	187	RPL18	ribosomal protein RPL18
TGME49_235970	1147300619	1134599854	5.8971e+08	5.5589e+08	9.2959e+08	7.9834e+08	-0.958592	-1.02756	0.00159874	0.00372524	0.00799372	0.0177393	-0.30268	-0.505478	0.238637	0.0881002	0.336109	0.193218	0.655404	0.521161	0.00730191	0.0463189	0.0561685	0.173267	DOWN	None	None	TGME49_235970	465	N/A	eukaryotic initiation factor-2 gamma, putative
TGME49_293440	392069858	2.5791e+08	5.0488e+08	5.5174e+08	4.6629e+08	3.9223e+08	0.363743	1.09319	0.0817872	0.00169087	0.17039	0.00939373	0.24834	0.599036	0.145148	0.0337544	0.261785	0.0649123	-0.114401	-0.490883	0.291073	0.0392869	0.39873	0.155036	None	None	None	TGME49_293440	538	N/A	hypothetical protein
TGME49_226000	8.3973e+08	4.6774e+08	1016200511	9.7006e+08	7.442e+08	728419894	0.274794	1.05025	0.154607	0.00536245	0.253454	0.0223435	-0.173563	0.635709	0.393278	0.0326235	0.435596	0.0732217	-0.448736	-0.41265	0.0410089	0.0439786	0.186404	0.175914	None	None	None	TGME49_226000	183	N/A	ATP synthase, putative
TGME49_294330	4.1707e+07	2.8032e+07	2.9592e+07	3.4955e+07	2.395e+07	2.5923e+07	-0.477	0.305464	0.0493311	0.218956	0.0607614	0.243284	-0.729047	-0.101354	0.00305549	0.320264	0.00489849	0.34437	-0.290682	-0.413016	0.12818	0.0512484	0.208809	0.096695	None	None	None	TGME49_294330	1148	N/A	EGF family domain-containing protein
TGME49_210800	1.03849e+07	1.3419e+08	1.2844e+08	1.2964e+08	7.3822e+07	1.7543e+08	3.47003	-0.0492713	0	0.328526	0	0.345817	2.51603	0.379049	1.66533e-15	0.0927531	2.37905e-14	0.131945	-0.78811	0.432568	0.00468187	0.101629	0.0278158	0.228101	None	None	None	TGME49_210800	381	N/A	activator of hsp90 ATPase, putative
TGME49_227870	9.3064e+08	867320458	9.6843e+08	1514300213	5.1651e+08	9.1941e+08	0.0573445	0.803073	0.375303	0.00594923	0.446789	0.0230567	-0.845646	0.0838558	0.00284386	0.403421	0.0159572	0.451049	-0.905126	-0.719055	0.000466424	0.00164423	0.00942176	0.015097	None	None	DOWN	TGME49_227870	103	N/A	Tim10/DDP family zinc finger superfamily protein
TGME49_294360	1.5174e+08	1.4001e+08	1.3848e+08	157119947	1.0981e+08	1.0216e+08	-0.130728	0.164862	0.270627	0.494173	0.326056	0.499249	-0.455762	-0.443331	0.0825498	0.030525	0.132342	0.057093	-0.331102	-0.614557	0.1298	0.0190388	0.244906	0.0937961	None	None	None	TGME49_294360	571	N/A	ubiquitin specific protease 39 isoform 2, putative
TGME49_311870	2.6774e+08	2.6331e+08	1.3339e+08	1.9632e+08	1.7649e+08	1.9946e+08	-0.998041	-0.421091	0.00204459	0.121757	0.00929359	0.192149	-0.592855	-0.395376	0.0141852	0.0861696	0.0373294	0.169562	0.400465	0.0227397	0.127331	0.44665	0.275584	0.481522	None	None	None	TGME49_311870	535	N/A	WD domain, G-beta repeat-containing protein
TGME49_320030	1.192e+08	1.2705e+08	1.0668e+08	9.9507e+07	1.0508e+08	1.039e+08	-0.158234	-0.348408	0.344191	0.114571	0.382556	0.163824	-0.17706	-0.282671	0.232521	0.0861291	0.287063	0.131804	-0.0215314	0.0615243	0.456046	0.47179	0.484849	0.481321	None	None	None	TGME49_320030	752	N/A	hypothetical protein
TGME49_262640	3.0991e+08	2.8341e+08	4.981e+08	6.6236e+08	3.9968e+08	5.5235e+08	0.682264	1.22088	0.0106683	0.000527455	0.0371549	0.0032966	0.36383	0.955182	0.0714801	0.00205617	0.176085	0.00856736	-0.316648	-0.261458	0.10856	0.128407	0.293406	0.332541	UP	None	None	TGME49_262640	204	N/A	Cg8 family protein
TGME49_316660	5.9923e+07	2.12824e+07	8.7143e+07	7.881e+07	6.6059e+07	9.277e+07	0.530487	1.82561	0.078627	2.63497e-08	0.110296	6.42676e-08	0.134129	1.97723	0.483704	6.59512e-10	0.484862	2.29692e-09	-0.392746	0.231685	0.141485	0.324318	0.255178	0.387011	None	None	None	TGME49_316660	808	N/A	cullin family protein
TGME49_238150	2.2742e+08	1.02418e+07	1.8042e+08	1.8204e+08	1.5285e+08	2.5506e+07	-0.331823	3.98658	0.182526	0	0.260752	0	-0.563943	1.10297	0.0183814	0.029892	0.0452567	0.0907654	-0.237346	-2.77272	0.192858	1.74515e-24	0.338347	3.5252e-23	None	None	None	TGME49_238150	349	N/A	hypothetical protein
TGME49_214210	8.5011e+08	1086799671	9.188e+08	4.8706e+08	7.0965e+08	6.6216e+08	0.111933	-1.15575	0.310892	0.00135645	0.402684	0.00847782	-0.25952	-0.712243	0.286498	0.0278826	0.37078	0.0820078	-0.37203	0.442045	0.073721	0.0812049	0.220235	0.251723	None	None	None	TGME49_214210	505	N/A	rRNA pseudouridine synthase
TGME49_272660	3.2728e+08	2.7315e+08	572840144	4.7567e+08	4.1994e+08	4.686e+08	0.805111	0.797299	0.00376745	0.0309942	0.0195062	0.0757026	0.356712	0.771993	0.0749694	0.0156683	0.180284	0.0465439	-0.446736	-0.021544	0.0470498	0.44079	0.192631	0.473968	UP	None	None	TGME49_272660	258	N/A	hypothetical protein
TGME49_251500	480029777	4.1799e+08	2.6333e+08	3.5591e+08	3.7466e+08	3.393e+08	-0.862987	-0.231161	0.0044935	0.259554	0.0181537	0.330047	-0.354978	-0.298481	0.142155	0.0866353	0.261785	0.16204	0.506562	-0.0686886	0.0339561	0.356131	0.125763	0.403002	None	None	None	TGME49_251500	600	N/A	eukaryotic initiation factor-3, subunit 3, putative
TGME49_319350	4339498364	3720301228	3383001837	2990499508	2557901589	2821799981	-0.3591	-0.314908	0.110476	0.215002	0.174346	0.314713	-0.761861	-0.398427	0.0101632	0.149913	0.0366602	0.25663	-0.403161	-0.0837325	0.0902727	0.320048	0.260501	0.424208	None	None	None	TGME49_319350	379	SRS17B	SAG-related sequence SRS17B
TGME49_260500	1840200678	1048800450	2645301586	3238100657	2156898912	3085700997	0.523253	1.62518	0.0718747	7.22338e-05	0.131988	0.00061058	0.228744	1.55409	0.228158	1.39011e-06	0.329199	1.27637e-05	-0.29431	-0.0695204	0.159966	0.341576	0.339952	0.424208	None	None	None	TGME49_260500	270	N/A	COPI associated protein, putative
TGME49_210980	1.8416e+08	1.14579e+07	1.9269e+08	2.0051e+08	1.9963e+08	1.2767e+08	0.0648645	3.98082	0.395699	0	0.439764	0	0.114544	3.17113	0.364663	0	0.424026	0	0.0507055	-0.645859	0.495234	0.0105519	0.495234	0.06207	None	None	None	TGME49_210980	554	N/A	alternative splicing type 3 and, putative
TGME49_294898	2.8555e+08	2.3221e+08	2.2742e+08	200879973	2.366e+08	2.0679e+08	-0.326681	-0.20782	0.177909	0.309587	0.253082	0.355322	-0.268138	-0.164964	0.192574	0.259045	0.285586	0.339787	0.0567663	0.0415616	0.450664	0.473365	0.479429	0.481522	None	None	None	TGME49_294898	827	N/A	tetratricopeptide repeat-containing protein
TGME49_311480	2.564e+08	1.9719e+08	4.3923e+08	2.5601e+08	2.7448e+08	203200080	0.773489	0.374398	0.00476949	0.0917712	0.0185276	0.162612	0.0971854	0.0426628	0.383543	0.434714	0.435256	0.448159	-0.675673	-0.331369	0.00329965	0.0878021	0.0363196	0.222042	None	None	None	TGME49_311480	386	N/A	hypothetical protein
TGME49_301010	2.03469e+07	9.29697e+06	7.8719e+06	8.57509e+06	9.4912e+06	1.83384e+07	-1.23655	-0.10153	0.00428964	0.478966	0.0186506	0.490903	-0.899378	0.792424	0.00772593	0.00110418	0.0557371	0.00464677	0.233959	0.98995	0.288042	0.0227828	0.372977	0.0719082	None	None	None	TGME49_301010	898	N/A	serine/threonine protein phosphatase, putative
TGME49_318600	1.28682e+07	1.85011e+07	1.51265e+07	1.15282e+07	8.1444e+06	1.0475e+07	0.213013	-0.625251	0.298019	0.0332073	0.360238	0.0619045	-0.507707	-0.671934	0.0981731	0.0171837	0.170957	0.0361575	-0.796833	-0.12333	0.00535477	0.33112	0.0163888	0.403761	None	None	None	TGME49_318600	555	N/A	DNA /pantothenate metabolism flavoprotein
TGME49_218240	2.9246e+08	2.7143e+08	3.7938e+08	2.7087e+08	3.9981e+08	3.9475e+08	0.373912	-0.00296478	0.0932019	0.479503	0.200285	0.486816	0.447064	0.535335	0.0836817	0.084444	0.154966	0.160922	0.0754135	0.541132	0.47614	0.025298	0.489454	0.109992	None	None	None	TGME49_218240	1246	N/A	hypothetical protein
TGME49_278870	6.9362e+08	5.6017e+08	7.9744e+08	7.3667e+08	7.6586e+08	7.3475e+08	0.200873	0.394339	0.256906	0.152648	0.361194	0.244721	0.142338	0.389529	0.304528	0.137136	0.393412	0.20986	-0.0581975	-0.00375833	0.397352	0.418068	0.473417	0.497965	None	None	None	TGME49_278870	1953	N/A	myosin F
TGME49_319730	1.8217e+08	1.5281e+08	1.8639e+08	1.7009e+08	191099965	1.6471e+08	0.0328031	0.153297	0.479441	0.494305	0.479441	0.499249	0.0679299	0.106144	0.407852	0.458094	0.438223	0.467349	0.035752	-0.0460052	0.475907	0.407068	0.485521	0.444249	None	None	None	TGME49_319730	149	N/A	YOU2 family C2C2 zinc finger protein
TGME49_310080	5.5413e+08	6.4461e+08	5.929e+08	5.6734e+08	5.2658e+08	5.7317e+08	0.0973395	-0.18381	0.369092	0.252734	0.431898	0.348573	-0.0731565	-0.168616	0.464353	0.271663	0.473829	0.351769	-0.17073	0.0147153	0.230544	0.444182	0.356347	0.498131	None	None	None	TGME49_310080	789	N/A	AMP-binding enzyme domain-containing protein
TGME49_259690	6.7829e+07	7.2194e+07	4.6556e+07	3.5305e+07	4.8844e+07	5.0801e+07	-0.530353	-1.00508	0.0595407	2.82726e-05	0.081265	5.71107e-05	-0.449753	-0.482564	0.0327599	0.0672377	0.0472678	0.0848876	0.0673416	0.50897	0.438168	0.0551805	0.470321	0.150628	None	None	None	TGME49_259690	320	N/A	orotidine-5-phosphate decarboxylase/orotate phosphoribosyltransferase
TGME49_202820	1.6091e+08	152220076	1.759e+08	1.4161e+08	2.1413e+08	2.0391e+08	0.127497	-0.103302	0.425417	0.256212	0.468868	0.316463	0.405537	0.414561	0.213326	0.151954	0.272734	0.220989	0.281804	0.521915	0.230469	0.0422022	0.394532	0.156304	None	None	None	TGME49_202820	168	N/A	ubiquitin-conjugating enzyme subfamily protein
TGME49_310640	1264399752	1142100660	6.8264e+08	6.2534e+08	8.2802e+08	895739763	-0.887968	-0.867595	0.00325371	0.0114964	0.0141466	0.0383214	-0.608884	-0.34948	0.0397202	0.176236	0.110334	0.294546	0.278049	0.517517	0.155509	0.0245565	0.311017	0.122783	DOWN	None	None	TGME49_310640	303	N/A	phosphorylase family protein
TGME49_229670	3287899646	1575199009	2523098997	2488901543	2781699875	2571600343	-0.381793	0.65953	0.0979918	0.0189224	0.159545	0.0562106	-0.240956	0.70605	0.276318	0.018453	0.362444	0.0532502	0.1407	0.0471326	0.351205	0.468362	0.451032	0.4827	None	None	None	TGME49_229670	143	RPS23	ribosomal protein RPS23
TGME49_295380	1.59573e+07	1.41715e+07	1.3948e+07	9.77259e+06	1.6791e+07	7.43661e+06	-0.178307	-0.48167	0.373519	0.156988	0.41046	0.203279	0.0619132	-0.715392	0.435751	0.0284489	0.494504	0.102619	0.246271	-0.340957	0.23432	0.122559	0.316649	0.206308	None	None	None	TGME49_295380	1979	N/A	hypothetical protein
TGME49_280440	1.85465e+07	4.2117e+07	5.03457e+06	5.51868e+06	1.0224e+08	4.9298e+07	-1.6436	-2.66613	3.58772e-06	2.87806e-10	4.06984e-05	1.43903e-08	2.28524	0.212842	1.51346e-12	0.39562	5.87919e-12	0.406898	4.02533	2.88683	0	1.58009e-10	0	3.98972e-09	DOWN	None	UP	TGME49_280440	157	N/A	ubiquitin conjugating enzyme E2, putative
TGME49_306640	1.148e+07	1.03064e+07	1.8654e+07	1.7511e+07	1.7686e+07	1.28135e+07	0.641752	0.695437	0.0715564	0.00857768	0.130103	0.0216586	0.512957	0.248091	0.184436	0.177453	0.291063	0.284488	-0.0716461	-0.413851	0.391301	0.0678938	0.426761	0.116259	None	None	None	TGME49_306640	376	N/A	hypothetical protein
TGME49_205670	3.18037e+07	1.60856e+07	6.93768e+06	9.44633e+06	3.481e+07	3.4749e+07	-2.00332	-0.692741	7.30406e-06	0.053173	9.59801e-05	0.091025	0.119344	0.981901	0.451973	0.00500876	0.465809	0.0106569	2.12863	1.7437	3.10862e-15	0.000114529	5.23285e-14	0.000477204	DOWN	None	UP	TGME49_205670	262	N/A	SF-assemblin/beta giardin protein
TGME49_249240	2.1158e+08	2.0571e+08	9.04011e+07	8.83831e+07	2.6722e+08	3.347e+08	-1.2148	-1.20656	2.21479e-05	0.000324599	7.90997e-05	0.0019285	0.332542	0.694096	0.147665	0.0138623	0.24055	0.0301354	1.54975	1.90525	9.9378e-07	3.06665e-11	1.98756e-05	1.53332e-09	DOWN	None	UP	TGME49_249240	149	N/A	calmodulin, putative
TGME49_309740	9.2103e+08	8.4514e+08	9.1902e+08	1463399225	9.1926e+08	1168699785	-0.00314831	0.791106	0.450905	0.00659543	0.478501	0.0230567	-0.00276601	0.466203	0.377852	0.100161	0.435596	0.196394	0.000377111	-0.32409	0.484686	0.0785664	0.489421	0.239351	None	None	None	TGME49_309740	131	N/A	LSM domain-containing protein
TGME49_249950	1.2239e+08	1.42774e+07	1.1444e+08	1.0289e+08	110779957	1.7906e+08	-0.0958217	2.73967	0.293757	0	0.338665	0	-0.140112	3.39331	0.326914	0	0.362839	0	-0.0463484	0.791514	0.419324	0.00600238	0.46007	0.0275564	None	None	None	TGME49_249950	333	N/A	Mak16 protein
TGME49_233520	1.5562e+08	1.2597e+08	1.9984e+08	1.1123e+08	1.8913e+08	1.2757e+08	0.35812	-0.177543	0.220171	0.243445	0.322279	0.283912	0.276421	0.0177809	0.343924	0.401908	0.385959	0.427562	-0.0789295	0.195564	0.332783	0.25185	0.415876	0.370368	None	None	None	TGME49_233520	801	N/A	ATP-dependent RNA helicase
TGME49_290600	1642900395	1633800969	1767499677	1278999830	1593499552	1135500226	0.105383	-0.352892	0.306188	0.154576	0.396475	0.240187	-0.0439634	-0.523723	0.461977	0.0461872	0.47131	0.103665	-0.149393	-0.171499	0.290156	0.20447	0.435661	0.37571	None	None	None	TGME49_290600	333	SCSA	succinyl-CoA-synthetase alpha SCSA
TGME49_223410	3.6044e+08	277149868	4.3568e+08	1.8256e+08	3.7379e+08	3.2185e+08	0.272597	-0.598741	0.158881	0.0423816	0.263065	0.092265	0.0520361	0.213535	0.357546	0.375976	0.424849	0.422444	-0.220316	0.813508	0.150739	0.00554899	0.359445	0.046704	None	None	None	TGME49_223410	225	N/A	eukaryotic initiation factor-4E, putative
TGME49_249690	4.8718e+07	4.9342e+07	1.0122e+08	6.5411e+07	7.1362e+07	6.6573e+07	1.03501	0.397415	0.00133275	0.136208	0.002864	0.159965	0.523432	0.410184	0.0974786	0.106061	0.124625	0.126026	-0.496483	0.0249037	0.0355722	0.482089	0.096141	0.491928	None	None	None	TGME49_249690	568	N/A	hypothetical protein
TGME49_238050	9.3105e+08	8.5141e+08	8.8321e+08	7.9075e+08	8.5395e+08	9.3114e+08	-0.0759902	-0.10646	0.455891	0.359938	0.478501	0.428498	-0.12428	0.128701	0.45903	0.357171	0.473227	0.451049	-0.0485309	0.235411	0.411534	0.196726	0.473417	0.370688	None	None	None	TGME49_238050	941	SND1	nuclease and tudor domain-containing protein
TGME49_293690	2113199526	7.6039e+08	8.2633e+08	1422999636	1445300545	1053199597	-1.35323	0.902954	9.88213e-07	0.00239868	1.99619e-05	0.0121134	-0.547097	0.468361	0.04989	0.0991372	0.132602	0.196394	0.80559	-0.433685	0.00477675	0.0330434	0.0329179	0.139058	None	None	None	TGME49_293690	165	PRF	profilin PRF
TGME49_301410	2.6018e+07	4.6045e+07	2.7893e+07	2.4642e+07	3.0218e+07	3.822e+07	0.0956839	-0.867277	0.42843	0.00102756	0.446281	0.00230629	0.194672	-0.250455	0.338546	0.101544	0.360156	0.115391	0.11046	0.606803	0.414224	0.018984	0.462982	0.0387429	None	None	None	TGME49_301410	1033	N/A	hypothetical protein
TGME49_236210	1192799811	1226600679	1925801132	1689900494	1739599272	1457899500	0.690497	0.461846	0.00442617	0.0704439	0.0165572	0.146492	0.543244	0.248657	0.0432555	0.246771	0.128494	0.310855	-0.146597	-0.212867	0.293316	0.162203	0.435661	0.348563	None	None	None	TGME49_236210	509	N/A	peptidase M16 family potein, putative
TGME49_222860	6.66e+08	6.4697e+08	4.9436e+08	4.3079e+08	5.1054e+08	6.0029e+08	-0.428966	-0.585234	0.0992902	0.0328804	0.200566	0.0763729	-0.381495	-0.107511	0.110121	0.336673	0.236642	0.395395	0.0463388	0.477426	0.497344	0.0590571	0.497344	0.196087	None	None	None	TGME49_222860	756	N/A	eukaryotic translation initiation factor, putative
TGME49_293060	6.2633e+07	9.96866e+06	6.3245e+07	1.0393e+08	6.0675e+07	9.1921e+07	0.0137392	3.22023	0.459379	0	0.459379	0	-0.0436567	2.86643	0.297239	0	0.337316	0	-0.0585948	-0.174773	0.43272	0.24054	0.460049	0.372581	None	None	None	TGME49_293060	740	N/A	SPRY domain-containing protein
TGME49_213410	275809850	2.2057e+08	1.4518e+08	1.2131e+08	2.0976e+08	2.6741e+08	-0.919635	-0.855502	0.00414662	0.000506291	0.0148094	0.00153421	-0.389966	0.27436	0.104407	0.234675	0.175751	0.320299	0.526872	1.13181	0.0621751	6.34385e-05	0.203772	0.00128146	DOWN	None	None	TGME49_213410	87	N/A	small nuclear ribonucleoprotein f (snrnp-f), putative
TGME49_216450	2.7991e+08	342830120	319820139	2.4143e+08	5.2354e+08	4.5264e+08	0.191448	-0.503556	0.336551	0.0584891	0.384272	0.112479	0.896069	0.397775	0.000415453	0.177703	0.00233115	0.257216	0.708719	0.903077	0.00818079	0.000427924	0.0688549	0.00537834	None	None	UP	TGME49_216450	260	N/A	peptidase, T1 family protein
TGME49_219280	1.6606e+08	140849958	1.2975e+08	1.6091e+08	1.2497e+08	1.2141e+08	-0.352776	0.190417	0.0930386	0.468746	0.150062	0.49316	-0.401578	-0.209376	0.105731	0.15364	0.140975	0.213389	-0.0535936	-0.402536	0.414135	0.053497	0.449764	0.158917	None	None	None	TGME49_219280	414	ALP1	actin like protein ALP1
TGME49_209800	6.9602e+08	5.5146e+08	8.1657e+08	5.9166e+08	6.0916e+08	3.8221e+08	0.230043	0.101278	0.228833	0.433309	0.334959	0.455877	-0.19141	-0.525375	0.275767	0.0702353	0.369981	0.120645	-0.42196	-0.628637	0.0529122	0.0128212	0.167004	0.0829229	None	None	None	TGME49_209800	412	N/A	formate/nitrite transporter protein
TGME49_267390	3.2587e+07	2.8675e+07	2.8291e+07	2.1766e+07	1.5972e+07	3.5978e+07	-0.195415	-0.377624	0.199479	0.137041	0.234681	0.182721	-0.90553	0.298846	0.000904982	0.274543	0.00323208	0.305048	-0.775833	0.691946	0.00753754	0.00854468	0.0203717	0.0198714	None	None	None	TGME49_267390	346	POLR1C	DNA-directed RNA polymerase I RPAC1
TGME49_244310	135950035	1.7213e+08	1.6577e+08	225670017	236889845	2.3905e+08	0.283598	0.388098	0.236868	0.187072	0.300002	0.242951	0.787566	0.466754	0.0251031	0.115957	0.0618393	0.184058	0.511593	0.0826258	0.0691286	0.457429	0.201435	0.484916	None	None	None	TGME49_244310	367	N/A	GTP-binding protein
TGME49_200320	2.22214e+07	3.47687e+07	9.80175e+06	2.8217e+07	3.6581e+07	4.107e+07	-1.08143	-0.288975	0.0109996	0.0835015	0.0343736	0.103088	0.649022	0.222305	0.0237199	0.372721	0.0338856	0.409183	1.76834	0.521118	3.06188e-09	0.03638	1.61152e-08	0.0835086	None	None	None	TGME49_200320	279	HXGPRT	hypoxanthine-xanthine-guanine phosphoribosyl transferase HXGPRT
TGME49_233080	1.53932e+07	2.31408e+07	2.2985e+07	1.8511e+07	1.9875e+07	1.991e+07	0.540117	-0.302636	0.225038	0.277205	0.296103	0.358945	0.31376	-0.189899	0.282806	0.184351	0.352863	0.264867	-0.19748	0.0983197	0.224586	0.448569	0.33299	0.46769	None	None	None	TGME49_233080	1415	N/A	G-patch domain-containing protein
TGME49_226250	9.2622e+08	8.5386e+08	1091799808	8.5252e+08	1144399591	1189900142	0.236969	-0.00226241	0.185319	0.461572	0.280786	0.480804	0.30426	0.477316	0.0873628	0.0949709	0.17106	0.196394	0.0678021	0.4804	0.414132	0.0343028	0.473417	0.142928	None	None	None	TGME49_226250	734	DDX3X	DEAD (Asp-Glu-Ala-Asp) box polypeptide DDX3X
TGME49_277500	3.0247e+08	2.9333e+08	2.0173e+08	1.9531e+08	2.4845e+08	2.3665e+08	-0.581225	-0.583504	0.0403397	0.0468807	0.0831491	0.0966317	-0.280703	-0.306211	0.181805	0.138583	0.282496	0.220215	0.298757	0.275289	0.152408	0.215647	0.293092	0.336948	None	None	None	TGME49_277500	476	N/A	26S proteasome regulatory subunit 7, putative
TGME49_243920	2.7857e+08	1.7445e+08	1.8209e+08	1.7842e+08	2.7364e+08	2.8039e+08	-0.609772	0.032221	0.0329502	0.379718	0.0728322	0.412737	-0.0254787	0.67521	0.461995	0.024225	0.476284	0.0627365	0.584135	0.648284	0.0183049	0.0177073	0.0704036	0.0843204	None	None	None	TGME49_243920	794	N/A	DNA replication licensing factor MCM5, putative
TGME49_260660	1.26809e+07	3.80075e+07	7.02201e+06	4.90056e+06	2.1186e+07	2.6284e+07	-0.746657	-2.65932	0.0130617	2.15636e-05	0.0306798	0.00183099	0.623391	-0.485001	0.12339	0.033709	0.244361	0.0426696	1.43123	2.14875	1.65891e-05	2.16638e-12	0.000119679	2.16638e-11	DOWN	None	UP	TGME49_260660	253	N/A	50S ribosomal protein L23, putative
TGME49_216120	2.801e+07	3.2766e+07	3.6112e+07	3.899e+07	2.9375e+07	2.0902e+07	0.351834	0.241921	0.163464	0.238903	0.196945	0.262531	0.0620395	-0.580359	0.483773	0.0349787	0.483773	0.0582979	-0.286219	-0.858985	0.157381	0.000568133	0.249435	0.00145675	None	None	None	TGME49_216120	834	N/A	hypothetical protein
TGME49_261240	425010106	1.8167e+08	2.2473e+08	1.6738e+08	1152099212	2.436e+08	-0.915312	-0.117301	0.00617986	0.209464	0.0280903	0.258597	1.43218	0.417116	9.96157e-08	0.150035	3.32052e-06	0.220989	2.35117	0.537836	3.33067e-16	0.0438083	3.36398e-14	0.183218	None	None	None	TGME49_261240	136	N/A	histone H3
TGME49_209150	5.3917e+08	5.6668e+08	7.28e+08	6.8785e+08	6.4865e+08	7.83e+08	0.432281	0.278967	0.0861037	0.245825	0.185031	0.344838	0.265328	0.46434	0.178964	0.0932045	0.298771	0.168101	-0.166177	0.186581	0.235421	0.316347	0.356347	0.443764	None	None	None	TGME49_209150	618	NDH2-I	non-proton pumping type-II NADH dehydrogenase I
TGME49_258060	1562999148	1304099635	1211899980	1093799357	1731000652	1393299542	-0.366692	-0.253424	0.115749	0.237901	0.202948	0.304151	0.147016	0.0952355	0.310981	0.415125	0.388088	0.446038	0.513863	0.348782	0.0514448	0.118484	0.173197	0.295315	None	None	None	TGME49_258060	208	N/A	myosin heavy chain, putative
TGME49_304710	5.3529e+08	4.5603e+08	4.6369e+08	5.979e+08	6.5117e+08	6.4883e+08	-0.206609	0.389783	0.397537	0.155812	0.462273	0.245891	0.281257	0.505857	0.165488	0.073835	0.288177	0.139623	0.488689	0.117687	0.0578324	0.409015	0.171796	0.497965	None	None	None	TGME49_304710	814	N/A	eukaryotic peptide chain release factor, putative
TGME49_209600	7.9292e+08	5.7295e+08	4.7285e+08	6.298e+08	9.08789e+08	1027300163	-0.744163	0.136184	0.0120439	0.393559	0.0405479	0.436808	0.196065	0.838989	0.161441	0.0109859	0.260389	0.0422533	0.940628	0.70472	0.00079807	0.00339468	0.0134342	0.0276481	None	None	UP	TGME49_209600	451	N/A	hypothetical protein
TGME49_228200	1.04e+08	8.9786e+07	1.3955e+08	1.6648e+08	1.0862e+08	1.329e+08	0.419567	0.881085	0.137632	0.0151441	0.195786	0.0291232	0.0609538	0.550295	0.446674	0.102115	0.465285	0.147337	-0.357633	-0.322132	0.112302	0.0910754	0.234943	0.224357	None	None	None	TGME49_228200	483	N/A	vacuolar (h+)-atpase g subunit protein
TGME49_318620	1.46476e+07	2.18725e+07	2.4217e+07	3.105e+07	6.1712e+07	3.3569e+07	0.677252	0.480899	0.151572	0.104815	0.24059	0.145019	1.8713	0.55505	9.09876e-08	0.0843385	5.10542e-07	0.110972	1.30331	0.108096	1.61041e-06	0.3967	1.1503e-05	0.443602	None	None	None	TGME49_318620	1252	N/A	RNA-directed RNA polymerase
TGME49_262670	3476499535	3160000585	2220099896	2126798637	2425399503	2102201099	-0.6467	-0.570948	0.0178873	0.0815246	0.0440638	0.191488	-0.518864	-0.587323	0.0648996	0.0642977	0.142497	0.149233	0.127525	-0.0167722	0.366787	0.425554	0.457351	0.475585	None	None	None	TGME49_262670	183	RPL18A	ribosomal protein RPL18A
TGME49_312100	2.5694e+08	2.0429e+08	3.1606e+08	3.1974e+08	3.8135e+08	2.7997e+08	0.297381	0.642918	0.241425	0.0284006	0.340035	0.066048	0.564144	0.448897	0.0403656	0.102444	0.0961085	0.181523	0.269886	-0.19078	0.167088	0.202128	0.327623	0.387517	None	None	None	TGME49_312100	1822	PMCAA1	plasma membrane-type Ca(2+)-ATPase A1 PMCAA1
TGME49_280400	1.93247e+07	1.67907e+07	1.5775e+07	1.2415e+07	1.4612e+07	1.5862e+07	-0.272116	-0.398843	0.280048	0.140821	0.349196	0.204088	-0.341135	-0.0691438	0.133659	0.425131	0.248952	0.455478	-0.101613	0.322923	0.355598	0.294694	0.404297	0.372052	None	None	None	TGME49_280400	1157	N/A	hypothetical protein
TGME49_288720	4540103765	2718299687	2179700043	1699298885	2192999259	2353598721	-1.05814	-0.677343	0.00040123	0.0498216	0.00202621	0.132421	-1.04878	-0.207585	0.000535424	0.29151	0.0028462	0.366067	0.00877039	0.469616	0.485863	0.0325067	0.490721	0.136799	None	None	None	TGME49_288720	221	RPL10	ribosomal protein RPL10
TGME49_249030	1.10967e+07	9.97079e+07	1.7323e+08	9.9264e+07	1.2347e+08	1.2334e+08	3.81268	-0.00635265	0	0.382437	0	0.406848	3.16038	0.298619	0	0.317904	0	0.369061	-0.48412	0.309581	0.0665836	0.208701	0.15284	0.334585	None	None	None	TGME49_249030	541	N/A	endonuclease/exonuclease/phosphatase family protein
TGME49_321530	1.5343e+08	2.3607e+08	9.7547e+07	1.956e+08	1.9764e+08	1.9774e+08	-0.646347	-0.269643	0.01109	0.244778	0.0260487	0.306558	0.358981	-0.252043	0.256823	0.17936	0.312519	0.265538	1.00888	0.0155924	0.000607682	0.436561	0.00557963	0.481522	None	None	None	TGME49_321530	422	CPL	cathepsin CPL
TGME49_266620	9.09641e+07	1.5506e+08	1.2453e+08	4.2449e+07	1.404e+08	4.9267e+07	0.447529	-1.83694	0.0803884	2.12257e-12	0.114841	7.86138e-12	0.609574	-1.59548	0.0167078	1.74874e-09	0.0303778	5.4648e-09	0.171331	0.208833	0.28167	0.303289	0.362458	0.397821	None	None	None	TGME49_266620	207	N/A	thioredoxin domain-containing protein
TGME49_239410	3.23274e+07	1.4976e+07	2.5e+07	2.042e+07	3.9902e+07	1.2619e+07	-0.354267	0.415707	0.171282	0.136031	0.203524	0.196273	0.279863	-0.202108	0.330944	0.32458	0.359722	0.372529	0.647144	-0.641016	0.0108989	0.0126156	0.0294565	0.0252312	None	None	None	TGME49_239410	2507	N/A	hypothetical protein
TGME49_256770	5.6519e+08	4.4539e+08	5.7877e+08	5.8239e+08	5.3957e+08	534489918	0.0341749	0.38591	0.444389	0.158537	0.480517	0.246342	-0.0665587	0.261455	0.42803	0.202069	0.46485	0.273066	-0.100942	-0.12353	0.311164	0.261823	0.398984	0.404581	None	None	None	TGME49_256770	395	N/A	eukaryotic translation initiation factor 4A, isoform 3, putative
TGME49_214820	4.712e+07	4.4064e+07	3.6618e+07	3.5863e+07	3.9175e+07	4.0521e+07	-0.352509	-0.287501	0.10245	0.145411	0.123434	0.167139	-0.248699	-0.112774	0.171687	0.208122	0.190763	0.221406	0.0940879	0.17025	0.302256	0.370146	0.426755	0.422323	None	None	None	TGME49_214820	466	N/A	G-patch domain-containing protein
TGME49_211260	6.1085e+08	5.4797e+08	6.9235e+08	6.3488e+08	4.8126e+08	5.2571e+08	0.180315	0.21191	0.277715	0.311518	0.373484	0.388437	-0.34207	-0.0594911	0.212634	0.391578	0.322173	0.439332	-0.523476	-0.271593	0.0242527	0.120917	0.102064	0.33007	None	None	None	TGME49_211260	435	ROP26	rhoptry kinase family protein ROP26 (incomplete catalytic triad)
TGME49_269980	1216199939	1329799252	1447999191	1584900022	1515199385	1743601056	0.251429	0.252952	0.150662	0.202084	0.237433	0.279595	0.316414	0.390077	0.155031	0.13174	0.260969	0.218128	0.0653883	0.137568	0.43869	0.356703	0.497198	0.450338	None	None	None	TGME49_269980	473	N/A	preprotein translocase Sec61, putative
TGME49_295010	16773357	1.48749e+07	2.0584e+07	1.5465e+07	1.4771e+07	1.48219e+07	0.275655	0.0516177	0.28392	0.332355	0.349706	0.400427	-0.153581	-0.00426634	0.251956	0.40345	0.343885	0.438155	-0.444804	-0.0563402	0.0734706	0.3755	0.126673	0.42191	None	None	None	TGME49_295010	698	N/A	DEAD/DEAH box helicase domain-containing protein
TGME49_266640	1164700183	923930343	9.278e+08	9.0793e+08	8.9407e+08	8.5997e+08	-0.327655	-0.0251673	0.178835	0.438765	0.27513	0.471791	-0.380356	-0.103145	0.164696	0.396563	0.261422	0.451049	-0.0533472	-0.0781775	0.404452	0.350043	0.473417	0.461691	None	None	None	TGME49_266640	714	N/A	Acetyl-coenzyme A synthetase 2, putative
TGME49_305050	6.1061e+08	4.7494e+08	9.1024e+08	6.7603e+08	7.1817e+08	7.072e+08	0.574965	0.508147	0.0237489	0.0872276	0.0719664	0.154561	0.232998	0.571342	0.208368	0.049739	0.322548	0.104659	-0.34136	0.0649066	0.0913505	0.483969	0.234232	0.498131	None	None	None	TGME49_305050	133	N/A	calmodulin, putative
TGME49_315780	4.7714e+08	365629798	3.0331e+08	3.0612e+08	4.0977e+08	309959865	-0.651331	-0.255274	0.0262266	0.219941	0.0754826	0.312874	-0.218091	-0.236157	0.31883	0.123606	0.398537	0.204659	0.432389	0.0179073	0.0838948	0.484506	0.242096	0.484506	None	None	None	TGME49_315780	206	N/A	myosin regulatory light chain, putative
TGME49_261010	2.4201e+08	1.5972e+08	1.4765e+08	2.1894e+08	2.202e+08	2.2329e+08	-0.707871	0.451777	0.0219438	0.13511	0.0522471	0.190296	-0.134471	0.475644	0.329127	0.110485	0.395736	0.178202	0.572398	0.0282122	0.0465324	0.466069	0.162061	0.484916	None	None	None	TGME49_261010	409	N/A	tat-binding family protein, putative
TGME49_208490	1.8676e+07	1.67038e+07	1.8301e+07	1.6894e+07	1.954e+07	2.3784e+07	-0.0273064	0.0151433	0.473297	0.447454	0.482859	0.474639	0.0562471	0.441839	0.493743	0.227109	0.497774	0.306904	0.0883152	0.462747	0.384118	0.120753	0.440863	0.193342	None	None	None	TGME49_208490	1064	N/A	hypothetical protein
TGME49_308970	7.5842e+07	7.8076e+07	9.387e+07	9.9436e+07	9.238e+07	1.1581e+08	0.302899	0.343705	0.256058	0.218643	0.300412	0.26606	0.274547	0.550998	0.222129	0.0583555	0.267083	0.0845732	-0.0227606	0.217233	0.467248	0.314658	0.481552	0.402285	None	None	None	TGME49_308970	342	N/A	hypothetical protein
TGME49_279330	8.496e+07	7.2905e+07	1.0495e+08	1.1763e+08	129329998	86172002	0.300618	0.680337	0.258771	0.0143406	0.300412	0.0227629	0.588918	0.23224	0.0200839	0.312232	0.0346275	0.33909	0.297959	-0.443108	0.174531	0.0311286	0.281502	0.120923	None	None	None	TGME49_279330	479	N/A	DEAD/DEAH box helicase family protein
TGME49_239760	2643899547	2103499416	1668100520	2436899739	1383400729	2218700278	-0.664038	0.212131	0.0116252	0.323617	0.033547	0.384533	-0.932932	0.0768147	0.00229188	0.42936	0.015432	0.451723	-0.269751	-0.135255	0.17125	0.247334	0.332621	0.416345	None	None	None	TGME49_239760	133	RPL22	ribosomal protein RPL22
TGME49_237840	1.11941e+07	1.77149e+07	1.0511e+07	1.1141e+07	1.1349e+07	6.03377e+06	-0.0809423	-0.611002	0.496673	0.0369004	0.496673	0.0658936	0.0156004	-1.19234	0.364797	0.000475526	0.395375	0.00480281	0.0986843	-0.760411	0.461283	0.00680541	0.475404	0.0245481	None	None	None	TGME49_237840	1083	N/A	hypothetical protein
TGME49_254440	6.4936e+08	6.6303e+08	5.9739e+08	8.3257e+08	7.4389e+08	8.2939e+08	-0.120088	0.327911	0.368834	0.231412	0.431898	0.33538	0.195213	0.321649	0.24611	0.187027	0.3501	0.297584	0.315787	-0.00551108	0.166656	0.460889	0.347668	0.499329	None	None	None	TGME49_254440	165	RPL12	ribosomal protein RPL12
TGME49_257040	1158699620	1.64175e+07	3.4752e+08	1205699281	1348400421	2248400282	-1.7335	6.08805	5.76793e-08	0	9.70934e-07	0	0.218209	6.85328	0.23809	0	0.333987	0	1.95201	0.898294	9.75886e-14	0.000476934	9.75886e-12	0.00602129	None	None	UP	TGME49_257040	217	N/A	TB2/DP1, HVA22 family protein
TGME49_267810	2.7215e+08	1.5328e+08	3.8589e+08	4.4696e+08	4.0567e+08	3.9518e+08	0.501725	1.53582	0.107207	2.02053e-06	0.218542	1.18855e-05	0.570624	1.34898	0.0386391	9.20849e-07	0.0961085	4.385e-06	0.071876	-0.177078	0.481349	0.184878	0.489454	0.368007	None	None	None	TGME49_267810	241	N/A	Rab 5
TGME49_321620	4.1334e+08	3.8513e+08	3.6163e+08	2.8315e+08	3.6932e+08	3.9954e+08	-0.192155	-0.441998	0.315959	0.107395	0.38448	0.183845	-0.161195	0.0525842	0.349329	0.41716	0.424849	0.468338	0.0302476	0.494813	0.457353	0.0376698	0.485179	0.144884	None	None	None	TGME49_321620	860	DRPB	dynamin-related protein DRPB
TGME49_248400	7.341e+07	6.819e+07	7.8014e+07	7.2233e+07	6.551e+07	6.8371e+07	0.0862461	0.0815586	0.494114	0.479624	0.498016	0.479624	-0.157327	0.00366046	0.23781	0.485236	0.270238	0.485236	-0.247424	-0.0778072	0.208192	0.373394	0.325952	0.431175	None	None	None	TGME49_248400	336	N/A	glyoxalase I, putative
TGME49_235880	1.4254e+08	2.35502e+07	6.89371e+06	1.2932e+08	8.18789e+07	4.1091e+07	-4.12955	2.39284	1.78801e-40	6.53921e-14	1.64172e-39	3.14505e-13	-0.777548	0.730573	0.00179575	0.0264076	0.00408124	0.0347469	3.33957	-1.62296	0	6.01299e-08	0	1.50325e-06	None	None	None	TGME49_235880	160	N/A	brain protein 44 family protein
TGME49_299210	6.1361e+08	475079939	338909914	4.3459e+08	562799798	5.0837e+08	-0.853902	-0.128141	0.0163568	0.356963	0.0629108	0.415073	-0.124055	0.097104	0.354916	0.36238	0.419322	0.39822	0.729482	0.225586	0.0106219	0.242336	0.0817072	0.41782	None	None	None	TGME49_299210	652	N/A	CTP synthase
TGME49_219320	8043892942	3039000697	12542984816	13936992549	8332291301	9695212655	0.64083	2.19676	0.0343883	1.28476e-07	0.0708819	2.16268e-06	0.0508004	1.67268	0.354513	1.03433e-05	0.416347	0.000130584	-0.590018	-0.523515	0.0267772	0.0105653	0.200123	0.0592829	UP	None	None	TGME49_219320	431	GAP50	acid phosphatase GAP50
TGME49_306970	1.8726e+08	1.5204e+08	1.8346e+08	2.1782e+08	1.8675e+08	2.0828e+08	-0.0293672	0.514914	0.417275	0.0943294	0.468868	0.14739	-0.00386974	0.446379	0.325741	0.129214	0.373862	0.195779	0.0254619	-0.0642118	0.462638	0.340391	0.481716	0.42932	None	None	None	TGME49_306970	273	N/A	thymidylate kinase
TGME49_238240	2.24566e+07	7.2349e+07	6.294e+07	5.7154e+07	6.3371e+07	7.4917e+07	1.43416	-0.333233	6.97677e-06	0.0609126	1.76163e-05	0.0909144	1.38059	0.0483166	1.04966e-05	0.45104	2.09931e-05	0.464848	0.00964332	0.382665	0.478899	0.0924225	0.483687	0.225421	None	None	None	TGME49_238240	453	N/A	bystin protein
TGME49_320015	1.25364e+07	1.78552e+07	5.04288e+06	1.10421e+07	2.2458e+07	2.0187e+07	-1.12211	-0.633083	0.00025621	0.0313107	0.00123225	0.060213	0.710483	0.152527	0.0755756	0.425309	0.171763	0.456981	1.90094	0.798602	1.32229e-08	0.00636987	6.67757e-07	0.0142091	DOWN	None	UP	TGME49_320015	389	N/A	hypothetical protein
TGME49_272350	8.9739e+07	8.1301e+07	6.4764e+07	7.0069e+07	7.9122e+07	6.4437e+07	-0.462467	-0.210791	0.0432638	0.189663	0.0662067	0.222743	-0.175297	-0.321775	0.218318	0.087607	0.265663	0.117977	0.283626	-0.118548	0.174636	0.31962	0.308285	0.396204	None	None	None	TGME49_272350	375	N/A	mRNA export protein
TGME49_260180	4.1726e+08	4.0108e+08	4.3061e+08	2.9879e+08	2.9056e+08	2.5654e+08	0.0452933	-0.423133	0.319076	0.116394	0.441223	0.19593	-0.517545	-0.638575	0.0500747	0.00659952	0.130364	0.0238054	-0.565412	-0.218899	0.0104757	0.167382	0.075575	0.33601	None	None	None	TGME49_260180	157	N/A	hypothetical protein
TGME49_299200	3.83639e+07	2.33299e+07	3.7274e+07	4.6538e+07	3.6508e+07	3.2002e+07	-0.04017	0.957016	0.34075	0.00869393	0.354802	0.0148828	-0.0661359	0.409987	0.244366	0.166253	0.27122	0.193318	-0.0289176	-0.522213	0.491691	0.0287588	0.495672	0.087148	None	None	None	TGME49_299200	187	N/A	Bet3 transport protein, putative
TGME49_280380	4.3611e+08	2.752e+08	4.1469e+08	4.3492e+08	3.7584e+08	4.4365e+08	-0.0724327	0.657727	0.448634	0.0646995	0.475966	0.125666	-0.212964	0.682913	0.284425	0.0314208	0.374092	0.0813717	-0.141439	0.028585	0.22913	0.490825	0.395856	0.495783	None	None	None	TGME49_280380	553	N/A	poly(ADP-ribose) glycohydrolase
TGME49_262040	4.6848e+08	4.2239e+08	5.1858e+08	3.9088e+08	4.0015e+08	416890074	0.146186	-0.111487	0.22283	0.373868	0.348172	0.425753	-0.22585	-0.0187728	0.311572	0.495149	0.398537	0.495149	-0.372937	0.092637	0.0771392	0.472423	0.242428	0.486885	None	None	None	TGME49_262040	269	N/A	SAC3/GANP family protein
TGME49_294350	298470131	2.6446e+08	2.4892e+08	2.6451e+08	3.191e+08	3.2236e+08	-0.260634	0.000271391	0.219963	0.483409	0.338404	0.486816	0.0954769	0.282661	0.388806	0.278525	0.462864	0.335572	0.356644	0.284059	0.10412	0.164701	0.250385	0.350428	None	None	None	TGME49_294350	2434	N/A	DEAD/DEAH box helicase domain-containing protein
TGME49_291680	4.1405e+08	3.6015e+08	2.8922e+08	2.6854e+08	3.6061e+08	328939981	-0.515651	-0.421656	0.0657926	0.0934964	0.158216	0.158468	-0.197801	-0.129623	0.302838	0.209724	0.387173	0.292863	0.316968	0.291385	0.127813	0.157875	0.271943	0.350428	None	None	None	TGME49_291680	791	N/A	Sec23/Sec24 trunk domain-containing protein
TGME49_232370	2.0254e+08	2.954e+08	181380059	1.5389e+08	1.6944e+08	2.4676e+08	-0.158097	-0.934855	0.347061	0.00273148	0.418146	0.00985284	-0.253251	-0.256654	0.112935	0.0632143	0.184517	0.105357	-0.0975044	0.676563	0.334514	0.013753	0.434434	0.0817089	None	None	None	TGME49_232370	1156	N/A	CW-type Zinc Finger protein
TGME49_310170	2.28326e+07	3.97822e+07	3.155e+07	2.8496e+07	2.4946e+07	3.0636e+07	0.444504	-0.463054	0.155539	0.0305887	0.196885	0.04681	0.113218	-0.3465	0.490099	0.0347297	0.490099	0.05011	-0.323512	0.0999826	0.106444	0.408114	0.176243	0.443602	None	None	None	TGME49_310170	979	N/A	hypothetical protein
TGME49_243580	1222800551	9.6681e+08	4.9256e+08	4.9666e+08	7.413e+08	6.3341e+08	-1.3095	-0.959105	2.28929e-05	0.00614369	0.000254366	0.0227544	-0.719726	-0.607704	0.0165206	0.051596	0.0569674	0.122848	0.588458	0.35005	0.0272542	0.143201	0.105872	0.333503	DOWN	None	None	TGME49_243580	276	N/A	Hit family protein involved in cell-cycle regulation, putative
TGME49_267400	1584700976	2089300592	1448600425	2072601082	1955299253	1961399124	-0.129438	-0.0115702	0.366732	0.471463	0.440952	0.484122	0.302653	-0.0909996	0.165355	0.360729	0.262102	0.399089	0.432388	-0.079507	0.0864842	0.326389	0.229866	0.424208	None	None	None	TGME49_267400	134	RPL32	ribosomal protein RPL32
TGME49_251690	1235800609	1008799429	639259848	5.368e+08	912070584	7.7471e+08	-0.94953	-0.908519	0.00175604	0.00873856	0.00836209	0.030133	-0.436966	-0.379595	0.121361	0.155909	0.209243	0.273525	0.51185	0.52818	0.0288186	0.0439205	0.147973	0.170614	DOWN	None	None	TGME49_251690	482	N/A	seryl-tRNA synthetase, cytoplasmic, putative
TGME49_258390	6.4345e+08	5.6258e+08	6.3731e+08	7.0085e+08	6.0497e+08	595779691	-0.0138054	0.31638	0.496879	0.212691	0.496879	0.313286	-0.0885309	0.0822874	0.399646	0.437665	0.448832	0.451063	-0.0749704	-0.233847	0.344003	0.150423	0.423711	0.333503	None	None	None	TGME49_258390	397	N/A	DnaJ protein, putative
TGME49_247690	1.36719e+07	2.06019e+07	3.2042e+07	3.1969e+07	2.2011e+07	2.3018e+07	1.15372	0.602546	0.0379353	0.0479693	0.113551	0.0734075	0.583563	0.140295	0.123016	0.484884	0.240113	0.489782	-0.515852	-0.451745	0.0291265	0.0927372	0.0688985	0.208143	None	None	None	TGME49_247690	1871	N/A	phospholipid-translocating P-type ATPase, flippase subfamily protein
TGME49_278990	1680400784	1432299105	2274798695	2338298995	2073299933	1789299495	0.436636	0.70661	0.0443959	0.0131962	0.101909	0.0416505	0.302627	0.320449	0.165374	0.182795	0.262102	0.263748	-0.133728	-0.385814	0.313339	0.0418044	0.430226	0.162394	None	None	None	TGME49_278990	479	N/A	phosphate carrier, putative
TGME49_265180	1.3409e+08	5.4181e+07	7.8326e+07	7.1905e+07	8.9503e+07	8.9382e+07	-0.765618	0.399786	0.0135736	0.122257	0.02888	0.160864	-0.567273	0.691547	0.0158526	0.0217293	0.0293567	0.0318066	0.189442	0.308777	0.255775	0.243648	0.352168	0.324865	None	None	None	TGME49_265180	452	N/A	hypothetical protein
TGME49_202380	5.7839e+08	3.7031e+08	4.5868e+08	4.5524e+08	5.336e+08	4.3523e+08	-0.333694	0.296933	0.264995	0.217396	0.389699	0.297803	-0.115647	0.231282	0.36535	0.227913	0.419322	0.292242	0.217687	-0.0646573	0.283385	0.383285	0.39605	0.467316	None	None	None	TGME49_202380	456	N/A	rab GDI alpha, putative
TGME49_247730	1.56898e+07	1.64129e+07	1.0456e+07	1.1468e+07	1.492e+07	1.52011e+07	-0.530301	-0.471462	0.0888398	0.0934053	0.138043	0.141523	-0.0604963	-0.0927238	0.326529	0.400358	0.392612	0.455478	0.463512	0.369371	0.107605	0.260643	0.190668	0.367113	None	None	None	TGME49_247730	1502	AP2XII5	AP2 domain transcription factor AP2XII-5
TGME49_247460	3.4102e+08	2.6837e+08	1.9868e+08	182739989	3.326e+08	3.0485e+08	-0.775413	-0.551113	0.0164973	0.0577159	0.0588316	0.112102	-0.0357437	0.181932	0.449283	0.423833	0.476284	0.450886	0.739486	0.73414	0.00351527	0.0115974	0.0197246	0.0780892	None	None	UP	TGME49_247460	317	PCNA1	proliferating cell nuclear antigen PCNA1
TGME49_205350	217449909	4.0725e+08	1.9718e+08	2.882e+08	2.141e+08	3.1466e+08	-0.140272	-0.496912	0.366672	0.0840753	0.429591	0.151636	-0.0220853	-0.368963	0.44267	0.055561	0.480378	0.121265	0.118011	0.126169	0.418292	0.354321	0.449441	0.403002	None	None	None	TGME49_205350	318	N/A	integral membrane protein, GNS1/SUR4 family protein, putative
TGME49_255320	5.7678e+07	9.6427e+07	5.7398e+07	1.0921e+08	7.8978e+07	7.6197e+07	-0.00686097	0.177304	0.468162	0.357164	0.482493	0.388222	0.433724	-0.327988	0.142005	0.128306	0.189339	0.172785	0.451523	-0.511822	0.0682603	0.0332477	0.179632	0.104938	None	None	None	TGME49_255320	228	N/A	mRNA turnover 4 (MRT4) family protein
TGME49_226600	4.7131e+07	6.6776e+07	44507028	4.0055e+07	5.5376e+07	4.9519e+07	-0.0803185	-0.718733	0.344025	0.0014386	0.368621	0.00227029	0.219449	-0.409518	0.26287	0.101664	0.285728	0.123711	0.307014	0.29714	0.167853	0.202367	0.287342	0.326892	None	None	None	TGME49_226600	283	N/A	syntaxin 5, putative
TGME49_231220	1.44319e+07	2.2192e+07	1.24349e+07	3.0566e+07	1.5768e+07	3.1559e+07	-0.195504	0.439438	0.343288	0.13248	0.372818	0.175618	0.106226	0.455246	0.477042	0.136499	0.498417	0.162499	0.312925	0.0442354	0.215826	0.488153	0.308355	0.49004	None	None	None	TGME49_231220	451	N/A	hypothetical protein
TGME49_279430	7.9575e+07	93988008	6.8873e+07	6.7398e+07	5.2312e+07	5.449e+07	-0.204707	-0.471876	0.183551	0.0336512	0.220698	0.0596276	-0.577639	-0.753934	0.0120973	0.00259526	0.0185125	0.00476583	-0.388198	-0.300138	0.106832	0.117089	0.244472	0.231461	None	None	None	TGME49_279430	152	N/A	cwf18 pre-mRNA splicing factor protein
TGME49_306210	1.82535e+07	1.09993e+07	2.6487e+07	1.4707e+07	2.6961e+07	1.9941e+07	0.506421	0.379435	0.276562	0.0703459	0.336807	0.116798	0.494301	0.710376	0.128627	0.0277509	0.1809	0.0730287	0.0243796	0.407581	0.470755	0.113803	0.482697	0.175081	None	None	None	TGME49_306210	720	CDC73	RNA polymerase II accessory factor CDC73
TGME49_320480	1.4727e+08	1.138e+08	1.7922e+08	1.4292e+08	1.212e+08	1.4502e+08	0.280972	0.32532	0.282171	0.271926	0.374931	0.29882	-0.274782	0.34161	0.197842	0.196858	0.266427	0.243407	-0.55928	0.0208518	0.0409123	0.440536	0.123385	0.488947	None	None	None	TGME49_320480	226	N/A	Rab11b
TGME49_268640	1.15494e+07	2.01376e+07	5.45467e+06	9.98698e+06	1.7813e+07	1.7901e+07	-0.925149	-0.923935	0.00241215	0.00227784	0.00738265	0.00650811	0.514894	-0.146303	0.183225	0.200626	0.291063	0.34906	1.49706	0.765173	5.51946e-07	0.0658402	1.39366e-05	0.141486	DOWN	None	None	TGME49_268640	568	N/A	BING4CT (NUC141) domain-containing protein
TGME49_301120	8.40881e+07	7.8e+07	1.2317e+08	1.3991e+08	1.1387e+08	1.452e+08	0.543556	0.832245	0.0456708	0.0106433	0.0748701	0.0238883	0.424125	0.871108	0.158191	0.0111774	0.199716	0.0245416	-0.11201	0.0530497	0.341429	0.484681	0.406463	0.499368	None	None	None	TGME49_301120	413	N/A	acetyl-CoA acetyltransferase
TGME49_202770	5.1872e+08	4.0735e+08	6.7889e+08	9.2783e+08	6.0526e+08	6.5049e+08	0.387354	1.18496	0.109936	0.000422409	0.207908	0.00250961	0.221391	0.671237	0.219583	0.0254785	0.322548	0.0643332	-0.165281	-0.511458	0.236389	0.0180175	0.356347	0.0948289	None	None	None	TGME49_202770	532	N/A	RNA recognition motif-containing protein
TGME49_316140	1.6487e+08	1.6519e+08	1.2086e+08	1.564e+08	1.914e+08	4.1255e+08	-0.443806	-0.0782407	0.053275	0.276764	0.102452	0.336785	0.211621	1.30465	0.418997	2.1516e-06	0.44546	9.77999e-06	0.657474	1.39178	0.0257296	3.36029e-06	0.14123	8.48472e-05	None	None	None	TGME49_316140	263	N/A	hypothetical protein
TGME49_248630	1.5926e+08	1.8962e+08	2.9785e+08	1.8231e+08	2.0919e+08	2.512e+08	0.89765	-0.0563154	0.0011944	0.273085	0.00402114	0.317541	0.386933	0.400107	0.230171	0.132292	0.283854	0.218464	-0.507066	0.459583	0.0236574	0.075287	0.0908052	0.208872	None	None	None	TGME49_248630	383	ARP1	actin-related protein ARP1
TGME49_273560	157279976	1.1936e+08	2.0521e+08	2.1677e+08	2.1448e+08	2.2904e+08	0.380947	0.853707	0.203445	0.0413859	0.306686	0.0870828	0.440158	0.922936	0.183966	8.73943e-05	0.244158	0.00020061	0.0633414	0.0789655	0.488424	0.462557	0.493309	0.484916	None	None	None	TGME49_273560	1641	N/A	kinesin heavy chain, putative
TGME49_314820	2.3693e+08	2.7791e+08	3.2431e+08	3.723e+08	3.1368e+08	3.892e+08	0.450749	0.420109	0.134177	0.178584	0.239602	0.282883	0.400332	0.481401	0.103364	0.11532	0.175751	0.200135	-0.0478814	0.0638246	0.425156	0.486428	0.456999	0.492107	None	None	None	TGME49_314820	73	N/A	atp synthase F1, epsilon subunit, putative
TGME49_235620	6.6663e+07	3.1765e+07	3.5248e+07	5.535e+07	7.728e+07	3.6599e+07	-0.89449	0.776306	0.00186577	0.00215616	0.00296154	0.00290363	0.204498	0.187551	0.352273	0.399598	0.374759	0.407753	1.10383	-0.579593	1.67317e-05	0.0100015	9.29537e-05	0.0336716	None	None	None	TGME49_235620	457	N/A	deoxyhypusine synthase
TGME49_310150	4.513e+08	4.2185e+08	7.4751e+08	6.0323e+08	6.6097e+08	5.907e+08	0.726331	0.514618	0.0115985	0.0842632	0.0403947	0.151975	0.547417	0.482727	0.0318069	0.0689853	0.10949	0.120645	-0.177175	-0.0302159	0.223735	0.381317	0.356347	0.487121	None	None	None	TGME49_310150	866	N/A	AMP-binding enzyme domain-containing protein
TGME49_249870	3.7897e+07	4.1032e+07	2.4018e+07	3.8514e+07	5.1081e+07	7.1095e+07	-0.630064	-0.0884188	0.010952	0.347462	0.0179541	0.358208	0.402654	0.750092	0.128828	0.0109333	0.148079	0.0151269	1.04813	0.862196	6.11576e-06	0.00226895	4.11795e-05	0.0152776	None	None	UP	TGME49_249870	381	N/A	hypothetical protein
TGME49_314790	1.2031e+08	1.0434e+08	8.17672e+06	8.1374e+07	9.0892e+07	7.8368e+07	-3.67814	-0.353553	3.91823e-29	0.0597933	2.61215e-28	0.0842159	-0.393014	-0.399419	0.0648771	0.0882038	0.101371	0.122035	3.27869	-0.0534173	0	0.334303	0	0.393297	None	None	None	TGME49_314790	93	N/A	small nuclear ribonucleoprotein G, putative
TGME49_217560	1.08566e+07	1.08101e+07	1.03229e+07	6.68043e+06	1.9183e+07	1.9004e+07	-0.0646195	-0.6001	0.481657	0.0728154	0.491306	0.108152	0.676744	0.669907	0.0996358	0.00429965	0.212572	0.0124076	0.816077	1.34442	0.0107251	0.00275934	0.0292767	0.0205966	None	None	UP	TGME49_217560	72	POLR2L	DNA-directed RNA polymerase II RPB10
TGME49_320140	2.5493e+08	2.4063e+08	2.1022e+08	1.7719e+08	2.2026e+08	2.6868e+08	-0.276614	-0.438692	0.223208	0.110953	0.296856	0.181586	-0.208207	0.157183	0.249078	0.360106	0.335425	0.418054	0.0668944	0.596939	0.435754	0.0272811	0.473646	0.109124	None	None	None	TGME49_320140	89	N/A	ubiquinol-cytochrome c reductase hinge protein, putative
TGME49_269840	4.3895e+08	4.2582e+08	3.7868e+08	4.1803e+08	3.9748e+08	8.1433e+08	-0.212386	-0.0265546	0.293436	0.463219	0.365889	0.466732	-0.142135	0.930458	0.374522	0.00305449	0.434102	0.016237	0.0696644	0.959786	0.484608	0.000557706	0.489454	0.0080469	None	None	None	TGME49_269840	314	N/A	proteasome regulatory subunit
TGME49_255880	1.10409e+07	3.18706e+07	2.8151e+07	9.55326e+06	2.7016e+07	2.9947e+07	1.25313	-1.60949	0.0145499	0.00568036	0.0427939	0.0318731	1.0931	-0.0817319	0.0117317	0.199861	0.0577167	0.226809	-0.0566487	1.52337	0.364516	3.59437e-07	0.418365	1.72872e-06	None	None	None	TGME49_255880	787	N/A	hypothetical protein
TGME49_221950	3.6472e+08	2.1007e+08	287610041	3.1864e+08	3.4829e+08	4.1437e+08	-0.341276	0.597971	0.162228	0.0384717	0.265948	0.0836342	-0.0659364	0.969817	0.479617	0.000514035	0.489306	0.00160636	0.275021	0.377611	0.162461	0.137869	0.324922	0.348119	None	None	None	TGME49_221950	558	N/A	splicesome-associated protein, putative
TGME49_238230	1.27911e+07	3.31348e+07	7.40204e+06	3.3846e+07	5.5201e+07	3.9417e+07	-0.693732	0.0294693	0.0202703	0.345326	0.0435596	0.355897	1.87828	0.230928	8.98842e-09	0.36051	4.99356e-08	0.400127	2.69526	0.212128	0	0.250966	0	0.333521	None	None	None	TGME49_238230	496	N/A	Ser/Thr phosphatase family protein
TGME49_209420	1.1382e+08	9.9574e+07	2.1148e+07	7.1067e+07	8.545e+07	8.4373e+07	-2.35715	-0.479006	5.4441e-13	0.0319817	2.09389e-12	0.0576812	-0.401135	-0.23127	0.0642748	0.200456	0.0940833	0.246903	1.94906	0.24343	2.40474e-13	0.226297	1.8498e-12	0.349582	None	None	None	TGME49_209420	250	N/A	hypothetical protein
TGME49_304970	1.50345e+07	4.8266e+07	2.9298e+07	2.9342e+07	2.7688e+07	2.4775e+07	0.904456	-0.69338	0.0934238	0.00796884	0.196579	0.0109162	0.765102	-0.882908	0.108228	6.31398e-05	0.206247	0.000127542	-0.0779142	-0.232631	0.337947	0.204879	0.401561	0.350605	None	None	None	TGME49_304970	1372	N/A	cell-cycle-associated protein kinase CDK, putative
TGME49_314810	2440001044	3149698367	1161099504	1634900782	1772601171	2304198425	-1.07053	-0.945448	9.35376e-05	0.0112792	0.000787275	0.0438155	-0.460335	-0.450436	0.0840165	0.12105	0.177154	0.222292	0.609809	0.494722	0.0257717	0.0404099	0.1401	0.156977	DOWN	None	None	TGME49_314810	258	RPL7	ribosomal protein RPL7
TGME49_319560	4676196125	2295699675	2521898423	2373999350	1631799872	1572099096	-0.890476	0.0483582	0.00224467	0.472026	0.00871967	0.484122	-1.51712	-0.54536	7.05547e-07	0.0401171	8.90753e-06	0.092087	-0.627633	-0.594217	0.0202086	0.00699522	0.170089	0.0493906	None	None	None	TGME49_319560	383	MIC3	microneme protein MIC3
TGME49_231910	7.406e+08	6.3235e+08	7.916e+08	562670346	6.1421e+08	7.7641e+08	0.0959109	-0.16806	0.32931	0.267681	0.411637	0.348573	-0.268743	0.294807	0.197123	0.210528	0.311084	0.299421	-0.365343	0.463595	0.0779656	0.0701677	0.201911	0.239464	None	None	None	TGME49_231910	314	N/A	ATP synthase F1 gamma subunit
TGME49_229180	4.1765e+08	4.1795e+08	483079961	4.2931e+08	4.2122e+08	4.516e+08	0.20935	0.038568	0.172146	0.466732	0.282206	0.466732	0.0121926	0.110935	0.411192	0.347278	0.446563	0.3902	-0.197107	0.0728074	0.203282	0.430656	0.342227	0.473032	None	None	None	TGME49_229180	1238	N/A	HEAT repeat-containing protein
TGME49_261690	2.27969e+07	1.52203e+07	5.3141e+06	5.4617e+06	5.1773e+06	9.3371e+06	-1.86118	-1.28556	3.31189e-05	0.000209145	0.000662377	0.00150883	-1.65091	-0.560478	5.5888e-07	0.0736411	5.64469e-05	0.159381	-0.0300353	0.65166	0.366052	0.0270442	0.434956	0.07603	DOWN	None	None	TGME49_261690	234	N/A	hypothetical protein
TGME49_272910	4.5309e+08	4.8603e+08	4.2868e+08	3.2259e+08	4.2424e+08	4.5724e+08	-0.0796573	-0.589356	0.456928	0.0535063	0.475966	0.123015	-0.0942604	-0.0875255	0.442346	0.424836	0.473829	0.442538	-0.0149738	0.50151	0.415271	0.0625457	0.46733	0.263213	None	None	None	TGME49_272910	542	N/A	T-complex protein 1 delta subunit
TGME49_280560	1.0264e+08	1.2648e+08	1.7033e+08	1.6098e+08	1.6578e+08	1.4485e+08	0.723411	0.344762	0.0167768	0.25413	0.0381292	0.288785	0.675707	0.19133	0.0238406	0.366246	0.051232	0.393813	-0.0387567	-0.151009	0.404132	0.228692	0.444627	0.344745	None	None	None	TGME49_280560	1298	N/A	selenide, water dikinase
TGME49_299070	2.0947e+08	2.1455e+08	3.3319e+08	3.5381e+08	2.8045e+08	3.5313e+08	0.666229	0.718169	0.0468624	0.0164723	0.115693	0.0433482	0.415741	0.710915	0.0948043	0.0116909	0.169421	0.0265703	-0.247527	-0.00276482	0.180348	0.392601	0.33191	0.464894	None	None	None	TGME49_299070	987	PYKII	pyruvate kinase PyKII
TGME49_294010	9.7557e+07	8.2855e+07	1.1076e+08	1.6779e+08	1.4526e+08	1.7473e+08	0.180813	1.00645	0.271467	0.00590055	0.327069	0.0134103	0.559862	1.04924	0.0509896	0.000558121	0.0887923	0.00150844	0.387141	0.0580224	0.109539	0.450631	0.234943	0.468521	None	None	None	TGME49_294010	828	N/A	yrdC domain-containing protein
TGME49_294180	3.0404e+07	3.09727e+07	9.21364e+06	2.7334e+07	3.1814e+07	4.6406e+07	-1.59005	-0.172441	0.000226157	0.168801	0.00150771	0.19628	0.0595511	0.539581	0.467697	0.0859894	0.477145	0.0988384	1.65278	0.735925	7.21717e-10	0.00501272	4.28785e-09	0.0148907	None	None	UP	TGME49_294180	325	N/A	tRNA -methyltransferase family protein
TGME49_238100	322519795	187100049	123509996	2.3651e+08	2.2109e+08	4.324e+08	-1.37528	0.335969	7.96796e-06	0.113266	4.2356e-05	0.181586	-0.538557	1.19535	0.0417669	1.54034e-05	0.100439	6.16135e-05	0.833228	0.866819	0.00620014	0.000696949	0.0620014	0.00696949	None	None	UP	TGME49_238100	240	N/A	transmembrane protein
TGME49_299250	1.68902e+07	1.7733e+07	2.0844e+07	2.789e+07	2.0776e+07	2.1011e+07	0.283392	0.616299	0.278423	0.130786	0.349196	0.176738	0.256797	0.211249	0.326027	0.475921	0.387524	0.48331	-0.0044326	-0.387327	0.481437	0.119566	0.488197	0.246452	None	None	None	TGME49_299250	1208	N/A	hypothetical protein
TGME49_217740	4.1633e+08	2.8738e+08	3.4551e+08	4.4866e+08	3.8674e+08	3.8969e+08	-0.268061	0.640279	0.235626	0.0704113	0.328678	0.132789	-0.105559	0.435378	0.424309	0.147409	0.455907	0.229051	0.162048	-0.202652	0.351946	0.161446	0.460004	0.368007	None	None	None	TGME49_217740	376	N/A	3-ketoacyl-(acyl-carrier-protein) reductase
TGME49_293050	2.46295e+07	1.75844e+07	2.1434e+07	4.19349e+06	2.0815e+07	2.4201e+07	-0.189542	-1.77664	0.24893	2.67259e-07	0.322907	5.39862e-06	-0.213878	0.401174	0.154212	0.260319	0.202911	0.342525	-0.0397797	2.20949	0.429913	5.18918e-13	0.476699	7.41312e-12	None	None	None	TGME49_293050	146	N/A	sybindin family protein
TGME49_317720	1112300540	1144900497	5.6709e+08	5.8525e+08	797689929	7.3381e+08	-0.970247	-0.966503	0.00141533	0.00582795	0.00744908	0.0224152	-0.478089	-0.639595	0.0953828	0.0430815	0.176635	0.110465	0.491277	0.325693	0.0567905	0.163934	0.171796	0.343814	DOWN	None	None	TGME49_317720	609	N/A	eukaryotic translation initiation factor 3 subunit 7, putative
TGME49_273920	4.55944e+07	1.25873e+07	1.05784e+07	7.35805e+06	3.2893e+07	3.3289e+07	-1.97876	-0.680051	6.91863e-09	0.0448536	5.82318e-08	0.0726401	-0.436511	1.21626	0.0342294	0.000988868	0.0501039	0.00332919	1.52333	1.995	2.59092e-07	1.57614e-11	1.12649e-06	1.44718e-10	DOWN	None	UP	TGME49_273920	537	N/A	aldose reductase, putative
TGME49_313010	6.5313e+08	5.9085e+08	6.6833e+08	6.445e+08	6.152e+08	5.4354e+08	0.0331233	0.12512	0.445668	0.406059	0.480517	0.436974	-0.0859011	-0.119759	0.403019	0.323157	0.448832	0.395395	-0.119258	-0.245244	0.288857	0.141048	0.383876	0.333503	None	None	None	TGME49_313010	475	DDX6	DEAD (Asp-Glu-Ala-Asp) box polypeptide DDX6
TGME49_208830	323510122	1.5613e+08	2.161e+08	295340123	2.5458e+08	2.0033e+08	-0.579188	0.913893	0.0532848	0.00125219	0.126869	0.00526964	-0.342042	0.353509	0.139118	0.202612	0.228313	0.2738	0.23509	-0.556945	0.215115	0.0173453	0.364601	0.103052	None	None	None	TGME49_208830	505	N/A	hypothetical protein
TGME49_305940	1.7787e+07	9.46747e+06	1.9074e+07	1.9524e+07	2.2828e+07	1.8378e+07	0.0940185	0.949913	0.425203	0.000285812	0.452058	0.00109928	0.312513	0.775316	0.34081	0.001349	0.419779	0.00524034	0.243697	-0.0815602	0.193148	0.220294	0.295575	0.300671	None	None	None	TGME49_305940	612	N/A	peptidyl-prolyl cis-trans isomerase, cyclophilin-type domain-containing protein
TGME49_311100	9.77929e+06	2.37825e+07	5.56772e+06	8.4203e+06	1.0158e+07	1.212e+07	-0.687921	-1.36528	0.0212367	0.00069255	0.0446855	0.00499625	0.041955	-0.822556	0.334274	0.0103686	0.376559	0.0436347	0.736301	0.464265	0.0114702	0.0896246	0.0340732	0.170794	DOWN	None	None	TGME49_311100	920	N/A	zinc finger (CCCH type) motif-containing protein
TGME49_313860	3.22169e+07	2.54243e+07	2.7746e+07	2.9491e+07	2.7732e+07	2.0471e+07	-0.20638	0.204175	0.301934	0.37401	0.326962	0.39349	-0.196199	-0.275657	0.176003	0.106905	0.212052	0.161155	-0.000695375	-0.499604	0.437281	0.0758939	0.464898	0.186958	None	None	None	TGME49_313860	2610	N/A	regulator of chromosome condensation (RCC1) repeat-containing protein
TGME49_318290	1.67022e+07	1.64282e+07	3.2668e+07	2.3854e+07	9.4991e+06	1.7142e+07	0.915038	0.504127	0.0902386	0.272056	0.195515	0.357198	-0.65422	0.0519106	0.0400123	0.445156	0.0906059	0.463704	-1.65093	-0.447258	5.16475e-10	0.0189358	3.26025e-09	0.0406919	None	None	None	TGME49_318290	695	N/A	hypothetical protein
TGME49_320180	3.8444e+07	5.3786e+07	1.2311e+08	6.36e+07	6.6047e+07	1.699e+07	1.64566	0.236432	4.15799e-07	0.287861	1.44813e-06	0.326256	0.735651	-1.50369	0.0127	3.43114e-10	0.0167106	1.2835e-09	-0.885164	-1.82571	0.00176384	5.34738e-10	0.0161952	2.67369e-09	None	None	DOWN	TGME49_320180	398	BSR4	SAG-related sequence SRS16C
TGME49_320040	1.07911e+07	1.77158e+07	1.8664e+07	7.73488e+06	2.3566e+07	1.9701e+07	0.722253	-1.07148	0.0505335	0.00340831	0.10313	0.011708	0.943088	0.131687	0.0261737	0.407596	0.0872457	0.449218	0.316409	1.21455	0.128425	0.00637106	0.209208	0.029249	None	None	None	TGME49_320040	196	N/A	CHORD protein
TGME49_232250	1656700496	1628900802	8.4666e+08	1047799809	1126199470	1168000061	-0.967355	-0.635885	0.00038463	0.0299376	0.00194238	0.0775306	-0.5556	-0.478793	0.04725	0.0611402	0.132562	0.121112	0.411048	0.15649	0.0646674	0.329851	0.205178	0.4422	DOWN	None	None	TGME49_232250	502	N/A	catalase
TGME49_315930	7.4347e+08	5.7738e+08	8.2239e+08	6.4767e+08	6.4518e+08	6.218e+08	0.145301	0.165378	0.274055	0.361127	0.375418	0.412526	-0.203674	0.106387	0.262343	0.408914	0.358063	0.442952	-0.349483	-0.0586848	0.0863902	0.342943	0.218135	0.468071	None	None	None	TGME49_315930	157	N/A	integral membrane protein, DUF56 family protein, putative
TGME49_244650	3.8686e+08	1.9955e+08	2.3369e+08	1.7711e+08	2.605e+08	1.9319e+08	-0.723991	-0.1709	0.0229498	0.161513	0.0655709	0.221251	-0.565055	-0.0460141	0.0374609	0.326816	0.0960537	0.370387	0.155851	0.124483	0.306867	0.409141	0.449181	0.47498	None	None	None	TGME49_244650	414	N/A	eukaryotic initiation factor-5, putative
TGME49_215420	1.3308e+08	9.9913e+07	1.5005e+08	1.5402e+08	5.8508e+07	1.0553e+08	0.171539	0.617721	0.360388	0.0767345	0.414239	0.106576	-1.1449	0.0766288	7.45388e-05	0.466825	0.000203471	0.476713	-1.3391	-0.539818	2.09885e-07	0.0343046	2.11984e-06	0.127054	None	None	None	TGME49_215420	230	N/A	SNARE protein
TGME49_229780	2.53237e+07	1.56976e+07	2.4575e+07	1.02346e+07	2.9135e+07	2.9739e+07	-0.0411121	-0.558333	0.441904	0.109776	0.455571	0.167991	0.181804	0.806343	0.386777	0.0285853	0.397141	0.0544739	0.233958	1.4261	0.263418	2.02222e-06	0.346706	9.28383e-06	None	None	None	TGME49_229780	923	N/A	GHMP kinase, N-terminal domain-containing protein
TGME49_248340	2880301201	3177100270	2494300537	1931801316	2192399185	2110898684	-0.207482	-0.717376	0.222893	0.0408164	0.277929	0.114513	-0.39323	-0.589153	0.135993	0.0637115	0.232802	0.149233	-0.186019	0.127827	0.257235	0.338467	0.407705	0.424208	None	None	None	TGME49_248340	229	N/A	GTP-binding nuclear protein ran/tc4
TGME49_249200	9.5001e+07	9.9655e+07	3.0279e+08	1.7746e+08	1.26342e+07	2.3374e+08	1.65861	0.824152	3.41318e-07	0.0223979	3.79242e-06	0.0403752	-2.64384	1.20506	8.29219e-17	2.68141e-07	1.00929e-15	8.7362e-07	-4.44527	0.394833	1.76205e-45	0.11572	1.76205e-43	0.278279	UP	None	None	TGME49_249200	235	N/A	Ctr copper transporter family protein
TGME49_210370	6.1006e+08	4.8899e+08	5.5171e+08	5.4861e+08	7.7196e+08	9.5601e+08	-0.14471	0.165552	0.340638	0.360937	0.424747	0.412526	0.338066	0.962838	0.12291	0.00431366	0.251176	0.0227035	0.483628	0.799762	0.0599133	0.00102672	0.172893	0.0146674	None	None	None	TGME49_210370	479	N/A	hypothetical protein
TGME49_225930	1480500708	9.5131e+08	7.4978e+08	8.9937e+08	9.9596e+08	1280600452	-0.980289	-0.0808853	0.00127293	0.384272	0.00736186	0.434392	-0.570482	0.427645	0.0428999	0.10872	0.128494	0.184166	0.408991	0.509202	0.065657	0.0265094	0.205178	0.125745	None	None	None	TGME49_225930	253	TPI-I	triose-phosphate isomerase TPI-I
TGME49_320080	2.0585e+08	1.2364e+08	165009912	1.8109e+08	230539910	2.3154e+08	-0.316757	0.545697	0.174617	0.167111	0.284457	0.248208	0.161162	0.888812	0.303874	0.000158788	0.387025	0.000334117	0.479192	0.352269	0.0842156	0.148144	0.222428	0.299251	None	None	None	TGME49_320080	1673	N/A	hypothetical protein
TGME49_282180	3.5369e+08	318480060	3.648e+08	3.3066e+08	3.7323e+08	4.8606e+08	0.0444545	0.0539255	0.392241	0.498898	0.41375	0.498898	0.0769325	0.605198	0.32533	0.0326878	0.410729	0.0767222	0.0328429	0.553943	0.46116	0.0425745	0.485179	0.204763	None	None	None	TGME49_282180	310	N/A	hypothetical protein
TGME49_266760	108920044	1.3495e+08	1.308e+08	1.1176e+08	129050059	1.4897e+08	0.261189	-0.269113	0.277911	0.166737	0.330223	0.215903	0.238509	0.139587	0.24867	0.434142	0.302598	0.446769	-0.0192358	0.410387	0.458504	0.115903	0.463135	0.246042	None	None	None	TGME49_266760	594	N/A	isocitrate dehydrogenase
TGME49_208740	1.78591e+07	1.79773e+07	2.3389e+07	2.0033e+07	1.879e+07	7.33615e+06	0.365406	0.145998	0.342495	0.409415	0.393672	0.46642	0.0628267	-1.01725	0.488048	0.000424329	0.497774	0.00267857	-0.297048	-1.30208	0.130694	0.00127933	0.209525	0.0129212	None	None	None	TGME49_208740	608	N/A	microneme protein, putative
TGME49_228000	2.4256e+08	9.7488e+07	9.2051e+07	1.003e+08	1.0289e+08	1.2367e+08	-1.38507	0.0404824	0.000136687	0.448494	0.000657398	0.457647	-1.21308	0.333888	1.78458e-05	0.279233	0.000107539	0.331794	0.158438	0.298613	0.303784	0.220072	0.374668	0.343746	None	None	None	TGME49_228000	242	N/A	splicing factor 3A subunit 2, putative
TGME49_311160	8.7246e+07	9.0485e+07	1.3519e+08	1.0222e+08	7.6523e+07	8.3177e+07	0.62415	0.173533	0.0269081	0.362273	0.0484756	0.389541	-0.182372	-0.11736	0.211231	0.310933	0.260175	0.33768	-0.810323	-0.293198	0.00105804	0.135279	0.0056243	0.262754	None	None	None	TGME49_311160	315	N/A	PWI domain-containing protein
TGME49_288380	3102300188	2581400321	2471999902	2498399580	2876001409	2689700860	-0.327502	-0.0471251	0.129699	0.438133	0.18985	0.47076	-0.109162	0.0592232	0.43762	0.447083	0.470209	0.465519	0.218277	0.106387	0.26514	0.371818	0.407705	0.441807	None	None	None	TGME49_288380	708	HSP90	heat shock protein HSP90
TGME49_318230	2284899019	1894399822	1390500608	1389100496	2069299118	1769699940	-0.715988	-0.447223	0.00701052	0.0959057	0.0236021	0.182764	-0.142788	-0.0980724	0.344581	0.352644	0.400639	0.395744	0.573087	0.349058	0.0339241	0.118273	0.163224	0.295315	None	None	None	TGME49_318230	417	PGKI	phosphoglycerate kinase PGKI
TGME49_224060	6.8016e+08	478380030	8.0516e+08	6.3532e+08	8.453e+08	7.4154e+08	0.242965	0.408341	0.21697	0.143189	0.322265	0.241035	0.312328	0.629116	0.141143	0.0341163	0.274143	0.0749076	0.0700759	0.222611	0.41078	0.271739	0.473417	0.404581	None	None	None	TGME49_224060	622	N/A	thioredoxin, putative
TGME49_278490	4.9314e+07	4.0003e+07	4.0916e+07	3.4168e+07	3.0085e+07	4.0868e+07	-0.261602	-0.219582	0.16612	0.203342	0.191645	0.225936	-0.66014	0.0286947	0.00613913	0.366756	0.0106906	0.378099	-0.427412	0.249465	0.0559642	0.278715	0.120264	0.377967	None	None	None	TGME49_278490	289	N/A	Zn-finger, RING domain containing protein
TGME49_273460	1169800419	1165100604	1023300023	1037800477	1210700510	1256300017	-0.192799	-0.166724	0.313379	0.327021	0.402684	0.371114	0.0494527	0.108453	0.423707	0.399401	0.450467	0.433758	0.242324	0.275332	0.190024	0.184308	0.351897	0.37571	None	None	None	TGME49_273460	639	N/A	eukaryotic translation initiation factor 3 subunit 6 interacting protein
TGME49_215730	5.21669e+07	1.18204e+07	1.2704e+08	148040096	6.3357e+07	1.2195e+08	1.26285	3.50614	1.37422e-05	0	4.4773e-05	0	0.266203	3.07098	0.32036	0	0.355564	0	-0.98881	-0.276961	0.000560341	0.119367	0.0070743	0.246042	UP	None	None	TGME49_215730	517	N/A	Gas41, putative
TGME49_311410	4.1189e+07	1.3167e+07	5.3785e+07	4.8416e+07	5.661e+07	4.7604e+07	0.374371	1.77914	0.153058	4.54334e-10	0.181868	2.06516e-09	0.431403	1.64287	0.130097	9.90558e-08	0.151032	4.1686e-07	0.0721197	-0.023745	0.349576	0.476714	0.401812	0.493603	None	None	None	TGME49_311410	866	N/A	M phase phosphoprotein MPP10, putative
TGME49_211440	9.52167e+06	3.00082e+07	2.1491e+07	2.3591e+07	1.9397e+07	1.9007e+07	1.07275	-0.33061	0.00812155	0.0691087	0.0270718	0.101159	0.836094	-0.583662	0.0486346	0.0162395	0.132759	0.0334733	-0.138879	-0.293313	0.294187	0.177445	0.380934	0.286201	None	None	None	TGME49_211440	1665	N/A	hypothetical protein
TGME49_207830	1.3326e+08	1.2285e+08	1.9482e+08	1.6988e+08	1.3752e+08	1.5111e+08	0.543402	0.463349	0.107404	0.223626	0.190313	0.300928	0.0443968	0.292141	0.453543	0.24678	0.464654	0.290329	-0.498444	-0.16753	0.0456278	0.256342	0.179448	0.366203	None	None	None	TGME49_207830	366	N/A	MORN repeat-containing protein
TGME49_218358	5.0233e+07	2.50639e+07	5.0521e+07	4.0589e+07	2.9403e+07	3.013e+07	0.00803591	0.667488	0.427242	0.0652956	0.427242	0.0915952	-0.715237	0.238992	0.00376901	0.312471	0.00704944	0.339642	-0.754667	-0.414135	0.00179505	0.0543123	0.00604334	0.11195	None	None	None	TGME49_218358	442	N/A	zinc knuckle domain-containing protein
TGME49_241830	1.56204e+07	1.66912e+07	1.9664e+07	2.2798e+07	2.4684e+07	2.5969e+07	0.30873	0.421103	0.26079	0.24704	0.342075	0.331125	0.570779	0.555673	0.189034	0.147958	0.312992	0.242554	0.30937	0.17817	0.138777	0.455151	0.216839	0.47392	None	None	None	TGME49_241830	575	N/A	peptidyl-prolyl cis-trans isomerase
TGME49_316520	1.27385e+07	4.96895e+07	1.13367e+07	2.5698e+07	7.0983e+07	4.2336e+07	-0.151483	-0.916705	0.389996	0.000801521	0.406478	0.00117871	2.22893	-0.216615	1.67255e-12	0.155301	1.39379e-11	0.180292	2.51363	0.692145	0	0.0078492	0	0.0208623	None	None	UP	TGME49_316520	972	N/A	1,4-alpha-glucan-branching enzyme
TGME49_229950	1.3544e+08	1.2536e+08	1.54e+08	1.5816e+08	1.9237e+08	1.9436e+08	0.18359	0.332172	0.346042	0.265584	0.411955	0.295093	0.496781	0.620418	0.141688	0.0081548	0.216825	0.0130736	0.318495	0.295113	0.189098	0.172933	0.337674	0.320247	None	None	None	TGME49_229950	409	N/A	26S proteasome regulatory subunit 6b, putative
TGME49_214590	1.67967e+07	3.3093e+07	4.8864e+07	4.0825e+07	3.6543e+07	3.7789e+07	1.46962	0.292365	1.2659e-06	0.18994	4.86886e-06	0.213416	0.996169	0.176209	0.00217482	0.439901	0.00477515	0.458041	-0.406385	-0.107846	0.0994615	0.286227	0.191272	0.377967	None	None	None	TGME49_214590	438	N/A	micro-fibrillar-associated protein 1
TGME49_253820	2.4104e+08	1.5076e+08	2.148e+08	2.3119e+08	2.0702e+08	1.8546e+08	-0.165315	0.612444	0.344071	0.0502906	0.399439	0.0882292	-0.216539	0.293484	0.199921	0.17313	0.304465	0.233148	-0.052892	-0.315944	0.387884	0.0968067	0.469785	0.230492	None	None	None	TGME49_253820	226	N/A	hypothetical protein
TGME49_209160	3.9398e+08	3.2537e+08	4.4275e+08	5.1833e+08	3.9268e+08	4.6607e+08	0.167836	0.669608	0.252741	0.0369561	0.335908	0.0923902	-0.00473162	0.514408	0.434558	0.0955927	0.462004	0.175543	-0.172589	-0.152912	0.195763	0.27438	0.395441	0.442261	None	None	None	TGME49_209160	463	N/A	myristoyl CoA:protein N-myristoyltransferase
TGME49_251540	215310121	1.9481e+08	2.3766e+08	2.5855e+08	2.1817e+08	2.5756e+08	0.141652	0.405969	0.277061	0.0765033	0.335863	0.140488	0.0187726	0.397403	0.499044	0.134106	0.499477	0.218464	-0.122731	-0.00550684	0.292806	0.405058	0.414501	0.459673	None	None	None	TGME49_251540	318	GRA9	dense granule protein GRA9
TGME49_249590	4.9772e+08	3.396e+08	5.9918e+08	5.4171e+08	5.179e+08	5.1773e+08	0.267007	0.671589	0.19587	0.0365262	0.309108	0.0923902	0.0569976	0.60393	0.400087	0.0329605	0.444541	0.0767222	-0.209816	-0.0651579	0.19106	0.38263	0.356347	0.467316	None	None	None	TGME49_249590	258	N/A	proteasome subunit alpha type 5-2, putative
TGME49_226030	8.199e+08	855160168	8.6099e+08	8.8458e+08	1112500551	8.007e+08	0.0704379	0.0487233	0.359449	0.487316	0.438353	0.492238	0.438877	-0.0945833	0.0346988	0.405532	0.102055	0.451049	0.369236	-0.143504	0.0871687	0.260039	0.234232	0.423796	None	None	None	TGME49_226030	343	N/A	AGC kinase
TGME49_252320	1.52167e+07	2.2551e+07	10239998	1.152e+07	1.0306e+07	9.53188e+06	-0.516316	-0.894322	0.0953547	0.0196184	0.143744	0.0535531	-0.451581	-1.02456	0.132129	0.00282703	0.194865	0.0141352	0.00821024	-0.242584	0.416158	0.195941	0.456869	0.271096	None	None	None	TGME49_252320	268	N/A	Sas10/Utp3/C1D family protein
TGME49_318710	102780014	9.7814e+07	1.3819e+08	1.6061e+08	1.432e+08	1.4615e+08	0.422378	0.707888	0.135681	0.0464431	0.195768	0.0714509	0.466669	0.564814	0.0872473	0.0941687	0.137687	0.140472	0.0508986	-0.134944	0.422391	0.245828	0.453846	0.354694	None	None	None	TGME49_318710	811	N/A	ATP-binding cassette sub-family F member 1
TGME49_261460	6.3286e+07	6.7338e+07	9.66879e+07	9.5951e+07	8.1259e+07	7.1025e+07	0.601188	0.502548	0.0508031	0.099499	0.0754575	0.141541	0.345872	0.0736523	0.210099	0.416525	0.241493	0.424865	-0.247109	-0.427088	0.181452	0.0563341	0.28802	0.160955	None	None	None	TGME49_261460	539	SSRP1	transcriptional elongation factor FACT80
TGME49_315510	7.31797e+06	1.09855e+07	6.942e+07	6.4912e+07	6.0302e+07	1.63282e+07	3.03293	2.42768	8.88178e-16	6.66134e-16	2.22045e-14	5.12411e-15	2.61068	0.465207	5.55112e-16	0.0284559	5.55112e-14	0.0513929	-0.199062	-1.90767	0.265262	9.91038e-11	0.381279	5.82964e-10	UP	None	None	TGME49_315510	460	N/A	hypothetical protein
TGME49_211250	9.5236e+07	5.6596e+07	6.451e+07	3.4469e+07	5.1515e+07	7.446e+07	-0.55258	-0.694359	0.0228629	0.000981994	0.0372444	0.00136319	-0.848952	0.377929	0.00254109	0.0988577	0.00508219	0.126741	-0.317222	1.08218	0.150746	0.000158844	0.265276	0.00133694	None	None	None	TGME49_211250	275	N/A	hypothetical protein
TGME49_311430	504940155	5.2914e+08	4.3172e+08	3.6533e+08	3.4241e+08	358929811	-0.225376	-0.532833	0.376716	0.0722595	0.462273	0.143524	-0.556276	-0.556026	0.0374765	0.0589135	0.111327	0.115517	-0.33322	-0.0254063	0.0734457	0.361802	0.231813	0.452113	None	None	None	TGME49_311430	304	N/A	fibrillarin
TGME49_289140	2.98464e+07	1.46156e+07	6.52818e+06	3.5132e+07	2.3509e+07	3.6385e+07	-1.98879	1.19346	1.34025e-05	0.00798241	0.000193379	0.0194693	-0.308678	1.15831	0.104473	0.00106797	0.133566	0.00287909	1.66089	0.0487504	6.44817e-07	0.469019	9.5309e-06	0.48981	None	None	None	TGME49_289140	203	N/A	ribosomal protein l22/l43, putative
TGME49_220860	2.6391e+08	1.6836e+08	1.5017e+08	2.0375e+08	200650114	1.6455e+08	-0.807999	0.27329	0.0104288	0.307398	0.0289689	0.349316	-0.390169	-0.0324286	0.104289	0.303762	0.175751	0.368655	0.414906	-0.306053	0.118102	0.0950885	0.275584	0.243229	None	None	None	TGME49_220860	602	N/A	DEAD/DEAH box helicase
TGME49_314100	1.3725e+08	9.9293e+07	1.7817e+08	1.6467e+08	1.9737e+08	1.543e+08	0.373276	0.722247	0.208979	0.042657	0.310395	0.0666516	0.514497	0.620539	0.129932	0.0358116	0.208303	0.0639493	0.146611	-0.0930655	0.382474	0.345473	0.436825	0.411277	None	None	None	TGME49_314100	580	N/A	tetratricopeptide repeat-containing protein
TGME49_249702	1.8513e+07	2.77758e+07	4.2508e+07	3.9797e+07	1.63721e+07	8.44468e+06	1.14373	0.498841	0.000147619	0.156974	0.000343299	0.188743	-0.15082	-1.42278	0.332259	0.000147052	0.387524	0.00167924	-1.30847	-2.07346	2.50121e-06	2.54398e-07	1.20296e-05	2.33583e-06	None	None	DOWN	TGME49_249702	287	N/A	MC family transporter, putative
TGME49_280480	5.5334e+07	7.055e+07	7.4689e+07	5.6881e+07	6.1333e+07	6.097e+07	0.423956	-0.304319	0.0882909	0.074902	0.114663	0.107003	0.141096	-0.201168	0.474754	0.222966	0.484345	0.256282	-0.278763	0.0979477	0.179858	0.42473	0.308285	0.463361	None	None	None	TGME49_280480	305	N/A	EF hand domain-containing protein
TGME49_310070	2.4437e+08	1.6691e+08	1.3319e+08	1.5314e+08	2.1334e+08	1.758e+08	-0.869099	-0.123198	0.00637272	0.240482	0.0193113	0.307452	-0.193325	0.0735534	0.224043	0.483923	0.329475	0.483923	0.674317	0.197488	0.0227167	0.272396	0.14123	0.369052	None	None	None	TGME49_310070	224	N/A	methyltransferase, putative
TGME49_243570	1.70581e+07	1138599954	6.579e+08	1111599312	1401800617	392090074	5.16427	-0.0345833	0	0.482298	0	0.487121	6.12615	-1.53067	0	1.80793e-05	0	0.000225991	1.0898	-1.50023	2.18466e-05	9.75184e-10	0.00072822	3.25061e-08	None	None	None	TGME49_243570	112	RPS26	ribosomal protein RPS26
TGME49_233140	3.658e+08	3.2587e+08	3.3172e+08	3.9806e+08	4.0289e+08	3.5616e+08	-0.140553	0.287628	0.376413	0.278048	0.404443	0.369512	0.138231	0.127087	0.251725	0.485863	0.353114	0.485863	0.279406	-0.159898	0.207861	0.201748	0.395856	0.370926	None	None	None	TGME49_233140	170	N/A	deoxyuridine 5'-triphosphate nucleotidohydrolase, putative
TGME49_229140	4.7861e+08	4.6075e+08	2.1492e+08	236830034	3.9168e+08	3.813e+08	-1.15017	-0.956225	0.000211014	0.00570873	0.00133203	0.0240242	-0.287146	-0.271079	0.256961	0.2333	0.372408	0.292242	0.86188	0.684029	0.000915147	0.00622029	0.00538322	0.0444306	DOWN	None	UP	TGME49_229140	324	N/A	MaoC family domain-containing protein
TGME49_207060	342069963	2.4852e+08	3.5261e+08	3.1517e+08	4.8751e+08	5.7014e+08	0.0436148	0.341148	0.393267	0.160882	0.41375	0.229831	0.507326	1.18804	0.0243604	0.000190769	0.0768876	0.000953847	0.465864	0.852482	0.06641	0.00219037	0.231813	0.0196923	None	None	None	TGME49_207060	391	N/A	ribonucleoside-diphosphate reductase small subunit
TGME49_219590	3.6769e+08	2.7914e+08	3.2653e+08	4.5032e+08	4.1025e+08	4.5191e+08	-0.170621	0.687368	0.340704	0.0558289	0.389543	0.110563	0.15678	0.689064	0.231321	0.0300197	0.333763	0.0797892	0.328098	0.00507009	0.160149	0.477007	0.359445	0.495783	None	None	None	TGME49_219590	492	N/A	RuvB family 1 protein
TGME49_312150	3.3878e+08	3.3591e+08	4.2707e+08	301549977	3.8622e+08	4.2021e+08	0.332961	-0.155032	0.116817	0.301153	0.226894	0.381361	0.187489	0.320425	0.199663	0.251364	0.320095	0.329711	-0.144578	0.47693	0.22563	0.0741304	0.395856	0.285094	None	None	None	TGME49_312150	567	N/A	hypothetical protein
TGME49_297970	2.2984e+08	1.5704e+08	1.9644e+08	208750051	2.2615e+08	1.9097e+08	-0.225136	0.40765	0.277248	0.169944	0.355446	0.229653	-0.023041	0.277314	0.441317	0.192244	0.480378	0.252165	0.201921	-0.127584	0.25298	0.250868	0.384559	0.415371	None	None	None	TGME49_297970	508	N/A	aspartyl aminopeptidase
TGME49_227910	5.9812e+08	708020405	7.797e+08	4.0951e+08	5.03e+08	5.451e+08	0.381741	-0.787928	0.113217	0.00748881	0.207908	0.0204424	-0.24849	-0.375418	0.216293	0.107846	0.322548	0.187588	-0.631014	0.411464	0.00939491	0.0906998	0.0527159	0.245135	None	None	None	TGME49_227910	122	N/A	hypothetical protein
TGME49_219310	1084500307	1005800388	7.9388e+08	802860467	904379888	9.6859e+08	-0.449392	-0.324643	0.0949011	0.182059	0.189802	0.288982	-0.261223	-0.0542183	0.284527	0.448415	0.37078	0.472016	0.187713	0.27033	0.251108	0.160771	0.418605	0.33494	None	None	None	TGME49_219310	818	N/A	DnaK family protein
TGME49_261570	3917998740	1792600161	2418198669	3013698167	3603100053	4569199959	-0.695882	0.749049	0.01225	0.0420144	0.0317244	0.114688	-0.12078	1.3484	0.422497	0.000303561	0.463828	0.00180351	0.575046	0.600191	0.0394896	0.00840346	0.200123	0.0499264	None	None	None	TGME49_261570	276	RPL7A	ribosomal protein RPL7A
TGME49_320740	9.3082e+07	1.0373e+08	4.7011e+07	6.3123e+07	8.3847e+07	9.7016e+07	-0.965785	-0.704931	0.00198058	0.00502005	0.00412622	0.0112672	-0.145701	-0.093685	0.229859	0.249404	0.275214	0.293416	0.817273	0.609652	0.00353782	0.0518448	0.0208107	0.152485	DOWN	None	None	TGME49_320740	333	N/A	hypothetical protein
TGME49_246100	1.4125e+08	1.4302e+08	1.7409e+08	4.2892e+07	1.3793e+08	164250087	0.29905	-1.70683	0.266922	5.31984e-11	0.374433	1.77328e-10	-0.0335783	0.195771	0.451384	0.306604	0.464654	0.368655	-0.33304	1.9048	0.12131	4.55446e-11	0.275584	7.66667e-10	None	None	None	TGME49_246100	318	N/A	phosducin, putative
TGME49_263280	8.8183e+07	5.1561e+07	5.7312e+07	5.4783e+07	5.0257e+07	4.8129e+07	-0.610201	0.0853197	0.014649	0.482935	0.0246592	0.482935	-0.775175	-0.0936317	0.00495429	0.304951	0.00934771	0.331469	-0.184941	-0.182118	0.290855	0.272057	0.377734	0.372681	None	None	None	TGME49_263280	235	N/A	hypothetical protein
TGME49_278890	2.40621e+07	1.60008e+07	5.7572e+07	4.6532e+07	3.808e+07	1.21171e+07	1.21408	1.46578	0.00134739	3.06171e-07	0.00236384	9.00501e-07	0.601164	-0.328804	0.0403771	0.183318	0.0536591	0.260124	-0.579808	-1.83192	0.0215062	5.52949e-12	0.0700686	2.12673e-11	UP	None	None	TGME49_278890	1103	N/A	hypothetical protein
TGME49_274190	1.6088e+08	8.301e+07	1.3086e+08	115310042	1.594e+08	1.4194e+08	-0.295258	0.467795	0.127559	0.0780816	0.190386	0.106961	-0.0130847	0.752504	0.476324	0.028121	0.481135	0.0535891	0.282033	0.296683	0.176413	0.156004	0.296961	0.290913	None	None	None	TGME49_274190	809	N/A	eukaryotic initiation factor 2B epsilon subunit, putative
TGME49_267500	3.3159e+08	4.5985e+08	365889954	2.2967e+08	284190111	3.0195e+08	0.141471	-0.997452	0.280271	0.00423158	0.365889	0.0203519	-0.220349	-0.601883	0.240671	0.00918964	0.343816	0.0281259	-0.363057	0.392765	0.0911408	0.133171	0.238288	0.305687	None	None	None	TGME49_267500	230	N/A	hypothetical protein
TGME49_232350	4772694445	3956198914	4229898342	4707994087	4671401141	4936599685	-0.17413	0.25092	0.254328	0.291376	0.301882	0.358889	-0.0309286	0.319182	0.459265	0.212569	0.475059	0.320439	0.14319	0.0683863	0.348287	0.433206	0.451032	0.475585	None	None	None	TGME49_232350	329	LDH1	lactate dehydrogenase LDH1
TGME49_207840	2968401527	2682098268	4103701045	3449601531	4274201153	3945099944	0.467061	0.362909	0.0983663	0.207737	0.159545	0.313156	0.525515	0.556174	0.0257957	0.0802578	0.0766284	0.172469	0.0587106	0.193563	0.451212	0.244659	0.484813	0.416345	None	None	None	TGME49_207840	132	RPS17	ribosomal protein RPS17
TGME49_218850	2189601009	2176800078	1231900315	1460899768	1433299277	1533100778	-0.829104	-0.574921	0.00208615	0.0449967	0.00810389	0.108206	-0.610268	-0.504908	0.0328409	0.0520466	0.103654	0.111845	0.218236	0.0695337	0.255403	0.458322	0.41606	0.474181	None	None	None	TGME49_218850	272	RPS9	ribosomal protein RPS9
TGME49_294780	2.80828e+07	1.7474e+07	1.3777e+07	2.3662e+07	3.341e+07	2.7143e+07	-0.961426	0.41051	0.0122393	0.320029	0.0392131	0.404037	0.227847	0.55679	0.313212	0.147286	0.343853	0.242554	1.20161	0.188158	3.48972e-05	0.446133	0.00013422	0.469369	None	None	None	TGME49_294780	323	N/A	hypothetical protein
TGME49_208590	4.0935e+08	3.2869e+08	2.2064e+08	3.0827e+08	3.1756e+08	3.6045e+08	-0.887662	-0.0921493	0.00757724	0.358137	0.030309	0.430617	-0.363219	0.131901	0.135719	0.479565	0.261785	0.48436	0.522703	0.22471	0.0299376	0.226877	0.0977033	0.387517	None	None	None	TGME49_208590	475	N/A	vacuolar ATP synthase subunit 54kD, putative
TGME49_226040	7.7534e+07	6.2547e+07	1.0492e+08	7.0431e+07	107380008	1.0564e+08	0.430044	0.167915	0.130479	0.379709	0.178087	0.399693	0.454542	0.728474	0.136787	0.0186792	0.180807	0.0336893	0.0330234	0.575963	0.462344	0.0639045	0.486424	0.167961	None	None	None	TGME49_226040	169	N/A	EF hand domain-containing protein
TGME49_210960	5.0422e+07	7.8463e+07	8.7984e+07	5.6208e+07	8.6401e+07	8.4597e+07	0.787323	-0.471778	0.00698516	0.0197213	0.0120434	0.0318086	0.74226	0.104667	0.0225885	0.427506	0.0358548	0.442628	-0.0258013	0.578632	0.453893	0.0311974	0.474684	0.081116	None	None	None	TGME49_210960	351	N/A	replication factor C subunit 4, putative
TGME49_294200	5.0648e+08	4.8774e+08	4.9107e+08	5.1861e+08	439489702	4.0911e+08	-0.0444585	0.0883044	0.416762	0.413806	0.470923	0.454732	-0.203358	-0.251899	0.3328	0.25087	0.400964	0.302253	-0.159643	-0.341177	0.240948	0.106482	0.359444	0.263508	None	None	None	TGME49_294200	560	N/A	glucose-6-phosphate 1-dehydrogenase
TGME49_260190	3.1549e+07	1.71812e+07	3.0632e+07	2.759e+07	2.3773e+07	2.8971e+07	-0.0408144	0.643794	0.371361	0.207832	0.395065	0.308692	-0.367199	0.662309	0.0642483	0.0689942	0.0868982	0.11614	-0.348551	0.0673088	0.0917531	0.454779	0.159777	0.478715	None	None	None	TGME49_260190	468	MIC13	microneme protein MIC13
TGME49_278850	2.5763e+08	1.8851e+08	2.4867e+08	2.4609e+08	2.6204e+08	2.1332e+08	-0.0508013	0.382185	0.487654	0.0878107	0.487654	0.158373	0.024202	0.175699	0.474676	0.396588	0.489207	0.413112	0.0751635	-0.20498	0.419999	0.181864	0.48191	0.317012	None	None	None	TGME49_278850	361	N/A	DHHC zinc finger domain-containing protein
TGME49_311310	4.1924e+08	325329970	4.4397e+08	5.9948e+08	5.9887e+08	6.1503e+08	0.0824321	0.879127	0.281662	0.00931602	0.408206	0.0345038	0.511331	0.912417	0.0736643	0.00303518	0.156733	0.011325	0.430669	0.0368649	0.0979912	0.475803	0.279975	0.498131	None	None	None	TGME49_311310	501	N/A	protein phosphatase 2B catalytic subunit, calcineurin family phosphatse superfamily protein
TGME49_271440	7.8899e+07	1.0081e+08	1.2804e+08	1.0866e+08	1.3637e+08	1.3808e+08	0.689338	0.106829	0.0169023	0.455881	0.035213	0.460486	0.766603	0.442368	0.00349312	0.176644	0.00723051	0.231702	0.0900276	0.341974	0.39965	0.12214	0.449045	0.271423	None	None	None	TGME49_271440	502	N/A	NPL4 family protein
TGME49_240860	4.7909e+08	4.7295e+08	5.8259e+08	4.52e+08	5.4341e+08	5.165e+08	0.281477	-0.0651779	0.124098	0.422069	0.225632	0.455681	0.180661	0.1263	0.281419	0.330782	0.385934	0.375889	-0.100205	0.191919	0.312077	0.279841	0.398984	0.442261	None	None	None	TGME49_240860	281	N/A	acyltransferase domain-containing protein
TGME49_223110	3.3029e+07	6.278e+07	4.3534e+07	4.87e+07	8.5974e+07	7.7691e+07	0.384913	-0.357783	0.229212	0.0482808	0.257542	0.0633294	1.30292	0.294537	6.96896e-05	0.160395	0.000130345	0.195603	0.960558	0.659489	0.000811522	0.0102454	0.00842959	0.04657	None	None	UP	TGME49_223110	230	GLTP	glycolipid transfer protein GLTP
TGME49_319870	1092999966	1082899947	1.1679e+08	4.6367e+08	258709928	2252199434	-3.21177	-1.22138	3.40856e-23	0.000779082	8.6066e-22	0.00591388	-2.06598	1.05433	4.79507e-12	0.000804077	6.9186e-11	0.00427431	1.13851	2.27689	0.000219996	0	0.00444391	0	DOWN	None	UP	TGME49_319870	311	N/A	ubiquitin-conjugating enzyme subfamily protein
TGME49_291930	418050222	2.8966e+08	4.284e+08	481940010	3.0718e+08	397200019	0.035172	0.731869	0.329624	0.025277	0.441223	0.0683162	-0.440819	0.451423	0.0848009	0.135603	0.194657	0.217395	-0.478118	-0.278144	0.0235061	0.151687	0.118706	0.344743	None	None	None	TGME49_291930	705	N/A	RNA recognition motif-containing protein
TGME49_314070	1.3782e+08	1.3716e+08	9.0809e+07	9.3294e+07	1.1482e+08	8.404e+07	-0.594779	-0.549525	0.0168422	0.035954	0.0378013	0.0615484	-0.257157	-0.686978	0.212758	0.00409954	0.279072	0.00985843	0.334119	-0.148483	0.137603	0.234921	0.259942	0.317461	None	None	None	TGME49_314070	205	N/A	hypothetical protein
TGME49_211350	2.89465e+07	9.19502e+06	2.8717e+07	2.3185e+07	2.6145e+07	1.41231e+07	-0.0109793	1.22018	0.4802	0.00118736	0.4802	0.00799486	-0.132172	0.487786	0.241723	0.0516603	0.26537	0.136906	-0.129121	-0.665919	0.277386	0.00214129	0.359179	0.00540675	None	None	None	TGME49_211350	1720	N/A	CBS domain-containing protein
TGME49_227920	3.57445e+07	1.65394e+07	2.834e+07	2.6417e+08	1.6413e+07	4.1334e+07	-0.321464	3.89348	0.103193	0	0.132299	0	-0.994933	1.17976	0.000316541	0.000172905	0.000888074	0.000396897	-0.741897	-2.63774	0.0101541	5.21765e-21	0.0260361	2.63491e-19	None	None	DOWN	TGME49_227920	85	N/A	hypothetical protein
TGME49_213520	8.0297e+07	7.585e+07	1.2858e+08	1.8921e+08	1.1573e+08	1.8139e+08	0.670423	1.30384	0.0194104	0.000400524	0.0373981	0.00117801	0.511065	1.225	0.102473	5.7342e-05	0.139862	0.000210284	-0.150269	-0.0604613	0.296642	0.33298	0.366225	0.459404	UP	None	None	TGME49_213520	514	N/A	peptidase M20D, amidohydrolase
TGME49_233100	1230500462	7.6891e+08	1537999429	1591200670	1226900722	1494799105	0.321499	1.04794	0.0991508	0.000550485	0.188544	0.00346382	-0.0042162	0.956289	0.489217	0.00215932	0.489217	0.00991326	-0.325721	-0.0900867	0.128496	0.304502	0.283223	0.439353	None	None	None	TGME49_233100	290	N/A	SPFH domain / Band 7 family protein
TGME49_309370	3.0019e+07	2.8267e+07	3.5969e+07	3.347e+07	3.9764e+07	4.8665e+07	0.250749	0.233668	0.259971	0.303232	0.292102	0.326056	0.372553	0.723546	0.230121	0.0238345	0.264507	0.0297932	0.139806	0.522752	0.241127	0.0711775	0.366519	0.158172	None	None	None	TGME49_309370	1355	N/A	adaptin n terminal region domain-containing protein
TGME49_230350	248180102	2.2026e+08	255670148	3.4152e+08	3.7601e+08	3.2401e+08	0.0426717	0.629695	0.393036	0.0311056	0.426846	0.0706945	0.593408	0.550498	0.0330405	0.0507244	0.0869486	0.0905794	0.554104	-0.0756301	0.0228414	0.346322	0.0913657	0.403002	None	None	None	TGME49_230350	1254	N/A	hypothetical protein
TGME49_300310	4.4788e+08	2.9006e+08	3.8629e+08	3.0692e+08	5.5066e+08	5.2214e+08	-0.21275	0.08115	0.293038	0.419426	0.365889	0.466028	0.296224	0.841386	0.188666	0.0056131	0.299471	0.0175409	0.510005	0.764015	0.0592164	0.0066799	0.207009	0.0613336	None	None	None	TGME49_300310	427	N/A	26S proteasome regulatory subunit, S6a family AAA ATpase
TGME49_260260	162560072	1.1232e+08	3.9359e+07	5.478e+07	7.0522e+07	9.8271e+07	-2.01013	-1.01833	1.66296e-09	0.000174453	7.5589e-09	0.00050342	-1.17051	-0.187327	7.14065e-06	0.158057	2.30344e-05	0.202638	0.820456	0.827952	0.000919049	0.00356345	0.00399587	0.0163595	DOWN	None	UP	TGME49_260260	179	RPP1	ribosomal protein RPP1
TGME49_208970	3.6551e+07	4.2386e+07	5.1565e+07	4.2497e+07	4.6499e+07	3.4008e+07	0.481704	0.00366031	0.0869518	0.392968	0.107099	0.413435	0.323282	-0.294014	0.189823	0.052837	0.206329	0.0741186	-0.145259	-0.310635	0.28764	0.111661	0.39259	0.210682	None	None	None	TGME49_208970	283	N/A	RNA recognition motif-containing protein
TGME49_311890	1.528e+08	113200035	1.3117e+08	1.1202e+08	9.5599e+07	9.292e+07	-0.218162	-0.0149417	0.186458	0.415863	0.25197	0.431753	-0.659755	-0.276562	0.0229997	0.0945519	0.0504993	0.127773	-0.451009	-0.266231	0.0423811	0.108274	0.12282	0.243015	None	None	None	TGME49_311890	394	N/A	hypothetical protein
TGME49_226550	6.3929e+07	4.9465e+07	5.7842e+07	6.5389e+07	1.0693e+08	5.0442e+07	-0.141273	0.393442	0.32291	0.139404	0.346957	0.161837	0.715417	0.026591	0.0113884	0.453323	0.0191704	0.462575	0.871561	-0.365954	0.000955425	0.0781341	0.00415402	0.175368	None	None	None	TGME49_226550	315	N/A	TBC domain containing protein
TGME49_249300	1.09857e+07	2.91289e+07	9.40119e+06	3.6934e+07	4.0783e+07	4.393e+07	-0.198763	0.329165	0.344379	0.308858	0.403125	0.333394	1.64257	0.545859	5.1269e-07	0.0615378	3.9832e-06	0.0839907	1.97289	0.242273	4.70409e-11	0.286549	3.61853e-10	0.377967	None	None	None	TGME49_249300	311	N/A	hypothetical protein
TGME49_314418	3.44085e+07	1.14899e+07	1.644e+08	8.442e+07	2.31874e+07	7.28176e+06	2.21342	2.74217	1.36917e-11	1.11022e-16	7.18242e-11	1.11022e-15	-0.513586	-0.492725	0.0214553	0.105605	0.0310946	0.187643	-2.75718	-3.31641	5.82569e-20	1.77884e-34	5.88395e-18	1.6333e-33	UP	None	DOWN	TGME49_314418	145	N/A	clathrin adaptor complex small chain family protein
TGME49_261780	2.7809e+08	1.5254e+08	1.4719e+08	2.0049e+08	1.9696e+08	197039976	-0.911797	0.391367	0.00443831	0.184137	0.0153045	0.242285	-0.491205	0.362889	0.057101	0.105317	0.122706	0.147736	0.416966	-0.0248757	0.116825	0.380402	0.275584	0.469335	None	None	None	TGME49_261780	340	MIC7	microneme protein MIC7
TGME49_314400	1625299785	1698600337	1542599628	1236599805	1909799855	1928601275	-0.0752791	-0.457547	0.442307	0.0906461	0.480355	0.176063	0.232312	0.1829	0.224848	0.314508	0.329125	0.365119	0.30782	0.640622	0.170407	0.0104679	0.332621	0.0621915	None	None	None	TGME49_314400	423	N/A	pyruvate dehydrogenase E1 component, beta subunit, putative
TGME49_309140	2.525e+08	1.8407e+08	1.9577e+08	1.6134e+08	2.0939e+08	2.2639e+08	-0.364943	-0.188697	0.14752	0.147315	0.22575	0.204605	-0.266546	0.294146	0.193966	0.260442	0.285586	0.32365	0.0964012	0.485322	0.44583	0.0642188	0.46905	0.205867	None	None	None	TGME49_309140	794	TBL1	transducin beta-like protein TBL1
TGME49_273090	2429401376	2399701392	1670000408	1848799039	1758700368	1716799521	-0.540395	-0.376029	0.0341362	0.175209	0.0804117	0.280891	-0.4654	-0.482404	0.0816343	0.0598135	0.177154	0.121112	0.0746035	-0.106787	0.426757	0.28232	0.497198	0.430743	None	None	None	TGME49_273090	811	CDC48CY	cell division protein CDC48CY
TGME49_306290	1.6935e+07	1.58136e+07	2.6412e+07	2.895e+07	2.0001e+07	2.8355e+07	0.60311	0.820857	0.220753	0.140775	0.322907	0.240987	0.205866	0.735239	0.366785	0.0650809	0.407539	0.135585	-0.379188	-0.0286357	0.126039	0.407004	0.202619	0.443602	None	None	None	TGME49_306290	1746	POLR3A	DNA-directed RNA polymerase III RPC1
TGME49_228470	2447600076	1883200217	6.9063e+08	3382000128	1783100597	1920901137	-1.8234	0.844241	5.51479e-11	0.0254119	1.85664e-09	0.0802063	-0.45631	0.028551	0.0859462	0.496025	0.177154	0.496025	1.36671	-0.815664	4.51463e-06	0.000210398	0.000113994	0.00212502	None	None	None	TGME49_228470	205	RPL15	ribosomal protein RPL15
TGME49_261250	22933970895	23923015574	12477983637	10032995490	8733393891	20006019774	-0.878031	-1.25354	0.00252617	0.00130769	0.00911225	0.00660385	-1.39256	-0.257929	5.15394e-06	0.248991	5.20548e-05	0.339839	-0.514705	0.995587	0.0453154	2.63329e-05	0.200123	0.000379947	DOWN	None	None	TGME49_261250	180	N/A	histone H2A1
TGME49_305240	1.1576e+08	1.255e+08	2.0475e+08	1.7323e+08	1.8474e+08	1.6183e+08	0.815608	0.460841	0.0268509	0.225503	0.0630683	0.300928	0.660441	0.359074	0.0225349	0.180808	0.0388534	0.234816	-0.147362	-0.0974397	0.256521	0.339923	0.398311	0.411176	None	None	None	TGME49_305240	966	N/A	XPA binding protein 2 family protein
TGME49_294420	31179088	2.10046e+07	1.7875e+07	1.9593e+07	2.6592e+07	2.1834e+07	-0.759495	-0.0942129	0.0428355	0.389077	0.123611	0.434801	-0.207547	0.048893	0.166069	0.391183	0.202523	0.435756	0.540023	0.146824	0.033385	0.471747	0.0710318	0.486337	None	None	None	TGME49_294420	584	N/A	programmed cell death protein 2, c-terminal domain-containing protein
TGME49_259650	3.79117e+07	1.13289e+07	2.368e+07	3.0136e+07	1.9626e+07	1.2729e+07	-0.649972	1.31393	0.00917754	0.0352332	0.0152959	0.096177	-0.852966	0.134001	0.000700965	0.277563	0.00146034	0.373785	-0.25519	-1.16255	0.228583	0.00191261	0.285728	0.00562531	None	None	None	TGME49_259650	397	N/A	hypothetical protein
TGME49_299190	2.31946e+07	1.67876e+07	1.1769e+07	1.2191e+07	1.9954e+07	1.5953e+07	-0.904995	-0.42231	0.0276875	0.123983	0.0780706	0.182327	-0.190096	-0.0619961	0.306161	0.432704	0.391421	0.455478	0.700497	0.354254	0.0156068	0.271499	0.0339279	0.367113	None	None	None	TGME49_299190	750	N/A	B-box zinc finger domain-containing protein
TGME49_295090	3.0063e+07	4.4358e+07	5.8444e+07	5.0883e+07	6.6541e+07	4.7401e+07	0.929171	0.192612	0.00287205	0.312399	0.00446272	0.318774	1.07139	0.0897441	0.00100364	0.459453	0.00160902	0.459453	0.183288	-0.0995779	0.268028	0.374145	0.381279	0.440171	None	None	None	TGME49_295090	735	N/A	hypothetical protein
TGME49_304650	1.02823e+07	1.17983e+07	2.4121e+07	1.9857e+07	1.33559e+07	2.4814e+07	1.13236	0.690681	0.00875127	0.0390673	0.0327362	0.0839531	0.299192	0.907878	0.108757	0.0725108	0.178472	0.173056	-0.793468	0.303357	0.00542001	0.335378	0.01355	0.429971	UP	None	None	TGME49_304650	2917	N/A	histidine acid phosphatase superfamily protein
TGME49_320570	4.4146e+08	3.7733e+08	3.4222e+08	3.1701e+08	4.1471e+08	4.2379e+08	-0.366105	-0.250338	0.150974	0.223622	0.259529	0.313692	-0.08954	0.166252	0.446553	0.434855	0.469811	0.468338	0.276204	0.417307	0.211267	0.108949	0.395856	0.333451	None	None	None	TGME49_320570	586	N/A	elongation factor Tu, putative
TGME49_257750	144660054	1.1104e+08	4.8625e+07	6.5661e+07	9.301e+07	8.8409e+07	-1.54725	-0.746256	2.85944e-06	0.00339972	9.86012e-06	0.0079854	-0.620734	-0.318959	0.030106	0.0720241	0.0608142	0.101442	0.9173	0.421792	0.00125287	0.0896359	0.00963749	0.18355	DOWN	None	None	TGME49_257750	434	N/A	homocysteine s-methyltransferase domain-containing protein
TGME49_227600	1213599524	4.2069e+08	1763401078	5.2625e+08	1136900220	1862500686	0.538577	0.322081	0.0192451	0.197965	0.0498398	0.282808	-0.0939424	2.13834	0.499807	4.66569e-11	0.499807	9.42469e-10	-0.632658	1.82082	0.0160087	3.32767e-12	0.101055	8.40237e-11	None	None	None	TGME49_227600	134	RPL34	ribosomal protein RPL34
TGME49_320690	1.36696e+07	5.8404e+07	5.0978e+07	4.6511e+07	6.3118e+07	5.9727e+07	1.80241	-0.320331	3.03862e-09	0.143054	2.45514e-08	0.158949	1.98428	0.0307268	1.33776e-08	0.467623	8.44463e-08	0.47707	0.301128	0.351938	0.110944	0.107116	0.234494	0.218605	None	None	None	TGME49_320690	407	N/A	gamma-soluble NSF attachment protein, putative
TGME49_289620	7.8132e+07	6.1626e+07	6.2172e+07	9.86e+07	8.60685e+06	4.106e+07	-0.323483	0.666611	0.177471	0.0352468	0.20879	0.061378	-2.79945	-0.552071	4.91167e-20	0.0222898	9.82334e-19	0.0305339	-2.67647	-1.23728	6.41057e-27	3.82564e-06	6.47468e-26	3.47786e-05	None	None	DOWN	TGME49_289620	733	CPC1	cathepsin CPC1
TGME49_260670	5.4208e+07	8.8038e+07	6.3044e+07	4.1465e+07	5.4466e+07	5.606e+07	0.213017	-1.06239	0.29418	1.09876e-05	0.319486	2.15444e-05	0.0064847	-0.623815	0.489678	0.00909817	0.489678	0.0153153	-0.206331	0.423394	0.257558	0.0681969	0.377005	0.158597	None	None	None	TGME49_260670	238	N/A	centrin, putative
TGME49_211700	9.87733e+06	1.7104e+07	2.3086e+07	1.7813e+07	2.2585e+07	2.878e+07	1.12369	0.0544629	0.00919427	0.410234	0.033165	0.455315	0.987415	0.659191	0.0220062	0.0702055	0.0854855	0.116242	-0.0299157	0.653544	0.49459	0.111691	0.49459	0.206836	None	None	None	TGME49_211700	2520	N/A	hypothetical protein
TGME49_273760	8284093471	7025497806	7620890654	6877192181	8092790041	6564394379	-0.120364	-0.0307749	0.309502	0.45342	0.351232	0.477036	-0.0336941	-0.0978945	0.462904	0.394123	0.475059	0.428026	0.0866629	-0.0671445	0.41642	0.345228	0.477936	0.424208	None	None	None	TGME49_273760	674	HSP70	heat shock protein HSP70
TGME49_304500	9.9633e+07	5.646e+07	1.867e+08	1.4493e+08	1.1966e+08	1.1276e+08	0.897165	1.33971	0.00365878	2.37171e-06	0.00914696	6.24133e-06	0.257045	0.960496	0.198661	0.0026502	0.264882	0.00569511	-0.636093	-0.358375	0.023633	0.113773	0.0860284	0.264589	UP	None	None	TGME49_304500	262	N/A	hypothetical protein
TGME49_252630	4.4932e+08	8.0158e+08	4.0323e+08	2.3429e+08	3.5074e+08	3.9126e+08	-0.155654	-1.7688	0.455387	5.73018e-08	0.475966	8.26783e-07	-0.354606	-1.02899	0.14245	0.00061905	0.261785	0.004466	-0.200495	0.736572	0.168526	0.00347106	0.365235	0.0267004	None	None	None	TGME49_252630	136	N/A	hypothetical protein
TGME49_248850	1.0392e+08	4.5092e+07	6.709e+07	6.2368e+07	1.227e+08	1.0053e+08	-0.621362	0.456475	0.00297299	0.0945399	0.00600544	0.115043	0.233342	1.1053	0.223535	0.000340282	0.279419	0.00071601	0.858241	0.677306	0.00244387	0.0331103	0.018987	0.113002	None	None	None	TGME49_248850	416	N/A	methionine aminopeptidase
TGME49_249580	3.03403e+07	2.62106e+07	1.9453e+07	2.9005e+07	2.4302e+07	2.7591e+07	-0.607831	0.139446	0.0669588	0.459007	0.0984688	0.463973	-0.287735	0.0664944	0.116918	0.498236	0.145787	0.498236	0.3026	-0.0688756	0.143688	0.35139	0.221059	0.4134	None	None	None	TGME49_249580	684	N/A	hypothetical protein
TGME49_271810	4.0905e+08	265880058	3.0171e+08	3.0518e+08	3.5172e+08	3.5717e+08	-0.437458	0.197963	0.10398	0.288707	0.210039	0.365453	-0.216108	0.42164	0.280677	0.128733	0.374092	0.201146	0.220368	0.226041	0.215981	0.225352	0.359969	0.387517	None	None	None	TGME49_271810	283	N/A	lanp, putative
TGME49_242830	7.8397e+07	1.90791e+07	8.5152e+07	5.7252e+07	9.25951e+07	8.1724e+07	0.117337	1.52145	0.455131	3.20653e-07	0.464325	7.63461e-07	0.231816	1.93744	0.268135	4.44289e-10	0.311283	1.34633e-09	0.119117	0.503624	0.343066	0.0392792	0.404457	0.118234	None	None	None	TGME49_242830	2042	N/A	XRN 5'-3' exonuclease N-terminus protein
TGME49_214790	2157900048	1252699328	1857400742	2248700529	2342699105	2085599752	-0.2162	0.843376	0.256702	0.00416628	0.345692	0.0172039	0.118383	0.73402	0.275202	0.0149074	0.362444	0.0456257	0.334673	-0.108563	0.159641	0.283883	0.339952	0.424208	None	None	None	TGME49_214790	283	N/A	glycoprotein
TGME49_315150	5.1204e+07	3.4798e+07	6.8668e+07	3.8753e+07	6.3442e+07	1.02793e+07	0.414092	0.149889	0.13367	0.343542	0.162659	0.357856	0.293428	-1.50526	0.289628	7.49531e-06	0.332414	0.000107076	-0.11195	-1.78809	0.356958	6.15308e-06	0.429918	4.43901e-05	None	None	None	TGME49_315150	455	N/A	eukaryotic initiation factor-4E, putative
TGME49_240640	1.5069e+08	1.4669e+08	1.1652e+08	1.0604e+08	1.1656e+08	1.2625e+08	-0.367323	-0.463216	0.0855192	0.0542042	0.142532	0.0804072	-0.362142	-0.211729	0.133624	0.151752	0.195594	0.213389	0.000490333	0.24882	0.48425	0.197947	0.48425	0.324503	None	None	None	TGME49_240640	324	N/A	casein kinase I
TGME49_315580	2.30186e+07	2.01622e+07	1.0354e+07	5.55872e+06	2.6536e+07	2.9404e+07	-1.05959	-1.64212	0.0124937	6.83077e-06	0.0435127	4.92791e-05	0.182567	0.483425	0.426277	0.167688	0.463345	0.225819	1.25429	2.15823	4.86232e-05	2.56573e-13	0.000197132	3.70198e-12	DOWN	None	UP	TGME49_315580	1292	N/A	hypothetical protein
TGME49_233020	7.9643e+07	5.6507e+07	5.1556e+07	4.0526e+07	3.5969e+07	4.8061e+07	-0.614596	-0.4666	0.0350195	0.065479	0.0500279	0.0748426	-1.08349	-0.220617	5.11661e-05	0.177416	9.75053e-05	0.21121	-0.503799	0.238837	0.0522821	0.266612	0.141303	0.368874	None	None	None	TGME49_233020	778	N/A	Not1 N-terminal domain, CCR4-Not complex component protein
TGME49_257430	4.725e+07	3.41279e+07	4.765e+07	3.1811e+07	2.9035e+07	3.646e+07	0.0118326	-0.0975035	0.455127	0.218275	0.464321	0.250521	-0.648577	0.08776	0.00677877	0.427964	0.0114579	0.450254	-0.689862	0.189411	0.00402211	0.277965	0.0126948	0.35093	None	None	None	TGME49_257430	2250	N/A	hypothetical protein
TGME49_263700	1143699295	6.8221e+08	1086999409	1406699973	1580599914	2118099945	-0.0732695	1.04259	0.459361	0.00566673	0.478501	0.0224152	0.465702	1.63012	0.0700874	4.33873e-07	0.164624	4.86902e-06	0.539572	0.59	0.0431123	0.017269	0.163224	0.0916495	None	None	None	TGME49_263700	156	RPS14	ribosomal protein RPS14
TGME49_239400	8.5314e+07	7.555e+07	1.3654e+08	1.3979e+08	1.098e+08	9.7526e+07	0.670163	0.876278	0.019447	0.00747474	0.0373981	0.017975	0.352858	0.355665	0.216476	0.171856	0.266636	0.21429	-0.311071	-0.51354	0.144204	0.0416349	0.259744	0.138783	UP	None	None	TGME49_239400	1265	N/A	hypothetical protein
TGME49_249180	2.8094e+08	3.0483e+08	2.2986e+08	2.1746e+08	2.4272e+08	252309912	-0.288002	-0.484747	0.212365	0.065443	0.293819	0.123477	-0.208528	-0.269831	0.248754	0.05705	0.335425	0.0976988	0.0780986	0.213239	0.419366	0.285033	0.471198	0.40138	None	None	None	TGME49_249180	610	N/A	bifunctional dihydrofolate reductase-thymidylate synthase
TGME49_313640	5.651e+08	3.2284e+08	5.5257e+08	3.3256e+08	3.8017e+08	6.0826e+08	-0.0322721	0.0426227	0.474222	0.489799	0.488739	0.496224	-0.568093	0.907508	0.081922	0.00317099	0.170671	0.011325	-0.537948	0.868474	0.0237049	0.00184084	0.139441	0.0188659	None	None	None	TGME49_313640	201	N/A	hypothetical protein
TGME49_305010	8.4264e+07	1.44e+08	4.3688e+07	1.52981e+07	1.2844e+08	1.5863e+08	-0.927074	-3.12797	0.00286065	2.92181e-25	0.00572131	2.45919e-24	0.590641	0.13683	0.0197818	0.437834	0.0346275	0.446769	1.52747	3.26635	2.42049e-08	0	3.02561e-07	0	DOWN	None	UP	TGME49_305010	156	N/A	pre-mRNA branch site protein p14, putative
TGME49_235150	2.0717e+08	3.11794e+07	1.3362e+08	1.0896e+08	1.0798e+08	8.4936e+07	-0.627639	1.76251	0.0424694	3.33628e-08	0.0953203	8.64011e-08	-0.920919	1.36191	0.00225154	1.49987e-05	0.00536081	2.70513e-05	-0.30401	-0.354454	0.149529	0.0955662	0.259744	0.20983	None	None	None	TGME49_235150	563	N/A	transporter, major facilitator family protein
TGME49_257960	9.62901e+07	7.2217e+07	6.1105e+07	8.6842e+07	9.7308e+07	1.0367e+08	-0.64486	0.261668	0.0110499	0.303413	0.0195796	0.352238	0.0147069	0.503712	0.401623	0.0811215	0.422541	0.113795	0.659826	0.252008	0.0154538	0.23364	0.0650348	0.368713	None	None	None	TGME49_257960	439	N/A	GDP-D-mannose pyrophosphorylase
TGME49_262730	2.6436e+08	1.9742e+08	2.0237e+08	2.3063e+08	2.3541e+08	2.1167e+08	-0.383304	0.222927	0.13425	0.196379	0.211863	0.271703	-0.165302	0.0990689	0.294387	0.493426	0.367075	0.493426	0.216861	-0.123026	0.235503	0.267959	0.379844	0.399422	None	None	None	TGME49_262730	707	ROP16	rhoptry protein ROP16
TGME49_310700	3.6884e+08	3.6981e+08	455179960	4.6795e+08	4.3435e+08	3.6258e+08	0.302462	0.338488	0.136966	0.185873	0.247029	0.269382	0.234074	-0.0282506	0.156931	0.317551	0.269015	0.39113	-0.0673784	-0.366871	0.347813	0.0574251	0.442591	0.252888	None	None	None	TGME49_310700	306	N/A	serine/threonine phosophatase PP1
TGME49_289680	5.3301e+08	346219829	8.6517e+08	476659695	4.0337e+08	3.4341e+08	0.697445	0.459765	0.0145817	0.111114	0.0460235	0.176371	-0.39942	-0.0116536	0.171495	0.337218	0.285825	0.41035	-1.09835	-0.471476	3.34549e-05	0.0255015	0.00112631	0.128783	None	None	None	TGME49_289680	219	N/A	Ras-related protein Rab11
TGME49_306670	3.2316e+08	3.4946e+08	4.2586e+08	2.7648e+08	3.7083e+08	3.7173e+08	0.396708	-0.336513	0.08169	0.144198	0.183349	0.218481	0.196771	0.0883774	0.274634	0.463489	0.381436	0.482602	-0.198957	0.425313	0.169961	0.0650682	0.365235	0.224373	None	None	None	TGME49_306670	220	N/A	hypothetical protein
TGME49_316490	1.5742e+07	1.87758e+07	1.5534e+07	1.4992e+07	1.7063e+07	1.9996e+07	-0.0176902	-0.300865	0.489061	0.264291	0.489233	0.325529	0.0979849	0.0784647	0.469331	0.363286	0.498417	0.42665	0.125242	0.385885	0.365513	0.184876	0.410689	0.26675	None	None	None	TGME49_316490	492	N/A	hypothetical protein
TGME49_227280	2.63074e+07	7.57937e+06	1.2752e+07	1.8386e+07	1.19306e+07	1.38248e+07	-0.972992	1.14636	0.0115229	0.000115663	0.0392131	0.000730125	-0.9704	0.66656	0.013473	0.0156231	0.0585783	0.0717244	-0.0867381	-0.379693	0.338738	0.0838766	0.4025	0.135285	None	None	None	TGME49_227280	220	GRA3	dense granule protein GRA3
TGME49_205558	1224000681	8.52091e+08	670980374	5.7177e+08	7.839e+08	9.29609e+08	-0.865976	-0.574473	0.00402036	0.0622581	0.0166357	0.135344	-0.640847	0.125188	0.0312423	0.360729	0.0946738	0.451049	0.22399	0.699904	0.259188	0.00359425	0.369134	0.0276481	None	None	None	TGME49_205558	189	N/A	NAC domain-containing protein
TGME49_254520	2.0296e+08	157599898	1.9958e+08	2.3386e+08	271480172	2.6766e+08	-0.0240705	0.565448	0.499151	0.0688724	0.499151	0.116733	0.414241	0.75281	0.0956138	0.0173145	0.169421	0.0373244	0.441357	0.19373	0.0596413	0.33143	0.161193	0.440453	None	None	None	TGME49_254520	153	MED11	mediator complex subunit MED11
TGME49_232940	3166101808	3115798692	4007700107	3270000424	2792001504	2757299917	0.33994	0.0696599	0.183012	0.452016	0.23703	0.477036	-0.181222	-0.176162	0.346114	0.319658	0.416347	0.38435	-0.521267	-0.245926	0.0433704	0.12601	0.200123	0.316566	None	None	None	TGME49_232940	185	HSP20	heat shock protein HSP20
TGME49_272010	263720045	3.143e+08	2.6997e+08	2.1448e+08	2.6742e+08	2.1071e+08	0.0336254	-0.548483	0.498008	0.0442225	0.498008	0.092689	0.019871	-0.570072	0.480175	0.0281032	0.489876	0.0692955	-0.0136256	-0.0254247	0.447742	0.391856	0.48191	0.458773	None	None	None	TGME49_272010	210	N/A	Gar1 protein RNA binding region protein
TGME49_265330	4.2573e+08	3.4939e+08	2.6627e+08	2.6352e+08	2.9433e+08	204990112	-0.674368	-0.405149	0.022075	0.102126	0.0696741	0.167419	-0.527922	-0.760501	0.0464074	0.000228495	0.130199	0.000787913	0.143863	-0.360298	0.322846	0.0726236	0.459259	0.208872	None	None	None	TGME49_265330	394	N/A	cell-cycle-associated protein kinase GSK, putative
TGME49_308020	1654400111	1097899437	1702399769	1668799762	1310000801	1271799895	0.0412291	0.60347	0.391572	0.0283747	0.454584	0.0754169	-0.336042	0.211578	0.15974	0.283991	0.262102	0.34558	-0.377666	-0.391582	0.0960195	0.0469368	0.242449	0.16399	None	None	None	TGME49_308020	385	SAG3	SAG-related sequence SRS57
TGME49_258050	124830009	8.7623e+07	2.4081e+08	2.1158e+08	128080031	1.2669e+08	0.940611	1.25917	0.0123668	0.00300378	0.0331468	0.0121353	0.036206	0.516855	0.469535	0.0735534	0.469535	0.102158	-0.903915	-0.733894	0.000945124	0.00452619	0.0159096	0.0377182	UP	None	DOWN	TGME49_258050	568	ALP2A	actin like protein ALP2a
TGME49_216930	6.79268e+06	4.5344e+07	6.9464e+07	6.2778e+07	8.73309e+07	5.6319e+07	3.12429	0.457922	1.11022e-16	0.0936531	5.55112e-15	0.115043	3.19824	0.294854	0	0.223766	0	0.251423	0.324689	-0.15322	0.129403	0.248077	0.246345	0.385474	None	None	None	TGME49_216930	329	N/A	cholinephosphate cytidylyltransferase
TGME49_310460	8.4116e+08	7.458e+08	1224800342	9.0466e+08	1046000507	1174500558	0.541384	0.278138	0.0304735	0.271269	0.0846485	0.376762	0.313409	0.653038	0.0825156	0.0369733	0.168399	0.09932	-0.227396	0.376115	0.209036	0.0794006	0.383865	0.237732	None	None	None	TGME49_310460	209	N/A	Rab6
TGME49_240450	2.01289e+07	3.4256e+07	5.54493e+06	9.44904e+06	4.0633e+07	4.9979e+07	-1.64278	-1.72349	3.62659e-06	0.00346018	4.06984e-05	0.0291232	0.914111	0.507319	0.00188988	0.104174	0.00363438	0.11705	2.61046	2.25145	0	4.44089e-16	0	2.11471e-15	DOWN	None	UP	TGME49_240450	267	N/A	Maf family protein
TGME49_241840	3.1342e+07	2.9637e+07	2.4796e+07	6.45178e+06	3.5803e+07	9.52721e+06	-0.322617	-1.99316	0.195716	0.000471062	0.22721	0.00523402	0.175928	-1.37755	0.377675	0.000214233	0.4058	0.00216376	0.507286	0.480711	0.0359685	0.0816227	0.0836476	0.161645	None	None	None	TGME49_241840	453	N/A	hypothetical protein
TGME49_278530	5.6674e+08	2.34867e+07	4.8716e+08	5.1659e+08	6.9198e+08	7.4834e+08	-0.21774	4.38359	0.385148	0	0.462273	0	0.286643	4.82324	0.161084	0	0.288177	0	0.505175	0.53353	0.0514461	0.0421608	0.167004	0.17033	None	None	None	TGME49_278530	144	N/A	multiprotein bridging factor type 1 family transcriptional co-activator, putative
TGME49_247000	6.038e+07	5.6299e+07	6.2552e+07	5.3233e+07	6.6517e+07	4.8596e+07	0.0499087	-0.0788793	0.467932	0.260202	0.482493	0.282585	0.133228	-0.20055	0.484862	0.194986	0.484862	0.224122	0.0868811	-0.128142	0.380328	0.337327	0.439956	0.417761	None	None	None	TGME49_247000	888	N/A	tetratricopeptide repeat-containing protein
TGME49_257680	1683600729	1542100049	2010300709	1487799912	1878299350	2605900314	0.255677	-0.0516706	0.147106	0.461523	0.235837	0.470847	0.157606	0.755721	0.299546	0.0125759	0.382964	0.0409729	-0.0979175	0.80805	0.3507	0.000557734	0.458411	0.00512101	None	None	None	TGME49_257680	213	N/A	myosin light chain MLC1
TGME49_240840	2.51241e+07	1.33216e+07	3.0738e+07	2.5707e+07	3.1936e+07	3.051e+07	0.277682	0.884069	0.186872	0.073644	0.219466	0.161655	0.312356	1.03532	0.205529	0.0108394	0.241094	0.0361315	0.0529213	0.235941	0.423293	0.403451	0.450312	0.447787	None	None	None	TGME49_240840	508	N/A	histone lysine demethylase JmjC NO66
TGME49_242000	2.81144e+07	1.45498e+07	3.7062e+07	3.3229e+07	2.7784e+07	3.9273e+07	0.382865	1.12208	0.139241	0.0122068	0.171903	0.0281776	-0.0153732	1.26564	0.379236	0.00037301	0.395037	0.00120326	-0.399146	0.232552	0.0800935	0.227932	0.159299	0.317272	None	None	None	TGME49_242000	267	N/A	DUF51 family protein
TGME49_231410	8.3555e+08	7.2226e+08	8.1421e+08	8.1463e+08	884199780	9.53611e+08	-0.037265	0.173328	0.494535	0.364938	0.495846	0.429338	0.0813568	0.399408	0.275008	0.135748	0.37078	0.244231	0.118785	0.226913	0.340906	0.206162	0.473417	0.370688	None	None	None	TGME49_231410	571	N/A	hypothetical protein
TGME49_320050	3867900820	2098899150	2742601075	2747198965	2871499229	2996198200	-0.495803	0.388114	0.0504883	0.19108	0.0999867	0.29241	-0.429352	0.512872	0.11157	0.0980659	0.204883	0.190474	0.0662281	0.125114	0.441806	0.342624	0.484813	0.424208	None	None	None	TGME49_320050	310	RPL5	ribosomal protein RPL5
TGME49_309040	2.07307e+07	1.48291e+07	1.35701e+07	6.93221e+06	1.7045e+07	1.0435e+07	-0.566295	-0.968118	0.114601	0.0051117	0.209983	0.0184386	-0.242902	-0.406786	0.263199	0.119308	0.342978	0.188283	0.302501	0.510129	0.183615	0.0686698	0.270023	0.141544	None	None	None	TGME49_309040	616	N/A	hypothetical protein
TGME49_207440	5433796939	5626606479	2900500627	2044498753	3967502201	3108898255	-0.905351	-1.45992	0.00194565	0.000234467	0.00786041	0.00157874	-0.45343	-0.855228	0.0971395	0.0137453	0.188228	0.0509915	0.451752	0.604336	0.0858985	0.00801503	0.259199	0.0499264	DOWN	None	None	TGME49_207440	312	RPS4	ribosomal protein RPS4
TGME49_310570	4.85123e+07	8.9262e+06	1.61705e+07	4.57431e+06	2.5925e+07	2.4151e+07	-1.51021	-0.797108	8.69487e-08	0.0201347	4.34744e-07	0.0391077	-0.831399	1.18315	0.00123748	0.000709343	0.00260386	0.00489313	0.639256	2.1104	0.0101255	5.23404e-12	0.023783	4.75821e-11	DOWN	None	UP	TGME49_310570	421	N/A	hypothetical protein
TGME49_288750	5.3492e+08	4.8292e+08	485769824	5.5277e+08	2.9435e+08	4.7358e+08	-0.138689	0.194398	0.474925	0.32985	0.484617	0.401384	-0.855109	-0.0279965	0.00229226	0.494056	0.0105236	0.495149	-0.720189	-0.222495	0.00198231	0.200925	0.0333689	0.378899	None	None	None	TGME49_288750	234	N/A	ubiquinol-cytochrome c reductase
TGME49_245470	227710067	232900016	1.8049e+08	1.7519e+08	1.846e+08	2.0375e+08	-0.333097	-0.408102	0.181534	0.0371523	0.260752	0.0688005	-0.298342	-0.190241	0.128101	0.234193	0.232911	0.320299	0.0322498	0.216359	0.471387	0.288304	0.485521	0.441192	None	None	None	TGME49_245470	332	N/A	mitotic checkpoint protein, BUB3 family protein
TGME49_240060	1.9938e+08	2.4182e+08	5.666e+08	4.5067e+08	3.5515e+08	316449920	1.50062	0.894488	4.67896e-07	0.0174279	6.75107e-06	0.0510735	0.823326	0.383793	0.00529274	0.162573	0.0203567	0.242646	-0.671899	-0.5083	0.00743311	0.0186094	0.0619426	0.118203	UP	None	None	TGME49_240060	843	N/A	hypothetical protein
TGME49_237000	1.2553e+08	1.2615e+08	1.7673e+08	1.9504e+08	196660011	1.9567e+08	0.489141	0.623321	0.0845829	0.123128	0.142532	0.188423	0.63522	0.621113	0.0675469	0.00808588	0.131197	0.0130736	0.153067	0.00462256	0.374514	0.42116	0.434781	0.481522	None	None	None	TGME49_237000	335	N/A	polyphosphoinositide binding protein, putative
TGME49_223050	2319900627	4.4239e+08	9.58109e+08	9.0466e+08	1725599060	1617800757	-1.27463	1.02985	3.87028e-06	0.00196339	4.88623e-05	0.00708221	-0.426312	1.86344	0.101383	2.0203e-07	0.197184	6.59986e-06	0.847948	0.837656	0.00315655	0.00107129	0.0289828	0.0108201	None	None	UP	TGME49_223050	233	RPS20	ribosomal protein RPS20
TGME49_237820	3.8937e+07	3.8685e+08	6.602e+08	329440041	3.6657e+08	2.7821e+08	4.03828	-0.2309	0	0.238453	0	0.325457	3.13788	-0.471192	0	0.0268775	0	0.0733682	-0.846502	-0.242777	0.00123865	0.150994	0.0154831	0.350428	None	None	None	TGME49_237820	160	ISP2	IMC sub-compartment protein ISP2
TGME49_248320	4.7847e+07	7.2594e+07	8.0543e+07	7.3806e+07	7.8434e+07	6.6699e+07	0.735456	0.0234646	0.0107225	0.446799	0.0178708	0.460476	0.678883	-0.117045	0.0361473	0.32119	0.0514209	0.338095	-0.0376525	-0.143364	0.493359	0.28855	0.493359	0.389933	None	None	None	TGME49_248320	358	N/A	carrier superfamily protein
TGME49_308860	1039599418	1189200302	1580700221	1518701020	1273800666	1449000748	0.603907	0.352498	0.0105749	0.127483	0.0323658	0.211078	0.292334	0.284404	0.0939957	0.21352	0.176635	0.291426	-0.311133	-0.067719	0.138851	0.335362	0.298382	0.4422	None	None	None	TGME49_308860	654	N/A	hypothetical protein
TGME49_304770	2.6542e+08	2.6718e+08	1.0124e+08	1.2989e+08	1.7869e+08	1.5258e+08	-1.37892	-1.03301	0.000145188	5.15773e-05	0.000666547	0.000206309	-0.562872	-0.796049	0.0185552	0.00216083	0.0452567	0.00635539	0.811575	0.230106	0.00453702	0.283293	0.0269552	0.386657	DOWN	None	None	TGME49_304770	155	N/A	ubiquitin-conjugating enzyme subfamily protein
TGME49_251780	2124499841	1621500917	1981701237	2273100120	1823998886	2210800374	-0.100319	0.486994	0.406924	0.0606507	0.461791	0.139221	-0.219677	0.446516	0.262083	0.098315	0.348295	0.177318	-0.119551	-0.0400688	0.324675	0.387794	0.450442	0.455433	None	None	None	TGME49_251780	728	N/A	heat shock protein
TGME49_209170	1.1639e+08	1.7034e+08	1.1832e+08	1.0062e+08	2.137e+08	1.7322e+08	0.0234624	-0.751802	0.434714	0.00786611	0.45264	0.01701	0.859718	0.0237663	0.0147065	0.396409	0.0390883	0.433021	0.84574	0.775805	0.00554414	0.00699046	0.0616016	0.0306972	None	None	UP	TGME49_209170	416	N/A	hypothetical protein
TGME49_258770	146159918	1.5789e+08	1.7773e+08	141640037	2.1921e+08	1.9575e+08	0.279834	-0.155313	0.283145	0.216241	0.374931	0.300928	0.57489	0.304787	0.0949951	0.160514	0.17133	0.21908	0.300605	0.463081	0.21236	0.0639349	0.369799	0.206242	None	None	None	TGME49_258770	692	N/A	polypeptide n-acetylgalactosaminyltransferase 12, putative
TGME49_216880	3569498348	3241600129	1895101221	1656400455	2267901060	2129800927	-0.912973	-0.96809	0.00180689	0.00978754	0.00760399	0.0395417	-0.653656	-0.605279	0.0249023	0.0587256	0.076216	0.149233	0.258917	0.362411	0.224767	0.108377	0.382046	0.288054	DOWN	None	None	TGME49_216880	321	N/A	guanine nucleotide-binding protein
TGME49_315140	4.4169e+07	4.03203e+07	5.8781e+07	1.0021e+08	7.4326e+07	5.8406e+07	0.401829	1.28574	0.158191	5.1647e-05	0.181829	0.000106456	0.71246	0.502798	0.0283565	0.0750483	0.0415074	0.0974653	0.331846	-0.765418	0.136805	0.00420661	0.268245	0.0382419	None	None	None	TGME49_315140	1462	N/A	WD domain, G-beta repeat-containing protein
TGME49_231970	2.9932e+08	2.5736e+08	2.7663e+08	2.8457e+08	2.4583e+08	2.5332e+08	-0.11321	0.144288	0.350903	0.346571	0.384272	0.407731	-0.280861	-0.0225573	0.181672	0.419856	0.282496	0.432709	-0.169436	-0.166997	0.236936	0.215231	0.427331	0.356366	None	None	None	TGME49_231970	2538	PRP8	pre-mRNA processing splicing factor PRP8
TGME49_247040	1.0221e+07	1.52459e+07	9.99315e+06	1.33066e+07	2.7701e+07	2.8596e+07	-0.0287492	-0.179559	0.434315	0.366348	0.476802	0.416304	1.21205	0.790334	0.00580208	0.0487467	0.0386805	0.113364	1.35866	1.03204	3.37472e-07	0.0190345	1.21731e-06	0.0475864	None	None	UP	TGME49_247040	1140	N/A	hypothetical protein
TGME49_267060	1552799761	1390000669	1590300548	1551900845	1699399985	1697300589	0.0343986	0.158807	0.401069	0.292349	0.460318	0.352774	0.129909	0.287584	0.32984	0.210694	0.400602	0.291426	0.0956489	0.1291	0.399774	0.368965	0.475025	0.455265	None	None	None	TGME49_267060	157	RPL14	ribosomal protein RPL14
TGME49_229260	1.8298e+07	2.50985e+07	1.186e+07	1.20478e+07	4.6746e+07	3.5397e+07	-0.573625	-0.982479	0.118223	0.0508707	0.181882	0.121121	1.22174	0.449745	6.14847e-05	0.153806	0.000132127	0.186385	1.86622	1.45729	4.30969e-10	0.00119686	3.3483e-09	0.00386084	None	None	UP	TGME49_229260	3460	N/A	hypothetical protein
TGME49_219520	3.5724e+08	3.5291e+08	471080232	3.4261e+08	4.0125e+08	4.4723e+08	0.397789	-0.0425718	0.0811722	0.405493	0.183349	0.450092	0.166264	0.339103	0.221257	0.232229	0.330731	0.312735	-0.230768	0.38315	0.172639	0.133546	0.342227	0.347235	None	None	None	TGME49_219520	392	PRMT1	histone arginine methyltransferase PRMT1
TGME49_266070	2941201011	3741298360	1779499789	2239399629	3786300941	2714600601	-0.724509	-0.740084	0.00973673	0.0363261	0.0273169	0.104827	0.36405	-0.462354	0.0790669	0.115027	0.162975	0.215144	1.08875	0.277479	0.000359348	0.148677	0.00725884	0.333698	None	None	None	TGME49_266070	120	RPL31	ribosomal protein RPL31
TGME49_261950	6123199920	5311094863	8224705608	7141394421	6073406789	6736201636	0.425598	0.427104	0.12207	0.166982	0.183076	0.275264	-0.0117739	0.342751	0.434168	0.195505	0.470209	0.303785	-0.437376	-0.0842544	0.0738985	0.319268	0.236184	0.424208	None	None	None	TGME49_261950	560	ATPB	ATP synthase beta subunit ATP-B
TGME49_295340	1.687e+08	4.6926e+07	1.9193e+07	4.467e+07	3.0669e+07	6.1612e+07	-3.05075	-0.0690808	6.07613e-32	0.285736	3.83555e-31	0.307014	-2.34851	0.37165	3.9951e-14	0.156118	2.69003e-13	0.192739	0.640895	0.452426	0.0153834	0.0559346	0.0369857	0.139467	None	None	None	TGME49_295340	380	N/A	UV excision repair protein Rad23 protein
TGME49_221620	3454799997	3440001115	6597892210	4114598829	4594496178	4957306037	0.933139	0.258252	0.00336716	0.285454	0.0113361	0.358889	0.410988	0.526755	0.0585636	0.092066	0.131443	0.183165	-0.521972	0.268726	0.0431655	0.157319	0.200123	0.338067	None	None	None	TGME49_221620	449	N/A	beta-tubulin, putative
TGME49_263320	2.0805e+08	2.68433e+07	5.6038e+07	6.8033e+07	1.0351e+08	9.89719e+07	-1.86788	1.29997	3.66519e-10	5.96186e-05	2.64417e-09	0.000101048	-0.986227	1.77081	0.0011803	2.49186e-10	0.00316096	6.07771e-10	0.86992	0.532139	0.00252869	0.0827268	0.0141888	0.188015	None	None	None	TGME49_263320	403	N/A	hypothetical protein
TGME49_239100	4719997391	2121600388	2465899241	3781698435	4072402555	3426198613	-0.936302	0.833486	0.00143627	0.0269573	0.00659378	0.0825056	-0.212757	0.690666	0.308413	0.0403077	0.389371	0.113086	0.723461	-0.142373	0.0129962	0.23803	0.135779	0.416345	None	None	None	TGME49_239100	196	RPS7	ribosomal protein RPS7
TGME49_270550	3.0075e+08	3.0039e+08	3.5649e+08	2.7046e+08	3.2688e+08	2.8939e+08	0.244306	-0.150721	0.28722	0.308916	0.38296	0.376263	0.119035	-0.0532696	0.360911	0.232535	0.449562	0.318541	-0.124617	0.0971406	0.32007	0.456948	0.418959	0.486662	None	None	None	TGME49_270550	502	N/A	gamma-glutamyl phosphate reductase, putative
TGME49_266090	2.408e+08	106710048	204890133	2.7239e+08	2.5372e+08	1.9007e+08	-0.231601	1.34117	0.269014	2.16664e-05	0.331346	9.84835e-05	0.0744807	0.815116	0.411453	0.00688438	0.451704	0.0143425	0.3066	-0.516121	0.145621	0.0223986	0.290525	0.0973851	None	None	None	TGME49_266090	451	N/A	hypothetical protein
TGME49_231850	1355299170	9.68729e+08	1220100528	9.9692e+08	9.1352e+08	1010100631	-0.151455	0.041328	0.337258	0.494736	0.425527	0.494736	-0.567535	0.0601475	0.0533654	0.428476	0.136834	0.463	-0.416967	0.0189245	0.0527461	0.499329	0.188379	0.499329	None	None	None	TGME49_231850	331	N/A	serine-threonine phosophatase 2C (PP2C)
TGME49_319550	2.72556e+07	3.138e+07	2.8059e+07	2.3787e+07	3.9012e+07	2.7623e+07	0.039993	-0.381125	0.421542	0.0491819	0.425757	0.0741399	0.472866	-0.166671	0.0945154	0.127194	0.116415	0.162615	0.457064	0.205082	0.0524018	0.430918	0.113917	0.463008	None	None	None	TGME49_319550	343	N/A	membrane protein C17G8.08c, putative
TGME49_202500	2.1371e+08	1.5416e+08	2.8415e+08	1.8317e+08	1.6333e+08	1.6071e+08	0.408791	0.246805	0.0727336	0.339325	0.133565	0.381264	-0.381607	0.058887	0.0545881	0.457867	0.119184	0.467349	-0.793915	-0.187277	0.00115386	0.234889	0.00721161	0.358833	None	None	None	TGME49_202500	305	N/A	GAPM1a
TGME49_250830	1.8283e+08	1.6593e+08	1.3301e+08	1.3874e+08	3.1644e+08	2.2011e+08	-0.455083	-0.255953	0.0992058	0.150037	0.178925	0.226175	0.781383	0.401216	0.00661725	0.162239	0.0222781	0.228505	1.24212	0.660785	2.77096e-06	0.0158635	6.92739e-05	0.0890118	None	None	UP	TGME49_250830	376	N/A	SAC3/GANP family protein
TGME49_216180	1.926e+08	2.667e+07	2.2484e+08	162540086	1.9648e+08	8.1423e+07	0.221877	2.54924	0.233399	0	0.311198	0	0.0283294	1.5069	0.485368	1.17318e-06	0.499477	2.55038e-06	-0.193297	-0.985707	0.210977	0.00043336	0.369799	0.00481038	None	None	None	TGME49_216180	147	N/A	hypothetical protein
TGME49_213030	4.1871e+08	223039973	1.5137e+08	1.1111e+08	1.1772e+08	2.0886e+08	-1.45985	-0.996752	4.0714e-05	0.00194939	0.00040714	0.00856034	-1.80412	-0.0934437	4.07999e-09	0.336042	3.74617e-08	0.399297	-0.359145	0.902564	0.134535	0.00118329	0.247056	0.0147911	DOWN	None	None	TGME49_213030	323	N/A	hypothetical protein
TGME49_206480	2.2698e+08	3.1086e+08	4.8386e+08	3.4136e+08	5.8599e+08	4.1052e+08	1.08757	0.134481	0.000164698	0.418898	0.00127957	0.450092	1.35652	0.397775	3.4084e-07	0.177702	4.3031e-06	0.257216	0.2756	0.265219	0.221046	0.245928	0.350866	0.400824	None	None	None	TGME49_206480	207	N/A	hypothetical protein
TGME49_301250	2.12213e+07	2.06951e+07	2.3948e+07	3.2782e+07	1.4613e+07	2.0159e+07	0.164699	0.63123	0.487652	0.0390671	0.492436	0.0616527	-0.458412	-0.0329397	0.135403	0.312201	0.255478	0.376145	-0.665104	-0.666788	0.00662003	0.0347951	0.0167156	0.0949814	None	None	DOWN	TGME49_301250	851	N/A	hypothetical protein
TGME49_291300	1.1474e+08	1.84982e+07	1.1836e+08	9.9614e+07	4.0475e+07	9.6278e+07	0.0443091	2.34819	0.460841	0	0.465994	0	-1.4362	2.20437	1.6748e-07	6.74216e-12	4.83299e-07	2.83733e-11	-1.51765	-0.0484865	2.98136e-06	0.389361	5.01863e-05	0.479579	None	None	None	TGME49_291300	222	N/A	RER1 protein, putative
TGME49_320220	1076799655	1179699857	1005300529	7.8296e+08	1086799671	833780148	-0.0989968	-0.590589	0.426713	0.0574394	0.474125	0.135344	0.0132986	-0.499136	0.357235	0.0908792	0.430404	0.19336	0.112317	0.0905801	0.349935	0.389226	0.473417	0.461691	None	None	None	TGME49_320220	487	N/A	ubiquinol cytochrome c oxidoreductase, putative
TGME49_305560	2.62041e+07	1.17091e+07	3.4615e+07	3.1336e+07	3.1431e+07	3.5471e+07	0.384624	1.32523	0.137945	0.0339497	0.171903	0.0952479	0.237126	1.38374	0.286803	0.000171552	0.31867	0.000825082	-0.133827	0.171977	0.320385	0.299602	0.368258	0.369022	None	None	None	TGME49_305560	1196	N/A	Vps51/Vps67 protein
TGME49_293330	1.19287e+07	1.22362e+07	2.2383e+07	1.9319e+07	1.7793e+07	2.5559e+07	0.838948	0.606214	0.039385	0.0596326	0.0947115	0.117996	0.476516	0.90402	0.208131	0.0736774	0.300304	0.173056	-0.310432	0.381014	0.120526	0.27397	0.19956	0.370229	None	None	None	TGME49_293330	1530	N/A	hypothetical protein
TGME49_258080	1.43398e+07	3.29693e+07	25325001	2.6934e+07	2.2029e+07	2.7233e+07	0.766585	-0.279254	0.11343	0.0890521	0.195569	0.1086	0.528112	-0.250225	0.149239	0.075995	0.261822	0.103723	-0.190461	0.015185	0.296747	0.397784	0.35327	0.447787	None	None	None	TGME49_258080	1711	N/A	hypothetical protein
TGME49_261210	2.1103e+08	2.022e+08	1.482e+08	153009997	192159974	1.923e+08	-0.506088	-0.399139	0.0785118	0.0396607	0.149617	0.0721104	-0.133119	-0.0713189	0.293705	0.298104	0.387025	0.35071	0.371833	0.327199	0.147084	0.146075	0.306425	0.295954	None	None	None	TGME49_261210	485	N/A	26s proteasome subunit p55, putative
TGME49_270320	2.8727e+08	3.0529e+08	3.1648e+08	2.5683e+08	2.6605e+08	2.0466e+08	0.139096	-0.248188	0.388357	0.213559	0.406902	0.292006	-0.1095	-0.569939	0.360219	0.0281298	0.449562	0.0692955	-0.249277	-0.325698	0.178682	0.0910372	0.33191	0.222042	None	None	None	TGME49_270320	538	N/A	protein phosphatase 2C domain-containing protein
TGME49_300060	1.7987e+08	1.7984e+08	7.9769e+07	8.82499e+07	1.736e+08	8.9759e+07	-1.15987	-1.01613	4.52366e-05	0.000797836	0.000198648	0.00215631	-0.0503176	-0.9786	0.276545	0.000137917	0.332512	0.000457287	1.10906	0.0241027	0.000160722	0.485039	0.0017858	0.495574	DOWN	None	None	TGME49_300060	175	N/A	signal peptidase subunit protein
TGME49_273490	2.4955e+08	3.2355e+08	1.409e+08	1.3533e+08	1.7243e+08	1.7006e+08	-0.818791	-1.24934	0.00958032	8.32008e-05	0.0273723	0.000466849	-0.525537	-0.915816	0.025553	0.00140646	0.0594256	0.00489838	0.288877	0.326702	0.215334	0.182283	0.3418	0.308119	DOWN	None	None	TGME49_273490	579	N/A	glutamine synthetase, type I, putative
TGME49_215450	1.50564e+07	1.55703e+07	1.2726e+07	3.3019e+07	1.76129e+07	9.39922e+06	-0.221376	1.02341	0.316862	0.0211517	0.34786	0.0406763	0.190495	-0.580626	0.444122	0.0657309	0.496942	0.158067	0.430588	-1.67913	0.0959777	2.44075e-05	0.149965	0.000110943	None	None	None	TGME49_215450	263	N/A	aquaporin 1
TGME49_258150	4.8043e+08	3.2702e+08	4.4218e+08	5.1646e+08	524500069	6.0125e+08	-0.119348	0.657141	0.497268	0.0397583	0.497268	0.0969715	0.125851	0.872483	0.332014	0.00430955	0.400964	0.0143652	0.245632	0.218786	0.252284	0.276322	0.365629	0.404581	None	None	None	TGME49_258150	245	N/A	proteasome subunit alpha type 7, putative
TGME49_291590	1.83108e+07	1.59296e+07	3.5813e+07	4.5284e+07	2.6989e+07	3.3903e+07	0.919386	1.4336	0.0159186	5.56614e-07	0.028943	1.46477e-06	0.491771	0.96106	0.130248	0.00934301	0.1809	0.0209699	-0.391374	-0.40388	0.0842604	0.0644896	0.162039	0.146567	UP	None	None	TGME49_291590	1059	N/A	hypothetical protein
TGME49_304460	5.3961e+07	1.3928e+07	2.0008e+07	1.9714e+07	3.1349e+07	2.757e+07	-1.3738	0.463961	1.34031e-05	0.112235	3.86776e-05	0.169191	-0.72879	0.850624	0.00656496	0.0348127	0.0089931	0.086385	0.615041	0.457742	0.018933	0.219322	0.0440303	0.332306	None	None	None	TGME49_304460	710	N/A	zinc finger, C3HC4 type (RING finger) domain-containing protein
TGME49_246090	1.9054e+07	7.64584e+06	4.6038e+06	6.2824e+06	1.0484e+07	5.3136e+06	-1.78116	-0.237821	5.40016e-07	0.359628	9.09027e-06	0.394809	-0.707513	-0.354666	0.024387	0.199099	0.0912253	0.295721	0.993997	-0.196506	0.00080425	0.237971	0.00541528	0.300713	None	None	None	TGME49_246090	950	N/A	hypothetical protein
TGME49_230410	1189999253	1294899603	9.1537e+08	9.6027e+08	1247100805	9.4605e+08	-0.378053	-0.430814	0.139664	0.104721	0.241233	0.186724	0.0674483	-0.451601	0.402116	0.0718822	0.43206	0.139617	0.445597	-0.0214945	0.0497215	0.435919	0.188379	0.479032	None	None	None	TGME49_230410	283	PRX3	peroxiredoxin PRX3
TGME49_247220	1.7407e+08	1.577e+08	1.2393e+08	1.6322e+08	1.0287e+08	138519983	-0.485736	0.0492282	0.0402128	0.39198	0.0820669	0.444832	-0.741724	-0.183297	0.0109641	0.175603	0.0210847	0.234816	-0.265581	-0.234652	0.152174	0.151028	0.295569	0.285062	None	None	None	TGME49_247220	546	N/A	nudix -type motif 9 isoform a family protein
TGME49_233720	3.04814e+07	2.46125e+07	4.8362e+07	3.4967e+07	6.1143e+06	4.4713e+07	0.643543	0.4846	0.0740744	0.0769438	0.092593	0.0973973	-1.87084	0.787851	1.54724e-05	0.0172641	0.000507012	0.0236494	-2.73952	0.343168	3.08984e-21	0.187127	5.20124e-20	0.297026	None	None	None	TGME49_233720	149	POLR2H	DNA-directed RNA polymerase II RPBABC8
TGME49_207620	5.7911e+08	4.836e+08	7.606e+08	613730229	6.8936e+08	6.2885e+08	0.392515	0.342954	0.10698	0.190829	0.207787	0.287668	0.250208	0.376807	0.192376	0.145826	0.311084	0.216595	-0.141623	0.0350357	0.262688	0.473183	0.369134	0.498131	None	None	None	TGME49_207620	664	N/A	pyridine nucleotide-disulfide oxidoreductase domain-containing protein
TGME49_232050	3.9309e+08	3.1817e+08	3.6984e+08	429739849	4.4011e+08	4.3339e+08	-0.0876526	0.432111	0.441696	0.170837	0.446113	0.278298	0.161817	0.442217	0.225945	0.142295	0.330731	0.224559	0.25014	0.0121658	0.24019	0.486708	0.40432	0.495783	None	None	None	TGME49_232050	869	N/A	DnaJ domain-containing protein
TGME49_247648	1.22179e+07	2.2876e+07	2.87441e+07	7.3249e+06	1.1645e+07	1.7755e+07	1.1507	-1.48424	0.0240113	1.20758e-06	0.066698	1.0978e-05	-0.05516	-0.3174	0.450571	0.109091	0.459673	0.198348	-1.21306	1.14125	3.50716e-06	0.00989039	1.14265e-05	0.0384203	None	None	None	TGME49_247648	246	N/A	Sybindin family protein
TGME49_232710	6720101495	5432604546	2684698695	3683200231	3921600412	4298602921	-1.3233	-0.560517	1.59749e-05	0.08531	0.000115247	0.195825	-0.776573	-0.337562	0.00891748	0.189098	0.033358	0.29842	0.546458	0.222834	0.04784	0.207899	0.200123	0.416345	None	None	None	TGME49_232710	259	RPS3A	ribosomal protein RPS3A
TGME49_250340	4.2371e+08	3.8402e+08	3.1893e+08	8.5811e+08	6.5481e+08	6.2571e+08	-0.40836	1.15724	0.121676	0.000563815	0.227579	0.00299712	0.624349	0.699908	0.0403603	0.0169807	0.100901	0.0471687	1.03477	-0.454843	0.000424882	0.0336482	0.00640889	0.154469	None	None	None	TGME49_250340	170	N/A	centrin 2
TGME49_207170	5.6613e+08	546369946	5.4516e+08	4.6572e+08	7.0857e+08	8.1849e+08	-0.0543233	-0.229811	0.447283	0.260737	0.480517	0.330047	0.322221	0.580417	0.133929	0.0469625	0.265233	0.10092	0.377424	0.811735	0.118323	0.00319532	0.271605	0.0322728	None	None	None	TGME49_207170	141	N/A	hypothetical protein
TGME49_223070	1.7038e+08	1.36953e+07	8.5745e+07	1.7843e+08	1.8571e+08	2.0441e+08	-0.979679	3.581	0.000413309	0	0.00160555	0	0.122195	3.63061	0.472957	0	0.487435	0	1.10305	0.194753	0.000204617	0.315232	0.00258329	0.455174	None	None	None	TGME49_223070	211	N/A	hypothetical protein
TGME49_308580	1.764e+08	4.0605e+07	1.8981e+08	2.396e+08	235809944	3.52e+08	0.104945	2.52251	0.447892	6.36691e-12	0.468868	4.89762e-11	0.412573	3.02366	0.0784825	0	0.156965	0	0.311115	0.552412	0.141808	0.0228654	0.289403	0.109992	None	None	None	TGME49_308580	1498	N/A	Lon protease family protein
TGME49_209890	8.51161e+07	6.8622e+07	5.7361e+07	5.4527e+07	8.38441e+07	7.8006e+07	-0.558695	-0.324649	0.0503567	0.0648344	0.0707986	0.0953447	-0.0209646	0.177497	0.401856	0.379342	0.441168	0.407591	0.537308	0.50627	0.0382507	0.0384813	0.131899	0.118234	None	None	None	TGME49_209890	193	N/A	hypothetical protein
TGME49_280410	1.6097e+07	9.68e+07	1.5072e+08	1.2599e+08	8.9025e+07	1.3282e+08	3.12547	0.375707	0	0.171724	0	0.217225	2.26539	0.444374	1.4867e-12	0.175003	6.46391e-12	0.231702	-0.750898	0.0753916	0.0061304	0.396727	0.0322653	0.440808	None	None	None	TGME49_280410	1085	N/A	3'5'-cyclic nucleotide phosphodiesterase domain-containing protein
TGME49_320110	3.1979e+08	2.2531e+08	3.688e+08	4.5463e+08	429030251	4.0148e+08	0.204922	1.00852	0.216569	0.00828968	0.321668	0.0310095	0.420474	0.824924	0.0479901	0.0033202	0.130364	0.0089735	0.217515	-0.17881	0.279241	0.183228	0.455702	0.368007	None	None	None	TGME49_320110	287	PCNA2	proliferating cell nuclear antigen PCNA2
TGME49_267440	1.02366e+07	3.27055e+07	3.97696e+06	5.15935e+06	1.5222e+07	2.6348e+07	-1.12464	-2.39168	0.00024827	3.6536e-05	0.00123225	0.000730719	0.45952	-0.282402	0.041378	0.061138	0.0908516	0.087237	1.64185	2.09334	4.01283e-08	7.71161e-12	2.02648e-06	6.42634e-11	DOWN	None	UP	TGME49_267440	384	N/A	RING zinc finger protein
TGME49_257340	8.6762e+07	112920071	1.3158e+08	9.2127e+07	1.1087e+08	9.1958e+07	0.593391	-0.289832	0.0331245	0.0924629	0.0571112	0.121662	0.343025	-0.287618	0.225394	0.0882298	0.274274	0.120863	-0.244385	-0.00261169	0.199658	0.449425	0.295321	0.485136	None	None	None	TGME49_257340	214	N/A	Ras family protein
TGME49_277000	287750004	2.6531e+08	2.6305e+08	2.0363e+08	2.4215e+08	2.1647e+08	-0.128857	-0.379558	0.335703	0.15012	0.384272	0.229729	-0.246063	-0.289812	0.212412	0.150201	0.297967	0.233389	-0.118812	0.0876632	0.299382	0.450382	0.449181	0.484916	None	None	None	TGME49_277000	1019	N/A	transport protein Sec24, putative
TGME49_300100	1923699242	1521399937	1873299784	1871000398	1890599250	1860699109	-0.0382747	0.298176	0.495366	0.165429	0.495366	0.247341	-0.0249996	0.289918	0.485237	0.208634	0.489217	0.291426	0.0132525	-0.00795943	0.493068	0.422903	0.497342	0.465295	None	None	None	TGME49_300100	1479	RON2	rhoptry neck protein RON2
TGME49_302050	1.51296e+07	3.7417e+07	4.5193e+07	4.5115e+07	5.063e+07	3.5613e+07	1.49926	0.261465	4.42448e-06	0.220226	1.94292e-05	0.247143	1.5618	-0.0657832	3.05844e-07	0.223851	1.4041e-06	0.269155	0.159471	-0.330256	0.320662	0.100105	0.40996	0.196285	None	None	None	TGME49_302050	401	N/A	elongation factor tu, apicoplast, putative
TGME49_242230	263449974	2.4468e+08	2.4426e+08	1.785e+08	2.1934e+08	286929834	-0.108544	-0.452094	0.413817	0.1032	0.439953	0.17971	-0.261038	0.227179	0.198827	0.355844	0.286879	0.404368	-0.154364	0.68075	0.253621	0.0132711	0.384559	0.0698481	None	None	None	TGME49_242230	489	ROP29	rhoptry kinase family protein ROP29
TGME49_318880	2.20893e+07	2.15463e+07	1.2492e+07	1.5773e+07	7.3427e+06	1.53822e+07	-0.76092	-0.419699	0.0534359	0.240057	0.112438	0.331125	-1.27397	-0.416119	0.000479605	0.0767562	0.00968801	0.17619	-0.672684	-0.0333586	0.00559461	0.404455	0.0217329	0.449394	None	None	None	TGME49_318880	665	N/A	hypothetical protein
TGME49_308000	1.021e+08	7.3665e+07	1.5647e+08	1.6377e+08	1.3703e+08	9.7001e+07	0.609464	1.13852	0.0452393	0.000658584	0.0895916	0.00195638	0.413785	0.383133	0.114978	0.151392	0.170777	0.201193	-0.189676	-0.747648	0.285182	0.00252555	0.362458	0.0135169	UP	None	None	TGME49_308000	766	N/A	Gpi16 subunit, GPI transamidase component protein
TGME49_219700	1.9656e+08	2.1394e+08	2.0882e+08	1.9424e+08	2.9003e+08	2.3074e+08	0.0867223	-0.138465	0.371086	0.189606	0.429591	0.243084	0.5541	0.107583	0.0398162	0.419365	0.100099	0.432709	0.471393	0.246881	0.045598	0.246135	0.125546	0.372931	None	None	None	TGME49_219700	1014	N/A	DNA replication licensing factor MCM4, putative
TGME49_219660	1.65391e+07	1.55532e+07	8.0139e+07	3.4213e+07	1.09494e+07	1.04236e+07	2.18906	1.07418	8.76863e-11	0.0160275	3.6536e-10	0.0348423	-0.484536	-0.465267	0.111324	0.0829988	0.178472	0.137424	-2.73044	-1.59682	9.69864e-21	5.3317e-05	1.22445e-19	0.000231813	UP	None	DOWN	TGME49_219660	4900	N/A	hypothetical protein
TGME49_219540	8.313e+08	7.2197e+08	7.3233e+08	5.8267e+08	722200421	7.9654e+08	-0.182566	-0.308629	0.32513	0.151271	0.411558	0.244721	-0.202173	0.141238	0.35634	0.344576	0.430404	0.451049	-0.0200574	0.450189	0.417157	0.076889	0.457965	0.250509	None	None	None	TGME49_219540	1280	N/A	cytosolic tRNA-Ala synthetase
TGME49_218830	1.49529e+07	1.84057e+07	18124008	1.9875e+07	2.8977e+07	2.0631e+07	0.256775	0.103618	0.297549	0.436838	0.357767	0.475823	0.830886	0.142338	0.0875451	0.416627	0.181213	0.452466	0.639699	0.0505502	0.015534	0.382185	0.0369857	0.438644	None	None	None	TGME49_218830	1219	N/A	hypothetical protein
TGME49_218780	6.6792e+08	5.5345e+08	3.9424e+08	4.8365e+08	4.8341e+08	5.1256e+08	-0.758619	-0.193993	0.0314817	0.24331	0.0999815	0.344838	-0.463922	-0.110101	0.0669032	0.333796	0.18263	0.395395	0.293282	0.083535	0.203704	0.416247	0.342227	0.473032	None	None	None	TGME49_218780	481	N/A	phosphoserine aminotransferase, putative
TGME49_218540	1.9466e+08	2.4759e+08	2.4168e+08	3.1525e+08	2.4471e+08	2.8065e+08	0.310242	0.346893	0.127781	0.156669	0.208159	0.227057	0.32555	0.178748	0.134989	0.335268	0.235524	0.399297	0.0178774	-0.166978	0.494764	0.228635	0.495467	0.387517	None	None	None	TGME49_218540	412	N/A	peptidase S15, putative
TGME49_217530	1.79071e+07	1.78326e+07	2.0549e+07	2.2389e+07	1.8593e+07	1.3682e+07	0.185693	0.307815	0.481643	0.376324	0.481643	0.434801	0.0464489	-0.319603	0.497774	0.1936	0.497774	0.307302	-0.13514	-0.66008	0.298945	0.00228611	0.382196	0.00563163	None	None	None	TGME49_217530	577	N/A	hypothetical protein
TGME49_217570	3658299581	1.88273e+07	899049876	7.6936e+08	7.5669e+08	4183200028	-2.0231	5.25708	1.59378e-10	0	4.02429e-09	0	-2.26879	7.57975	1.28945e-13	0	3.25585e-12	0	-0.2483	2.44085	0.163522	0	0.320632	0	None	None	None	TGME49_217570	151	RPS27	ribosomal protein RPS27
TGME49_245670	1.8951e+08	114800014	1.7714e+08	1.7767e+08	2.3839e+08	2.0812e+08	-0.0966838	0.624238	0.352267	0.122662	0.419162	0.188423	0.32635	0.841427	0.134366	0.000350858	0.235524	0.000708732	0.425678	0.226652	0.11434	0.275868	0.261276	0.428657	None	None	None	TGME49_245670	635	PDHE1A	pyruvate dehydrogenase complex subunit PDH-E1Alpha
TGME49_246920	1.2878e+08	1.3173e+08	1.1593e+08	1.1282e+08	1.413e+08	1.3544e+08	-0.150025	-0.221155	0.237541	0.204757	0.303692	0.249162	0.130889	0.0391736	0.351346	0.430282	0.399257	0.446769	0.282576	0.260831	0.187825	0.18683	0.288961	0.32212	None	None	None	TGME49_246920	487	N/A	glutathione reductase
TGME49_249620	1.31986e+07	2.59151e+07	1.9776e+07	1.36911e+07	3.4855e+07	2.9526e+07	0.538896	-0.859191	0.130129	0.0759779	0.219051	0.161655	1.22182	0.169467	0.000414227	0.384529	0.00172594	0.404767	0.777863	1.03877	0.00683843	0.0183379	0.0215838	0.0470203	None	None	UP	TGME49_249620	624	HDAC2	histone deacetylase HDAC2
TGME49_250360	1.16562e+07	2.51404e+07	1.42956e+07	4.58485e+06	7.8905e+06	6.2278e+06	0.267014	-2.16279	0.18374	1.37601e-12	0.229108	6.88003e-11	-0.42658	-1.60283	0.149602	7.53105e-06	0.212814	0.000258904	-0.761277	0.353856	0.00226102	0.158765	0.0120191	0.250551	None	None	None	TGME49_250360	757	N/A	alpha/beta hydrolase fold domain-containing protein
TGME49_250690	3.35767e+07	9.1733e+06	6.21808e+06	6.36667e+06	3.5464e+07	4.2759e+07	-2.20998	-0.448754	1.02682e-06	0.159284	2.05363e-05	0.201096	0.0724766	1.90557	0.406534	1.17534e-07	0.423472	2.35068e-06	2.28595	2.51879	0	2.50076e-08	0	3.15721e-07	None	None	UP	TGME49_250690	3460	N/A	zinc finger (CCCH type) motif-containing protein
TGME49_251770	2.49373e+07	4.0096e+07	5.3253e+07	4.7194e+07	4.3867e+07	4.9945e+07	1.05531	0.228185	0.00511455	0.262133	0.00799148	0.284682	0.745236	0.2966	0.0256321	0.303599	0.0373841	0.326207	-0.272248	0.0795648	0.161597	0.382393	0.281402	0.444643	None	None	None	TGME49_251770	1265	N/A	hypothetical protein
TGME49_251890	1.54897e+07	1.67653e+07	8.7133e+07	9.4207e+07	8.8795e+07	1.36464e+07	2.39522	2.40072	1.26132e-12	0	7.00736e-12	0	2.30827	-0.247012	5.72098e-13	0.269719	2.86049e-12	0.336316	0.0268532	-2.67372	0.47087	1.3381e-20	0.475626	2.23017e-19	UP	None	None	TGME49_251890	1667	N/A	hypothetical protein
TGME49_278660	1094100184	8.9911e+08	1369800228	1138599954	9.7358e+08	8.7642e+08	0.323869	0.340244	0.0976678	0.222066	0.188544	0.33538	-0.167876	-0.0367502	0.400749	0.467192	0.435596	0.481641	-0.492026	-0.377065	0.0463689	0.0587066	0.163224	0.21723	None	None	None	TGME49_278660	1338	N/A	P-type ATPase4, putative
TGME49_278470	1.4966e+07	1.44924e+07	3.8683e+06	2.9821e+06	7.30081e+06	1.7481e+07	-1.64923	-1.87657	8.52831e-08	5.31195e-08	2.1534e-06	2.43346e-06	-0.799237	0.226901	0.013749	0.270878	0.0447951	0.392577	0.731937	2.12624	0.0119253	3.6558e-11	0.0344131	1.84618e-09	DOWN	None	UP	TGME49_278470	592	N/A	hypothetical protein
TGME49_278280	1.83332e+07	1.71463e+07	2.63558e+07	3.77025e+06	3.0504e+07	2.9306e+07	0.493741	-1.85793	0.284363	7.2281e-08	0.341913	2.43346e-06	0.649888	0.679806	0.0541837	0.0624919	0.0950591	0.110731	0.201454	2.58762	0.300378	0	0.369977	0	None	None	None	TGME49_278280	697	N/A	WD domain, G-beta repeat-containing protein
TGME49_300110	1.90125e+07	3.02036e+07	1.5682e+07	1.0958e+07	1.02174e+07	2.1221e+07	-0.258002	-1.35995	0.290143	0.0153504	0.353066	0.0596306	-0.733493	-0.454199	0.0210952	0.0724369	0.0852245	0.100607	-0.55916	0.876174	0.0331003	0.00301844	0.0777471	0.00736206	None	None	None	TGME49_300110	287	N/A	hypothetical protein
TGME49_300030	4.54403e+07	1.62694e+07	2.3695e+07	2.3738e+07	6.94991e+06	1.14837e+07	-0.902338	0.510424	0.0021203	0.268961	0.00362966	0.357198	-2.27714	-0.410528	4.5332e-14	0.116693	2.28927e-12	0.187079	-1.59619	-0.9684	1.94431e-07	4.14253e-05	1.49563e-06	0.000149427	None	None	DOWN	TGME49_300030	903	N/A	hypothetical protein
TGME49_299990	2.52401e+07	1.20059e+07	7.2195e+06	9.5863e+06	1.0908e+07	1.24597e+07	-1.63639	-0.288939	0.000232975	0.303607	0.00194146	0.344543	-1.01895	0.0428234	0.0102342	0.37359	0.054043	0.429648	0.517677	0.337225	0.0632679	0.283993	0.135959	0.367113	None	None	None	TGME49_299990	293	N/A	archease family protein
TGME49_299810	3.4146e+08	2.252e+08	1.8944e+08	2.6054e+08	3.3887e+08	2.5292e+08	-0.845505	0.209153	0.00463888	0.208568	0.0141978	0.284667	-0.0108866	0.165357	0.480131	0.350615	0.480131	0.411769	0.834564	-0.0426038	0.00113562	0.357112	0.0088229	0.445288	None	None	None	TGME49_299810	898	N/A	cysteine-tRNA synthetase (CysRS)
TGME49_216510	9.2389e+07	6.643e+07	1.0363e+08	1.432e+08	1.1129e+08	1.0968e+08	0.163434	1.09291	0.288887	0.000115694	0.343913	0.000251509	0.260666	0.698161	0.195014	0.0233207	0.263532	0.0392566	0.101626	-0.380693	0.362332	0.0998756	0.455232	0.246706	None	None	None	TGME49_216510	711	N/A	thioredoxin, putative
TGME49_216630	1.81594e+07	421039877	5.7221e+08	9.11159e+08	4.7884e+08	5.9803e+08	4.87944	1.11131	0	0.000897402	0	0.00394077	4.5056	0.503183	0	0.0613666	0	0.11562	-0.25635	-0.606388	0.151434	0.00672778	0.339264	0.0395752	UP	None	None	TGME49_216630	1031	N/A	trigger factor protein, putative
TGME49_216680	1.3085e+08	9.0001e+07	1.6809e+08	2.0022e+08	1.8124e+08	1.7134e+08	0.358111	1.142	0.169758	0.00187567	0.239095	0.00468077	0.460808	0.906189	0.0818985	0.00277736	0.11535	0.00631218	0.107848	-0.223125	0.413503	0.155419	0.444627	0.307791	None	None	None	TGME49_216680	397	N/A	ankyrin repeat-containing protein
TGME49_217010	2.32673e+07	1.40056e+07	2.6916e+07	2.5407e+07	3.1941e+07	7.92299e+06	0.199582	0.802124	0.334193	0.0944714	0.367245	0.188943	0.410906	-0.636057	0.156482	0.0473477	0.179599	0.136632	0.236251	-1.53129	0.260901	1.2204e-07	0.346706	7.17884e-07	None	None	None	TGME49_217010	565	N/A	hypothetical protein
TGME49_316900	1.0026e+08	9.7037e+07	100769977	8.4554e+07	9.0458e+07	8.8267e+07	0.00722512	-0.195794	0.463522	0.16227	0.472982	0.202838	-0.143811	-0.132293	0.231616	0.295058	0.275214	0.33112	-0.153613	0.0610632	0.304186	0.470819	0.374668	0.490436	None	None	None	TGME49_316900	800	N/A	Sas10 C-terminal domain-containing protein
TGME49_315940	1.87381e+07	1.40828e+07	2.8349e+07	3.793e+07	3.5318e+07	2.4439e+07	0.564643	1.34918	0.242149	1.43778e-05	0.322907	5.00744e-05	0.816224	0.681936	0.0111536	0.167251	0.0181696	0.312821	0.304333	-0.607507	0.139595	0.00964092	0.228845	0.0219112	None	None	None	TGME49_315940	1063	N/A	rhoptry protein, putative
TGME49_315770	1378199831	1123899953	7.57459e+08	9.7965e+08	7.8553e+08	8.88071e+08	-0.862409	-0.197925	0.00415893	0.293396	0.0166357	0.352774	-0.808641	-0.338729	0.00745575	0.183882	0.0310656	0.297584	0.0524078	-0.141391	0.436979	0.262753	0.473417	0.423796	None	None	None	TGME49_315770	553	N/A	cytochrome p450 superfamily protein
TGME49_315720	2.54971e+07	4.44879e+07	2.8186e+07	2.012e+07	1.926e+07	2.4507e+07	0.137826	-1.09509	0.389371	8.35923e-05	0.414224	0.000222179	-0.355585	-0.78655	0.209344	0.00286416	0.325289	0.00454628	-0.519646	0.26851	0.05475	0.364576	0.103302	0.444971	None	None	None	TGME49_315720	594	N/A	Smg-4/UPF3 family protein
TGME49_307810	2.9663e+08	2.8062e+08	378279871	4.3398e+08	3.4154e+08	311740167	0.349404	0.626612	0.10687	0.07515	0.211645	0.138003	0.201455	0.150174	0.269777	0.473083	0.379967	0.482738	-0.146858	-0.475564	0.223106	0.0246439	0.395856	0.128783	None	None	None	TGME49_307810	423	N/A	hypothetical protein
TGME49_307850	2.2489e+08	1.4302e+08	2.012e+08	202050052	2.4086e+08	2.6877e+08	-0.159594	0.494619	0.345432	0.106307	0.418146	0.161071	0.0976935	0.895968	0.382924	0.00506003	0.435256	0.013125	0.25801	0.409323	0.190992	0.103817	0.344357	0.241436	None	None	None	TGME49_307850	505	N/A	6-phosphogluconate dehydrogenase
TGME49_315250	1.0607e+08	8.3281e+07	1.3637e+08	8.855e+07	1.135e+08	7.3913e+07	0.358547	0.0871591	0.184693	0.482816	0.245447	0.49043	0.095029	-0.165703	0.398259	0.201623	0.42368	0.234069	-0.262037	-0.256456	0.183859	0.145161	0.287279	0.259217	None	None	None	TGME49_315250	603	N/A	GAMM1 protein, putative
TGME49_219790	4.2776e+07	3.94272e+07	4.2427e+07	4.8227e+07	4.8119e+07	4.1158e+07	-0.0114613	0.282063	0.367492	0.196341	0.386833	0.225346	0.159088	0.0576135	0.385686	0.403666	0.409616	0.411904	0.176444	-0.222055	0.300486	0.149675	0.404655	0.265214	None	None	None	TGME49_219790	694	N/A	pre-mRNA processing factor PRP3
TGME49_219738	1.46249e+07	1.74443e+07	1.8527e+07	6.81981e+06	1.8563e+07	1.9001e+07	0.315721	-1.20436	0.256028	0.00100621	0.342075	0.00461943	0.29012	0.105593	0.35393	0.385684	0.415662	0.437687	0.00261497	1.3193	0.48317	0.00326282	0.48659	0.0205966	None	None	None	TGME49_219738	2529	N/A	hypothetical protein
TGME49_219690	4.07504e+07	2.05607e+07	5.4754e+07	5.0982e+07	5.6816e+07	9.80549e+06	0.414477	1.25699	0.125259	2.10071e-05	0.152423	3.62192e-05	0.450748	-0.876803	0.117954	0.00225615	0.140157	0.00690518	0.052095	-2.23242	0.376971	8.03751e-17	0.428376	4.72794e-16	None	None	None	TGME49_219690	208	N/A	hypothetical protein
TGME49_219600	2.43611e+07	8.89166e+06	2.1941e+07	2.0639e+07	1.727e+07	1.3036e+07	-0.14276	1.10417	0.276782	3.71871e-05	0.336807	0.000177081	-0.431767	0.429647	0.171643	0.0723867	0.29383	0.159381	-0.323297	-0.612963	0.111291	0.0159486	0.187339	0.0312717	None	None	None	TGME49_219600	908	N/A	hypothetical protein
TGME49_219190	4.6617e+07	5.5757e+07	6.1081e+07	1.6142e+07	4.7285e+07	3.8717e+07	0.38039	-1.70837	0.174279	3.38884e-09	0.198045	1.05901e-08	0.0192728	-0.493573	0.444996	0.0329893	0.463346	0.0442134	-0.360427	1.19685	0.116869	0.00742289	0.234494	0.0227186	None	None	None	TGME49_219190	270	N/A	nuclear movement protein domain containing protein
TGME49_219150	1.46173e+07	2.54039e+07	2.5241e+07	3.2721e+07	3.2442e+07	2.6589e+07	0.736699	0.349076	0.125344	0.175146	0.211009	0.201317	1.00621	0.0588595	0.0035933	0.49321	0.00971162	0.498192	0.346025	-0.28649	0.156134	0.120434	0.235366	0.186837	None	None	None	TGME49_219150	843	N/A	zinc finger, zz type domain-containing protein
TGME49_218960	4.8224e+07	3.0341e+07	8.3457e+07	6.3493e+07	7.2901e+07	5.8797e+07	0.774893	1.03344	0.00775665	0.00118557	0.0131469	0.00169367	0.566794	0.889145	0.075521	0.011354	0.100697	0.0171157	-0.191832	-0.1085	0.32392	0.299587	0.408949	0.430304	UP	None	None	TGME49_218960	2282	AP2XII1	AP2 domain transcription factor AP2XII-1
TGME49_314295	1.96754e+07	1.26315e+07	7.49648e+06	1.06538e+07	7.6603e+06	8.789e+06	-1.25126	-0.220447	0.000360213	0.399536	0.001451	0.438621	-1.08495	-0.405369	0.00097244	0.160177	0.00545647	0.264305	0.0265436	-0.244112	0.440725	0.194628	0.458899	0.271096	None	None	None	TGME49_314295	739	N/A	ribosomal l25 family protein
TGME49_245485	2.03832e+07	1.33132e+07	8.061e+06	7.089e+06	6.2545e+06	1.16065e+07	-1.2096	-0.798825	0.00508995	0.0198832	0.0212081	0.0391077	-1.33209	-0.158859	5.39879e-05	0.39363	0.000709576	0.446704	-0.308384	0.619989	0.0980428	0.0338056	0.182745	0.0856304	DOWN	None	None	TGME49_245485	300	MIC9	microneme protein MIC9
TGME49_313410	4.8124e+08	350669837	3.0666e+08	3.3985e+08	371740062	2.8243e+08	-0.647863	-0.0450426	0.0269047	0.403094	0.0754826	0.450092	-0.369785	-0.309212	0.130736	0.0414139	0.258909	0.0766924	0.276567	-0.265865	0.161084	0.131324	0.324922	0.350165	None	None	None	TGME49_313410	1091	N/A	proteasome 26S regulatory subunit
TGME49_313020	4.02531e+07	1.62053e+07	1.4798e+07	1.32198e+07	9.4527e+06	1.4334e+07	-1.36667	-0.269337	0.000466338	0.260274	0.00160806	0.333685	-1.79182	-0.147454	3.08086e-09	0.344533	1.02695e-07	0.428162	-0.581043	0.106486	0.0285273	0.473654	0.0688618	0.483222	None	None	None	TGME49_313020	1120	N/A	STAS domain-containing protein
TGME49_245580	2.5291e+07	1.65835e+07	1.8163e+07	4.90174e+06	1.3513e+07	1.5638e+07	-0.449696	-1.52399	0.124466	1.07177e-05	0.229301	9.84075e-05	-0.774748	-0.0711846	0.036912	0.422974	0.105463	0.455478	-0.393275	1.44575	0.0988321	5.49184e-06	0.152049	9.2446e-05	None	None	None	TGME49_245580	2335	N/A	hypothetical protein
TGME49_312630	6.3853e+08	533519883	5.8111e+08	5.2003e+08	5.7794e+08	5.6576e+08	-0.135647	-0.0368545	0.350923	0.406688	0.427027	0.436974	-0.143115	0.08418	0.331675	0.435393	0.408526	0.451063	-0.0078746	0.121299	0.433885	0.366532	0.462902	0.467316	None	None	None	TGME49_312630	2639	N/A	anonymous antigen-1, putative
TGME49_311840	1.39024e+07	3.12822e+07	3.7871e+07	1.8685e+07	9.3577e+06	1.86691e+07	1.364	-0.704453	0.000669022	0.0341877	0.00215814	0.0599784	-0.450097	-0.66048	0.133125	0.00909422	0.194865	0.0208754	-1.87537	-0.00114871	1.02742e-09	0.314107	5.70792e-09	0.382227	None	None	None	TGME49_311840	233	N/A	hypothetical protein
TGME49_311470	1179099545	1008099476	8.54389e+08	723480033	9.0714e+08	8.5444e+08	-0.464104	-0.477868	0.0871591	0.097998	0.182318	0.192153	-0.377171	-0.237803	0.167401	0.265275	0.261564	0.395932	0.0863015	0.239622	0.387063	0.192148	0.473417	0.369516	None	None	None	TGME49_311470	1702	RON5	rhoptry neck protein RON5
TGME49_247440	3.98849e+07	1.83717e+07	8.6663e+07	7.0066e+07	1.26731e+07	6.4444e+07	1.09431	1.85775	0.000345695	2.4214e-13	0.00076821	7.19297e-13	-1.44897	1.65545	6.28295e-07	1.76381e-07	4.23052e-06	5.34487e-07	-2.65202	-0.118333	1.11303e-19	0.319895	1.24907e-18	0.396204	UP	None	None	TGME49_247440	378	N/A	hypothetical protein
TGME49_247600	3.5858e+07	1.63182e+07	2.8035e+07	2.3252e+07	4.7555e+07	5.03485e+06	-0.340783	0.478183	0.0920974	0.218227	0.121181	0.316271	0.379171	-1.25988	0.145261	0.000230073	0.165069	0.00258193	0.735379	-1.95014	0.000936911	4.61497e-06	0.00337957	0.000116528	None	None	None	TGME49_247600	697	N/A	hypothetical protein
TGME49_310950	1.3481e+08	150029925	8.8784e+07	8.3139e+07	104939968	1.4173e+08	-0.59529	-0.841521	0.0443513	0.0038305	0.0739189	0.0094361	-0.352291	-0.0804206	0.140049	0.280154	0.202071	0.318357	0.237921	0.760156	0.219208	0.00493828	0.32591	0.0352734	DOWN	None	None	TGME49_310950	1399	AP2XI3	AP2 domain transcription factor AP2XI-3
TGME49_248810	5.2658e+08	4.7732e+08	4.9944e+08	4.4291e+08	419530184	4.4903e+08	-0.0761448	-0.107632	0.452893	0.377817	0.475966	0.425753	-0.325757	-0.0875664	0.225312	0.424789	0.335619	0.442538	-0.25081	0.0197396	0.155873	0.497071	0.339264	0.497071	None	None	None	TGME49_248810	497	N/A	nuclear factor NF7
TGME49_249340	4.18993e+07	1.45919e+07	1.3032e+07	8.86718e+06	3.1401e+07	1.7096e+07	-1.59004	-0.643067	6.07075e-05	0.0705416	0.000304796	0.116798	-0.383703	0.191433	0.0428476	0.303471	0.0595106	0.427424	1.18865	0.853848	4.16048e-05	0.0444191	0.000154092	0.106817	None	None	None	TGME49_249340	937	N/A	hypothetical protein
TGME49_249380	4.8754e+07	4.6898e+07	8.6125e+07	6.0727e+07	6.3439e+07	5.9966e+07	0.804245	0.363753	0.00604406	0.164898	0.0106036	0.187132	0.360022	0.335261	0.14221	0.186303	0.161603	0.216631	-0.433262	-0.0178031	0.115444	0.416327	0.237956	0.463361	None	None	None	TGME49_249380	466	N/A	DHHC zinc finger domain-containing protein
TGME49_249710	9.62103e+06	1.9388e+07	4.31727e+06	1.22982e+07	2.1e+07	2.6694e+07	-0.955979	-0.60445	0.00174362	0.0865245	0.00550329	0.14565	0.924235	0.406572	0.0310594	0.229665	0.104567	0.276582	1.98419	1.0403	3.0515e-09	0.000613964	3.08201e-07	0.00177173	None	None	UP	TGME49_249710	765	N/A	Parkinson disease 7 domain containing 1 family protein
TGME49_250010	3.26895e+07	3.14884e+07	1.9152e+07	1.27667e+07	3.4574e+07	3.7765e+07	-0.732125	-1.2194	0.0362865	0.0254541	0.0576943	0.0856955	0.0741254	0.240867	0.487281	0.337412	0.48977	0.362809	0.809919	1.47191	0.00503146	0.00109387	0.0163928	0.00409189	DOWN	None	UP	TGME49_250010	796	N/A	Sad1 / UNC family C-terminal protein
TGME49_250800	1.71393e+07	1.67933e+07	5.3484e+07	5.4524e+07	5.6537e+07	1.97444e+07	1.56964	1.62405	1.57197e-05	6.07218e-06	4.41026e-05	2.19032e-05	1.56117	0.199978	9.73108e-06	0.466151	2.73501e-05	0.483074	0.0782022	-1.40635	0.3414	9.43395e-08	0.401812	3.81132e-07	UP	None	None	TGME49_250800	1679	AP2XII8	AP2 domain transcription factor AP2XII-8
TGME49_309120	5512405768	7671008447	4611596595	3092500884	5377296992	3926601594	-0.257348	-1.31027	0.180291	0.000833611	0.23703	0.00467749	-0.0357809	-0.965587	0.465652	0.00644884	0.475059	0.0250513	0.221556	0.344376	0.261752	0.0931304	0.407705	0.268046	None	None	None	TGME49_309120	448	RPL4	ribosomal protein RPL4
TGME49_251730	2.45923e+07	9.18185e+06	2.3229e+07	1.569e+07	2.8497e+07	2.1409e+07	-0.0779532	0.695442	0.317721	0.00857736	0.36056	0.0216586	0.190596	0.999428	0.376226	0.00351946	0.39174	0.0167593	0.280413	0.41803	0.160599	0.155852	0.239699	0.234941	None	None	None	TGME49_251730	1471	N/A	hypothetical protein
TGME49_251950	1.2731e+08	1.63627e+07	1.4275e+08	8.89641e+07	1.3542e+08	1.0252e+08	0.163535	2.35176	0.370028	9.76552e-13	0.415761	4.65025e-12	0.0870681	2.44282	0.409881	3.27516e-14	0.426783	2.06744e-13	-0.0753315	0.201807	0.418894	0.28824	0.453846	0.412262	None	None	None	TGME49_251950	354	N/A	ribosomal protein l7/l12 c-terminal domain-containing protein
TGME49_308840	4095397753	3697001729	4121099081	3676199738	3620500355	3018000327	0.00902266	-0.00813764	0.458824	0.474695	0.477744	0.484122	-0.177673	-0.292495	0.350462	0.221831	0.416347	0.329484	-0.186776	-0.284509	0.256463	0.095655	0.407705	0.268046	None	None	None	TGME49_308840	472	SRS51	SAG-related sequence SRS51
TGME49_215290	7.5433e+07	7.6132e+07	100479964	1.1067e+08	8.8555e+07	8.0345e+07	0.407417	0.531964	0.148999	0.0494215	0.19544	0.0706021	0.223034	0.0747839	0.278152	0.486087	0.317789	0.486087	-0.179735	-0.455554	0.274825	0.049847	0.351445	0.145949	None	None	None	TGME49_215290	440	N/A	saccharopine dehydrogenase domain-containing protein
TGME49_215230	1.42911e+07	2.50925e+07	1.6428e+07	1.7631e+07	1.9919e+07	1.9092e+07	0.18502	-0.478826	0.319494	0.1969	0.371505	0.301316	0.40539	-0.345897	0.259232	0.0958304	0.3491	0.180812	0.258984	0.107112	0.222224	0.461006	0.308644	0.475118	None	None	None	TGME49_215230	728	N/A	RNA recognition motif-containing protein
TGME49_215070	1.44522e+07	1.95267e+07	2.9774e+07	2.1984e+07	5.3077e+07	4.4488e+06	0.978997	0.160715	0.0726844	0.46146	0.174789	0.478935	1.68087	-1.58946	3.03364e-07	3.89723e-06	1.12357e-06	0.00019681	0.806779	-2.01317	0.00169003	2.41068e-06	0.00704179	9.09587e-05	None	None	None	TGME49_215070	325	FD	ferodoxin FD
TGME49_214850	1.02631e+07	1.17688e+07	1.01691e+07	5.74023e+06	1.0761e+07	1.1558e+07	-0.011742	-0.89001	0.412151	0.00985164	0.467722	0.0268923	0.0529536	-0.0206583	0.321839	0.445931	0.369417	0.469156	0.0724335	0.866602	0.496982	0.00473097	0.496982	0.0176973	None	None	None	TGME49_214850	632	N/A	1-deoxy-D-xylulose 5-phosphate reductoisomerase, putative
TGME49_277870	1.83401e+07	1.56145e+07	2.194e+07	1.7282e+07	1.9307e+07	26615017	0.242513	0.135449	0.436544	0.336405	0.450046	0.390539	0.0637663	0.668323	0.487235	0.0902895	0.497774	0.173634	-0.173272	0.586471	0.252153	0.143258	0.345318	0.243913	None	None	None	TGME49_277870	524	N/A	hypothetical protein
TGME49_214440	171010110	1.4895e+08	1.2277e+08	9.3286e+07	1.2054e+08	1.2573e+08	-0.473769	-0.667522	0.0436437	0.0157759	0.0872874	0.0325177	-0.494007	-0.239154	0.0626729	0.130884	0.0921661	0.189688	-0.0261622	0.425372	0.449499	0.110758	0.458672	0.243186	None	None	None	TGME49_214440	437	N/A	4'-phosphopantetheinyl transferase superfamily protein
TGME49_300220	1.42263e+07	2.67407e+07	2.5804e+07	2.7876e+07	40437001	3.2866e+07	0.802778	0.0572101	0.100112	0.430765	0.183386	0.443951	1.33154	0.269724	4.66305e-05	0.348479	0.000188387	0.37443	0.622343	0.227594	0.0136848	0.243091	0.0350891	0.319857	None	None	None	TGME49_300220	1823	N/A	hypothetical protein
TGME49_237180	2.1114e+08	2.956e+08	2.8848e+08	1.7695e+08	2.139e+08	2.9482e+08	0.447854	-0.735991	0.0568142	0.0156056	0.108269	0.0404144	0.0184704	-0.00377185	0.499477	0.295855	0.499477	0.348064	-0.429235	0.732197	0.0453865	0.0082024	0.125546	0.0482494	None	None	None	TGME49_237180	255	N/A	hypothetical protein
TGME49_236930	1.8073e+07	3.50472e+07	4.579e+07	4.041e+07	4.2377e+07	4.6738e+07	1.28025	0.198419	2.30642e-05	0.286135	6.78359e-05	0.307672	1.10455	0.386068	0.000190913	0.196788	0.000443984	0.2116	-0.108484	0.203665	0.401495	0.309826	0.449022	0.400384	None	None	None	TGME49_236930	5660	N/A	hypothetical protein
TGME49_236840	8.5471e+07	6.23265e+06	3.8104e+07	5.1062e+07	6.1273e+07	4.2961e+07	-1.13836	2.79309	0.00052621	0	0.0010421	0	-0.460655	2.30875	0.0516259	1.8145e-10	0.0770536	9.16325e-09	0.66685	-0.242356	0.0148379	0.133287	0.0516767	0.241863	None	None	None	TGME49_236840	372	N/A	zinc finger (C-x8-C-x5-C-x3-H)-2, putative
TGME49_236260	1.53622e+07	1.58801e+07	1.4013e+07	1.4807e+07	1.6913e+07	1.47342e+07	-0.121629	-0.0929039	0.421111	0.479642	0.452808	0.486264	0.116637	-0.0900583	0.486796	0.403141	0.498417	0.455478	0.24983	-0.00652498	0.230897	0.438927	0.316298	0.466943	None	None	None	TGME49_236260	880	N/A	protein phosphatase 2C domain-containing protein
TGME49_216530	2.06812e+07	4.1068e+07	3.7286e+07	3.4484e+07	3.8767e+07	3.4824e+07	0.811081	-0.243501	0.0073162	0.181533	0.0129638	0.206288	0.817172	-0.220132	0.00520537	0.090127	0.0092953	0.118219	0.0543027	0.0136348	0.360493	0.48011	0.450353	0.48981	None	None	None	TGME49_216530	482	N/A	ribosome recycling factor protein
TGME49_216590	3.4575e+08	2.7966e+08	2.5146e+08	1.8496e+08	2.4633e+08	280849831	-0.457335	-0.59298	0.0981922	0.0440399	0.213461	0.0926672	-0.484047	0.00605845	0.0632703	0.309313	0.125096	0.359666	-0.0295799	0.599075	0.424164	0.0268104	0.48191	0.109124	None	None	None	TGME49_216590	1010	N/A	HEAT repeat-containing protein
TGME49_236140	3.50447e+07	3.4082e+07	5.0688e+07	3.9429e+07	5.5623e+07	4.2259e+07	0.516127	0.202904	0.0711004	0.281068	0.0897643	0.305508	0.62304	0.2871	0.0432828	0.284868	0.0560456	0.319686	0.130771	0.0968562	0.274142	0.462149	0.370463	0.462149	None	None	None	TGME49_236140	1057	N/A	hypothetical protein
TGME49_236070	1.6007e+08	1.1731e+08	1.4095e+08	2.155e+08	144639974	1.3829e+08	-0.181913	0.869999	0.219201	0.0379067	0.288422	0.0814592	-0.143357	0.231806	0.323304	0.315804	0.375935	0.354836	0.03694	-0.635076	0.439794	0.0116374	0.465163	0.0626217	None	None	None	TGME49_236070	337	N/A	pyrroline-5-carboxylate reductase
TGME49_236010	4.35304e+07	9.97555e+06	1.7853e+07	1.6225e+07	1.7712e+07	8.80204e+06	-1.2258	0.635048	9.4532e-06	0.0135724	3.04942e-05	0.0298002	-1.16558	-0.136155	1.25094e-05	0.41949	3.08159e-05	0.465587	-0.0106448	-0.79322	0.466555	0.0285359	0.480984	0.0861087	None	None	None	TGME49_236010	611	N/A	prenylcysteine oxidase
TGME49_316730	2.9111e+07	1.98369e+07	3.1921e+07	6.8964e+07	3.367e+07	4.1123e+07	0.127398	1.7318	0.408134	9.08118e-12	0.420757	2.41368e-11	0.191225	0.94849	0.358227	0.00282085	0.389042	0.00508761	0.0739665	-0.727595	0.394402	0.00378225	0.428697	0.0191004	None	None	None	TGME49_316730	2746	N/A	Sma protein
TGME49_234520	9.40961e+07	6.8932e+07	1.2068e+08	1.0729e+08	1.1228e+08	1.2801e+08	0.354558	0.628506	0.130153	0.0458065	0.173538	0.0746203	0.247528	0.864475	0.208441	0.00390231	0.271895	0.00736285	-0.102914	0.251887	0.338666	0.195071	0.444224	0.324503	None	None	None	TGME49_234520	553	N/A	U2 snRNP auxilliary factor, large subunit, splicing factor subfamily protein
TGME49_315810	3.6198e+07	2.3223e+07	2.3775e+07	2.5739e+07	3.1098e+07	2.8012e+07	-0.580077	0.140766	0.0541282	0.475174	0.0759298	0.475174	-0.200792	0.241528	0.168666	0.309954	0.195808	0.339642	0.369322	0.116344	0.138081	0.488688	0.21791	0.492176	None	None	None	TGME49_315810	1114	N/A	tRNA nucleotidyltransferase/poly(A) polymerase family protein
TGME49_234250	4.83251e+07	1.39346e+07	2.9466e+07	2.6314e+07	2.6046e+07	2.1975e+07	-0.689277	0.856962	0.0144348	0.129143	0.0215445	0.233034	-0.820142	0.559009	0.00138554	0.242818	0.00285592	0.364177	-0.169857	-0.246368	0.23334	0.196095	0.331934	0.347467	None	None	None	TGME49_234250	2276	N/A	hypothetical protein
TGME49_212270	1.0237e+08	9.2881e+07	6.5697e+07	9.0559e+07	8.3628e+07	8.4396e+07	-0.629636	-0.0360053	0.00270762	0.342197	0.00558101	0.380218	-0.282398	-0.133597	0.123632	0.293689	0.166492	0.33112	0.342027	-0.100164	0.118513	0.283336	0.239396	0.358653	None	None	None	TGME49_212270	370	N/A	hypothetical protein
TGME49_212310	1184799987	1.30595e+07	7.7258e+08	7.0979e+08	477099763	3.3299e+08	-0.616028	5.62743	0.0323846	0	0.0852227	0	-1.30679	4.38222	1.80026e-05	0	0.000225033	0	-0.693863	-1.08887	0.00508687	6.93674e-05	0.0332892	0.00138735	None	None	DOWN	TGME49_212310	157	N/A	vacuolar ATP synthetase
TGME49_223500	6.4449e+07	2.00537e+07	3.6652e+07	3.4886e+07	3.5606e+07	4.1846e+07	-0.792381	0.760239	0.00476186	0.0140197	0.00690125	0.0252855	-0.804094	0.958314	0.00386006	0.00253672	0.00565023	0.00465833	-0.0402923	0.25363	0.489972	0.274226	0.495672	0.377967	None	None	None	TGME49_223500	1112	N/A	hypothetical protein
TGME49_322010	1.83041e+07	35773458	5.67631e+06	4.89162e+06	9.7348e+07	1.1442e+07	-1.48721	-2.57703	2.59094e-05	3.62572e-05	0.000174456	0.00183099	2.23288	-1.42136	4.95981e-12	2.39835e-06	1.78907e-11	2.01861e-05	3.81684	1.03814	0	0.00087815	0	0.00521724	DOWN	None	UP	TGME49_322010	568	N/A	myosin-light-chain kinase
TGME49_313240	8.3914e+07	7.0097e+07	8.19429e+07	8.3052e+07	7.0284e+07	9.0586e+07	-0.0337526	0.24048	0.279221	0.28884	0.32047	0.327785	-0.245922	0.356244	0.153835	0.183387	0.199264	0.219084	-0.217619	0.123386	0.295999	0.452254	0.388259	0.481122	None	None	None	TGME49_313240	784	N/A	ethylene-responsive RNA helicase, putative
TGME49_313140	1596799988	1074500140	1129500764	1012400180	9.2484e+08	9.73721e+08	-0.499003	-0.085777	0.0470782	0.379579	0.105664	0.434392	-0.785908	-0.141663	0.00861305	0.356946	0.0395417	0.451049	-0.288036	-0.0561251	0.129121	0.382811	0.280337	0.461691	None	None	None	TGME49_313140	621	N/A	isocitrate dehydrogenase
TGME49_219860	3.6886e+08	4.0352e+08	1.882e+08	1.6662e+08	3.0427e+08	3.0566e+08	-0.965855	-1.26938	0.00420414	5.07269e-05	0.0221271	0.000220552	-0.275208	-0.397245	0.190647	0.0458955	0.293303	0.10301	0.68923	0.870177	0.00609215	0.00194574	0.0307654	0.0162145	DOWN	None	UP	TGME49_219860	972	N/A	replication licensing factor, putative
TGME49_312820	2.50331e+07	2.80297e+07	1.4855e+07	1.6523e+07	2.5509e+07	9.49779e+06	-0.704014	-0.717808	0.0414227	0.113609	0.101031	0.22217	0.024238	-1.3082	0.417482	0.000374763	0.421656	0.00330753	0.729828	-0.721655	0.00396669	0.0403921	0.0102727	0.0995025	None	None	None	TGME49_312820	567	N/A	hypothetical protein
TGME49_312660	9.82354e+06	2.02234e+07	1.8621e+07	1.26316e+07	1.9008e+07	19122002	0.839207	-0.626616	0.0290768	0.0783964	0.0661527	0.134204	0.77666	-0.0699288	0.0644419	0.250476	0.166888	0.364177	0.027723	0.550926	0.485312	0.0467316	0.48659	0.0830334	None	None	None	TGME49_312660	610	N/A	hypothetical protein
TGME49_225480	3.0692e+07	1.86758e+07	8.2063e+06	9.1946e+06	2.24741e+07	4.43176e+06	-1.74802	-0.926933	6.57486e-05	0.00220716	0.000518956	0.00649164	-0.402614	-1.53733	0.0603055	7.88476e-06	0.0823089	0.000265454	1.32011	-0.869678	2.02582e-05	0.00249758	0.000101291	0.0108246	DOWN	None	None	TGME49_225480	836	N/A	hypothetical protein
TGME49_219460	4.5597e+07	4.2362e+07	5.502e+07	5.6448e+07	7.7838e+07	6.1329e+07	0.26402	0.403187	0.278564	0.129715	0.290171	0.145747	0.733516	0.503469	0.0242247	0.074738	0.0359808	0.0974653	0.490534	0.117009	0.0529029	0.39903	0.165322	0.463361	None	None	None	TGME49_219460	1283	N/A	hypothetical protein
TGME49_312220	8.3565e+07	6.7196e+07	4.3428e+07	5.529e+07	4.9948e+07	6.0557e+07	-0.9236	-0.275359	0.00295476	0.0912463	0.00579365	0.128516	-0.708626	-0.14322	0.00870212	0.288747	0.015822	0.313856	0.196212	0.128334	0.277739	0.383957	0.389606	0.463361	None	None	None	TGME49_312220	213	N/A	mitochondrial inner membrane translocase subunit TIM17, putative
TGME49_226072	7.9622e+07	1.1183e+08	1.6561e+08	1.074e+08	9.5327e+07	1.1785e+08	1.04423	-0.0576164	0.00106735	0.367232	0.00371733	0.403157	0.250909	0.0736825	0.318242	0.405988	0.365255	0.422729	-0.788411	0.132396	0.00429926	0.324619	0.030709	0.409951	None	None	None	TGME49_226072	810	N/A	Ser/Thr phosphatase family protein
TGME49_226220	8.417e+07	5.3498e+07	8.648e+07	5.4805e+07	5.5613e+07	6.9641e+07	0.0384629	0.0339903	0.374859	0.408917	0.409609	0.42578	-0.572169	0.362274	0.0246486	0.135564	0.0385134	0.153843	-0.624907	0.338354	0.019904	0.121542	0.0832261	0.276231	None	None	None	TGME49_226220	726	ALV6	alveolin domain containing intermediate filament IMC9
TGME49_218760	2.2354e+08	2.1674e+08	303049908	3.0131e+08	2.8017e+08	2.9978e+08	0.436789	0.472819	0.0610163	0.0823185	0.114123	0.146997	0.321833	0.462372	0.155683	0.0951376	0.249587	0.171587	-0.11274	-0.00731294	0.335654	0.446326	0.418959	0.464923	None	None	None	TGME49_218760	329	N/A	SNAP protein (soluble N-ethylmaleimide-sensitive factor Attachment Protein), putative
TGME49_226410	1181399539	9.3381e+08	1137100146	1084900408	1150199877	9.3452e+08	-0.0550746	0.216077	0.48263	0.325331	0.49248	0.417091	-0.0385114	0.00109315	0.424913	0.491933	0.456896	0.491933	0.0165061	-0.214982	0.497342	0.177342	0.497342	0.354684	None	None	None	TGME49_226410	328	N/A	EF-1 guanine nucleotide exchange domain-containing protein
TGME49_218610	9.0457e+07	3.9634e+07	4.7473e+07	6.7836e+07	1.2223e+08	1.1771e+08	-0.91138	0.755771	0.00330837	0.00804551	0.00636226	0.0117768	0.42199	1.50027	0.0741429	1.22195e-06	0.114066	3.24782e-06	1.34025	0.783348	8.53606e-07	0.00605206	6.5662e-06	0.0277845	None	None	UP	TGME49_218610	1247	N/A	ATPase (DUF699) protein
TGME49_226510	4.239e+07	4.4809e+07	9.6292e+07	7.5068e+07	1.0563e+08	5.0837e+07	1.15899	0.727602	0.000165353	0.00874727	0.000384542	0.0143398	1.25796	0.171129	0.000185292	0.444131	0.000441171	0.448573	0.131799	-0.550437	0.335066	0.0219381	0.388334	0.0812521	UP	None	None	TGME49_226510	1539	N/A	Sec23/Sec24 trunk domain-containing protein
TGME49_218520	1916799035	1282699858	2335598670	2016198952	1310000801	1339199435	0.284915	0.651912	0.124166	0.0200238	0.212555	0.057783	-0.548068	0.0620426	0.0495827	0.455162	0.132602	0.473931	-0.833584	-0.589788	0.00250966	0.00733523	0.0253475	0.0493906	None	None	DOWN	TGME49_218520	349	MIC6	microneme protein MIC6
TGME49_311500	4.6803e+07	1.53963e+07	5.8125e+07	4.965e+07	7.6365e+07	6.90722e+06	0.304798	1.60807	0.238897	7.55233e-06	0.258312	2.63029e-05	0.671679	-0.889182	0.0380291	0.00788018	0.0533464	0.0418894	0.386049	-2.63034	0.101461	1.55551e-10	0.225468	3.98972e-09	None	None	None	TGME49_311500	845	N/A	ThiF family protein
TGME49_226700	2.21425e+07	1.61147e+07	2.2015e+07	1.5737e+07	1.1831e+07	2.014e+07	-0.00785761	-0.0315847	0.364643	0.492269	0.393759	0.492269	-0.759323	0.274989	0.0182031	0.468725	0.0794139	0.483074	-0.827052	0.331189	0.00398286	0.241419	0.0102125	0.316666	None	None	None	TGME49_226700	449	N/A	nuclease, putative
TGME49_226860	8.54859e+08	8.8612e+08	1613400718	1223699729	8.969e+08	1081899670	0.915295	0.465081	0.000303186	0.0691199	0.00177682	0.146492	0.0690188	0.287095	0.289208	0.213229	0.37078	0.328045	-0.84614	-0.177478	0.00220573	0.197985	0.0247532	0.37571	None	None	None	TGME49_226860	210	SRS67	SAG-related sequence SRS67
TGME49_217400	1.01115e+07	2.16218e+07	8.62363e+06	1.553e+07	2.0697e+07	2.6157e+07	-0.201065	-0.445101	0.341561	0.227196	0.403125	0.324566	0.851176	0.243407	0.0451617	0.395251	0.126704	0.415837	1.14632	0.70529	0.000494881	0.09099	0.00208263	0.18198	None	None	None	TGME49_217400	771	N/A	hypothetical protein
TGME49_217680	2.1746e+08	2.7041e+08	2.3254e+08	198049914	1.8054e+08	1.8637e+08	0.0961623	-0.446714	0.328361	0.106263	0.385633	0.180888	-0.264349	-0.529728	0.155424	0.0372411	0.259039	0.0895559	-0.362807	-0.0870931	0.0880903	0.299115	0.222428	0.447169	None	None	None	TGME49_217680	2234	N/A	hypothetical protein
TGME49_310780	6.2886e+08	5.9422e+08	4.8565e+08	4.0737e+08	394049735	3.801e+08	-0.371927	-0.543185	0.133488	0.0684923	0.228513	0.13978	-0.67021	-0.640466	0.0483512	0.035018	0.115122	0.0795863	-0.300626	-0.0996246	0.118993	0.267795	0.30511	0.400824	None	None	None	TGME49_310780	345	GRA4	dense granule protein GRA4
TGME49_227820	1.53796e+07	1.04913e+07	2.483e+07	2.2623e+07	2.2071e+07	2.7188e+07	0.64682	1.01908	0.166318	0.00532803	0.251997	0.0206974	0.446765	1.1587	0.194022	0.0225455	0.293973	0.0785204	-0.16082	0.251707	0.33079	0.389591	0.368198	0.447787	None	None	None	TGME49_227820	2018	N/A	hypothetical protein
TGME49_310430	1.1604e+08	9.1326e+07	1.3779e+08	1.4442e+08	1.4103e+08	1.4049e+08	0.245274	0.653564	0.295074	0.0381684	0.338665	0.0642501	0.274807	0.604933	0.215717	0.074594	0.279326	0.11718	0.0332153	-0.0394374	0.444459	0.360236	0.465163	0.454798	None	None	None	TGME49_310430	1100	N/A	Hsp90 domain-containing protein
TGME49_228080	1.537e+07	3.38098e+07	1.1705e+07	9.7494e+06	1.1113e+07	2.00222e+07	-0.357563	-1.66561	0.194713	0.00446488	0.23694	0.0300635	-0.379029	-0.675777	0.186913	0.0187557	0.248397	0.0329047	-0.0670793	0.946777	0.3196	0.00145218	0.38891	0.00382153	None	None	None	TGME49_228080	1220	N/A	dihydrouridine synthase (dus) protein
TGME49_310050	1.5567e+08	1.5543e+08	1.6443e+08	2.2642e+08	1.4527e+08	1.0956e+08	0.0783342	0.538908	0.474623	0.0814893	0.479369	0.131434	-0.0977659	-0.492947	0.374936	0.0235532	0.417652	0.0436171	-0.177215	-1.03835	0.248808	0.000125504	0.361399	0.00251009	None	None	None	TGME49_310050	458	N/A	RNA recognition motif-containing protein
TGME49_309910	2.24642e+07	1.92634e+07	1.0492e+07	1.1012e+07	1.33044e+07	8.8682e+06	-1.0094	-0.73881	0.0164441	0.0133358	0.0469831	0.029635	-0.641468	-0.904462	0.0670062	0.00165325	0.159539	0.00575788	0.307988	-0.275368	0.220201	0.168977	0.308355	0.262564	DOWN	None	None	TGME49_309910	2130	N/A	hypothetical protein
TGME49_309380	2.56081e+07	1.51147e+07	2.5797e+07	3.807e+07	5.1462e+07	2.7967e+07	0.0100829	1.2608	0.490448	5.11622e-05	0.490448	0.000161481	0.927511	0.771759	0.00968573	0.0538416	0.0155279	0.122367	0.960702	-0.427498	2.90844e-05	0.0491689	0.000127719	0.107958	None	None	None	TGME49_309380	608	N/A	Nuf2
TGME49_228460	2.7292e+07	3.00699e+07	8.4603e+06	1.3276e+07	3.1495e+07	2.7361e+07	-1.54812	-1.10443	0.000536338	0.0374105	0.00318648	0.099433	0.18713	-0.123086	0.348107	0.161814	0.366428	0.192274	1.74582	0.974249	8.14055e-11	0.0013651	6.84022e-10	0.00362829	DOWN	None	UP	TGME49_228460	1191	N/A	hypothetical protein
TGME49_247960	3.06069e+07	9.87441e+06	1.6892e+07	1.4694e+07	1.944e+07	2.1498e+07	-0.809692	0.516335	0.0351203	0.0309148	0.110848	0.0612234	-0.581513	0.925242	0.0163641	0.00630155	0.0377902	0.0242367	0.188862	0.510687	0.29322	0.0897481	0.353277	0.156285	None	None	None	TGME49_247960	351	N/A	hypothetical protein
TGME49_248130	5.4811e+07	8.0509e+07	1.53304e+07	5.1726e+07	5.3699e+07	5.8707e+07	-1.7529	-0.625316	6.60267e-08	0.0043024	3.03618e-07	0.0072922	-0.0279933	-0.436163	0.447179	0.0554439	0.458942	0.0759506	1.72403	0.178351	5.29221e-10	0.31974	3.30763e-09	0.442381	DOWN	None	None	TGME49_248130	865	N/A	hypothetical protein
TGME49_305340	4.06e+08	4.0785e+08	3.6182e+08	3.3232e+08	3.8915e+08	4.464e+08	-0.165635	-0.294404	0.346537	0.192017	0.389543	0.293844	-0.060687	0.12937	0.486998	0.327524	0.491868	0.375889	0.104685	0.424297	0.433276	0.104346	0.475751	0.329341	None	None	None	TGME49_305340	1916	CRC230	corepressor complex CRC230
TGME49_306000	2.7718e+07	2.04388e+07	3.0718e+07	2.931e+07	2.3133e+07	9.5922e+06	0.141817	0.493238	0.310584	0.198145	0.3302	0.244624	-0.232759	-0.893463	0.154469	0.00187282	0.179326	0.00610176	-0.389694	-1.48852	0.0709604	3.47499e-09	0.135226	2.06455e-08	None	None	None	TGME49_306000	1753	AP2IX8	AP2 domain transcription factor AP2IX-8
TGME49_248870	1.2699e+07	1.34556e+07	7.507e+07	7.4065e+07	9.5837e+07	1.687e+07	2.44553	2.35062	2.86438e-14	0	2.89302e-13	0	2.65014	0.271193	1.11022e-16	0.111582	1.00929e-15	0.181771	0.346912	-2.05079	0.110968	1.19157e-14	0.210282	7.07934e-14	UP	None	None	TGME49_248870	394	N/A	SNARE associated Golgi protein
TGME49_248950	2.34585e+07	1.86486e+07	2.8992e+07	2.3193e+07	2.9459e+07	2.4609e+07	0.290742	0.295741	0.259155	0.383148	0.301343	0.434801	0.294334	0.350078	0.260432	0.305332	0.282835	0.372356	0.0220519	0.0810017	0.467635	0.468884	0.482697	0.486337	None	None	None	TGME49_248950	592	N/A	carrier superfamily protein
TGME49_306460	3.17619e+07	1.34888e+07	2.7811e+07	7.54283e+06	1.8535e+07	1.5211e+07	-0.183455	-0.740251	0.325581	0.0301213	0.342539	0.0519451	-0.689426	0.142867	0.00688437	0.222274	0.0167911	0.285861	-0.552922	0.898909	0.0437932	0.035917	0.0893739	0.0906905	None	None	None	TGME49_306460	1061	N/A	bromodomain-containing protein
TGME49_249310	1.6297e+07	3.2192e+07	7.1546e+07	3.8849e+07	4.7793e+07	3.4468e+07	2.04793	0.261365	1.82833e-10	0.383559	1.0259e-09	0.389396	1.39371	0.090274	4.92687e-06	0.481284	1.44709e-05	0.481284	-0.569086	-0.166583	0.033399	0.24047	0.134539	0.323833	None	None	None	TGME49_249310	337	N/A	hypothetical protein
TGME49_249390	7.4432e+08	6.2395e+08	6.17e+08	5.3288e+08	615969702	6.2728e+08	-0.270124	-0.227098	0.212806	0.214027	0.320798	0.313286	-0.271835	0.00764167	0.194289	0.471855	0.311084	0.476574	-0.00240572	0.234761	0.441436	0.257434	0.462902	0.404581	None	None	None	TGME49_249390	1206	N/A	glutamate/leucine/phenylalanine/valine dehydrogenase family protein
TGME49_215785	2248501351	2350001317	6187897113	6007698190	5027000830	2668999776	1.45994	1.35366	8.03995e-06	0.000794095	6.76696e-05	0.00467749	1.15965	0.183414	2.57991e-05	0.326178	0.000200439	0.387577	-0.29968	-1.17012	0.155866	2.74818e-07	0.339952	5.55132e-06	UP	None	None	TGME49_215785	433	ROP2A	rhoptry protein ROP2A
TGME49_215710	6.2912e+07	1.9818e+07	8.2371e+07	9.5312e+07	9.01729e+07	5.66e+07	0.381751	2.19236	0.172134	9.65894e-15	0.209465	5.13449e-14	0.499018	1.383	0.0623998	1.35508e-06	0.090034	3.42158e-06	0.12858	-0.738383	0.330671	0.00608653	0.403749	0.0245108	None	None	None	TGME49_215710	810	N/A	hypothetical protein
TGME49_215660	2.21582e+07	2.86877e+07	1.8435e+07	1.8929e+07	1.8117e+07	1.03678e+07	-0.24904	-0.567352	0.204988	0.0646592	0.280806	0.0994757	-0.252024	-1.24174	0.267711	0.000627642	0.35301	0.00452799	-0.0234066	-0.792556	0.450618	0.00311315	0.474335	0.00741225	None	None	None	TGME49_215660	645	N/A	hypothetical protein
TGME49_267660	9.99756e+06	2.01721e+07	2.9676e+07	2.8307e+07	3.8859e+07	2.8832e+07	1.45306	0.463003	0.00490815	0.217448	0.0181783	0.261986	1.6831	0.45716	1.04531e-06	0.18754	1.40219e-05	0.245994	0.3743	0.0253365	0.0918496	0.484439	0.16853	0.49004	None	None	None	TGME49_267660	1557	N/A	hypothetical protein
TGME49_249810	7.79842e+06	2.0663e+07	2.1148e+07	1.7548e+07	2.5701e+07	2.8375e+07	1.30049	-0.220385	0.00186802	0.353225	0.0109884	0.436224	1.40571	0.40616	0.00136176	0.230029	0.0196483	0.276582	0.266147	0.654121	0.172132	0.111443	0.249467	0.206836	None	None	None	TGME49_249810	2794	N/A	activating signal cointegrator 1 complex subunit 3, putative
TGME49_267480	2.5838e+07	2.2924e+07	2.4251e+07	2.838e+07	5.0956e+07	3.2948e+07	-0.0868497	0.292774	0.399241	0.344122	0.420253	0.366206	0.902533	0.470772	0.0118449	0.127188	0.0186928	0.157022	1.03148	0.206363	8.30649e-06	0.267893	4.41556e-05	0.347913	None	None	None	TGME49_267480	697	N/A	tRNA (guanine(26)-N(2))-dimethyltransferase, putative
TGME49_267430	1.1117e+08	1.0385e+08	1.2056e+08	1.1253e+08	1.143e+08	113459991	0.115661	0.114405	0.449143	0.431895	0.462893	0.440621	0.0390011	0.124186	0.47834	0.467179	0.493134	0.476713	-0.0760681	0.0117356	0.385659	0.481528	0.443633	0.486392	None	None	None	TGME49_267430	425	N/A	DnaJ domain-containing protein
TGME49_267330	2.9882e+08	1.8379e+08	3.2958e+08	343059993	3.1687e+08	3.0891e+08	0.140757	0.895598	0.386677	0.00379088	0.406902	0.0135389	0.0837819	0.739542	0.40288	0.0148529	0.468465	0.0416706	-0.0565061	-0.15066	0.412914	0.247882	0.44882	0.389797	None	None	None	TGME49_267330	776	N/A	fumarate hydratase
TGME49_215020	2.26663e+07	2.18741e+07	2.84e+07	2.9933e+07	9.25242e+06	2.4374e+07	0.309156	0.430144	0.245127	0.239607	0.288385	0.285246	-1.06344	0.137869	0.00249799	0.483601	0.027041	0.488437	-1.49063	-0.282507	1.74913e-08	0.174102	8.8331e-08	0.338159	None	None	None	TGME49_215020	530	N/A	hypothetical protein
TGME49_214960	3.56571e+06	1.38878e+07	9.76639e+06	9.3175e+06	1.1366e+07	1.1211e+07	1.18122	-0.515421	1.37554e-05	0.134769	9.92355e-05	0.190608	1.12312	-0.248091	6.90232e-05	0.2974	0.000709576	0.389382	0.194354	0.236226	0.335827	0.263186	0.403792	0.324169	None	None	None	TGME49_214960	3817	AP2X8	AP2 domain transcription factor AP2X-8
TGME49_267130	1.40626e+07	2.01931e+07	1.7373e+07	1.7291e+07	9.53918e+06	1.447e+07	0.281105	-0.209	0.248735	0.360244	0.325	0.436224	-0.442724	-0.407698	0.13815	0.135133	0.199331	0.237076	-0.783269	-0.237066	0.00601549	0.181157	0.0178695	0.244807	None	None	None	TGME49_267130	389	SRS38A	SAG-related sequence SRS38A
TGME49_214780	9.08292e+06	2.11384e+07	7.75801e+06	1.17413e+07	2.6476e+07	2.6134e+07	-0.196427	-0.781691	0.347246	0.0367262	0.403125	0.0806381	1.28271	0.270812	0.00371092	0.364926	0.0319611	0.396318	1.61383	1.07139	2.4655e-07	0.000414034	1.64367e-06	0.00126719	None	None	UP	TGME49_214780	220	N/A	hydrolase, NUDIX family protein
TGME49_266970	8.1114e+07	6.9866e+07	1.046e+08	7.9055e+07	8.6694e+07	6.0823e+07	0.361643	0.175141	0.191593	0.363593	0.2389	0.391223	0.0926073	-0.191014	0.443938	0.233839	0.46706	0.261926	-0.267155	-0.371124	0.187889	0.084847	0.302843	0.217556	None	None	None	TGME49_266970	306	N/A	hypothetical protein
TGME49_266830	1.89135e+07	2.03414e+07	9.21276e+06	1.11576e+07	1.9182e+07	2.5447e+07	-0.941495	-0.795506	0.0235458	0.0341265	0.0619625	0.0806381	0.0175236	0.284778	0.472753	0.349779	0.497774	0.39253	0.960506	1.10076	0.00312435	0.000282298	0.0101793	0.000891002	DOWN	None	UP	TGME49_266830	3987	N/A	Sec7 domain-containing protein
TGME49_214240	8.09408e+06	1.48494e+07	2.128e+07	2.231e+07	3.4459e+07	2.4117e+07	1.26293	0.547198	0.00241777	0.18612	0.0126375	0.300193	1.75051	0.601809	0.00120714	0.214614	0.0135468	0.355344	0.662658	0.106283	0.0188808	0.491677	0.0488964	0.491677	None	None	None	TGME49_214240	2972	N/A	bromodomain-containing protein
TGME49_265830	1.42568e+07	1.51338e+07	20137004	1.6614e+07	2.0896e+07	1.7523e+07	0.461905	0.124233	0.167626	0.346332	0.258184	0.397495	0.468329	0.178049	0.18142	0.31621	0.283348	0.428162	0.0501369	0.0713082	0.438718	0.459389	0.476699	0.483567	None	None	None	TGME49_265830	762	N/A	phosphodiesterase/alkaline phosphatase D family protein
TGME49_237010	1.6848e+08	1.5116e+08	2.9853e+08	3.6182e+08	2.5025e+08	3.3185e+08	0.820383	1.25187	0.00265875	8.86876e-05	0.00839168	0.000369532	0.562371	1.11881	0.0254199	0.000394595	0.0594256	0.00189781	-0.253277	-0.124265	0.151297	0.280758	0.318354	0.395433	UP	None	None	TGME49_237010	645	N/A	hypothetical protein
TGME49_265770	1.11008e+07	1.21215e+07	6.5649e+06	6.5368e+06	1.0398e+07	1.79789e+07	-0.655221	-0.774244	0.0274288	0.0237494	0.0543197	0.0444202	-0.0734691	0.470884	0.473322	0.0271738	0.478056	0.0508251	0.571225	1.29589	0.0435634	0.00380505	0.107612	0.0213506	DOWN	None	None	TGME49_265770	2107	N/A	hypothetical protein
TGME49_265520	1.0397e+08	7.3873e+07	9.20269e+07	9.8235e+07	7.3087e+07	5.9098e+07	-0.173683	0.404869	0.32742	0.165463	0.376345	0.214253	-0.491183	-0.307685	0.0363261	0.127281	0.0582371	0.159102	-0.327142	-0.720462	0.115655	0.00719025	0.210282	0.0268969	None	None	None	TGME49_265520	512	N/A	hypothetical protein
TGME49_278770	1.10205e+07	1.69095e+07	1.3341e+07	1.3142e+07	1.39503e+07	1.2479e+07	0.248473	-0.333892	0.197968	0.195197	0.238033	0.271106	0.272798	-0.362009	0.124956	0.153824	0.19122	0.225162	0.058727	-0.0676778	0.491351	0.376366	0.49845	0.428094	None	None	None	TGME49_278770	980	N/A	hypothetical protein
TGME49_236660	1.16657e+07	1.4648e+07	1.8417e+07	1.0024e+07	1.19447e+07	2.09111e+07	0.603762	-0.493048	0.0835596	0.149243	0.142782	0.19576	0.0270828	0.437001	0.351379	0.33307	0.389993	0.415103	-0.573112	0.9703	0.031851	0.00112549	0.062453	0.00304185	None	None	None	TGME49_236660	1424	N/A	START domain-containing protein
TGME49_236620	1.33825e+07	1.61914e+07	8.54288e+06	1.3754e+07	3.1227e+07	1.6155e+07	-0.575707	-0.216157	0.0489305	0.321242	0.0867014	0.396596	1.06046	-0.00273214	0.0379579	0.496187	0.100888	0.496187	1.72187	0.213155	1.44341e-10	0.285049	1.04132e-09	0.347621	None	None	None	TGME49_236620	556	N/A	protein kinase (incomplete catalytic triad)
TGME49_278630	2.21182e+07	2.97793e+07	8.2658e+07	1.3732e+07	6.7979e+07	4.5484e+07	1.8409	-1.04664	4.81633e-08	0.0449652	1.33787e-07	0.113537	1.49662	0.563943	5.57474e-06	0.0536954	1.17302e-05	0.0742909	-0.277157	1.63631	0.236146	2.96924e-09	0.340725	9.27887e-09	None	None	None	TGME49_278630	981	N/A	tetratricopeptide repeat-containing protein
TGME49_278550	1.62773e+07	1.05594e+07	1.9443e+07	2.4323e+07	1.7805e+07	8.99534e+06	0.238589	1.10974	0.310953	0.0027817	0.369485	0.0147869	0.109725	-0.176055	0.480319	0.374347	0.498417	0.429648	-0.118522	-1.3133	0.335977	4.37114e-06	0.395267	1.74846e-05	None	None	None	TGME49_278550	2560	N/A	elongation factor Tu GTP binding domain-containing protein
TGME49_278510	1.20594e+07	1.10061e+07	7.32083e+06	1.3258e+07	2.6787e+07	2.4776e+07	-0.630444	0.241975	0.0330664	0.140671	0.060722	0.190608	0.981416	0.984985	0.0215136	0.0520456	0.0810195	0.138332	1.70104	0.83979	5.68129e-08	0.00592207	5.16481e-07	0.0135939	None	None	UP	TGME49_278510	428	N/A	protein phosphatase 2C domain-containing protein
TGME49_265020	6.7435e+07	6.075e+07	8.33741e+07	9.4495e+07	6.564e+07	1.41531e+07	0.300774	0.626309	0.244896	0.0371744	0.277916	0.053536	-0.0372144	-1.89059	0.362915	1.22121e-14	0.382016	1.37047e-13	-0.338937	-2.63005	0.181821	9.89873e-21	0.300711	1.66629e-19	None	None	None	TGME49_265020	293	N/A	arabinogalactan protein, putative
TGME49_278220	1.18547e+07	3.18458e+07	1.44472e+07	1.3237e+07	2.0266e+07	2.7866e+07	0.259052	-1.18767	0.18977	0.0283807	0.233741	0.0924661	0.645375	-0.174674	0.113161	0.121444	0.233251	0.157254	0.453029	1.00328	0.0844964	0.000966957	0.134121	0.00271285	None	None	None	TGME49_278220	598	N/A	hypothetical protein
TGME49_278040	2.2845e+07	9.06004e+06	1.5145e+07	1.7858e+07	1.04917e+07	1.87199e+07	-0.553357	0.88528	0.119965	0.00169403	0.209983	0.00712905	-0.935015	0.845868	0.00611585	0.00057784	0.0475154	0.00343305	-0.478997	0.0634052	0.0552538	0.399797	0.119085	0.443914	None	None	None	TGME49_278040	317	N/A	G-patch domain-containing protein
TGME49_235490	1.3365e+08	1.477e+08	2.1477e+08	1.1416e+08	1.9779e+08	267980162	0.67897	-0.367847	0.0566551	0.0904788	0.119212	0.123944	0.555017	0.846275	0.105632	0.00792479	0.180828	0.018374	-0.118063	1.22153	0.288041	1.63829e-05	0.404058	0.000827337	None	None	None	TGME49_235490	923	N/A	hypothetical protein
TGME49_277270	1647099952	1262899520	1269100733	1551599270	1270099443	1391100037	-0.375776	0.296735	0.109483	0.166526	0.197461	0.247341	-0.374194	0.139165	0.132833	0.363527	0.235371	0.399089	0.00113369	-0.157388	0.477161	0.220268	0.497198	0.383571	None	None	None	TGME49_277270	333	N/A	NTPase II
TGME49_235340	2.9828e+08	2.2608e+08	3.7017e+08	4.5249e+08	3.2518e+08	4.418e+08	0.310281	0.996839	0.230925	0.00897567	0.339596	0.0318326	0.12336	0.957138	0.355864	0.00288446	0.449562	0.0116532	-0.186239	-0.0343905	0.244665	0.423466	0.382288	0.473032	None	None	None	TGME49_235340	720	N/A	hypothetical protein
TGME49_234930	8.5246e+07	3.11778e+07	161139912	1.2198e+08	9.4261e+07	1.1409e+08	0.908167	1.92358	0.00415041	1.687e-09	0.0116442	5.01139e-09	0.140247	1.77485	0.446516	9.15525e-09	0.450981	2.71965e-08	-0.765253	-0.0954015	0.00536083	0.37585	0.0309645	0.439408	UP	None	None	TGME49_234930	385	SRS43	SAG-related sequence SRS43
TGME49_234610	1.1363e+08	2.59657e+07	114270032	8.2067e+07	1.0877e+08	1.0341e+08	0.00800924	1.61148	0.415522	1.57092e-08	0.4414	4.40732e-08	-0.0613778	1.87522	0.378156	2.20973e-11	0.411039	6.15505e-11	-0.0703306	0.328761	0.38449	0.162472	0.455232	0.292278	None	None	None	TGME49_234610	702	N/A	WD-40 repeat protein
TGME49_234560	4.3125e+07	2.0517e+07	4.2749e+07	3.7485e+07	4.5347e+07	4.5319e+07	-0.012254	0.829303	0.425359	0.00371321	0.4429	0.00580188	0.0677989	1.03716	0.474919	0.00195035	0.479716	0.00330567	0.0826273	0.265258	0.339219	0.261886	0.421222	0.374122	None	None	None	TGME49_234560	1285	N/A	hypothetical protein
TGME49_300260	5.8941e+08	4.6344e+08	306019994	2.6815e+08	4.1454e+08	3.7536e+08	-0.942651	-0.786349	0.00836073	0.0176987	0.0334429	0.0510735	-0.504626	-0.301892	0.11025	0.20656	0.208018	0.275413	0.436255	0.483207	0.0817143	0.0414443	0.242096	0.153497	DOWN	None	None	TGME49_300260	844	N/A	threonyl-tRNA synthetase family protein
[truncated: 1,785 more rows]

## Sheet: Proteome_Volcano_Plot
	Normalized Intensity				Differential_calling_4h vs.0h						Classfications of Differential calling
[truncated: 1,060 more rows]

## Sheet: P-proteome_Diff_Classes
																								Differential Calling																		Classfications of Differential calling
[truncated: 8,308 more rows]

[truncated: 2 more sheets: P-proteome_Volcano_Plot, P-proteome_Heatmap]
