# Supplementary material for: Novel CRK-Cyclin Complex Controls Spindle Assembly Checkpoint in Toxoplasma Endodyogeny
Source: mBio. 2022 Feb 8;13(1):e03561-21. doi: 10.1128/mbio.03561-21 (PMC8822342; doi:10.1128/mbio.03561-21)
Supplement: TABLE S4 [file mbio.03561-21-st004.xlsx]

## Sheet: proteinGroups-unfiltered
Protein IDs	Majority protein IDs	Fasta headers	Protein Name	Gene Names/ID	LFQ intensity Control_0min-1	LFQ intensity Control_0min-2	LFQ intensity Control_0min-3	LFQ intensity Crk6_30min-1	LFQ intensity Crk6_30min-2	LFQ intensity Crk6_30min-3	LFQ intensity Crk6_4hr-1	LFQ intensity Crk6_4hr-2	LFQ intensity Crk6_4hr-3	MS/MS count Control_0min-1	MS/MS count Control_0min-2	MS/MS count Control_0min-3	MS/MS count Crk6_30min-1	MS/MS count Crk6_30min-2	MS/MS count Crk6_30min-3	MS/MS count Crk6_4hr-1	MS/MS count Crk6_4hr-2	MS/MS count Crk6_4hr-3	MS/MS count	Number of proteins	Peptides	Razor + unique peptides	Unique peptides	Peptides Control_0min-1	Peptides Control_0min-2	Peptides Control_0min-3	Peptides Crk6_30min-1	Peptides Crk6_30min-2	Peptides Crk6_30min-3	Peptides Crk6_4hr-1	Peptides Crk6_4hr-2	Peptides Crk6_4hr-3	Razor + unique peptides Control_0min-1	Razor + unique peptides Control_0min-2	Razor + unique peptides Control_0min-3	Razor + unique peptides Crk6_30min-1	Razor + unique peptides Crk6_30min-2	Razor + unique peptides Crk6_30min-3	Razor + unique peptides Crk6_4hr-1	Razor + unique peptides Crk6_4hr-2	Razor + unique peptides Crk6_4hr-3	Unique peptides Control_0min-1	Unique peptides Control_0min-2	Unique peptides Control_0min-3	Unique peptides Crk6_30min-1
A0A125YKL3	A0A125YKL3	tr|A0A125YKL3|A0A125YKL3_TOXGM Elongation factor 1-alpha OS=Toxoplasma gondii (strain ATCC 50611 / Me49) OX=508771 GN=TGME49_286420 PE=3 SV=1	Elongation factor 1-alpha	TGME49_286420	12102000000	11057000000	10134000000	12755000000	11656000000	12488000000	11085000000	10634000000	10927000000	114	106	114	123	107	115	91	96	88	1051	1	37	37	37	23	24	26	29	23	22	24	25	24	23	24	26	29	23	22	24	25	24	23	24	26	29
A0A125YH18	A0A125YH18	tr|A0A125YH18|A0A125YH18_TOXGM Actin ACT1 OS=Toxoplasma gondii (strain ATCC 50611 / Me49) OX=508771 GN=ACT1 PE=3 SV=1	Actin ACT1	ACT1	17521000000	18606000000	16654000000	18460000000	18899000000	19037000000	16845000000	17070000000	16314000000	86	85	69	79	86	87	68	60	59	838	1	26	26	26	20	21	22	20	20	24	21	20	21	20	21	22	20	20	24	21	20	21	20	21	22	20
A0A125YXI9	A0A125YXI9	tr|A0A125YXI9|A0A125YXI9_TOXGM Heat shock protein HSP70 OS=Toxoplasma gondii (strain ATCC 50611 / Me49) OX=508771 GN=HSP70 PE=3 SV=1	Heat shock protein HSP70	HSP70	7281000000	7174800000	7466200000	7533700000	6741000000	7672400000	7907700000	7600200000	7203200000	61	47	55	67	53	56	59	51	50	587	1	41	41	39	34	34	33	39	35	35	33	32	32	34	34	33	39	35	35	33	32	32	32	32	31	37
A0A125YP09	A0A125YP09	tr|A0A125YP09|A0A125YP09_TOXGM SAG-related sequence SRS29B OS=Toxoplasma gondii (strain ATCC 50611 / Me49) OX=508771 GN=SRS29B PE=4 SV=1	SAG-related sequence SRS29B	SRS29B	18821000000	17882000000	16069000000	18563000000	14188000000	17095000000	16415000000	17468000000	16863000000	47	44	38	49	48	37	40	40	41	438	1	17	17	17	14	16	14	16	17	17	15	14	16	14	16	14	16	17	17	15	14	16	14	16	14	16
A0A125YJG5	A0A125YJG5	tr|A0A125YJG5|A0A125YJG5_TOXGM Chaperonin protein BiP OS=Toxoplasma gondii (strain ATCC 50611 / Me49) OX=508771 GN=TGME49_311720 PE=3 SV=1	Chaperonin protein BiP	TGME49_311720	4092300000	4029600000	3765000000	3717700000	3857600000	3802900000	4406700000	4289800000	4286300000	54	51	51	61	50	56	58	56	54	593	1	35	33	33	29	27	27	32	27	29	28	27	27	27	25	25	30	25	27	26	25	25	27	25	25	30
A0A125YPR4;S8EU28	A0A125YPR4	tr|A0A125YPR4|A0A125YPR4_TOXGM Tryptophanyl-tRNA synthetase OS=Toxoplasma gondii (strain ATCC 50611 / Me49) OX=508771 GN=TGME49_288360 PE=3 SV=1	Tryptophanyl-tRNA synthetase	TGME49_288360	4055000000	3509300000	3781400000	4201800000	3934500000	4164200000	4005100000	4068500000	3983700000	47	39	48	56	48	49	45	53	50	485	2	35	35	35	28	31	31	31	28	32	26	29	30	28	31	31	31	28	32	26	29	30	28	31	31	31
A0A125YQJ0	A0A125YQJ0	tr|A0A125YQJ0|A0A125YQJ0_TOXGM Protein disulfide-isomerase OS=Toxoplasma gondii (strain ATCC 50611 / Me49) OX=508771 GN=TGME49_211680 PE=3 SV=1	Protein disulfide-isomerase	TGME49_211680	3821000000	3752400000	3700800000	3839800000	3736000000	3644400000	3708600000	3797900000	3650100000	52	45	43	53	50	47	56	42	45	499	1	29	29	28	25	25	23	28	24	21	27	23	25	25	25	23	28	24	21	27	23	25	24	24	22	27
A0A125YHU4	A0A125YHU4	tr|A0A125YHU4|A0A125YHU4_TOXGM Histone H4 OS=Toxoplasma gondii (strain ATCC 50611 / Me49) OX=508771 GN=TGME49_239260 PE=3 SV=1	Histone H4	TGME49_239260	11968000000	11560000000	12612000000	12646000000	14469000000	14938000000	11844000000	14051000000	13587000000	26	18	27	26	21	20	17	28	22	296	1	9	9	9	9	8	9	9	8	9	6	8	8	9	8	9	9	8	9	6	8	8	9	8	9	9
A0A125YHZ8	A0A125YHZ8	tr|A0A125YHZ8|A0A125YHZ8_TOXGM Heat shock protein 90, putative OS=Toxoplasma gondii (strain ATCC 50611 / Me49) OX=508771 GN=TGME49_244560 PE=3 SV=1	Heat shock protein 90, putative	TGME49_244560	3527400000	3363100000	3065800000	3272100000	3408200000	3404100000	3603000000	3545000000	3578800000	90	65	73	77	60	67	60	79	79	691	1	57	57	57	51	42	48	48	41	38	41	48	50	51	42	48	48	41	38	41	48	50	51	42	48	48
A0A125YWG5	A0A125YWG5	tr|A0A125YWG5|A0A125YWG5_TOXGM Tubulin beta chain OS=Toxoplasma gondii (strain ATCC 50611 / Me49) OX=508771 GN=TGME49_266960 PE=3 SV=1	Tubulin beta chain	TGME49_266960	4301300000	4179400000	3999300000	4160900000	4194100000	4129700000	4559800000	4353900000	4443400000	65	58	49	60	53	63	49	54	46	531	1	31	31	8	26	26	26	27	25	27	24	25	24	26	26	26	27	25	27	24	25	24	6	8	6	8
A0A125YQG0;A0A125YTP7	A0A125YQG0	tr|A0A125YQG0|A0A125YQG0_TOXGM Tubulin alpha chain OS=Toxoplasma gondii (strain ATCC 50611 / Me49) OX=508771 GN=TUBA1 PE=3 SV=1	Tubulin alpha chain	TUBA1	4754700000	4872200000	4676700000	4500600000	4629700000	5183200000	5365400000	5416100000	4793800000	62	49	62	60	51	52	53	50	51	543	2	25	25	25	19	21	21	23	22	22	19	21	20	19	21	21	23	22	22	19	21	20	19	21	21	23
A0A125YJ40	A0A125YJ40	tr|A0A125YJ40|A0A125YJ40_TOXGM Glyceraldehyde-3-phosphate dehydrogenase OS=Toxoplasma gondii (strain ATCC 50611 / Me49) OX=508771 GN=GAPDH1 PE=3 SV=1	Glyceraldehyde-3-phosphate dehydrogenase	GAPDH1	8237600000	6958700000	6758900000	7099800000	6992300000	7338200000	6201600000	6416200000	6270400000	70	51	55	70	58	56	50	43	47	518	1	20	19	19	18	18	18	20	18	16	18	18	18	17	17	17	19	17	15	17	17	17	17	17	17	19
S8F5K7	S8F5K7	tr|S8F5K7|S8F5K7_TOXGM Translation elongation factor 2 family protein, putative OS=Toxoplasma gondii (strain ATCC 50611 / Me49) OX=508771 GN=TGME49_205470 PE=3 SV=1	Translation elongation factor 2 family protein, putative	TGME49_205470	2273800000	2123100000	2128100000	2410300000	2131900000	2380700000	2038400000	1862000000	1890300000	92	68	90	109	69	81	81	81	89	786	1	47	47	47	39	38	41	43	35	36	35	34	38	39	38	41	43	35	36	35	34	38	39	38	41	43
S8G527	S8G527	tr|S8G527|S8G527_TOXGM Myosin A OS=Toxoplasma gondii (strain ATCC 50611 / Me49) OX=508771 GN=TGME49_235470 PE=3 SV=1	Myosin A	TGME49_235470	1946200000	2057900000	1889100000	1806700000	1869300000	1936200000	1764800000	1768700000	1805400000	58	52	59	57	47	53	41	59	56	518	1	43	43	43	38	33	36	36	33	33	32	39	39	38	33	36	36	33	33	32	39	39	38	33	36	36
A0A125YIJ3	A0A125YIJ3	tr|A0A125YIJ3|A0A125YIJ3_TOXGM SAG-related sequence SRS34A OS=Toxoplasma gondii (strain ATCC 50611 / Me49) OX=508771 GN=SRS34A PE=4 SV=1	SAG-related sequence SRS34A	SRS34A	14855000000	13325000000	13264000000	14580000000	13813000000	14143000000	13779000000	15409000000	14379000000	21	12	13	16	16	11	13	14	13	157	1	4	4	4	4	4	4	4	4	4	3	4	3	4	4	4	4	4	4	3	4	3	4	4	4	4
A0A125YQ30	A0A125YQ30	tr|A0A125YQ30|A0A125YQ30_TOXGM Rhoptry protein ROP5 OS=Toxoplasma gondii (strain ATCC 50611 / Me49) OX=508771 GN=ROP5 PE=4 SV=1	Rhoptry protein ROP5	ROP5	5633300000	2371300000	5073600000	7662300000	4761200000	4592100000	6078800000	7938200000	6289900000	37	11	32	43	18	17	26	32	30	258	1	26	26	26	21	20	17	22	21	19	21	19	22	21	20	17	22	21	19	21	19	22	21	20	17	22
A0A125YWC9	A0A125YWC9	tr|A0A125YWC9|A0A125YWC9_TOXGM L-lactate dehydrogenase OS=Toxoplasma gondii (strain ATCC 50611 / Me49) OX=508771 GN=LDH1 PE=3 SV=1	L-lactate dehydrogenase	LDH1	3034800000	3008900000	3130600000	3225900000	3565000000	3668600000	2836400000	3103700000	2969200000	49	39	50	51	40	45	32	39	45	412	1	24	24	24	20	19	21	22	19	18	20	21	23	20	19	21	22	19	18	20	21	23	20	19	21	22
A0A125YX75	A0A125YX75	tr|A0A125YX75|A0A125YX75_TOXGM Histone H2A OS=Toxoplasma gondii (strain ATCC 50611 / Me49) OX=508771 GN=TGME49_261250 PE=3 SV=1	Histone H2A	TGME49_261250	9604600000	9306600000	9678200000	11075000000	11793000000	11811000000	11589000000	10922000000	12275000000	5	6	7	10	8	7	7	6	4	100	1	5	3	2	4	3	3	3	5	4	4	3	5	2	2	2	2	3	2	2	2	3	1	1	1	1
A0A125YLJ4	A0A125YLJ4	tr|A0A125YLJ4|A0A125YLJ4_TOXGM 14-3-3 protein OS=Toxoplasma gondii (strain ATCC 50611 / Me49) OX=508771 GN=TGME49_263090 PE=3 SV=1	14-3-3 protein	TGME49_263090	5296300000	3917500000	5915500000	5609600000	4768900000	5218500000	4811300000	5734700000	5260200000	27	21	28	38	20	23	22	28	25	289	1	20	20	20	17	17	18	20	17	17	16	19	20	17	17	18	20	17	17	16	19	20	17	17	18	20
A0A125YYY5	A0A125YYY5	tr|A0A125YYY5|A0A125YYY5_TOXGM ATP synthase subunit beta OS=Toxoplasma gondii (strain ATCC 50611 / Me49) OX=508771 GN=ATPB PE=3 SV=1	ATP synthase subunit beta	ATPB	3302400000	3032800000	2966900000	2944200000	3046900000	3083700000	3188600000	2980400000	3204400000	51	46	47	49	46	46	43	51	48	451	1	29	29	29	28	26	25	28	25	26	26	26	27	28	26	25	28	25	26	26	26	27	28	26	25	28
A0A125YVB7	A0A125YVB7	tr|A0A125YVB7|A0A125YVB7_TOXGM Heat shock protein HSP90 OS=Toxoplasma gondii (strain ATCC 50611 / Me49) OX=508771 GN=HSP90 PE=3 SV=1	Heat shock protein HSP90	HSP90	2923800000	2485400000	2632900000	2480700000	2509200000	2582700000	2838700000	3150800000	3069100000	51	44	45	55	41	40	46	45	46	454	1	45	45	45	37	36	35	40	33	31	35	35	37	37	36	35	40	33	31	35	35	37	37	36	35	40
S8GHD8	S8GHD8	tr|S8GHD8|S8GHD8_TOXGM Dense granule protein GRA12 OS=Toxoplasma gondii (strain ATCC 50611 / Me49) OX=508771 GN=GRA12 PE=4 SV=1	Dense granule protein GRA12	GRA12	2926900000	2933000000	2771900000	2895400000	3045800000	3111100000	2525600000	2536400000	2369500000	30	33	30	32	34	36	29	25	29	283	1	21	21	21	19	19	19	18	19	18	18	19	19	19	19	19	18	19	18	18	19	19	19	19	19	18
A0A125YLV5	A0A125YLV5	tr|A0A125YLV5|A0A125YLV5_TOXGM Phosphopyruvate hydratase OS=Toxoplasma gondii (strain ATCC 50611 / Me49) OX=508771 GN=TGME49_268850 PE=3 SV=1	Phosphopyruvate hydratase	TGME49_268850	2941400000	2738600000	2527300000	2726600000	2737700000	3045000000	2352800000	2326400000	2377200000	40	39	36	43	36	44	37	32	31	367	1	21	21	19	16	19	16	18	17	18	19	18	18	16	19	16	18	17	18	19	18	18	14	17	14	16
A0A125YFV7	A0A125YFV7	tr|A0A125YFV7|A0A125YFV7_TOXGM Alveolin domain containing intermediate filament IMC1 OS=Toxoplasma gondii (strain ATCC 50611 / Me49) OX=508771 GN=ALV1 PE=4 SV=1	Alveolin domain containing intermediate filament IMC1	ALV1	2730900000	2473900000	2678400000	2401000000	2720800000	2713000000	2634100000	2443800000	2543700000	35	23	30	32	29	32	30	32	27	272	1	39	39	39	29	31	31	31	29	28	31	32	31	29	31	31	31	29	28	31	32	31	29	31	31	31
A0A125YYS0	A0A125YYS0	tr|A0A125YYS0|A0A125YYS0_TOXGM Guanine nucleotide-binding protein OS=Toxoplasma gondii (strain ATCC 50611 / Me49) OX=508771 GN=TGME49_216880 PE=4 SV=1	Guanine nucleotide-binding protein	TGME49_216880	2416200000	2407700000	2130500000	2364300000	2491100000	2454700000	1765800000	1676000000	1685800000	34	29	33	37	36	35	29	29	27	321	1	19	19	19	18	18	19	19	18	16	18	18	19	18	18	19	19	18	16	18	18	19	18	18	19	19
A0A125YW38;A0A125YHE2	A0A125YW38;A0A125YHE2	tr|A0A125YW38|A0A125YW38_TOXGM Histone H2B OS=Toxoplasma gondii (strain ATCC 50611 / Me49) OX=508771 GN=TGME49_251870 PE=3 SV=1;tr|A0A125YHE2|A0A125YHE2_TOXGM Histone H2B OS=Toxoplasma gondii (strain ATCC 50611 / Me49) OX=508771 GN=TGME49_305160 PE=3 SV=1	Histone H2B	TGME49_251870	12153000000	10957000000	11478000000	14091000000	15960000000	17871000000	12770000000	13250000000	12599000000	7	7	10	12	8	9	7	6	6	85	2	9	7	7	8	5	8	8	5	5	5	7	7	6	4	6	6	4	4	4	5	5	6	4	6	6
A0A125YN32;A0A125YNF2	A0A125YN32	tr|A0A125YN32|A0A125YN32_TOXGM Rhoptry protein ROP7 OS=Toxoplasma gondii (strain ATCC 50611 / Me49) OX=508771 GN=ROP7 PE=4 SV=1	Rhoptry protein ROP7	ROP7	3176800000	3136700000	2994000000	3096500000	3168100000	2889300000	3882700000	3839500000	3587700000	31	24	23	31	32	32	31	29	26	271	2	24	24	13	23	20	19	21	20	21	20	22	23	23	20	19	21	20	21	20	22	23	13	11	11	12
S8EYC0	S8EYC0	tr|S8EYC0|S8EYC0_TOXGM Asparagine--tRNA ligase OS=Toxoplasma gondii (strain ATCC 50611 / Me49) OX=508771 GN=TGME49_270510 PE=3 SV=1	Asparagine--tRNA ligase	TGME49_270510	1890900000	1903300000	1822900000	1843500000	1916800000	2000600000	1679400000	1513000000	1523900000	30	22	29	35	25	27	24	23	24	263	1	28	28	28	21	20	23	26	18	20	19	18	22	21	20	23	26	18	20	19	18	22	21	20	23	26
A0A125YGE6;S8G8F3;S8EZM9	A0A125YGE6;S8G8F3	tr|A0A125YGE6|A0A125YGE6_TOXGM Fructose-bisphosphate aldolase OS=Toxoplasma gondii (strain ATCC 50611 / Me49) OX=508771 GN=TGME49_236040 PE=3 SV=1;tr|S8G8F3|S8G8F3_TOXGM Fructose-bisphosphate aldolase OS=Toxoplasma gondii (strain ATCC 50611 / Me49) OX=5087	Fructose-bisphosphate aldolase	TGME49_236040	3970400000	4059700000	4329700000	3914400000	4305700000	4764800000	3274500000	3315200000	3257200000	38	25	35	35	28	33	24	19	29	274	3	28	28	28	27	23	22	23	22	22	20	18	23	27	23	22	23	22	22	20	18	23	27	23	22	23
A0A125YNH2	A0A125YNH2	tr|A0A125YNH2|A0A125YNH2_TOXGM Heat shock protein HSP60 OS=Toxoplasma gondii (strain ATCC 50611 / Me49) OX=508771 GN=HSP60 PE=3 SV=1	Heat shock protein HSP60	HSP60	1765800000	1495300000	1641300000	1685800000	1572900000	1663600000	1947500000	1925200000	1894800000	32	31	34	31	27	31	37	36	31	298	1	28	28	28	23	20	20	24	20	19	22	24	23	23	20	20	24	20	19	22	24	23	23	20	20	24
A0A125YFP1	A0A125YFP1	tr|A0A125YFP1|A0A125YFP1_TOXGM 60S acidic ribosomal protein P0 OS=Toxoplasma gondii (strain ATCC 50611 / Me49) OX=508771 GN=RPP0 PE=3 SV=1	60S acidic ribosomal protein P0	RPP0	2385200000	2621300000	2332000000	2349200000	2284100000	2367400000	2107600000	2036200000	2161100000	26	28	23	22	22	23	22	22	19	207	1	17	17	17	15	14	14	16	14	13	14	14	14	15	14	14	16	14	13	14	14	14	15	14	14	16
A0A125YLS6	A0A125YLS6	tr|A0A125YLS6|A0A125YLS6_TOXGM Adenine nucleotide translocator, putative OS=Toxoplasma gondii (strain ATCC 50611 / Me49) OX=508771 GN=TGME49_249900 PE=3 SV=1	Adenine nucleotide translocator, putative	TGME49_249900	2170400000	2135100000	2047100000	1974700000	1989800000	2054500000	2314600000	2057700000	2052300000	40	24	32	28	25	26	24	31	34	275	1	24	24	24	20	18	20	19	17	15	16	19	20	20	18	20	19	17	15	16	19	20	20	18	20	19
S8ESF3	S8ESF3	tr|S8ESF3|S8ESF3_TOXGM Ribosomal protein RPL4 OS=Toxoplasma gondii (strain ATCC 50611 / Me49) OX=508771 GN=RPL4 PE=3 SV=1	Ribosomal protein RPL4	RPL4	2567800000	2534900000	2374500000	2779700000	2767200000	2853600000	2125800000	2389600000	1925000000	27	23	28	32	33	32	26	25	26	265	1	24	24	24	20	18	19	20	20	19	16	19	18	20	18	19	20	20	19	16	19	18	20	18	19	20
A0A125YKV6	A0A125YKV6	tr|A0A125YKV6|A0A125YKV6_TOXGM Pyrophosphate--fructose 6-phosphate 1-phosphotransferase OS=Toxoplasma gondii (strain ATCC 50611 / Me49) OX=508771 GN=PFKII PE=3 SV=1	Pyrophosphate--fructose 6-phosphate 1-phosphotransferase	PFKII	866670000	889760000	806630000	841310000	873000000	865380000	905790000	915670000	903020000	56	54	56	59	52	55	50	53	57	504	1	47	47	47	37	37	39	42	37	38	35	36	38	37	37	39	42	37	38	35	36	38	37	37	39	42
A0A125YQP0	A0A125YQP0	tr|A0A125YQP0|A0A125YQP0_TOXGM Superoxide dismutase OS=Toxoplasma gondii (strain ATCC 50611 / Me49) OX=508771 GN=SOD PE=3 SV=1	Superoxide dismutase	SOD	2520700000	2577000000	2302100000	2502500000	2692800000	2441300000	1981700000	1690500000	1689600000	20	21	24	22	25	21	17	22	19	193	1	16	16	16	13	11	12	15	14	11	12	13	12	13	11	12	15	14	11	12	13	12	13	11	12	15
A0A125YLG2	A0A125YLG2	tr|A0A125YLG2|A0A125YLG2_TOXGM Eukaryotic initiation factor-4A, putative OS=Toxoplasma gondii (strain ATCC 50611 / Me49) OX=508771 GN=TGME49_250770 PE=3 SV=1	Eukaryotic initiation factor-4A, putative	TGME49_250770	1766300000	1569400000	1518600000	1728200000	1607900000	1646900000	1559700000	1510200000	1496500000	36	30	35	38	34	34	38	34	28	325	1	29	29	29	22	26	25	23	24	24	23	23	25	22	26	25	23	24	24	23	23	25	22	26	25	23
A0A125YNR2	A0A125YNR2	tr|A0A125YNR2|A0A125YNR2_TOXGM DEAD (Asp-Glu-Ala-Asp) box polypeptide DDX39 OS=Toxoplasma gondii (strain ATCC 50611 / Me49) OX=508771 GN=DDX39 PE=4 SV=1	DEAD (Asp-Glu-Ala-Asp) box polypeptide DDX39	DDX39	2675800000	2668000000	2574200000	2891900000	3002200000	2875900000	2751100000	2372500000	2489600000	32	30	31	28	31	29	26	29	27	270	1	21	21	21	19	21	18	18	18	19	18	19	17	19	21	18	18	18	19	18	19	17	19	21	18	18
S8ESH7	S8ESH7	tr|S8ESH7|S8ESH7_TOXGM SAG-related sequence SRS51 OS=Toxoplasma gondii (strain ATCC 50611 / Me49) OX=508771 GN=SRS51 PE=4 SV=1	SAG-related sequence SRS51	SRS51	4821200000	4213800000	4261000000	5025000000	4378600000	4350400000	3916800000	3186700000	3654100000	30	15	24	22	19	19	17	20	22	220	1	11	11	11	8	7	9	9	8	9	7	8	9	8	7	9	9	8	9	7	8	9	8	7	9	9
A0A125YT84	A0A125YT84	tr|A0A125YT84|A0A125YT84_TOXGM Acid phosphatase OS=Toxoplasma gondii (strain ATCC 50611 / Me49) OX=508771 GN=GAP50 PE=4 SV=1	Acid phosphatase	GAP50	3382700000	2940300000	2747100000	3178800000	2970600000	3070500000	3216500000	3265800000	3066500000	19	18	17	19	15	14	17	16	19	163	1	17	17	17	12	13	12	13	12	11	12	12	14	12	13	12	13	12	11	12	12	14	12	13	12	13
A0A125YH73	A0A125YH73	tr|A0A125YH73|A0A125YH73_TOXGM Calcium binding protein, putative OS=Toxoplasma gondii (strain ATCC 50611 / Me49) OX=508771 GN=TGME49_229480 PE=4 SV=1	Calcium binding protein, putative	TGME49_229480	1936600000	1936600000	1821600000	1696300000	1810100000	1773400000	1967300000	2035600000	1787200000	27	22	31	30	25	28	25	30	30	254	1	15	15	15	15	14	14	14	14	13	14	14	14	15	14	14	14	14	13	14	14	14	15	14	14	14
A0A125YY54;S8FZ33	A0A125YY54;S8FZ33	tr|A0A125YY54|A0A125YY54_TOXGM Heat shock protein HSP20 OS=Toxoplasma gondii (strain ATCC 50611 / Me49) OX=508771 GN=HSP20 PE=3 SV=1;tr|S8FZ33|S8FZ33_TOXGM Heat shock protein OS=Toxoplasma gondii (strain ATCC 50611 / Me49) OX=508771 GN=TGME49_324600 PE=3 S	Heat shock protein HSP20	HSP20	3059300000	3177100000	3063400000	3165400000	2981900000	2972400000	3056300000	2728900000	2702500000	17	14	15	16	17	17	16	18	18	157	2	14	14	14	13	13	11	11	11	12	12	12	13	13	13	11	11	11	12	12	12	13	13	13	11	11
A0A125YU06	A0A125YU06	tr|A0A125YU06|A0A125YU06_TOXGM Ribosomal protein RPL13A OS=Toxoplasma gondii (strain ATCC 50611 / Me49) OX=508771 GN=RPL13A PE=3 SV=1	Ribosomal protein RPL13A	RPL13A	2645900000	2574500000	2403500000	2692200000	2809400000	2787300000	2238300000	2002500000	1939500000	13	13	12	14	14	11	11	13	12	118	1	11	11	11	9	8	7	8	7	8	7	8	8	9	8	7	8	7	8	7	8	8	9	8	7	8
A0A125YUG9;S8EU18	A0A125YUG9;S8EU18	tr|A0A125YUG9|A0A125YUG9_TOXGM Microneme protein MIC3 OS=Toxoplasma gondii (strain ATCC 50611 / Me49) OX=508771 GN=MIC3 PE=4 SV=1;tr|S8EU18|S8EU18_TOXGM EGF family domain-containing protein OS=Toxoplasma gondii (strain ATCC 50611 / Me49) OX=508771 GN=TGME4	Microneme protein MIC3	MIC3	3984000000	2096900000	3606600000	4455400000	3428400000	3377200000	2805300000	2521600000	2393200000	29	17	25	32	17	19	21	20	19	229	2	15	15	15	14	14	14	14	11	10	12	13	13	14	14	14	14	11	10	12	13	13	14	14	14	14
A0A125YW75	A0A125YW75	tr|A0A125YW75|A0A125YW75_TOXGM 60S ribosomal protein L7a OS=Toxoplasma gondii (strain ATCC 50611 / Me49) OX=508771 GN=RPL7A PE=3 SV=1	60S ribosomal protein L7a	RPL7A	2903400000	2045300000	2637200000	2270000000	2570700000	2893500000	1835500000	1928300000	1931400000	18	9	16	23	11	12	17	16	17	151	1	18	18	18	12	12	11	17	11	11	12	12	13	12	12	11	17	11	11	12	12	13	12	12	11	17
A0A125YNG8	A0A125YNG8	tr|A0A125YNG8|A0A125YNG8_TOXGM Alkyl hydroperoxide reductase/ Thiol specific antioxidant/ Mal allergen, putative OS=Toxoplasma gondii (strain ATCC 50611 / Me49) OX=508771 GN=TGME49_217890 PE=3 SV=1	Alkyl hydroperoxide reductase/ Thiol specific antioxidant/ Mal allergen, putative	TGME49_217890	2162400000	1842400000	1963800000	2172900000	2312300000	2127200000	2062200000	1696600000	1849900000	22	18	20	20	17	20	18	21	27	185	1	12	12	12	10	8	10	9	8	8	7	10	10	10	8	10	9	8	8	7	10	10	10	8	10	9
A0A125YVB9	A0A125YVB9	tr|A0A125YVB9|A0A125YVB9_TOXGM Phosphoglycerate kinase OS=Toxoplasma gondii (strain ATCC 50611 / Me49) OX=508771 GN=PGKI PE=3 SV=1	Phosphoglycerate kinase	PGKI	1230900000	1243100000	1184900000	1215300000	1370300000	1399200000	1270300000	1306300000	1191800000	31	29	24	32	33	29	28	31	20	259	1	33	33	33	23	27	21	28	24	23	25	24	29	23	27	21	28	24	23	25	24	29	23	27	21	28
A0A125YX45;S8EU32	A0A125YX45	tr|A0A125YX45|A0A125YX45_TOXGM Cell division protein CDC48CY OS=Toxoplasma gondii (strain ATCC 50611 / Me49) OX=508771 GN=CDC48CY PE=4 SV=1	Cell division protein CDC48CY	CDC48CY	660850000	681190000	624950000	620510000	648970000	685550000	677650000	645250000	632240000	49	51	52	47	48	52	53	55	48	457	2	50	50	48	42	36	40	39	41	36	38	40	43	42	36	40	39	41	36	38	40	43	40	34	38	37
A0A125YZM9	A0A125YZM9	tr|A0A125YZM9|A0A125YZM9_TOXGM 40S ribosomal protein S3a OS=Toxoplasma gondii (strain ATCC 50611 / Me49) OX=508771 GN=RPS3A PE=3 SV=1	40S ribosomal protein S3a	RPS3A	1829900000	1552100000	1796500000	1754000000	1712000000	1675000000	1533500000	1494900000	1558000000	20	25	22	18	24	18	17	21	20	205	1	17	17	17	14	15	12	13	13	12	13	12	14	14	15	12	13	13	12	13	12	14	14	15	12	13
A0A125YPZ0	A0A125YPZ0	tr|A0A125YPZ0|A0A125YPZ0_TOXGM Alveolin domain containing intermediate filament IMC4 OS=Toxoplasma gondii (strain ATCC 50611 / Me49) OX=508771 GN=ALV4 PE=4 SV=1	Alveolin domain containing intermediate filament IMC4	ALV4	2327500000	2585300000	2278000000	2223100000	2803700000	2735400000	2060400000	2248000000	2043700000	21	23	21	17	20	24	16	17	17	193	1	19	19	19	18	15	17	17	15	16	15	18	17	18	15	17	17	15	16	15	18	17	18	15	17	17
A0A125YJG2	A0A125YJG2	tr|A0A125YJG2|A0A125YJG2_TOXGM 40S ribosomal protein SA OS=Toxoplasma gondii (strain ATCC 50611 / Me49) OX=508771 GN=RPSA PE=3 SV=1	40S ribosomal protein SA	RPSA	2310800000	2404300000	2045000000	2169400000	2154700000	2404400000	1877800000	1721000000	1508000000	18	18	15	23	16	21	16	18	14	166	1	17	17	17	13	13	13	16	13	15	14	14	12	13	13	13	16	13	15	14	14	12	13	13	13	16
A0A125YYP6	A0A125YYP6	tr|A0A125YYP6|A0A125YYP6_TOXGM Heat shock protein OS=Toxoplasma gondii (strain ATCC 50611 / Me49) OX=508771 GN=TGME49_251780 PE=3 SV=1	Heat shock protein	TGME49_251780	894300000	869650000	859140000	939700000	955710000	946220000	1144600000	1059100000	1085500000	35	32	41	34	40	32	37	44	47	347	1	33	33	33	26	24	26	30	24	23	25	26	28	26	24	26	30	24	23	25	26	28	26	24	26	30
A0A125YV46	A0A125YV46	tr|A0A125YV46|A0A125YV46_TOXGM GTP-binding nuclear protein OS=Toxoplasma gondii (strain ATCC 50611 / Me49) OX=508771 GN=TGME49_248340 PE=3 SV=1	GTP-binding nuclear protein	TGME49_248340	2050800000	2185900000	1836300000	2065200000	2130400000	2187000000	1744200000	1750000000	1584100000	13	16	15	21	15	15	14	14	13	145	1	14	14	14	13	14	13	14	13	13	14	14	14	13	14	13	14	13	13	14	14	14	13	14	13	14
S8GGZ6	S8GGZ6	tr|S8GGZ6|S8GGZ6_TOXGM Actin depolymerizing factor ADF OS=Toxoplasma gondii (strain ATCC 50611 / Me49) OX=508771 GN=ADF PE=3 SV=1	Actin depolymerizing factor ADF	ADF	13849000000	4162700000	11750000000	5638100000	6952300000	4135000000	1114600000	6931100000	10919000000	13	7	10	10	8	6	4	8	10	85	1	7	7	7	7	7	6	6	5	7	6	5	6	7	7	6	6	5	7	6	5	6	7	7	6	6
S8EX30;S8G877	S8EX30	tr|S8EX30|S8EX30_TOXGM Rhoptry neck protein RON3 OS=Toxoplasma gondii (strain ATCC 50611 / Me49) OX=508771 GN=RON3 PE=4 SV=1	Rhoptry neck protein RON3	RON3	693300000	700980000	679960000	663460000	692570000	689090000	718220000	690240000	678940000	67	52	64	57	56	62	48	55	56	520	2	71	71	71	56	52	53	53	52	53	49	49	62	56	52	53	53	52	53	49	49	62	56	52	53	53
A0A125YN61	A0A125YN61	tr|A0A125YN61|A0A125YN61_TOXGM Thioredoxin, putative OS=Toxoplasma gondii (strain ATCC 50611 / Me49) OX=508771 GN=TGME49_209950 PE=4 SV=1	Thioredoxin, putative	TGME49_209950	1603300000	1582700000	1476000000	1359300000	1550500000	1498000000	1354000000	1538700000	1415200000	23	26	27	27	26	33	19	25	24	235	1	23	23	23	16	16	17	19	16	16	17	16	18	16	16	17	19	16	16	17	16	18	16	16	17	19
S8ERS3	S8ERS3	tr|S8ERS3|S8ERS3_TOXGM Rhoptry neck protein RON5 OS=Toxoplasma gondii (strain ATCC 50611 / Me49) OX=508771 GN=RON5 PE=4 SV=1	Rhoptry neck protein RON5	RON5	712170000	690700000	660570000	643530000	672540000	672310000	764490000	717250000	698100000	60	55	57	64	55	61	57	63	56	531	1	59	59	59	46	44	47	48	44	44	46	44	50	46	44	47	48	44	44	46	44	50	46	44	47	48
A0A125YII1	A0A125YII1	tr|A0A125YII1|A0A125YII1_TOXGM 60S ribosomal protein L13 OS=Toxoplasma gondii (strain ATCC 50611 / Me49) OX=508771 GN=RPL13 PE=3 SV=1	60S ribosomal protein L13	RPL13	2332800000	2126700000	2297800000	2237400000	2221500000	2162100000	2034100000	1823400000	1757200000	11	10	12	14	13	14	12	11	15	112	1	14	14	14	11	11	11	13	9	11	11	10	12	11	11	11	13	9	11	11	10	12	11	11	11	13
A0A125YQV2	A0A125YQV2	tr|A0A125YQV2|A0A125YQV2_TOXGM Ribosomal protein RPL3 OS=Toxoplasma gondii (strain ATCC 50611 / Me49) OX=508771 GN=RPL3 PE=3 SV=1	Ribosomal protein RPL3	RPL3	2373500000	2483700000	2201900000	2252700000	2795800000	2708500000	2055100000	2041600000	1886300000	23	16	17	23	20	21	15	16	17	174	1	20	20	20	15	12	13	16	11	12	11	11	13	15	12	13	16	11	12	11	11	13	15	12	13	16
A0A125YYJ1	A0A125YYJ1	tr|A0A125YYJ1|A0A125YYJ1_TOXGM Ribosomal protein RPS4 OS=Toxoplasma gondii (strain ATCC 50611 / Me49) OX=508771 GN=RPS4 PE=3 SV=1	Ribosomal protein RPS4	RPS4	1850400000	1921700000	1789200000	1837900000	2038500000	1948600000	1518200000	1377800000	1288200000	28	20	22	26	24	21	17	17	23	204	1	16	16	16	14	8	14	11	8	8	8	9	12	14	8	14	11	8	8	8	9	12	14	8	14	11
S8F8X7	S8F8X7	tr|S8F8X7|S8F8X7_TOXGM ATP synthase subunit alpha OS=Toxoplasma gondii (strain ATCC 50611 / Me49) OX=508771 GN=TGME49_204400 PE=3 SV=1	ATP synthase subunit alpha	TGME49_204400	1435400000	1463900000	1412400000	1387400000	1439800000	1560200000	1430600000	1365000000	1413100000	31	27	27	29	20	22	29	27	31	256	1	27	27	27	23	20	20	20	17	15	18	20	23	23	20	20	20	17	15	18	20	23	23	20	20	20
A0A125YZ19;S8EUF7	A0A125YZ19	tr|A0A125YZ19|A0A125YZ19_TOXGM 40S ribosomal protein S7 OS=Toxoplasma gondii (strain ATCC 50611 / Me49) OX=508771 GN=RPS7 PE=3 SV=1	40S ribosomal protein S7	RPS7	4356800000	3673100000	3659000000	3965300000	3901000000	4081700000	2912500000	3106700000	3383000000	14	10	13	12	9	12	12	16	9	111	2	13	13	13	11	10	9	11	10	9	9	12	10	11	10	9	11	10	9	9	12	10	11	10	9	11
A0A125YUF7	A0A125YUF7	tr|A0A125YUF7|A0A125YUF7_TOXGM Ribosomal protein RPL7 OS=Toxoplasma gondii (strain ATCC 50611 / Me49) OX=508771 GN=RPL7 PE=3 SV=1	Ribosomal protein RPL7	RPL7	2779800000	3397600000	2576100000	2542700000	3240700000	2535700000	2092700000	2118200000	2107000000	18	16	18	21	15	14	15	13	14	144	1	12	12	12	11	9	12	12	9	8	10	8	11	11	9	12	12	9	8	10	8	11	11	9	12	12
A0A125YV29	A0A125YV29	tr|A0A125YV29|A0A125YV29_TOXGM Catalase OS=Toxoplasma gondii (strain ATCC 50611 / Me49) OX=508771 GN=TGME49_232250 PE=3 SV=1	Catalase	TGME49_232250	863490000	913000000	828210000	872460000	988440000	959120000	750340000	742590000	709280000	28	34	28	26	33	32	30	28	23	275	1	24	24	24	20	22	19	20	20	19	19	19	20	20	22	19	20	20	19	19	19	20	20	22	19	20
S8F0L4;S8EU04	S8F0L4;S8EU04	tr|S8F0L4|S8F0L4_TOXGM Adenosylhomocysteinase OS=Toxoplasma gondii (strain ATCC 50611 / Me49) OX=508771 GN=TGME49_225050 PE=3 SV=1;tr|S8EU04|S8EU04_TOXGM S-Adenosyl homocysteine hydrolase (Fragment) OS=Toxoplasma gondii (strain ATCC 50611 / Me49) OX=508771	Adenosylhomocysteinase	TGME49_225050	1174600000	1243300000	1120500000	1205700000	1249900000	1164600000	1189700000	1044100000	1034100000	30	25	26	29	28	25	17	30	29	249	2	23	23	23	22	16	16	20	17	16	15	18	19	22	16	16	20	17	16	15	18	19	22	16	16	20
A0A125YIS4	A0A125YIS4	tr|A0A125YIS4|A0A125YIS4_TOXGM Eukaryotic translation initiation factor 5A OS=Toxoplasma gondii (strain ATCC 50611 / Me49) OX=508771 GN=TGME49_251810 PE=3 SV=1	Eukaryotic translation initiation factor 5A	TGME49_251810	3186000000	3146400000	2801700000	3183600000	3138300000	3333600000	1948100000	2255400000	1901100000	13	10	12	14	13	13	11	14	12	126	1	12	12	12	11	10	7	10	10	10	10	9	9	11	10	7	10	10	10	10	9	9	11	10	7	10
S8ERI9	S8ERI9	tr|S8ERI9|S8ERI9_TOXGM Anonymous antigen-1, putative OS=Toxoplasma gondii (strain ATCC 50611 / Me49) OX=508771 GN=TGME49_312630 PE=4 SV=1	Anonymous antigen-1, putative	TGME49_312630	499900000	506870000	485100000	478980000	514490000	523280000	453470000	415000000	426370000	72	66	78	76	64	67	65	60	61	610	1	78	78	78	59	56	58	63	51	52	53	51	56	59	56	58	63	51	52	53	51	56	59	56	58	63
S8EMZ1	S8EMZ1	tr|S8EMZ1|S8EMZ1_TOXGM Alanine--tRNA ligase OS=Toxoplasma gondii (strain ATCC 50611 / Me49) OX=508771 GN=TGME49_219540 PE=3 SV=1	Alanine--tRNA ligase	TGME49_219540	639130000	651170000	612660000	636180000	654560000	643060000	658370000	609570000	629900000	53	45	49	45	45	45	40	45	42	411	1	50	50	50	43	39	38	35	37	32	37	39	40	43	39	38	35	37	32	37	39	40	43	39	38	35
A0A125YZ11	A0A125YZ11	tr|A0A125YZ11|A0A125YZ11_TOXGM 40S ribosomal protein S6 OS=Toxoplasma gondii (strain ATCC 50611 / Me49) OX=508771 GN=RPS6 PE=3 SV=1	40S ribosomal protein S6	RPS6	2308500000	2613600000	2278200000	2383700000	2987100000	2842900000	2118200000	1975700000	1885600000	13	16	13	16	17	16	13	12	13	133	1	11	11	11	8	8	7	10	7	7	8	7	9	8	8	7	10	7	7	8	7	9	8	8	7	10
A0A125YV57	A0A125YV57	tr|A0A125YV57|A0A125YV57_TOXGM Ribosomal protein RPL8 OS=Toxoplasma gondii (strain ATCC 50611 / Me49) OX=508771 GN=RPL8 PE=3 SV=1	Ribosomal protein RPL8	RPL8	2606600000	1501600000	3344700000	2818100000	391110000	888940000	1050700000	2054200000	1376500000	26	26	23	24	27	20	23	18	17	213	1	10	10	10	9	10	8	10	8	9	9	8	10	9	10	8	10	8	9	9	8	10	9	10	8	10
A0A125YPV4	A0A125YPV4	tr|A0A125YPV4|A0A125YPV4_TOXGM Pyruvate kinase OS=Toxoplasma gondii (strain ATCC 50611 / Me49) OX=508771 GN=PYKI PE=3 SV=1	Pyruvate kinase	PYKI	1489200000	1362800000	1398100000	1519200000	1387400000	1443700000	1330000000	1275600000	1246800000	35	31	36	48	35	34	30	36	38	336	1	33	33	33	25	28	28	29	27	29	27	27	29	25	28	28	29	27	29	27	27	29	25	28	28	29
A0A125YIY3	A0A125YIY3	tr|A0A125YIY3|A0A125YIY3_TOXGM Thioredoxin OS=Toxoplasma gondii (strain ATCC 50611 / Me49) OX=508771 GN=TGME49_293870 PE=3 SV=1	Thioredoxin	TGME49_293870	4036100000	2831500000	3010500000	3115100000	3162500000	2842400000	2858700000	2796100000	2799000000	21	8	9	12	9	10	9	9	10	98	1	9	9	9	6	6	7	9	7	8	7	7	7	6	6	7	9	7	8	7	7	7	6	6	7	9
A0A125YYZ6	A0A125YYZ6	tr|A0A125YYZ6|A0A125YYZ6_TOXGM Tubulin beta chain OS=Toxoplasma gondii (strain ATCC 50611 / Me49) OX=508771 GN=TGME49_221620 PE=3 SV=1	Tubulin beta chain	TGME49_221620	2156500000	2089700000	1886600000	2292900000	2314600000	2467900000	2304600000	2171200000	2262100000	14	14	12	15	16	10	17	13	12	148	1	31	9	5	28	25	27	27	26	26	25	25	26	8	7	7	9	8	7	8	7	8	4	3	3	5
A0A125YWF6	A0A125YWF6	tr|A0A125YWF6|A0A125YWF6_TOXGM Ribosomal protein RPS9 OS=Toxoplasma gondii (strain ATCC 50611 / Me49) OX=508771 GN=RPS9 PE=3 SV=1	Ribosomal protein RPS9	RPS9	1704300000	1809200000	1576000000	1590700000	1820800000	1757400000	1408600000	1475900000	1414000000	13	12	15	12	15	14	13	10	11	119	1	11	11	11	8	9	9	8	10	8	9	7	9	8	9	9	8	10	8	9	7	9	8	9	9	8
A0A125YN52	A0A125YN52	tr|A0A125YN52|A0A125YN52_TOXGM 40S ribosomal protein S8 OS=Toxoplasma gondii (strain ATCC 50611 / Me49) OX=508771 GN=RPS8 PE=3 SV=1	40S ribosomal protein S8	RPS8	2137400000	2424100000	2300000000	2281700000	2337000000	2250600000	1941700000	1794100000	1699800000	13	12	13	13	11	11	10	8	12	107	1	11	11	11	9	8	8	10	9	7	8	7	8	9	8	8	10	9	7	8	7	8	9	8	8	10
A0A125YYH8	A0A125YYH8	tr|A0A125YYH8|A0A125YYH8_TOXGM Ribosomal protein RPL5 OS=Toxoplasma gondii (strain ATCC 50611 / Me49) OX=508771 GN=RPL5 PE=3 SV=1	Ribosomal protein RPL5	RPL5	2111600000	2182000000	2031200000	2289800000	2019000000	1990400000	1725500000	1612200000	1545000000	20	22	20	19	21	22	15	14	18	179	1	15	15	15	12	14	12	10	12	12	12	10	12	12	14	12	10	12	12	12	10	12	12	14	12	10
S8G8I1	S8G8I1	tr|S8G8I1|S8G8I1_TOXGM Prolyl-tRNA synthetase OS=Toxoplasma gondii (strain ATCC 50611 / Me49) OX=508771 GN=TGME49_219850 PE=1 SV=1	Prolyl-tRNA synthetase	TGME49_219850	692350000	700120000	629040000	642710000	682460000	702690000	521890000	481760000	495120000	51	39	48	49	44	45	36	40	46	399	1	41	41	41	33	28	32	36	31	31	29	28	32	33	28	32	36	31	31	29	28	32	33	28	32	36
S8G3X4	S8G3X4	tr|S8G3X4|S8G3X4_TOXGM Peroxiredoxin 6, putative OS=Toxoplasma gondii (strain ATCC 50611 / Me49) OX=508771 GN=TGME49_309210 PE=4 SV=1	Peroxiredoxin 6, putative	TGME49_309210	1368700000	1399000000	1294000000	1334800000	1337200000	1308100000	1223300000	1216600000	1223400000	18	15	14	20	14	16	14	14	17	143	1	15	15	15	13	11	12	13	11	11	12	12	12	13	11	12	13	11	11	12	12	12	13	11	12	13
S8G8N6	S8G8N6	tr|S8G8N6|S8G8N6_TOXGM Rhoptry kinase family protein ROP40 (Incomplete catalytic triad) OS=Toxoplasma gondii (strain ATCC 50611 / Me49) OX=508771 GN=ROP40 PE=4 SV=1	Rhoptry kinase family protein ROP40 (Incomplete catalytic triad)	ROP40	1198000000	1197400000	1179900000	1232900000	1285200000	1240500000	1201600000	1146100000	1181200000	21	13	20	24	17	16	13	16	23	163	1	19	19	19	16	14	13	17	14	13	15	13	16	16	14	13	17	14	13	15	13	16	16	14	13	17
A0A125YXT9	A0A125YXT9	tr|A0A125YXT9|A0A125YXT9_TOXGM Nucleoside diphosphate kinase OS=Toxoplasma gondii (strain ATCC 50611 / Me49) OX=508771 GN=TGME49_295350 PE=3 SV=1	Nucleoside diphosphate kinase	TGME49_295350	1994500000	2083800000	1939800000	1982100000	2189100000	2375400000	1817800000	1703700000	1653100000	18	16	15	16	16	15	11	17	12	139	1	10	10	10	8	8	8	10	8	8	6	8	8	8	8	8	10	8	8	6	8	8	8	8	8	10
A0A125YHM2	A0A125YHM2	tr|A0A125YHM2|A0A125YHM2_TOXGM RNA recognition motif-containing protein OS=Toxoplasma gondii (strain ATCC 50611 / Me49) OX=508771 GN=TGME49_262620 PE=4 SV=1	RNA recognition motif-containing protein	TGME49_262620	1685900000	1583200000	1476300000	1636100000	1709200000	1614100000	1557800000	1393200000	1419200000	15	11	14	11	10	14	16	15	19	145	1	14	14	14	14	12	12	11	11	12	12	12	12	14	12	12	11	11	12	12	12	12	14	12	12	11
S8F5C0	S8F5C0	tr|S8F5C0|S8F5C0_TOXGM Hydrolase_4 domain-containing protein OS=Toxoplasma gondii (strain ATCC 50611 / Me49) OX=508771 GN=TGME49_286580 PE=4 SV=1	Hydrolase	TGME49_286580	661500000	698460000	612360000	649220000	690690000	698450000	683330000	606510000	591420000	56	43	47	47	46	47	40	47	46	420	1	60	60	60	52	40	45	42	40	39	41	43	48	52	40	45	42	40	39	41	43	48	52	40	45	42
A0A125YZ64	A0A125YZ64	tr|A0A125YZ64|A0A125YZ64_TOXGM Serine-threonine phosophatase 2C (PP2C) OS=Toxoplasma gondii (strain ATCC 50611 / Me49) OX=508771 GN=TGME49_231850 PE=4 SV=1	Serine-threonine phosophatase 2C (PP2C)	TGME49_231850	722350000	729260000	649760000	782350000	768980000	757970000	738990000	674670000	700120000	32	27	29	27	23	30	28	28	30	266	1	20	20	20	17	17	19	16	14	17	16	18	20	17	17	19	16	14	17	16	18	20	17	17	19	16
A0A125YHM6	A0A125YHM6	tr|A0A125YHM6|A0A125YHM6_TOXGM SAG-related sequence SRS29C OS=Toxoplasma gondii (strain ATCC 50611 / Me49) OX=508771 GN=SRS29C PE=4 SV=1	SAG-related sequence SRS29C	SRS29C	4426700000	4654900000	4505900000	4685600000	5969600000	5510400000	4826500000	5237900000	4627000000	14	11	11	12	11	14	13	10	8	113	1	9	9	9	8	7	7	8	5	7	8	7	6	8	7	7	8	5	7	8	7	6	8	7	7	8
S8F7V1	S8F7V1	tr|S8F7V1|S8F7V1_TOXGM Peptidyl-prolyl cis-trans isomerase OS=Toxoplasma gondii (strain ATCC 50611 / Me49) OX=508771 GN=TGME49_221210 PE=3 SV=1	Peptidyl-prolyl cis-trans isomerase	TGME49_221210	1701800000	1741600000	1592900000	1717000000	1964600000	1968700000	1703400000	1487900000	1536500000	17	15	17	16	16	12	10	15	11	134	1	11	11	11	9	9	9	9	9	8	8	9	10	9	9	9	9	9	8	8	9	10	9	9	9	9
A0A125YSG4	A0A125YSG4	tr|A0A125YSG4|A0A125YSG4_TOXGM Ribosomal protein RPS13 OS=Toxoplasma gondii (strain ATCC 50611 / Me49) OX=508771 GN=RPS13 PE=3 SV=1	Ribosomal protein RPS13	RPS13	1833200000	2097300000	1824900000	2054700000	1947500000	1926200000	1785200000	1789700000	1486300000	8	12	8	11	10	11	10	7	6	84	1	8	8	8	7	7	5	6	6	6	7	5	7	7	7	5	6	6	6	7	5	7	7	7	5	6
S8F1T4	S8F1T4	tr|S8F1T4|S8F1T4_TOXGM Rhoptry neck protein RON8 OS=Toxoplasma gondii (strain ATCC 50611 / Me49) OX=508771 GN=RON8 PE=4 SV=1	Rhoptry neck protein RON8	RON8	306870000	317920000	289810000	283670000	301420000	303410000	341090000	334270000	322340000	94	84	80	83	84	90	82	80	83	761	1	109	109	109	78	86	69	73	79	77	81	72	79	78	86	69	73	79	77	81	72	79	78	86	69	73
S8F3X8	S8F3X8	tr|S8F3X8|S8F3X8_TOXGM Rhoptry protein ROP9 OS=Toxoplasma gondii (strain ATCC 50611 / Me49) OX=508771 GN=ROP9 PE=4 SV=1	Rhoptry protein ROP9	ROP9	1189600000	1338700000	1215200000	1246900000	1395300000	1350800000	1231800000	1168200000	1159500000	25	19	20	20	21	20	19	20	22	192	1	21	21	21	19	14	14	16	15	14	15	16	17	19	14	14	16	15	14	15	16	17	19	14	14	16
A0A125YJN7	A0A125YJN7	tr|A0A125YJN7|A0A125YJN7_TOXGM Ribosomal protein OS=Toxoplasma gondii (strain ATCC 50611 / Me49) OX=508771 GN=RPL10A PE=3 SV=1	Ribosomal protein	RPL10A	2008800000	2037600000	1928700000	2086100000	2033800000	2190700000	1811700000	1576100000	1651000000	19	15	15	16	14	11	17	13	13	140	1	13	13	13	9	9	10	9	8	8	9	7	7	9	9	10	9	8	8	9	7	7	9	9	10	9
A0A125YSM1;A0A125YLK8	A0A125YSM1;A0A125YLK8	tr|A0A125YSM1|A0A125YSM1_TOXGM Histone H3 OS=Toxoplasma gondii (strain ATCC 50611 / Me49) OX=508771 GN=TGME49_261240 PE=3 SV=1;tr|A0A125YLK8|A0A125YLK8_TOXGM Histone H3 OS=Toxoplasma gondii (strain ATCC 50611 / Me49) OX=508771 GN=TGME49_218260 PE=3 SV=1	Histone H3	TGME49_261240	10747000000	3278000000	4667100000	3680900000	1017200000	3279800000	835220000	9651300000	1622400000	10	7	10	11	4	6	6	5	5	109	2	7	7	7	5	6	5	6	6	4	6	5	6	5	6	5	6	6	4	6	5	6	5	6	5	6
S8F9G8	S8F9G8	tr|S8F9G8|S8F9G8_TOXGM Microneme protein MIC2 OS=Toxoplasma gondii (strain ATCC 50611 / Me49) OX=508771 GN=MIC2 PE=4 SV=1	Microneme protein MIC2	MIC2	1209900000	1231900000	1114900000	1127000000	1077700000	1065300000	801360000	736990000	722700000	36	31	34	34	28	31	26	30	25	287	1	22	22	22	20	20	20	21	18	18	19	19	20	20	20	20	21	18	18	19	19	20	20	20	20	21
S8GKS3	S8GKS3	tr|S8GKS3|S8GKS3_TOXGM Apical membrane antigen AMA1 OS=Toxoplasma gondii (strain ATCC 50611 / Me49) OX=508771 GN=TGME49_255260 PE=1 SV=1	Apical membrane antigen AMA1	TGME49_255260	2069700000	1985200000	1948600000	2061800000	2035700000	2164500000	1377100000	1446000000	1370000000	29	25	26	22	26	23	20	22	26	233	1	18	18	18	15	16	12	14	13	12	13	13	14	15	16	12	14	13	12	13	13	14	15	16	12	14
A0A125YFK9	A0A125YFK9	tr|A0A125YFK9|A0A125YFK9_TOXGM Rhoptry protein ROP8 OS=Toxoplasma gondii (strain ATCC 50611 / Me49) OX=508771 GN=ROP8 PE=4 SV=1	Rhoptry protein ROP8	ROP8	1911900000	1952700000	1826900000	1849100000	1693600000	1819300000	2179000000	2449400000	2307000000	15	7	11	12	11	10	9	8	13	105	1	11	11	7	8	8	7	7	8	6	7	6	10	8	8	7	7	8	6	7	6	10	5	4	3	5
S8F069	S8F069	tr|S8F069|S8F069_TOXGM Ribosomal protein RPS19 OS=Toxoplasma gondii (strain ATCC 50611 / Me49) OX=508771 GN=RPS19 PE=3 SV=1	Ribosomal protein RPS19	RPS19	2801800000	2607900000	2969000000	2548100000	2741800000	2729300000	2210400000	1677400000	1558600000	8	9	12	9	7	9	7	8	9	81	1	6	6	6	5	5	5	6	5	5	5	5	6	5	5	5	6	5	5	5	5	6	5	5	5	6
S8EZS1	S8EZS1	tr|S8EZS1|S8EZS1_TOXGM Ribosomal protein RPS3 OS=Toxoplasma gondii (strain ATCC 50611 / Me49) OX=508771 GN=RPS3 PE=3 SV=1	Ribosomal protein RPS3	RPS3	1981900000	2019500000	1887000000	1901500000	2091700000	2131000000	1781300000	1682400000	1682200000	17	14	17	17	11	13	11	16	12	152	1	14	14	14	11	10	12	10	10	9	9	12	13	11	10	12	10	10	9	9	12	13	11	10	12	10
A0A125YSP5	A0A125YSP5	tr|A0A125YSP5|A0A125YSP5_TOXGM 60S ribosomal protein L18a OS=Toxoplasma gondii (strain ATCC 50611 / Me49) OX=508771 GN=RPL18A PE=3 SV=1	60S ribosomal protein L18a	RPL18A	2054100000	1989900000	1819400000	2033700000	2257500000	2204700000	1798400000	1611900000	1593700000	14	8	11	13	8	7	11	9	6	93	1	10	10	10	10	7	7	8	7	6	7	7	8	10	7	7	8	7	6	7	7	8	10	7	7	8
A0A125YP81	A0A125YP81	tr|A0A125YP81|A0A125YP81_TOXGM Histone H2A OS=Toxoplasma gondii (strain ATCC 50611 / Me49) OX=508771 GN=TGME49_300200 PE=3 SV=1	Histone H2A	TGME49_300200	3448700000	2481000000	2889900000	3598300000	2704900000	2746500000	3468700000	3246900000	2992000000	5	4	5	8	5	5	6	5	4	89	1	4	3	3	4	4	4	4	4	4	4	4	4	3	3	3	3	3	3	3	3	3	3	3	3	3
S8G8J0	S8G8J0	tr|S8G8J0|S8G8J0_TOXGM Clathrin heavy chain OS=Toxoplasma gondii (strain ATCC 50611 / Me49) OX=508771 GN=TGME49_290950 PE=3 SV=1	Clathrin heavy chain	TGME49_290950	414970000	428390000	404050000	402940000	432820000	421420000	374360000	379390000	356140000	59	50	56	61	50	46	53	52	53	484	1	67	67	67	46	45	48	48	50	40	43	40	48	46	45	48	48	50	40	43	40	48	46	45	48	48
A0A125YP11	A0A125YP11	tr|A0A125YP11|A0A125YP11_TOXGM Microneme protein MIC4 OS=Toxoplasma gondii (strain ATCC 50611 / Me49) OX=508771 GN=MIC4 PE=4 SV=1	Microneme protein MIC4	MIC4	1065000000	878800000	939200000	993350000	864800000	932000000	677890000	648990000	599650000	39	24	24	33	19	28	19	22	26	249	1	24	24	24	22	16	17	20	14	15	14	15	19	22	16	17	20	14	15	14	15	19	22	16	17	20
S8F5I7	S8F5I7	tr|S8F5I7|S8F5I7_TOXGM Cyclophilin OS=Toxoplasma gondii (strain ATCC 50611 / Me49) OX=508771 GN=TGME49_205700 PE=4 SV=1	Cyclophilin	TGME49_205700	2548900000	2831900000	2281800000	2632100000	2856300000	2496200000	2291700000	2008000000	2018700000	12	9	14	17	12	11	9	12	11	110	1	11	10	10	8	6	7	9	7	7	5	7	6	8	6	7	9	7	6	5	7	6	8	6	7	9
B6KV60;B6KV60-2	B6KV60;B6KV60-2	sp|B6KV60|RON2_TOXGM Rhoptry neck protein 2 OS=Toxoplasma gondii (strain ATCC 50611 / Me49) OX=508771 GN=RON2 PE=1 SV=2;sp|B6KV60-2|RON2_TOXGM Isoform 2 of Rhoptry neck protein 2 OS=Toxoplasma gondii (strain ATCC 50611 / Me49) OX=508771 GN=RON2	Rhoptry neck protein 2	RON2	633960000	601070000	538830000	551470000	561420000	617650000	612580000	588060000	576390000	40	32	38	52	39	43	29	36	40	352	2	51	51	51	31	35	34	39	33	35	33	31	38	31	35	34	39	33	35	33	31	38	31	35	34	39
A0A125YG45	A0A125YG45	tr|A0A125YG45|A0A125YG45_TOXGM Elongation factor 1-gamma, putative OS=Toxoplasma gondii (strain ATCC 50611 / Me49) OX=508771 GN=TGME49_300140 PE=3 SV=1	Elongation factor 1-gamma, putative	TGME49_300140	2327100000	1936600000	2285700000	2407500000	2470900000	2351300000	2270900000	2323700000	2131500000	16	13	20	19	13	15	17	18	20	151	1	17	17	17	13	14	14	15	11	13	14	13	14	13	14	14	15	11	13	14	13	14	13	14	14	15
S8GED8	S8GED8	tr|S8GED8|S8GED8_TOXGM Peptidase M16, alpha subunit, putative OS=Toxoplasma gondii (strain ATCC 50611 / Me49) OX=508771 GN=TGME49_202680 PE=4 SV=1	Peptidase M16, alpha subunit, putative	TGME49_202680	749380000	797960000	746570000	734820000	763010000	823790000	797040000	806620000	767450000	26	27	26	26	29	34	22	24	27	247	1	22	22	22	17	18	17	17	17	19	16	18	19	17	18	17	17	17	19	16	18	19	17	18	17	17
S8EXW9	S8EXW9	tr|S8EXW9|S8EXW9_TOXGM Ribosomal protein RPL6 OS=Toxoplasma gondii (strain ATCC 50611 / Me49) OX=508771 GN=RPL6 PE=3 SV=1	Ribosomal protein RPL6	RPL6	2044600000	2020900000	1811800000	1965400000	2426900000	2116400000	1549900000	1556400000	1555400000	6	8	7	7	9	6	5	9	9	73	1	14	14	14	7	8	9	10	9	5	10	11	11	7	8	9	10	9	5	10	11	11	7	8	9	10
A0A125YNY5;S8EUC5	A0A125YNY5;S8EUC5	tr|A0A125YNY5|A0A125YNY5_TOXGM Ubiquitin OS=Toxoplasma gondii (strain ATCC 50611 / Me49) OX=508771 GN=RPL40 PE=3 SV=1;tr|S8EUC5|S8EUC5_TOXGM Polyubiquitin UbC, putative OS=Toxoplasma gondii (strain ATCC 50611 / Me49) OX=508771 GN=TGME49_219820 PE=4 SV=1	Ubiquitin	RPL40	4001900000	3837300000	2844800000	3692800000	3962700000	4197300000	3842500000	3311600000	3730500000	12	1	10	15	6	2	3	11	12	112	2	7	7	7	6	4	6	7	6	4	5	6	6	6	4	6	7	6	4	5	6	6	6	4	6	7
A0A125YI48	A0A125YI48	tr|A0A125YI48|A0A125YI48_TOXGM FUSE-binding protein 2 / KH-type splicing regulatory protein OS=Toxoplasma gondii (strain ATCC 50611 / Me49) OX=508771 GN=FUBP2 PE=4 SV=1	FUSE-binding protein 2 / KH-type splicing regulatory protein	FUBP2	630090000	662450000	588260000	634540000	689390000	651660000	558060000	503900000	522500000	36	32	36	42	29	28	30	34	35	306	1	42	42	42	37	33	37	37	30	30	32	36	35	37	33	37	37	30	30	32	36	35	37	33	37	37
A0A125YS93	A0A125YS93	tr|A0A125YS93|A0A125YS93_TOXGM Peptidase M16 family potein, putative OS=Toxoplasma gondii (strain ATCC 50611 / Me49) OX=508771 GN=TGME49_236210 PE=3 SV=1	Peptidase M16 family potein, putative	TGME49_236210	933200000	925750000	918620000	924970000	990030000	986170000	896380000	912520000	884090000	40	29	30	35	28	32	24	27	28	275	1	29	29	29	22	25	21	26	22	23	23	20	21	22	25	21	26	22	23	23	20	21	22	25	21	26
S8GTL7	S8GTL7	tr|S8GTL7|S8GTL7_TOXGM Uncharacterized protein OS=Toxoplasma gondii (strain ATCC 50611 / Me49) OX=508771 GN=TGME49_275650 PE=4 SV=1	Uncharacterized protein	TGME49_275650	545620000	499650000	458790000	514240000	523830000	515000000	404550000	364830000	348860000	47	42	41	45	41	47	35	34	34	366	1	43	43	43	37	38	33	36	37	35	37	30	34	37	38	33	36	37	35	37	30	34	37	38	33	36
A0A125YW69	A0A125YW69	tr|A0A125YW69|A0A125YW69_TOXGM DnaK family protein OS=Toxoplasma gondii (strain ATCC 50611 / Me49) OX=508771 GN=TGME49_219310 PE=4 SV=1	DnaK family protein	TGME49_219310	700210000	792020000	719330000	746020000	821850000	785190000	837580000	815970000	813750000	35	28	35	43	32	35	31	32	37	314	1	39	39	39	31	25	25	32	23	23	27	25	33	31	25	25	32	23	23	27	25	33	31	25	25	32
A0A125YTR3	A0A125YTR3	tr|A0A125YTR3|A0A125YTR3_TOXGM Phosphate carrier, putative OS=Toxoplasma gondii (strain ATCC 50611 / Me49) OX=508771 GN=TGME49_278990 PE=3 SV=1	Phosphate carrier, putative	TGME49_278990	1207000000	1284800000	1206800000	1307000000	1174300000	1186300000	1268700000	1245400000	1315600000	12	9	14	14	12	13	10	15	15	117	1	17	17	17	10	11	13	11	12	11	11	10	11	10	11	13	11	12	11	11	10	11	10	11	13	11
A0A125YS46	A0A125YS46	tr|A0A125YS46|A0A125YS46_TOXGM 40S ribosomal protein S21 OS=Toxoplasma gondii (strain ATCC 50611 / Me49) OX=508771 GN=RPS21 PE=3 SV=1	40S ribosomal protein S21	RPS21	2131400000	3112600000	2117400000	2007400000	1784800000	2662000000	1783800000	1766200000	1662400000	12	9	7	7	5	6	7	4	6	63	1	5	5	5	5	4	3	2	3	3	4	3	4	5	4	3	2	3	3	4	3	4	5	4	3	2
S8FBK6	S8FBK6	tr|S8FBK6|S8FBK6_TOXGM RNA recognition motif-containing protein OS=Toxoplasma gondii (strain ATCC 50611 / Me49) OX=508771 GN=TGME49_321500 PE=4 SV=1	RNA recognition motif-containing protein	TGME49_321500	1763600000	1854600000	1686900000	1812800000	2061300000	1840300000	1607900000	1561400000	1472100000	20	12	16	27	18	20	18	18	20	173	1	17	17	17	15	12	14	15	13	14	13	15	16	15	12	14	15	13	14	13	15	16	15	12	14	15
A0A125YJV5	A0A125YJV5	tr|A0A125YJV5|A0A125YJV5_TOXGM Aconitate hydratase ACN/IRP OS=Toxoplasma gondii (strain ATCC 50611 / Me49) OX=508771 GN=TGME49_226730 PE=3 SV=1	Aconitate hydratase ACN/IRP	TGME49_226730	463100000	474040000	432100000	467120000	476160000	487360000	524990000	538340000	517160000	36	33	44	36	44	40	33	35	37	340	1	43	43	43	30	28	31	27	30	29	28	29	31	30	28	31	27	30	29	28	29	31	30	28	31	27
A0A125YWE8	A0A125YWE8	tr|A0A125YWE8|A0A125YWE8_TOXGM Ribosomal protein RPS17 OS=Toxoplasma gondii (strain ATCC 50611 / Me49) OX=508771 GN=RPS17 PE=3 SV=1	Ribosomal protein RPS17	RPS17	1840600000	2030000000	1845500000	2139600000	2145400000	2117400000	1754100000	1621200000	1715100000	8	8	10	8	12	13	9	7	9	85	1	9	9	9	6	8	7	5	8	7	8	5	8	6	8	7	5	8	7	8	5	8	6	8	7	5
S8EVN8	S8EVN8	tr|S8EVN8|S8EVN8_TOXGM Glutamate/leucine/phenylalanine/valine dehydrogenase family protein OS=Toxoplasma gondii (strain ATCC 50611 / Me49) OX=508771 GN=TGME49_249390 PE=3 SV=1	Glutamate/leucine/phenylalanine/valine dehydrogenase family protein	TGME49_249390	474250000	453370000	437300000	421560000	490050000	489690000	437540000	438550000	438010000	45	36	46	41	34	41	28	39	36	351	1	55	55	55	41	35	39	38	35	38	34	35	38	41	35	39	38	35	38	34	35	38	41	35	39	38
S8GHV2	S8GHV2	tr|S8GHV2|S8GHV2_TOXGM Leucyl aminopeptidase LAP OS=Toxoplasma gondii (strain ATCC 50611 / Me49) OX=508771 GN=LAP PE=3 SV=1	Leucyl aminopeptidase LAP	LAP	657760000	628340000	600150000	638610000	637620000	615210000	728250000	727740000	697440000	27	18	24	22	20	19	18	19	18	189	1	30	30	30	23	22	23	22	16	17	21	19	26	23	22	23	22	16	17	21	19	26	23	22	23	22
A0A125YQ68	A0A125YQ68	tr|A0A125YQ68|A0A125YQ68_TOXGM Asparagine synthase (glutamine-hydrolyzing) OS=Toxoplasma gondii (strain ATCC 50611 / Me49) OX=508771 GN=TGME49_253430 PE=4 SV=1	Asparagine synthase (glutamine-hydrolyzing)	TGME49_253430	808780000	842220000	781940000	778440000	892640000	825070000	685150000	626310000	650060000	29	22	30	31	26	28	23	22	25	243	1	29	29	29	23	17	21	20	19	21	18	17	21	23	17	21	20	19	21	18	17	21	23	17	21	20
A0A125YSQ4	A0A125YSQ4	tr|A0A125YSQ4|A0A125YSQ4_TOXGM Ribosomal protein RPL10 OS=Toxoplasma gondii (strain ATCC 50611 / Me49) OX=508771 GN=RPL10 PE=4 SV=1	Ribosomal protein RPL10	RPL10	1600400000	1585600000	1797500000	1618500000	1752300000	1734300000	1238900000	1599000000	1620900000	9	8	10	13	10	9	9	8	8	84	1	9	9	9	6	5	8	9	6	6	6	7	6	6	5	8	9	6	6	6	7	6	6	5	8	9
A0A125YKB4	A0A125YKB4	tr|A0A125YKB4|A0A125YKB4_TOXGM Uncharacterized protein OS=Toxoplasma gondii (strain ATCC 50611 / Me49) OX=508771 GN=TGME49_313380 PE=4 SV=1	Uncharacterized protein	TGME49_313380	1428200000	1328200000	1345600000	1303200000	1337000000	1350600000	1278600000	1262900000	1243800000	16	22	23	17	21	21	19	17	21	191	1	20	20	19	14	12	14	14	12	14	13	13	15	14	12	14	14	12	14	13	13	15	14	12	14	14
A0A125YH30	A0A125YH30	tr|A0A125YH30|A0A125YH30_TOXGM Calcium-dependent protein kinase CDPK1 OS=Toxoplasma gondii (strain ATCC 50611 / Me49) OX=508771 GN=CDPK1 PE=4 SV=1	Calcium-dependent protein kinase CDPK1	CDPK1	694150000	746720000	715870000	723330000	771740000	776170000	639480000	596600000	554790000	26	22	30	29	22	24	26	22	26	229	1	22	22	20	20	17	19	17	17	14	18	17	20	20	17	19	17	17	14	18	17	20	18	15	17	15
A0A125YMM3	A0A125YMM3	tr|A0A125YMM3|A0A125YMM3_TOXGM PDI family protein OS=Toxoplasma gondii (strain ATCC 50611 / Me49) OX=508771 GN=TGME49_232410 PE=4 SV=1	PDI family protein	TGME49_232410	1179600000	1135200000	1097000000	1092400000	1031600000	1207700000	1358700000	1144400000	1182100000	18	18	17	17	13	10	16	15	11	152	1	12	12	12	12	11	11	10	11	10	11	9	11	12	11	11	10	11	10	11	9	11	12	11	11	10
A0A125YQU0	A0A125YQU0	tr|A0A125YQU0|A0A125YQU0_TOXGM Ribosomal protein RPS18 OS=Toxoplasma gondii (strain ATCC 50611 / Me49) OX=508771 GN=RPS18 PE=3 SV=1	Ribosomal protein RPS18	RPS18	1938400000	1945700000	2010500000	2228600000	2400500000	2357800000	1730200000	1546400000	1603700000	11	6	10	10	7	8	6	8	8	83	1	11	11	11	10	8	8	9	7	6	7	7	7	10	8	8	9	7	6	7	7	7	10	8	8	9
A0A125YN63	A0A125YN63	tr|A0A125YN63|A0A125YN63_TOXGM 40S ribosomal protein S12 OS=Toxoplasma gondii (strain ATCC 50611 / Me49) OX=508771 GN=RPS12 PE=3 SV=1	40S ribosomal protein S12	RPS12	1187300000	1390900000	1108200000	1184100000	1237900000	1272400000	948540000	896160000	923230000	9	10	9	10	11	11	8	7	7	90	1	9	9	9	5	6	7	6	6	9	6	6	7	5	6	7	6	6	9	6	6	7	5	6	7	6
A0A125YUK0	A0A125YUK0	tr|A0A125YUK0|A0A125YUK0_TOXGM Eukaryotic porin protein OS=Toxoplasma gondii (strain ATCC 50611 / Me49) OX=508771 GN=TGME49_263300 PE=4 SV=1	Eukaryotic porin protein	TGME49_263300	1615500000	1509000000	1576300000	1541100000	1500700000	1512300000	1381100000	1378300000	1539200000	18	13	13	19	15	10	15	11	14	130	1	14	14	14	13	12	12	12	12	9	13	10	13	13	12	12	12	12	9	13	10	13	13	12	12	12
A0A125YT03	A0A125YT03	tr|A0A125YT03|A0A125YT03_TOXGM Ribosomal protein RPS16 OS=Toxoplasma gondii (strain ATCC 50611 / Me49) OX=508771 GN=RPS16 PE=3 SV=1	Ribosomal protein RPS16	RPS16	1340200000	1309200000	1361800000	1503000000	1659200000	1498000000	1073700000	1152200000	1159900000	8	7	7	11	6	10	6	9	8	81	1	9	9	9	5	8	6	9	6	8	6	7	8	5	8	6	9	6	8	6	7	8	5	8	6	9
A0A125YRB1	A0A125YRB1	tr|A0A125YRB1|A0A125YRB1_TOXGM Ribosomal protein RPL18 OS=Toxoplasma gondii (strain ATCC 50611 / Me49) OX=508771 GN=RPL18 PE=3 SV=1	Ribosomal protein RPL18	RPL18	1796500000	1808700000	1833100000	1646600000	1701200000	1611100000	1623000000	1430300000	1603700000	13	9	10	8	10	9	7	7	8	81	1	6	6	6	6	5	5	6	5	5	5	4	6	6	5	5	6	5	5	5	4	6	6	5	5	6
A0A125YQN0	A0A125YQN0	tr|A0A125YQN0|A0A125YQN0_TOXGM Alveolin domain containing intermediate filament IMC12 OS=Toxoplasma gondii (strain ATCC 50611 / Me49) OX=508771 GN=IMC12 PE=4 SV=1	Alveolin domain containing intermediate filament IMC12	IMC12	967660000	1105100000	967880000	995590000	1097700000	1032000000	1181100000	1274800000	1118500000	12	10	11	14	12	12	11	13	13	109	1	14	14	14	12	10	10	13	12	10	11	11	10	12	10	10	13	12	10	11	11	10	12	10	10	13
S8EUA8	S8EUA8	tr|S8EUA8|S8EUA8_TOXGM Isocitrate dehydrogenase (NADP(+)) OS=Toxoplasma gondii (strain ATCC 50611 / Me49) OX=508771 GN=TGME49_313140 PE=3 SV=1	Isocitrate dehydrogenase (NADP(+))	TGME49_313140	660410000	650400000	659850000	651210000	639570000	640960000	669690000	658540000	642040000	25	29	26	21	25	19	22	21	19	211	1	22	22	22	17	18	17	15	18	16	18	14	18	17	18	17	15	18	16	18	14	18	17	18	17	15
A0A125YSM5	A0A125YSM5	tr|A0A125YSM5|A0A125YSM5_TOXGM L-lactate dehydrogenase OS=Toxoplasma gondii (strain ATCC 50611 / Me49) OX=508771 GN=MDH PE=3 SV=1	L-lactate dehydrogenase	MDH	683850000	714570000	679170000	695730000	756430000	796320000	639250000	686310000	649780000	23	20	21	22	23	25	19	20	17	196	1	18	18	18	15	13	15	13	14	15	14	13	14	15	13	15	13	14	15	14	13	14	15	13	15	13
A0A125YZC1	A0A125YZC1	tr|A0A125YZC1|A0A125YZC1_TOXGM Ubiquinol cytochrome c oxidoreductase, putative OS=Toxoplasma gondii (strain ATCC 50611 / Me49) OX=508771 GN=TGME49_320220 PE=3 SV=1	Ubiquinol cytochrome c oxidoreductase, putative	TGME49_320220	706400000	744270000	731540000	717170000	750940000	767210000	786380000	760030000	764690000	20	16	23	20	21	18	19	19	18	178	1	14	14	14	11	10	12	12	11	10	11	11	12	11	10	12	12	11	10	11	11	12	11	10	12	12
A0A125YXQ7	A0A125YXQ7	tr|A0A125YXQ7|A0A125YXQ7_TOXGM Glycoprotein OS=Toxoplasma gondii (strain ATCC 50611 / Me49) OX=508771 GN=TGME49_214790 PE=4 SV=1	Glycoprotein	TGME49_214790	1779400000	1301200000	1603400000	1178900000	1516600000	1498000000	1247300000	1257500000	1211700000	10	7	13	10	11	9	11	12	12	107	1	6	6	6	6	4	6	6	4	4	4	6	6	6	4	6	6	4	4	4	6	6	6	4	6	6
A0A125YGG4	A0A125YGG4	tr|A0A125YGG4|A0A125YGG4_TOXGM Fructose-bisphosphatase OS=Toxoplasma gondii (strain ATCC 50611 / Me49) OX=508771 GN=TGME49_247510 PE=3 SV=1	Fructose-bisphosphatase	TGME49_247510	670810000	720860000	664040000	666600000	722110000	725230000	731170000	689120000	727200000	20	17	16	21	18	17	15	18	15	170	1	17	17	17	14	11	11	15	11	10	12	12	14	14	11	11	15	11	10	12	12	14	14	11	11	15
S8GI40	S8GI40	tr|S8GI40|S8GI40_TOXGM Leucyl-tRNA synthetase OS=Toxoplasma gondii (strain ATCC 50611 / Me49) OX=508771 GN=TGME49_292080 PE=3 SV=1	Leucyl-tRNA synthetase	TGME49_292080	628810000	587450000	571580000	544500000	600760000	579140000	500870000	484920000	508440000	38	36	34	41	39	33	30	28	32	311	1	39	39	39	32	30	28	30	29	29	29	27	31	32	30	28	30	29	29	29	27	31	32	30	28	30
A0A125YZK4	A0A125YZK4	tr|A0A125YZK4|A0A125YZK4_TOXGM Peroxiredoxin PRX3 OS=Toxoplasma gondii (strain ATCC 50611 / Me49) OX=508771 GN=PRX3 PE=4 SV=1	Peroxiredoxin PRX3	PRX3	850740000	881280000	849580000	1015200000	973460000	915750000	994040000	958910000	897260000	13	9	10	14	10	12	14	13	16	113	1	12	12	12	11	8	8	11	8	7	10	11	12	11	8	8	11	8	7	10	11	12	11	8	8	11
A0A125YUG3	A0A125YUG3	tr|A0A125YUG3|A0A125YUG3_TOXGM Ribosomal protein RPS2 OS=Toxoplasma gondii (strain ATCC 50611 / Me49) OX=508771 GN=RPS2 PE=3 SV=1	Ribosomal protein RPS2	RPS2	1825200000	1842300000	1613400000	1734600000	1871400000	1978200000	1398800000	1401300000	1399900000	14	10	16	19	11	12	12	15	13	122	1	16	16	16	12	11	11	13	10	9	10	13	13	12	11	11	13	10	9	10	13	13	12	11	11	13
S8GGC0	S8GGC0	tr|S8GGC0|S8GGC0_TOXGM Proliferation-associated protein 2G4, putative OS=Toxoplasma gondii (strain ATCC 50611 / Me49) OX=508771 GN=TGME49_279390 PE=3 SV=1	Proliferation-associated protein 2G4, putative	TGME49_279390	850760000	921370000	839580000	973960000	992390000	1045500000	753300000	712290000	688130000	19	10	18	18	13	14	19	16	17	145	1	20	20	20	14	12	15	15	12	11	14	14	17	14	12	15	15	12	11	14	14	17	14	12	15	15
S8F0B5	S8F0B5	tr|S8F0B5|S8F0B5_TOXGM Rhoptry neck protein RON4 OS=Toxoplasma gondii (strain ATCC 50611 / Me49) OX=508771 GN=RON4 PE=4 SV=1	Rhoptry neck protein RON4	RON4	767820000	724740000	680080000	677530000	654640000	682530000	723110000	768550000	714620000	40	26	30	32	32	29	34	39	38	302	1	40	40	40	33	27	27	33	28	27	29	32	33	33	27	27	33	28	27	29	32	33	33	27	27	33
A0A125YS68	A0A125YS68	tr|A0A125YS68|A0A125YS68_TOXGM Nuclease and tudor domain-containing protein OS=Toxoplasma gondii (strain ATCC 50611 / Me49) OX=508771 GN=SND1 PE=4 SV=1	Nuclease and tudor domain-containing protein	SND1	351620000	364100000	343060000	356540000	362350000	371040000	268050000	254840000	260980000	45	43	48	45	43	45	36	36	38	380	1	46	46	46	39	37	40	39	35	33	37	31	40	39	37	40	39	35	33	37	31	40	39	37	40	39
A0A125YTP4	A0A125YTP4	tr|A0A125YTP4|A0A125YTP4_TOXGM Ribosomal protein RPL32 OS=Toxoplasma gondii (strain ATCC 50611 / Me49) OX=508771 GN=RPL32 PE=3 SV=1	Ribosomal protein RPL32	RPL32	1110400000	1505900000	1277500000	1409500000	1706700000	1694200000	1335000000	1300800000	1167000000	10	10	6	10	15	12	8	9	9	93	1	7	7	7	5	6	4	5	5	6	6	5	5	5	6	4	5	5	6	6	5	5	5	6	4	5
A0A125YM60	A0A125YM60	tr|A0A125YM60|A0A125YM60_TOXGM Glyceraldehyde-3-phosphate dehydrogenase GAPDH2 OS=Toxoplasma gondii (strain ATCC 50611 / Me49) OX=508771 GN=GAPDH2 PE=3 SV=1	Glyceraldehyde-3-phosphate dehydrogenase GAPDH2	GAPDH2	1692800000	1707200000	1553400000	1598100000	1548500000	1757300000	1873700000	1752600000	1742700000	30	26	28	28	24	31	32	27	30	260	1	28	28	27	24	23	23	23	18	21	24	22	26	24	23	23	23	18	21	24	22	26	23	22	22	22
S8GIU2	S8GIU2	tr|S8GIU2|S8GIU2_TOXGM Dense granule protein GRA1 OS=Toxoplasma gondii (strain ATCC 50611 / Me49) OX=508771 GN=GRA1 PE=4 SV=1	Dense granule protein GRA1	GRA1	5307700000	4640700000	4967700000	5207400000	475540000	3367800000	5242400000	4780500000	4057500000	8	3	3	7	4	3	5	2	4	41	1	6	6	6	4	3	4	4	4	3	3	3	4	4	3	4	4	4	3	3	3	4	4	3	4	4
A0A125YIP8	A0A125YIP8	tr|A0A125YIP8|A0A125YIP8_TOXGM Ribosomal protein RPS10 OS=Toxoplasma gondii (strain ATCC 50611 / Me49) OX=508771 GN=RPS10 PE=4 SV=1	Ribosomal protein RPS10	RPS10	966980000	1087400000	919330000	1075600000	1400200000	1117000000	833700000	672190000	668610000	10	10	14	14	12	13	8	10	11	103	1	7	7	7	6	5	6	6	6	5	5	4	5	6	5	6	6	6	5	5	4	5	6	5	6	6
S8GHC9	S8GHC9	tr|S8GHC9|S8GHC9_TOXGM FAD Malate-dehydrogenase (MDH-FAD) OS=Toxoplasma gondii (strain ATCC 50611 / Me49) OX=508771 GN=TGME49_288500 PE=4 SV=1	FAD Malate-dehydrogenase (MDH-FAD)	TGME49_288500	983510000	958310000	822700000	886130000	956850000	940230000	879960000	824030000	852990000	24	24	23	20	19	19	17	24	28	198	1	22	22	22	17	15	17	15	16	13	14	18	20	17	15	17	15	16	13	14	18	20	17	15	17	15
A0A125YFL4	A0A125YFL4	tr|A0A125YFL4|A0A125YFL4_TOXGM Thioredoxin domain-containing protein OS=Toxoplasma gondii (strain ATCC 50611 / Me49) OX=508771 GN=TGME49_247350 PE=4 SV=1	Thioredoxin domain-containing protein	TGME49_247350	2017500000	2082200000	2022800000	2080900000	2071000000	2194600000	1605700000	1911500000	1835300000	9	10	9	10	9	8	7	6	6	76	1	7	6	6	6	6	6	6	5	5	6	5	5	5	5	5	5	4	4	5	4	4	5	5	5	5
A0A125YFR3	A0A125YFR3	tr|A0A125YFR3|A0A125YFR3_TOXGM Histone H2A OS=Toxoplasma gondii (strain ATCC 50611 / Me49) OX=508771 GN=TGME49_261580 PE=3 SV=1	Histone H2A	TGME49_261580	4426800000	1492600000	3510200000	7260100000	3151900000	4503200000	2890400000	2130400000	4891400000	8	3	7	6	4	6	5	6	6	55	1	5	5	3	5	4	4	4	5	5	5	4	5	5	4	4	4	5	5	5	4	5	3	3	3	3
S8G4J8	S8G4J8	tr|S8G4J8|S8G4J8_TOXGM Toxofilin OS=Toxoplasma gondii (strain ATCC 50611 / Me49) OX=508771 GN=TGME49_214080 PE=4 SV=1	Toxofilin	TGME49_214080	2553600000	1917100000	1682200000	2070200000	2414100000	2019300000	1985500000	2117100000	2146700000	5	3	3	5	5	6	4	7	5	45	1	7	7	7	7	5	6	7	6	4	6	7	7	7	5	6	7	6	4	6	7	7	7	5	6	7
A0A125YNF9	A0A125YNF9	tr|A0A125YNF9|A0A125YNF9_TOXGM Ribosomal protein RPS5 OS=Toxoplasma gondii (strain ATCC 50611 / Me49) OX=508771 GN=RPS5 PE=3 SV=1	Ribosomal protein RPS5	RPS5	1444800000	1332300000	1360100000	1427000000	1139400000	1290100000	1080600000	957560000	1085600000	27	18	24	31	12	16	19	15	19	183	1	15	15	15	12	8	11	14	8	8	9	10	10	12	8	11	14	8	8	9	10	10	12	8	11	14
S8GP08	S8GP08	tr|S8GP08|S8GP08_TOXGM Eukaryotic initiation factor-3 subunit 10, putative OS=Toxoplasma gondii (strain ATCC 50611 / Me49) OX=508771 GN=TGME49_201680 PE=4 SV=1	Eukaryotic initiation factor-3 subunit 10, putative	TGME49_201680	490630000	541800000	480010000	471280000	549440000	530470000	396080000	351520000	352990000	36	27	39	36	37	32	32	30	23	298	1	44	44	44	32	29	34	32	31	27	29	27	29	32	29	34	32	31	27	29	27	29	32	29	34	32
A0A125YUR1	A0A125YUR1	tr|A0A125YUR1|A0A125YUR1_TOXGM Eukaryotic translation initiation factor 3 subunit 7, putative OS=Toxoplasma gondii (strain ATCC 50611 / Me49) OX=508771 GN=TGME49_317720 PE=4 SV=1	Eukaryotic translation initiation factor 3 subunit 7, putative	TGME49_317720	1027900000	1152000000	1068300000	1014400000	1115700000	1141900000	944070000	867820000	840910000	30	31	31	27	30	36	24	23	24	256	1	24	24	24	20	19	18	18	21	21	18	15	19	20	19	18	18	21	21	18	15	19	20	19	18	18
A0A125YHZ2	A0A125YHZ2	tr|A0A125YHZ2|A0A125YHZ2_TOXGM Ribosomal protein RPS15 OS=Toxoplasma gondii (strain ATCC 50611 / Me49) OX=508771 GN=RPS15 PE=3 SV=1	Ribosomal protein RPS15	RPS15	2521400000	2349000000	2297900000	2856200000	3514700000	2317500000	2105700000	2503600000	2151200000	9	9	7	10	9	11	7	7	6	76	1	7	7	7	4	4	5	5	4	5	3	5	3	4	4	5	5	4	5	3	5	3	4	4	5	5
A0A125YRW4	A0A125YRW4	tr|A0A125YRW4|A0A125YRW4_TOXGM Phosphorylase family protein OS=Toxoplasma gondii (strain ATCC 50611 / Me49) OX=508771 GN=TGME49_310640 PE=4 SV=1	Phosphorylase family protein	TGME49_310640	783790000	747920000	751610000	733980000	741600000	736430000	612730000	607150000	593020000	18	24	22	23	22	24	16	17	18	190	1	20	20	20	15	19	15	16	17	16	17	13	17	15	19	15	16	17	16	17	13	17	15	19	15	16
A0A125YJX2	A0A125YJX2	tr|A0A125YJX2|A0A125YJX2_TOXGM Ribosomal protein RPS15A OS=Toxoplasma gondii (strain ATCC 50611 / Me49) OX=508771 GN=RPS15A PE=3 SV=1	Ribosomal protein RPS15A	RPS15A	1127600000	1204100000	1219400000	1129900000	1061600000	1200600000	805650000	749750000	694740000	15	10	12	11	11	14	11	9	10	106	1	9	9	9	9	7	6	7	6	8	8	6	9	9	7	6	7	6	8	8	6	9	9	7	6	7
S8EZK1	S8EZK1	tr|S8EZK1|S8EZK1_TOXGM DEAD (Asp-Glu-Ala-Asp) box polypeptide 17 OS=Toxoplasma gondii (strain ATCC 50611 / Me49) OX=508771 GN=DDX17 PE=3 SV=1	DEAD (Asp-Glu-Ala-Asp) box polypeptide 17	DDX17	677000000	665300000	623500000	648770000	716240000	683080000	532960000	527170000	485180000	28	26	32	29	30	26	26	22	30	250	1	32	32	32	25	26	27	28	24	25	25	22	27	25	26	27	28	24	25	25	22	27	25	26	27	28
S8EZL1	S8EZL1	tr|S8EZL1|S8EZL1_TOXGM SAG-related sequence SRS44 OS=Toxoplasma gondii (strain ATCC 50611 / Me49) OX=508771 GN=SRS44 PE=4 SV=1	SAG-related sequence SRS44	SRS44	112610000	116550000	110010000	105650000	114100000	119420000	337130000	316280000	305590000	54	50	44	53	46	44	77	77	81	526	1	82	82	82	51	49	40	49	52	44	70	69	74	51	49	40	49	52	44	70	69	74	51	49	40	49
A0A125YSI7	A0A125YSI7	tr|A0A125YSI7|A0A125YSI7_TOXGM DEAD (Asp-Glu-Ala-Asp) box polypeptide DDX3X OS=Toxoplasma gondii (strain ATCC 50611 / Me49) OX=508771 GN=DDX3X PE=3 SV=1	DEAD (Asp-Glu-Ala-Asp) box polypeptide DDX3X	DDX3X	869510000	835990000	829640000	917730000	946030000	965200000	732930000	691640000	716250000	22	23	25	29	22	24	22	26	26	220	1	33	33	33	26	28	28	27	27	27	27	28	30	26	28	28	27	27	27	27	28	30	26	28	28	27
A0A125YMF8	A0A125YMF8	tr|A0A125YMF8|A0A125YMF8_TOXGM Microneme protein MIC1 OS=Toxoplasma gondii (strain ATCC 50611 / Me49) OX=508771 GN=MIC1 PE=4 SV=1	Microneme protein MIC1	MIC1	996380000	1077600000	959510000	1010900000	854320000	1046500000	572740000	528640000	519710000	24	19	21	20	20	17	9	13	13	163	1	18	18	18	15	14	15	15	13	12	9	11	13	15	14	15	15	13	12	9	11	13	15	14	15	15
A0A125YXL3	A0A125YXL3	tr|A0A125YXL3|A0A125YXL3_TOXGM Glutamine--tRNA ligase OS=Toxoplasma gondii (strain ATCC 50611 / Me49) OX=508771 GN=TGME49_217460 PE=3 SV=1	Glutamine--tRNA ligase	TGME49_217460	463380000	493570000	441740000	495890000	506360000	522820000	452790000	423200000	419530000	35	35	38	43	26	36	32	32	33	312	1	43	43	43	28	28	30	34	27	28	29	27	27	28	28	30	34	27	28	29	27	27	28	28	30	34
S8GL66	S8GL66	tr|S8GL66|S8GL66_TOXGM Eukaryotic translation initiation factor 3 subunit C OS=Toxoplasma gondii (strain ATCC 50611 / Me49) OX=508771 GN=TGME49_294620 PE=3 SV=1	Eukaryotic translation initiation factor 3 subunit C	TGME49_294620	628360000	601350000	620110000	676060000	655850000	611760000	541000000	501670000	496500000	26	31	28	30	25	27	23	26	27	244	1	35	35	35	24	20	19	27	20	20	24	27	28	24	20	19	27	20	20	24	27	28	24	20	19	27
A0A125YTP8	A0A125YTP8	tr|A0A125YTP8|A0A125YTP8_TOXGM Seryl-tRNA synthetase OS=Toxoplasma gondii (strain ATCC 50611 / Me49) OX=508771 GN=TGME49_251690 PE=4 SV=1	Seryl-tRNA synthetase	TGME49_251690	887190000	950120000	871080000	928650000	961080000	939210000	735530000	699040000	639160000	27	16	19	29	21	18	22	21	19	198	1	26	26	26	21	19	19	23	20	20	23	20	21	21	19	19	23	20	20	23	20	21	21	19	19	23
A0A125YGZ5	A0A125YGZ5	tr|A0A125YGZ5|A0A125YGZ5_TOXGM NAD/NADP octopine/nopaline dehydrogenase, alpha-helical domain-containing protein OS=Toxoplasma gondii (strain ATCC 50611 / Me49) OX=508771 GN=TGME49_290200 PE=4 SV=1	NAD/NADP octopine/nopaline dehydrogenase, alpha-helical domain-containing protein	TGME49_290200	678910000	720970000	648810000	721230000	780800000	798230000	594650000	546740000	532590000	24	24	21	21	23	25	19	21	17	197	1	17	17	17	16	17	15	14	16	15	15	13	16	16	17	15	14	16	15	15	13	16	16	17	15	14
S8G9G0	S8G9G0	tr|S8G9G0|S8G9G0_TOXGM Rhoptry metalloprotease toxolysin TLN1 OS=Toxoplasma gondii (strain ATCC 50611 / Me49) OX=508771 GN=TLN1 PE=4 SV=1	Rhoptry metalloprotease toxolysin TLN1	TLN1	290140000	317080000	287930000	283540000	320640000	309790000	334750000	323930000	339770000	36	34	42	45	42	39	38	41	45	362	1	55	55	55	37	38	41	41	41	37	45	38	47	37	38	41	41	41	37	45	38	47	37	38	41	41
A0A125YYD4	A0A125YYD4	tr|A0A125YYD4|A0A125YYD4_TOXGM Myosin light chain MLC1 OS=Toxoplasma gondii (strain ATCC 50611 / Me49) OX=508771 GN=TGME49_257680 PE=4 SV=1	Myosin light chain MLC1	TGME49_257680	2058400000	1872400000	1852300000	1191200000	1437000000	1441200000	984740000	1223500000	1454700000	16	17	19	15	18	22	16	18	16	159	1	11	11	11	10	11	11	11	11	11	11	11	10	10	11	11	11	11	11	11	11	10	10	11	11	11
A0A125YY85;S8EQG4	A0A125YY85	tr|A0A125YY85|A0A125YY85_TOXGM SAG-related sequence SRS57 OS=Toxoplasma gondii (strain ATCC 50611 / Me49) OX=508771 GN=SRS57 PE=4 SV=1	SAG-related sequence SRS57	SRS57	1904900000	1729100000	1568700000	1931000000	1782600000	1689200000	1377900000	1287100000	1363000000	14	13	13	14	15	13	9	12	12	115	2	8	8	8	7	7	7	7	7	8	6	7	7	7	7	7	7	7	8	6	7	7	7	7	7	7
A0A125YLM6	A0A125YLM6	tr|A0A125YLM6|A0A125YLM6_TOXGM cAMP-dependent protein kinase regulatory subunit OS=Toxoplasma gondii (strain ATCC 50611 / Me49) OX=508771 GN=TGME49_242070 PE=3 SV=1	cAMP-dependent protein kinase regulatory subunit	TGME49_242070	1015700000	951810000	851190000	728540000	825460000	855360000	723010000	759690000	797340000	15	13	13	19	20	15	12	15	15	138	1	23	23	23	14	15	16	17	17	17	16	15	15	14	15	16	17	17	17	16	15	15	14	15	16	17
S8G9U7	S8G9U7	tr|S8G9U7|S8G9U7_TOXGM Protein disulfide isomerase-related protein (Provisional), putative OS=Toxoplasma gondii (strain ATCC 50611 / Me49) OX=508771 GN=TGME49_249270 PE=3 SV=1	Protein disulfide isomerase-related protein (Provisional), putative	TGME49_249270	1197000000	1108500000	1123000000	1152500000	1193500000	1107800000	1293500000	1327800000	1183700000	15	16	21	15	13	12	15	16	17	140	1	19	19	19	12	11	17	12	11	10	12	13	14	12	11	17	12	11	10	12	13	14	12	11	17	12
A0A125YM67	A0A125YM67	tr|A0A125YM67|A0A125YM67_TOXGM Chaperonin cpn60, putative OS=Toxoplasma gondii (strain ATCC 50611 / Me49) OX=508771 GN=TGME49_240600 PE=3 SV=1	Chaperonin cpn60, putative	TGME49_240600	590380000	572450000	520600000	536390000	513690000	522850000	602460000	586300000	539180000	32	27	26	28	27	26	24	28	31	250	1	33	33	33	25	22	25	22	21	21	20	23	25	25	22	25	22	21	21	20	23	25	25	22	25	22
S8EYF4	S8EYF4	tr|S8EYF4|S8EYF4_TOXGM Alpha-1,4 glucan phosphorylase OS=Toxoplasma gondii (strain ATCC 50611 / Me49) OX=508771 GN=TGME49_310670 PE=3 SV=1	Alpha-1,4 glucan phosphorylase	TGME49_310670	403470000	394410000	382520000	373840000	367040000	382680000	386630000	356930000	344350000	37	42	39	32	28	33	31	32	30	304	1	41	41	41	29	37	32	31	32	29	33	29	37	29	37	32	31	32	29	33	29	37	29	37	32	31
S8G5B9	S8G5B9	tr|S8G5B9|S8G5B9_TOXGM Serine hydroxymethyltransferase OS=Toxoplasma gondii (strain ATCC 50611 / Me49) OX=508771 GN=TGME49_234190 PE=3 SV=1	Serine hydroxymethyltransferase	TGME49_234190	900680000	756680000	821220000	781510000	802090000	721900000	710960000	654040000	495620000	18	15	17	17	13	20	13	17	16	146	1	20	20	20	11	12	14	15	11	14	14	13	14	11	12	14	15	11	14	14	13	14	11	12	14	15
S8G6C2	S8G6C2	tr|S8G6C2|S8G6C2_TOXGM Rhoptry kinase family protein ROP11 (Incomplete catalytic triad) OS=Toxoplasma gondii (strain ATCC 50611 / Me49) OX=508771 GN=ROP11 PE=4 SV=1	Rhoptry kinase family protein ROP11 (Incomplete catalytic triad)	ROP11	531450000	558280000	522320000	510020000	533900000	550920000	490990000	479590000	515190000	22	23	25	23	26	23	24	23	27	216	1	18	18	18	16	16	15	16	17	16	16	14	17	16	16	15	16	17	16	16	14	17	16	16	15	16
S8G8F6	S8G8F6	tr|S8G8F6|S8G8F6_TOXGM Ubiquitin-activating enzyme E1 family protein OS=Toxoplasma gondii (strain ATCC 50611 / Me49) OX=508771 GN=TGME49_290290 PE=3 SV=1	Ubiquitin-activating enzyme E1 family protein	TGME49_290290	377010000	389780000	364800000	376760000	396270000	403820000	402670000	376520000	365210000	39	47	42	37	46	44	41	37	42	375	1	46	46	46	33	34	31	31	36	36	34	30	33	33	34	31	31	36	36	34	30	33	33	34	31	31
A0A125YQR6	A0A125YQR6	tr|A0A125YQR6|A0A125YQR6_TOXGM Ribosomal protein RPS11 OS=Toxoplasma gondii (strain ATCC 50611 / Me49) OX=508771 GN=RPS11 PE=3 SV=1	Ribosomal protein RPS11	RPS11	1782500000	1080700000	1426300000	1637700000	1802000000	1347600000	1131500000	1089800000	1044700000	12	9	12	9	9	10	6	10	11	96	1	13	13	13	9	9	9	10	8	9	8	9	11	9	9	9	10	8	9	8	9	11	9	9	9	10
A0A125YVE4	A0A125YVE4	tr|A0A125YVE4|A0A125YVE4_TOXGM Eukaryotic translation initiation factor 3 subunit L OS=Toxoplasma gondii (strain ATCC 50611 / Me49) OX=508771 GN=TGME49_273460 PE=3 SV=1	Eukaryotic translation initiation factor 3 subunit L	TGME49_273460	645830000	670960000	600090000	678700000	663600000	786600000	541250000	494800000	469070000	26	25	24	23	22	23	17	16	24	202	1	30	30	30	27	23	28	24	24	24	23	21	25	27	23	28	24	24	24	23	21	25	27	23	28	24
A0A125YQR2	A0A125YQR2	tr|A0A125YQR2|A0A125YQR2_TOXGM Eukaryotic translation initiation factor 3 subunit E OS=Toxoplasma gondii (strain ATCC 50611 / Me49) OX=508771 GN=TGME49_273520 PE=3 SV=1	Eukaryotic translation initiation factor 3 subunit E	TGME49_273520	638580000	661040000	641250000	685000000	683180000	655110000	484600000	494940000	485170000	18	24	21	22	25	21	20	22	15	188	1	26	26	26	19	20	17	18	20	17	18	15	18	19	20	17	18	20	17	18	15	18	19	20	17	18
A0A125YN45	A0A125YN45	tr|A0A125YN45|A0A125YN45_TOXGM Rhoptry protein ROP17 OS=Toxoplasma gondii (strain ATCC 50611 / Me49) OX=508771 GN=ROP17 PE=4 SV=1	Rhoptry protein ROP17	ROP17	757950000	788200000	792340000	740380000	764450000	737410000	880120000	814050000	842770000	17	16	19	14	17	15	16	15	17	146	1	14	14	14	14	14	12	12	13	12	14	13	14	14	14	12	12	13	12	14	13	14	14	14	12	12
A0A125YMF5	A0A125YMF5	tr|A0A125YMF5|A0A125YMF5_TOXGM Histone H2B OS=Toxoplasma gondii (strain ATCC 50611 / Me49) OX=508771 GN=TGME49_209910 PE=3 SV=1	Histone H2B	TGME49_209910	2567300000	2536800000	2773900000	2146700000	2276000000	2335300000	2116000000	2292700000	2496100000	14	8	12	14	8	8	6	15	11	105	1	9	9	7	9	5	6	7	5	5	5	6	6	9	5	6	7	5	5	5	6	6	7	4	4	5
A0A125YT21	A0A125YT21	tr|A0A125YT21|A0A125YT21_TOXGM Acetyl-coenzyme A synthetase OS=Toxoplasma gondii (strain ATCC 50611 / Me49) OX=508771 GN=TGME49_266640 PE=3 SV=1	Acetyl-coenzyme A synthetase	TGME49_266640	536040000	571960000	477150000	493920000	537760000	540590000	492790000	457450000	477550000	28	24	29	24	29	26	27	22	30	241	1	32	32	32	26	26	27	24	24	22	25	23	28	26	26	27	24	24	22	25	23	28	26	26	27	24
S8EUM4	S8EUM4	tr|S8EUM4|S8EUM4_TOXGM EF-1 guanine nucleotide exchange domain-containing protein OS=Toxoplasma gondii (strain ATCC 50611 / Me49) OX=508771 GN=TGME49_226410 PE=3 SV=1	EF-1 guanine nucleotide exchange domain-containing protein	TGME49_226410	983070000	1001900000	934230000	957410000	870470000	957500000	851910000	840570000	791250000	18	10	18	19	13	10	10	12	12	122	1	14	14	14	12	11	11	13	9	7	11	8	10	12	11	11	13	9	7	11	8	10	12	11	11	13
S8F8Q1	S8F8Q1	tr|S8F8Q1|S8F8Q1_TOXGM Alveolin domain containing intermediate filament IMC6 OS=Toxoplasma gondii (strain ATCC 50611 / Me49) OX=508771 GN=IMC6 PE=4 SV=1	Alveolin domain containing intermediate filament IMC6	IMC6	974250000	1103700000	965850000	1001200000	1015100000	1058900000	996910000	940110000	904710000	16	14	20	16	16	17	16	18	19	152	1	18	18	18	17	15	16	17	16	13	15	18	16	17	15	16	17	16	13	15	18	16	17	15	16	17
A0A125YYY3	A0A125YYY3	tr|A0A125YYY3|A0A125YYY3_TOXGM Ribosomal protein RPL31 OS=Toxoplasma gondii (strain ATCC 50611 / Me49) OX=508771 GN=RPL31 PE=3 SV=1	Ribosomal protein RPL31	RPL31	2825500000	2931100000	2681700000	2506600000	2678100000	2662100000	2429300000	2298900000	2090300000	7	7	6	7	9	8	6	6	7	64	1	5	5	5	5	4	4	4	4	3	3	4	5	5	4	4	4	4	3	3	4	5	5	4	4	4
A0A125YKW4	A0A125YKW4	tr|A0A125YKW4|A0A125YKW4_TOXGM Thioredoxin reductase OS=Toxoplasma gondii (strain ATCC 50611 / Me49) OX=508771 GN=TGME49_309730 PE=3 SV=1	Thioredoxin reductase	TGME49_309730	578470000	653940000	578010000	671670000	642850000	765790000	471780000	565710000	437340000	23	22	22	23	19	17	17	21	18	186	1	21	21	21	18	15	16	15	15	11	15	17	16	18	15	16	15	15	11	15	17	16	18	15	16	15
A0A125YQZ8	A0A125YQZ8	tr|A0A125YQZ8|A0A125YQZ8_TOXGM Ribosomal protein RPL17 OS=Toxoplasma gondii (strain ATCC 50611 / Me49) OX=508771 GN=RPL17 PE=3 SV=1	Ribosomal protein RPL17	RPL17	1304000000	1186800000	1931900000	1587600000	1119600000	1147900000	873090000	961180000	979100000	10	7	7	7	7	8	5	9	10	72	1	8	8	8	8	6	6	6	5	6	6	7	7	8	6	6	6	5	6	6	7	7	8	6	6	6
A0A125YFW3	A0A125YFW3	tr|A0A125YFW3|A0A125YFW3_TOXGM Heat shock protein 75, putative OS=Toxoplasma gondii (strain ATCC 50611 / Me49) OX=508771 GN=TGME49_292920 PE=3 SV=1	Heat shock protein 75, putative	TGME49_292920	476660000	480080000	415360000	447150000	488910000	474380000	450970000	413960000	406830000	36	25	32	37	25	26	25	28	26	263	1	33	33	33	29	25	27	28	24	23	28	25	30	29	25	27	28	24	23	28	25	30	29	25	27	28
S8FFC5	S8FFC5	tr|S8FFC5|S8FFC5_TOXGM Rhoptry protein ROP4 OS=Toxoplasma gondii (strain ATCC 50611 / Me49) OX=508771 GN=ROP4 PE=4 SV=1	Rhoptry protein ROP4	ROP4	1431200000	1447200000	1238900000	1154500000	1280400000	1326000000	1693700000	1648200000	1632400000	10	11	12	11	10	9	9	9	8	91	1	21	10	10	18	17	17	17	17	16	16	17	19	8	8	9	8	8	8	7	7	8	8	8	9	8
A0A125YT46	A0A125YT46	tr|A0A125YT46|A0A125YT46_TOXGM Ribosomal protein RPL22 OS=Toxoplasma gondii (strain ATCC 50611 / Me49) OX=508771 GN=RPL22 PE=3 SV=1	Ribosomal protein RPL22	RPL22	1975500000	2059100000	1939600000	2169400000	2277900000	2179200000	1706900000	1730600000	1661700000	6	3	5	5	3	4	4	6	4	47	1	4	4	4	3	3	3	3	3	2	3	4	3	3	3	3	3	3	2	3	4	3	3	3	3	3
A0A125YIU8	A0A125YIU8	tr|A0A125YIU8|A0A125YIU8_TOXGM Phosphoenolpyruvate carboxykinase (ATP) OS=Toxoplasma gondii (strain ATCC 50611 / Me49) OX=508771 GN=TGME49_289650 PE=3 SV=1	Phosphoenolpyruvate carboxykinase (ATP)	TGME49_289650	509680000	468980000	459270000	470030000	450530000	465210000	473810000	490660000	459720000	37	26	28	30	18	21	19	18	21	218	1	27	27	27	23	18	19	22	20	18	18	17	21	23	18	19	22	20	18	18	17	21	23	18	19	22
A0A125YIC2	A0A125YIC2	tr|A0A125YIC2|A0A125YIC2_TOXGM Sarco/endoplasmic reticulum Ca2+-ATPase OS=Toxoplasma gondii (strain ATCC 50611 / Me49) OX=508771 GN=TGME49_230420 PE=4 SV=1	Sarco/endoplasmic reticulum Ca2+-ATPase	TGME49_230420	341150000	364360000	328600000	323620000	375450000	364420000	378320000	342900000	342300000	28	24	31	33	23	25	31	34	29	261	1	36	36	36	25	31	29	30	24	22	29	28	31	25	31	29	30	24	22	29	28	31	25	31	29	30
A0A125YQ54	A0A125YQ54	tr|A0A125YQ54|A0A125YQ54_TOXGM Domain K-type RNA binding proteins family protein OS=Toxoplasma gondii (strain ATCC 50611 / Me49) OX=508771 GN=TGME49_235930 PE=4 SV=1	Domain K-type RNA binding proteins family protein	TGME49_235930	813190000	741450000	687570000	772840000	720920000	804160000	672570000	671020000	659660000	21	22	26	25	24	24	19	21	24	209	1	23	23	23	16	18	17	19	18	16	18	14	17	16	18	17	19	18	16	18	14	17	16	18	17	19
S8G5E6	S8G5E6	tr|S8G5E6|S8G5E6_TOXGM Activating signal cointegrator 1 complex subunit 3 family 1 ASCC3L1, putative OS=Toxoplasma gondii (strain ATCC 50611 / Me49) OX=508771 GN=TGME49_223390 PE=4 SV=1	Activating signal cointegrator 1 complex subunit 3 family 1 ASCC3L1, putative	TGME49_223390	773470000	814230000	751220000	750290000	848560000	824760000	678190000	700670000	675080000	58	48	49	48	51	46	45	42	44	431	1	76	76	76	56	58	45	49	55	53	53	46	56	56	58	45	49	55	53	53	46	56	56	58	45	49
S8FBC4	S8FBC4	tr|S8FBC4|S8FBC4_TOXGM Alpha-carbonic anhydrase domain-containing protein OS=Toxoplasma gondii (strain ATCC 50611 / Me49) OX=508771 GN=TGME49_297070 PE=4 SV=1	Alpha-carbonic anhydrase domain-containing protein	TGME49_297070	836510000	816170000	769340000	778470000	747980000	794960000	1002700000	828300000	842690000	23	24	20	20	21	16	21	22	23	191	1	14	14	14	12	11	12	12	11	9	11	12	14	12	11	12	12	11	9	11	12	14	12	11	12	12
A0A125YMY9	A0A125YMY9	tr|A0A125YMY9|A0A125YMY9_TOXGM D-3-phosphoglycerate dehydrogenase OS=Toxoplasma gondii (strain ATCC 50611 / Me49) OX=508771 GN=TGME49_239820 PE=3 SV=1	D-3-phosphoglycerate dehydrogenase	TGME49_239820	531520000	457110000	471650000	417520000	494500000	477330000	452290000	478880000	449060000	29	26	26	32	27	27	24	27	32	251	1	25	25	25	19	19	18	18	18	18	17	19	20	19	19	18	18	18	18	17	19	20	19	19	18	18
S8GJM7	S8GJM7	tr|S8GJM7|S8GJM7_TOXGM Alveolin domain containing intermediate filament IMC7 OS=Toxoplasma gondii (strain ATCC 50611 / Me49) OX=508771 GN=IMC7 PE=4 SV=1	Alveolin domain containing intermediate filament IMC7	IMC7	490120000	482620000	462270000	474870000	449140000	513750000	549520000	553690000	551940000	14	14	16	14	10	14	16	18	22	141	1	23	23	23	16	18	17	18	18	20	16	18	19	16	18	17	18	18	20	16	18	19	16	18	17	18
S8FBM7	S8FBM7	tr|S8FBM7|S8FBM7_TOXGM SAG-related sequence SRS20A OS=Toxoplasma gondii (strain ATCC 50611 / Me49) OX=508771 GN=SRS20A PE=4 SV=1	SAG-related sequence SRS20A	SRS20A	919610000	898970000	985620000	1028600000	1087000000	1159600000	968100000	1022000000	975750000	17	12	17	17	12	11	16	16	19	137	1	15	15	15	13	10	13	11	8	8	11	13	13	13	10	13	11	8	8	11	13	13	13	10	13	11
A0A125YJ75	A0A125YJ75	tr|A0A125YJ75|A0A125YJ75_TOXGM RNA recognition motif-containing protein OS=Toxoplasma gondii (strain ATCC 50611 / Me49) OX=508771 GN=TGME49_268200 PE=4 SV=1	RNA recognition motif-containing protein	TGME49_268200	531490000	622820000	501230000	575840000	643140000	646750000	553280000	556480000	526350000	11	18	12	16	21	22	13	14	12	139	1	16	16	16	12	14	14	15	13	13	13	15	13	12	14	14	15	13	13	13	15	13	12	14	14	15
S8F732	S8F732	tr|S8F732|S8F732_TOXGM 2-oxoglutarate dehydrogenase e1 component, mitochondrial, putative OS=Toxoplasma gondii (strain ATCC 50611 / Me49) OX=508771 GN=TGME49_244200 PE=3 SV=1	2-oxoglutarate dehydrogenase e1 component, mitochondrial, putative	TGME49_244200	378980000	404240000	355480000	373620000	374790000	379320000	392840000	387440000	350930000	35	32	31	29	36	36	40	33	32	304	1	35	35	35	28	28	25	26	28	25	31	28	33	28	28	25	26	28	25	31	28	33	28	28	25	26
S8GJT7	S8GJT7	tr|S8GJT7|S8GJT7_TOXGM Phosphoglycerate mutase OS=Toxoplasma gondii (strain ATCC 50611 / Me49) OX=508771 GN=PGMII PE=1 SV=1	Phosphoglycerate mutase	PGMII	984320000	992140000	954370000	936950000	1104600000	1021500000	864550000	926450000	879670000	13	7	13	12	10	9	13	11	11	101	1	14	14	14	12	7	12	11	8	9	11	11	12	12	7	12	11	8	9	11	11	12	12	7	12	11
A0A125YRD3	A0A125YRD3	tr|A0A125YRD3|A0A125YRD3_TOXGM Protein-synthesizing GTPase OS=Toxoplasma gondii (strain ATCC 50611 / Me49) OX=508771 GN=TGME49_235970 PE=4 SV=1	Protein-synthesizing GTPase	TGME49_235970	986900000	940540000	893020000	924020000	1054900000	1026400000	918140000	855040000	760950000	19	18	22	21	19	16	12	16	16	160	1	22	22	22	16	15	19	19	15	15	14	15	18	16	15	19	19	15	15	14	15	18	16	15	19	19
S8F8T7	S8F8T7	tr|S8F8T7|S8F8T7_TOXGM CCT-theta OS=Toxoplasma gondii (strain ATCC 50611 / Me49) OX=508771 GN=TGME49_287500 PE=3 SV=1	CCT-theta	TGME49_287500	575580000	595910000	539100000	578340000	605330000	631060000	592320000	527590000	532410000	27	18	24	23	22	23	21	22	25	207	1	29	29	29	24	20	19	22	20	19	20	22	24	24	20	19	22	20	19	20	22	24	24	20	19	22
S8GEW7	S8GEW7	tr|S8GEW7|S8GEW7_TOXGM Polyadenylate-binding protein OS=Toxoplasma gondii (strain ATCC 50611 / Me49) OX=508771 GN=TGME49_224850 PE=3 SV=1	Polyadenylate-binding protein	TGME49_224850	475540000	526280000	410870000	534670000	595620000	616750000	449920000	439560000	422720000	22	16	22	19	22	20	16	18	18	173	1	24	24	24	18	15	16	18	16	13	15	17	19	18	15	16	18	16	13	15	17	19	18	15	16	18
S8F0X4	S8F0X4	tr|S8F0X4|S8F0X4_TOXGM Uncharacterized protein OS=Toxoplasma gondii (strain ATCC 50611 / Me49) OX=508771 GN=TGME49_268830 PE=4 SV=1	Uncharacterized protein	TGME49_268830	349180000	377720000	367580000	338660000	383600000	355610000	370410000	330620000	325880000	24	23	28	30	22	27	24	24	27	230	1	22	22	22	18	19	19	19	17	20	17	19	19	18	19	19	19	17	20	17	19	19	18	19	19	19
S8EWH6	S8EWH6	tr|S8EWH6|S8EWH6_TOXGM NTPase II (Fragment) OS=Toxoplasma gondii (strain ATCC 50611 / Me49) OX=508771 GN=TGME49_277270 PE=3 SV=1	NTPase II (Fragment)	TGME49_277270	1168000000	1125300000	1085700000	1088900000	939040000	1120300000	1090000000	890890000	908480000	14	12	13	16	11	11	10	13	13	114	1	12	12	7	11	10	10	10	10	8	9	9	10	11	10	10	10	10	8	9	9	10	6	6	6	6
A0A125YJF8	A0A125YJF8	tr|A0A125YJF8|A0A125YJF8_TOXGM Microneme protein MIC11 OS=Toxoplasma gondii (strain ATCC 50611 / Me49) OX=508771 GN=MIC11 PE=4 SV=1	Microneme protein MIC11	MIC11	1475600000	1354200000	1545400000	1233800000	1524200000	1507500000	885640000	749570000	850310000	12	7	6	12	10	7	6	9	8	79	1	12	12	12	8	7	6	9	7	5	6	7	7	8	7	6	9	7	5	6	7	7	8	7	6	9
S8F106	S8F106	tr|S8F106|S8F106_TOXGM DnaK family protein OS=Toxoplasma gondii (strain ATCC 50611 / Me49) OX=508771 GN=TGME49_226830 PE=4 SV=1	DnaK family protein	TGME49_226830	361200000	383850000	324560000	355300000	379990000	382970000	398510000	358580000	399840000	23	19	21	24	21	21	19	22	22	198	1	27	27	27	22	21	22	20	21	19	20	21	24	22	21	22	20	21	19	20	21	24	22	21	22	20
A0A125YZL8	A0A125YZL8	tr|A0A125YZL8|A0A125YZL8_TOXGM Pyridine nucleotide-disulfide oxidoreductase domain-containing protein OS=Toxoplasma gondii (strain ATCC 50611 / Me49) OX=508771 GN=TGME49_207620 PE=4 SV=1	Pyridine nucleotide-disulfide oxidoreductase domain-containing protein	TGME49_207620	388400000	372490000	379680000	395680000	391800000	396330000	415510000	386720000	384520000	27	22	26	25	28	27	26	23	25	231	1	24	24	24	19	20	19	16	21	19	20	18	21	19	20	19	16	21	19	20	18	21	19	20	19	16
S8G5K8	S8G5K8	tr|S8G5K8|S8G5K8_TOXGM Aminopeptidase N, putative OS=Toxoplasma gondii (strain ATCC 50611 / Me49) OX=508771 GN=TGME49_224350 PE=3 SV=1	Aminopeptidase N, putative	TGME49_224350	295350000	300230000	312190000	286300000	316470000	303210000	308020000	300070000	297850000	33	27	33	37	36	38	32	30	31	297	1	43	43	42	29	31	30	32	33	31	33	29	30	29	31	30	32	33	31	33	29	30	29	31	30	31
A0A125YKH0	A0A125YKH0	tr|A0A125YKH0|A0A125YKH0_TOXGM 40S ribosomal protein S24 OS=Toxoplasma gondii (strain ATCC 50611 / Me49) OX=508771 GN=RPS24 PE=3 SV=1	40S ribosomal protein S24	RPS24	1281400000	1308400000	1047000000	1265100000	1310100000	1401900000	929310000	1027700000	1061300000	8	5	8	7	5	7	6	6	6	58	1	5	5	5	5	3	5	4	3	3	3	4	4	5	3	5	4	3	3	3	4	4	5	3	5	4
A0A125YYM8	A0A125YYM8	tr|A0A125YYM8|A0A125YYM8_TOXGM Ribosomal protein RPS20 OS=Toxoplasma gondii (strain ATCC 50611 / Me49) OX=508771 GN=RPS20 PE=3 SV=1	Ribosomal protein RPS20	RPS20	1928100000	1287400000	1476300000	1511000000	1933200000	1862600000	1386900000	1071600000	1444200000	10	4	9	7	7	7	5	8	8	70	1	9	9	9	7	4	6	7	5	7	4	7	7	7	4	6	7	5	7	4	7	7	7	4	6	7
A0A125YIN2	A0A125YIN2	tr|A0A125YIN2|A0A125YIN2_TOXGM Alveolin domain containing intermediate filament IMC3 OS=Toxoplasma gondii (strain ATCC 50611 / Me49) OX=508771 GN=ALV3 PE=4 SV=1	Alveolin domain containing intermediate filament IMC3	ALV3	1055200000	955200000	1000800000	1119200000	880940000	967510000	1206600000	966240000	974550000	11	9	11	13	12	14	14	12	14	115	1	14	14	14	13	14	13	14	11	12	13	14	14	13	14	13	14	11	12	13	14	14	13	14	13	14
A0A125YHT9	A0A125YHT9	tr|A0A125YHT9|A0A125YHT9_TOXGM Alveolin domain containing intermediate filament IMC10 OS=Toxoplasma gondii (strain ATCC 50611 / Me49) OX=508771 GN=ALV12 PE=4 SV=1	Alveolin domain containing intermediate filament IMC10	ALV12	920680000	782670000	873040000	755020000	742720000	801050000	889090000	891560000	1017400000	16	16	18	17	13	15	12	14	14	135	1	20	20	20	16	17	18	17	16	14	15	16	15	16	17	18	17	16	14	15	16	15	16	17	18	17
A0A125YIS8	A0A125YIS8	tr|A0A125YIS8|A0A125YIS8_TOXGM Myosin D OS=Toxoplasma gondii (strain ATCC 50611 / Me49) OX=508771 GN=TGME49_263180 PE=3 SV=1	Myosin D	TGME49_263180	293410000	296110000	277340000	285010000	296310000	292500000	265970000	264710000	249000000	28	27	34	28	30	33	27	30	25	262	1	32	32	32	24	26	26	26	25	26	25	24	29	24	26	26	26	25	26	25	24	29	24	26	26	26
S8F1P5	S8F1P5	tr|S8F1P5|S8F1P5_TOXGM Ribosomal protein RPL27 OS=Toxoplasma gondii (strain ATCC 50611 / Me49) OX=508771 GN=RPL27 PE=3 SV=1	Ribosomal protein RPL27	RPL27	1015300000	962520000	1299300000	1635600000	1178000000	1028200000	1086500000	1416200000	894270000	11	5	8	10	6	7	13	8	9	77	1	8	8	8	7	6	7	8	5	6	7	7	7	7	6	7	8	5	6	7	7	7	7	6	7	8
A0A125YRU2	A0A125YRU2	tr|A0A125YRU2|A0A125YRU2_TOXGM Myosin F OS=Toxoplasma gondii (strain ATCC 50611 / Me49) OX=508771 GN=TGME49_278870 PE=3 SV=1	Myosin F	TGME49_278870	424220000	427220000	424090000	414760000	432560000	427520000	441390000	444290000	423950000	45	40	42	41	32	38	40	39	41	359	1	56	56	56	44	39	41	42	35	36	41	42	42	44	39	41	42	35	36	41	42	42	44	39	41	42
A0A125YNJ9	A0A125YNJ9	tr|A0A125YNJ9|A0A125YNJ9_TOXGM GTPase RAB7 OS=Toxoplasma gondii (strain ATCC 50611 / Me49) OX=508771 GN=RAB7 PE=4 SV=1	GTPase RAB7	RAB7	729710000	695800000	710200000	676820000	734580000	807050000	827220000	734460000	738530000	10	14	14	8	14	11	13	11	12	107	1	13	13	13	10	12	11	10	10	11	11	10	10	10	12	11	10	10	11	11	10	10	10	12	11	10
A0A125YX57	A0A125YX57	tr|A0A125YX57|A0A125YX57_TOXGM Ribosomal protein L15 OS=Toxoplasma gondii (strain ATCC 50611 / Me49) OX=508771 GN=RPL15 PE=3 SV=1	Ribosomal protein L15	RPL15	1425500000	1385500000	1114800000	1355000000	1510600000	1573400000	943120000	898860000	940550000	8	6	7	9	6	5	4	7	7	59	1	6	6	6	6	4	5	6	4	4	5	6	6	6	4	5	6	4	4	5	6	6	6	4	5	6
S8G6E0	S8G6E0	tr|S8G6E0|S8G6E0_TOXGM Peptidase M16 inactive domain-containing protein OS=Toxoplasma gondii (strain ATCC 50611 / Me49) OX=508771 GN=TGME49_227948 PE=3 SV=1	Peptidase M16 inactive domain-containing protein	TGME49_227948	270890000	272900000	258380000	262820000	272270000	265950000	258530000	254960000	249160000	35	40	36	36	34	36	30	34	35	317	1	49	49	49	39	44	37	39	41	38	41	37	45	39	44	37	39	41	38	41	37	45	39	44	37	39
A0A125YNI8	A0A125YNI8	tr|A0A125YNI8|A0A125YNI8_TOXGM H(+)-transporting two-sector ATPase OS=Toxoplasma gondii (strain ATCC 50611 / Me49) OX=508771 GN=TGME49_256970 PE=3 SV=1	H(+)-transporting two-sector ATPase	TGME49_256970	349180000	393520000	308340000	344860000	350680000	365560000	322240000	323230000	306000000	27	30	25	26	24	22	23	24	26	227	1	29	29	29	24	23	21	25	22	20	26	22	24	24	23	21	25	22	20	26	22	24	24	23	21	25
S8F3E1	S8F3E1	tr|S8F3E1|S8F3E1_TOXGM Sortilin, putative OS=Toxoplasma gondii (strain ATCC 50611 / Me49) OX=508771 GN=TGME49_290160 PE=4 SV=1	Sortilin, putative	TGME49_290160	349250000	345730000	313260000	363330000	367440000	362260000	301050000	287040000	291810000	36	30	32	36	29	32	25	26	28	275	1	39	39	39	27	28	26	28	24	28	26	21	25	27	28	26	28	24	28	26	21	25	27	28	26	28
S8GDS3	S8GDS3	tr|S8GDS3|S8GDS3_TOXGM T-complex protein 1 subunit gamma OS=Toxoplasma gondii (strain ATCC 50611 / Me49) OX=508771 GN=TGME49_205440 PE=3 SV=1	T-complex protein 1 subunit gamma	TGME49_205440	332170000	365820000	320940000	315100000	351490000	342040000	324330000	313150000	301420000	26	18	26	26	19	22	16	23	23	200	1	29	29	29	24	19	22	23	17	19	18	20	24	24	19	22	23	17	19	18	20	24	24	19	22	23
S8G720	S8G720	tr|S8G720|S8G720_TOXGM Uncharacterized protein OS=Toxoplasma gondii (strain ATCC 50611 / Me49) OX=508771 GN=TGME49_279420 PE=4 SV=1	Uncharacterized protein	TGME49_279420	285390000	281470000	265980000	285440000	291950000	290890000	309980000	308070000	284380000	36	35	37	34	31	33	37	33	32	308	1	34	34	34	29	26	30	27	23	24	23	24	28	29	26	30	27	23	24	23	24	28	29	26	30	27
S8F5G1	S8F5G1	tr|S8F5G1|S8F5G1_TOXGM Dihydrolipoyl dehydrogenase OS=Toxoplasma gondii (strain ATCC 50611 / Me49) OX=508771 GN=PDHE3II PE=3 SV=1	Dihydrolipoyl dehydrogenase	PDHE3II	518420000	524210000	502040000	467120000	462140000	519820000	488110000	464780000	493440000	15	17	22	22	15	16	17	16	19	159	1	22	22	22	14	15	18	21	14	14	16	17	16	14	15	18	21	14	14	16	17	16	14	15	18	21
A0A125YI83	A0A125YI83	tr|A0A125YI83|A0A125YI83_TOXGM Succinate dehydrogenase [ubiquinone] flavoprotein subunit, mitochondrial OS=Toxoplasma gondii (strain ATCC 50611 / Me49) OX=508771 GN=TGME49_215590 PE=3 SV=1	Succinate dehydrogenase [ubiquinone] flavoprotein subunit, mitochondrial	TGME49_215590	336370000	374490000	349390000	353140000	377380000	390320000	347190000	336710000	349180000	29	26	36	33	27	25	19	29	27	253	1	25	25	25	23	18	23	21	17	16	19	18	20	23	18	23	21	17	16	19	18	20	23	18	23	21
A0A125YS99	A0A125YS99	tr|A0A125YS99|A0A125YS99_TOXGM Eukaryotic translation initiation factor 3 subunit B OS=Toxoplasma gondii (strain ATCC 50611 / Me49) OX=508771 GN=TGME49_222860 PE=3 SV=1	Eukaryotic translation initiation factor 3 subunit B	TGME49_222860	467480000	438890000	424810000	427330000	421380000	429730000	351920000	317330000	338560000	28	26	27	28	28	23	22	18	17	217	1	26	26	26	22	21	21	19	22	18	18	17	18	22	21	21	19	22	18	18	17	18	22	21	21	19
S8GSM3	S8GSM3	tr|S8GSM3|S8GSM3_TOXGM Cold-shock DNA-binding domain-containing protein OS=Toxoplasma gondii (strain ATCC 50611 / Me49) OX=508771 GN=TGME49_320600 PE=4 SV=1	Cold-shock DNA-binding domain-containing protein	TGME49_320600	2014000000	2044100000	1845800000	1779900000	2028300000	1854600000	1568900000	1559900000	1568800000	7	7	5	11	7	7	4	6	6	61	1	7	7	7	5	5	5	7	5	5	4	4	4	5	5	5	7	5	5	4	4	4	5	5	5	7
A0A125YX31	A0A125YX31	tr|A0A125YX31|A0A125YX31_TOXGM Pyruvate dehydrogenase E1 component, beta subunit, putative OS=Toxoplasma gondii (strain ATCC 50611 / Me49) OX=508771 GN=TGME49_314400 PE=4 SV=1	Pyruvate dehydrogenase E1 component, beta subunit, putative	TGME49_314400	1123400000	1128700000	1023100000	1156700000	1267100000	1245000000	1120100000	1101400000	1043700000	18	15	15	16	13	15	15	12	11	135	1	10	10	10	8	10	9	9	9	9	9	9	9	8	10	9	9	9	9	9	9	9	8	10	9	9
A0A125YU29	A0A125YU29	tr|A0A125YU29|A0A125YU29_TOXGM Ribosomal protein RPL23A OS=Toxoplasma gondii (strain ATCC 50611 / Me49) OX=508771 GN=RPL23A PE=3 SV=1	Ribosomal protein RPL23A	RPL23A	1129100000	1403000000	1033900000	1227500000	1325800000	1415500000	1176900000	1040400000	993620000	9	6	8	9	8	7	6	5	7	67	1	8	8	8	6	6	7	7	5	6	5	6	8	6	6	7	7	5	6	5	6	8	6	6	7	7
A0A125YYF7	A0A125YYF7	tr|A0A125YYF7|A0A125YYF7_TOXGM Uncharacterized protein OS=Toxoplasma gondii (strain ATCC 50611 / Me49) OX=508771 GN=TGME49_231410 PE=4 SV=1	Uncharacterized protein	TGME49_231410	430030000	434730000	393590000	418580000	451980000	513780000	443030000	395240000	436830000	22	14	16	22	22	14	17	18	16	163	1	20	20	20	17	15	15	16	15	11	16	16	17	17	15	15	16	15	11	16	16	17	17	15	15	16
S8GTP2	S8GTP2	tr|S8GTP2|S8GTP2_TOXGM ADP ribosylation factor ARF1 OS=Toxoplasma gondii (strain ATCC 50611 / Me49) OX=508771 GN=ARF1 PE=4 SV=1	ADP ribosylation factor ARF1	ARF1	1172700000	1034800000	980110000	1119100000	929890000	1050100000	1174300000	940260000	985840000	14	13	12	11	13	9	12	13	14	114	1	12	12	12	11	10	11	8	8	6	8	8	9	11	10	11	8	8	6	8	8	9	11	10	11	8
A0A125YT62;S8FZ20	A0A125YT62	tr|A0A125YT62|A0A125YT62_TOXGM Dynamin-related protein DRPB OS=Toxoplasma gondii (strain ATCC 50611 / Me49) OX=508771 GN=DRPB PE=4 SV=1	Dynamin-related protein DRPB	DRPB	343140000	363160000	336270000	329330000	365300000	395070000	302250000	293300000	289610000	29	26	29	30	31	29	27	28	26	255	2	39	39	39	29	34	29	31	33	29	31	28	31	29	34	29	31	33	29	31	28	31	29	34	29	31
A0A125YRX2	A0A125YRX2	tr|A0A125YRX2|A0A125YRX2_TOXGM Ribosomal protein RPS23 OS=Toxoplasma gondii (strain ATCC 50611 / Me49) OX=508771 GN=RPS23 PE=3 SV=1	Ribosomal protein RPS23	RPS23	1396600000	1112700000	1174900000	1639900000	803570000	1482300000	1344200000	1184700000	1115700000	8	8	10	11	7	7	8	6	8	79	1	6	6	6	3	4	6	3	4	3	4	4	5	3	4	6	3	4	3	4	4	5	3	4	6	3
A0A125YI90	A0A125YI90	tr|A0A125YI90|A0A125YI90_TOXGM Dense granule protein GRA7 OS=Toxoplasma gondii (strain ATCC 50611 / Me49) OX=508771 GN=GRA7 PE=4 SV=1	Dense granule protein GRA7	GRA7	2873700000	2786100000	2337100000	2774500000	2842900000	3286900000	2727900000	3676300000	2884200000	4	4	2	4	4	3	4	4	3	35	1	14	14	14	12	12	11	13	12	12	12	11	10	12	12	11	13	12	12	12	11	10	12	12	11	13
A0A125YFQ8	A0A125YFQ8	tr|A0A125YFQ8|A0A125YFQ8_TOXGM Alba 2 OS=Toxoplasma gondii (strain ATCC 50611 / Me49) OX=508771 GN=TGME49_218820 PE=4 SV=1	Alba 2	TGME49_218820	911260000	814690000	899980000	872300000	852710000	863370000	968880000	899120000	889410000	6	8	8	8	5	5	7	6	7	61	1	11	11	11	7	10	8	8	9	6	10	9	9	7	10	8	8	9	6	10	9	9	7	10	8	8
A0A125YPJ1	A0A125YPJ1	tr|A0A125YPJ1|A0A125YPJ1_TOXGM Vacuolar proton pump subunit B OS=Toxoplasma gondii (strain ATCC 50611 / Me49) OX=508771 GN=TGME49_219800 PE=3 SV=1	Vacuolar proton pump subunit B	TGME49_219800	706990000	734960000	690420000	700210000	693190000	759400000	673470000	626660000	639320000	23	26	25	21	17	24	21	23	23	203	1	22	22	22	20	17	18	15	15	15	17	19	19	20	17	18	15	15	15	17	19	19	20	17	18	15
A0A125YJR7	A0A125YJR7	tr|A0A125YJR7|A0A125YJR7_TOXGM Ribosomal protein RPL23 OS=Toxoplasma gondii (strain ATCC 50611 / Me49) OX=508771 GN=RPL23 PE=3 SV=1	Ribosomal protein RPL23	RPL23	1354200000	1259300000	1152800000	1182400000	1320500000	1248100000	1013900000	886360000	870070000	13	9	10	13	8	7	6	6	4	76	1	9	9	9	8	7	6	8	7	4	7	5	8	8	7	6	8	7	4	7	5	8	8	7	6	8
A0A125YS60	A0A125YS60	tr|A0A125YS60|A0A125YS60_TOXGM Succinate--CoA ligase [ADP-forming] subunit alpha, mitochondrial OS=Toxoplasma gondii (strain ATCC 50611 / Me49) OX=508771 GN=SCSA PE=3 SV=1	Succinate--CoA ligase [ADP-forming] subunit alpha, mitochondrial	SCSA	557430000	612470000	520710000	494380000	663050000	562100000	646190000	609120000	568170000	12	12	16	13	11	12	9	14	10	117	1	13	13	13	12	10	13	10	9	10	10	12	12	12	10	13	10	9	10	10	12	12	12	10	13	10
S8EQL7	S8EQL7	tr|S8EQL7|S8EQL7_TOXGM Cytochrome p450 superfamily protein OS=Toxoplasma gondii (strain ATCC 50611 / Me49) OX=508771 GN=TGME49_315770 PE=3 SV=1	Cytochrome p450 superfamily protein	TGME49_315770	410160000	417740000	385700000	380370000	414590000	402790000	422460000	379010000	382290000	21	21	23	22	17	23	21	20	19	190	1	20	20	20	15	19	18	17	17	16	19	17	18	15	19	18	17	17	16	19	17	18	15	19	18	17
A0A125YG59	A0A125YG59	tr|A0A125YG59|A0A125YG59_TOXGM Uncharacterized protein OS=Toxoplasma gondii (strain ATCC 50611 / Me49) OX=508771 GN=TGME49_211030 PE=4 SV=1	Uncharacterized protein	TGME49_211030	567450000	597980000	517950000	530090000	598960000	565560000	556680000	536920000	519040000	16	11	17	12	15	9	12	14	14	123	1	13	13	13	12	8	12	9	9	8	8	10	10	12	8	12	9	9	8	8	10	10	12	8	12	9
S8EWL8	S8EWL8	tr|S8EWL8|S8EWL8_TOXGM Threonyl-tRNA synthetase OS=Toxoplasma gondii (strain ATCC 50611 / Me49) OX=508771 GN=TGME49_300260 PE=3 SV=1	Threonyl-tRNA synthetase	TGME49_300260	299860000	316310000	268210000	298490000	315720000	319560000	278110000	272850000	271800000	28	25	31	21	26	29	23	24	23	230	1	35	35	35	24	23	27	20	25	22	25	22	25	24	23	27	20	25	22	25	22	25	24	23	27	20
A0A125YYV8	A0A125YYV8	tr|A0A125YYV8|A0A125YYV8_TOXGM Ribosomal protein RPL14 OS=Toxoplasma gondii (strain ATCC 50611 / Me49) OX=508771 GN=RPL14 PE=3 SV=1	Ribosomal protein RPL14	RPL14	1497400000	1493900000	1616800000	1341600000	1380300000	1448600000	1277500000	1233700000	1241200000	6	3	9	4	4	4	3	4	6	47	1	6	6	6	5	4	5	4	5	4	3	4	5	5	4	5	4	5	4	3	4	5	5	4	5	4
A0A125YIF5	A0A125YIF5	tr|A0A125YIF5|A0A125YIF5_TOXGM Cytochrome c, putative OS=Toxoplasma gondii (strain ATCC 50611 / Me49) OX=508771 GN=TGME49_219750 PE=3 SV=1	Cytochrome c, putative	TGME49_219750	772520000	858780000	704400000	805670000	880240000	972290000	779790000	760350000	691310000	11	12	8	11	8	7	8	8	8	83	1	10	10	10	8	8	6	8	7	6	7	8	9	8	8	6	8	7	6	7	8	9	8	8	6	8
A0A125YFT4	A0A125YFT4	tr|A0A125YFT4|A0A125YFT4_TOXGM Ribosomal protein RPP2 OS=Toxoplasma gondii (strain ATCC 50611 / Me49) OX=508771 GN=RPP2 PE=3 SV=1	Ribosomal protein RPP2	RPP2	1558400000	1456800000	1358800000	1593700000	1677800000	1623500000	1423500000	1624500000	1804300000	7	27	9	10	26	18	9	7	8	122	1	6	6	6	6	5	6	4	4	5	4	4	5	6	5	6	4	4	5	4	4	5	6	5	6	4
S8F787	S8F787	tr|S8F787|S8F787_TOXGM Uncharacterized protein OS=Toxoplasma gondii (strain ATCC 50611 / Me49) OX=508771 GN=TGME49_258870 PE=4 SV=1	Uncharacterized protein	TGME49_258870	326010000	342950000	324080000	346150000	326090000	322910000	367120000	329500000	320420000	28	22	20	22	20	22	26	27	25	212	1	32	32	32	23	22	19	22	22	19	24	28	29	23	22	19	22	22	19	24	28	29	23	22	19	22
A0A125YJ02	A0A125YJ02	tr|A0A125YJ02|A0A125YJ02_TOXGM CCT-alpha OS=Toxoplasma gondii (strain ATCC 50611 / Me49) OX=508771 GN=TGME49_229990 PE=3 SV=1	CCT-alpha	TGME49_229990	347230000	361430000	355090000	389290000	388230000	382460000	347100000	325850000	322740000	25	21	24	24	14	23	31	24	20	206	1	27	27	27	20	22	18	20	17	20	23	20	20	20	22	18	20	17	20	23	20	20	20	22	18	20
S8GHP7	S8GHP7	tr|S8GHP7|S8GHP7_TOXGM Rhoptry protein ROP15 OS=Toxoplasma gondii (strain ATCC 50611 / Me49) OX=508771 GN=ROP15 PE=4 SV=1	Rhoptry protein ROP15	ROP15	562370000	563290000	533460000	510490000	580420000	569660000	595660000	628420000	614690000	16	15	15	15	12	16	18	13	13	137	1	14	14	14	11	10	13	10	9	8	10	11	12	11	10	13	10	9	8	10	11	12	11	10	13	10
A0A125YKU4	A0A125YKU4	tr|A0A125YKU4|A0A125YKU4_TOXGM DnaJ family chaperone, putative OS=Toxoplasma gondii (strain ATCC 50611 / Me49) OX=508771 GN=TGME49_311240 PE=3 SV=1	DnaJ family chaperone, putative	TGME49_311240	658730000	634650000	588010000	687860000	723980000	622760000	576300000	514880000	514810000	18	14	20	18	14	16	16	19	18	153	1	21	21	21	16	15	15	14	15	13	15	18	17	16	15	15	14	15	13	15	18	17	16	15	15	14
S8FAP5	S8FAP5	tr|S8FAP5|S8FAP5_TOXGM Valyl-tRNA synthetase OS=Toxoplasma gondii (strain ATCC 50611 / Me49) OX=508771 GN=TGME49_253290 PE=3 SV=1	Valyl-tRNA synthetase	TGME49_253290	341690000	368940000	345210000	353550000	369800000	377770000	327610000	304700000	288540000	30	30	28	28	24	26	27	27	24	244	1	32	32	32	24	24	23	26	22	22	25	24	25	24	24	23	26	22	22	25	24	25	24	24	23	26
A0A125YJA5	A0A125YJA5	tr|A0A125YJA5|A0A125YJA5_TOXGM SAG-related sequence SRS52A OS=Toxoplasma gondii (strain ATCC 50611 / Me49) OX=508771 GN=SRS52A PE=4 SV=1	SAG-related sequence SRS52A	SRS52A	980880000	831930000	814650000	935210000	815810000	875890000	874500000	879620000	963710000	12	11	12	12	12	14	10	13	16	112	1	9	9	9	6	8	6	7	7	8	7	6	9	6	8	6	7	7	8	7	6	9	6	8	6	7
A0A125YPQ0	A0A125YPQ0	tr|A0A125YPQ0|A0A125YPQ0_TOXGM Uncharacterized protein OS=Toxoplasma gondii (strain ATCC 50611 / Me49) OX=508771 GN=TGME49_311230 PE=4 SV=1	Uncharacterized protein	TGME49_311230	463140000	448300000	458810000	466970000	521880000	469480000	504740000	521550000	536550000	35	23	29	25	23	26	22	26	26	235	1	67	67	67	46	39	44	43	38	37	45	43	48	46	39	44	43	38	37	45	43	48	46	39	44	43
S8F2W9	S8F2W9	tr|S8F2W9|S8F2W9_TOXGM Uncharacterized protein OS=Toxoplasma gondii (strain ATCC 50611 / Me49) OX=508771 GN=TGME49_230940 PE=4 SV=1	Uncharacterized protein	TGME49_230940	507430000	553700000	489730000	538640000	603430000	567230000	448910000	422740000	389400000	29	21	23	29	19	20	19	22	23	206	1	45	45	45	32	30	35	41	24	27	30	31	32	32	30	35	41	24	27	30	31	32	32	30	35	41
A0A125YRK8	A0A125YRK8	tr|A0A125YRK8|A0A125YRK8_TOXGM SAG-related sequence SRS17B OS=Toxoplasma gondii (strain ATCC 50611 / Me49) OX=508771 GN=SRS17B PE=4 SV=1	SAG-related sequence SRS17B	SRS17B	1063000000	873650000	921640000	921010000	925090000	923260000	940770000	835680000	815920000	15	14	14	12	12	12	12	12	11	121	1	13	13	13	11	12	10	8	9	9	10	10	11	11	12	10	8	9	9	10	10	11	11	12	10	8
A0A125YLE3	A0A125YLE3	tr|A0A125YLE3|A0A125YLE3_TOXGM CCT-beta OS=Toxoplasma gondii (strain ATCC 50611 / Me49) OX=508771 GN=TGME49_243710 PE=3 SV=1	CCT-beta	TGME49_243710	327990000	307420000	292040000	275600000	312110000	307090000	275800000	273710000	274890000	24	23	26	29	25	27	23	25	26	230	1	27	27	27	19	23	22	22	25	21	22	21	24	19	23	22	22	25	21	22	21	24	19	23	22	22
A0A125YRV0	A0A125YRV0	tr|A0A125YRV0|A0A125YRV0_TOXGM AMP-binding enzyme domain-containing protein OS=Toxoplasma gondii (strain ATCC 50611 / Me49) OX=508771 GN=TGME49_310080 PE=4 SV=1	AMP-binding enzyme domain-containing protein	TGME49_310080	332150000	359080000	317410000	333190000	356240000	368510000	290600000	291050000	280590000	30	25	30	28	25	28	26	26	23	241	1	39	39	38	29	31	28	30	27	26	30	26	33	29	31	28	30	27	26	30	26	33	28	31	27	29
S8F4K6	S8F4K6	tr|S8F4K6|S8F4K6_TOXGM MAG1 OS=Toxoplasma gondii (strain ATCC 50611 / Me49) OX=508771 GN=MAG1 PE=4 SV=1	MAG1	MAG1	505550000	493950000	475330000	419420000	453230000	436330000	1007400000	990090000	983260000	11	9	9	12	11	11	13	14	14	106	1	17	17	17	11	9	11	12	11	12	12	14	13	11	9	11	12	11	12	12	14	13	11	9	11	12
A0A125YSW4	A0A125YSW4	tr|A0A125YSW4|A0A125YSW4_TOXGM Preprotein translocase Sec61, putative OS=Toxoplasma gondii (strain ATCC 50611 / Me49) OX=508771 GN=TGME49_269980 PE=3 SV=1	Preprotein translocase Sec61, putative	TGME49_269980	971750000	940020000	909350000	918070000	968070000	888960000	807350000	655110000	747170000	14	13	16	11	13	12	10	9	12	110	1	15	15	15	14	10	13	9	10	9	11	10	12	14	10	13	9	10	9	11	10	12	14	10	13	9
S8G6H2	S8G6H2	tr|S8G6H2|S8G6H2_TOXGM Inner membrane complex protein IMC2A OS=Toxoplasma gondii (strain ATCC 50611 / Me49) OX=508771 GN=IMC2A PE=4 SV=1	Inner membrane complex protein IMC2A	IMC2A	173220000	185640000	173170000	162150000	182370000	182080000	153160000	148130000	133980000	35	34	40	36	37	34	32	28	25	302	1	56	56	56	37	35	37	35	40	30	37	31	35	37	35	37	35	40	30	37	31	35	37	35	37	35
S8G878	S8G878	tr|S8G878|S8G878_TOXGM Methionyl-tRNA synthetase OS=Toxoplasma gondii (strain ATCC 50611 / Me49) OX=508771 GN=TGME49_289300 PE=3 SV=1	Methionyl-tRNA synthetase	TGME49_289300	427120000	462750000	432940000	443280000	488880000	468350000	387770000	398470000	412180000	29	22	27	26	27	24	21	27	19	223	1	34	34	34	26	22	24	26	22	17	24	21	23	26	22	24	26	22	17	24	21	23	26	22	24	26
S8FA45	S8FA45	tr|S8FA45|S8FA45_TOXGM Long-chain fatty acid CoA ligase, putative OS=Toxoplasma gondii (strain ATCC 50611 / Me49) OX=508771 GN=TGME49_243800 PE=4 SV=1	Long-chain fatty acid CoA ligase, putative	TGME49_243800	303250000	321570000	297750000	318290000	332590000	329420000	305930000	317330000	302280000	20	22	24	20	19	22	19	20	23	189	1	27	27	27	18	21	22	21	18	18	23	20	24	18	21	22	21	18	18	23	20	24	18	21	22	21
S8EW18	S8EW18	tr|S8EW18|S8EW18_TOXGM DJ-1 family protein OS=Toxoplasma gondii (strain ATCC 50611 / Me49) OX=508771 GN=TGME49_214290 PE=4 SV=1	DJ-1 family protein	TGME49_214290	999110000	817150000	894360000	885050000	930620000	902140000	836300000	877500000	814940000	9	13	15	14	11	12	13	11	12	110	1	10	10	10	7	9	10	10	8	10	9	7	8	7	9	10	10	8	10	9	7	8	7	9	10	10
A0A125YUI8	A0A125YUI8	tr|A0A125YUI8|A0A125YUI8_TOXGM T-complex protein 1 subunit delta OS=Toxoplasma gondii (strain ATCC 50611 / Me49) OX=508771 GN=TGME49_272910 PE=3 SV=1	T-complex protein 1 subunit delta	TGME49_272910	362970000	370030000	318810000	329400000	407300000	384450000	315450000	319000000	320080000	16	18	18	21	24	22	15	13	20	175	1	28	28	28	14	17	13	21	20	17	16	11	18	14	17	13	21	20	17	16	11	18	14	17	13	21
A0A125YS70	A0A125YS70	tr|A0A125YS70|A0A125YS70_TOXGM Profilin OS=Toxoplasma gondii (strain ATCC 50611 / Me49) OX=508771 GN=PRF PE=3 SV=1	Profilin	PRF	1606300000	1031300000	1104200000	1403300000	1296200000	1145700000	1214800000	1223100000	1309200000	15	6	9	12	10	11	6	11	9	98	1	9	9	9	7	6	8	8	7	7	7	7	7	7	6	8	8	7	7	7	7	7	7	6	8	8
S8F2I2	S8F2I2	tr|S8F2I2|S8F2I2_TOXGM Lysine--tRNA ligase OS=Toxoplasma gondii (strain ATCC 50611 / Me49) OX=508771 GN=TGME49_205710 PE=3 SV=1	Lysine--tRNA ligase	TGME49_205710	332910000	327980000	323230000	341010000	348200000	339980000	291060000	278960000	274190000	25	24	27	26	24	27	22	28	26	229	1	29	29	29	19	21	18	22	17	21	20	19	21	19	21	18	22	17	21	20	19	21	19	21	18	22
A0A125YFW9	A0A125YFW9	tr|A0A125YFW9|A0A125YFW9_TOXGM Uncharacterized protein OS=Toxoplasma gondii (strain ATCC 50611 / Me49) OX=508771 GN=TGME49_310790 PE=4 SV=1	Uncharacterized protein	TGME49_310790	989880000	1033100000	937280000	784350000	791880000	808170000	1003900000	959460000	991910000	8	6	9	8	5	8	5	9	11	69	1	8	8	8	7	4	6	6	5	5	4	6	6	7	4	6	6	5	5	4	6	6	7	4	6	6
S8EZK4	S8EZK4	tr|S8EZK4|S8EZK4_TOXGM RNA recognition motif-containing protein OS=Toxoplasma gondii (strain ATCC 50611 / Me49) OX=508771 GN=TGME49_236540 PE=4 SV=1	RNA recognition motif-containing protein	TGME49_236540	465100000	471970000	436810000	456100000	447520000	485110000	400160000	370660000	360850000	13	13	14	13	10	12	12	11	13	111	1	14	14	14	12	13	12	12	10	13	11	9	12	12	13	12	12	10	13	11	9	12	12	13	12	12
A0A125YMW1	A0A125YMW1	tr|A0A125YMW1|A0A125YMW1_TOXGM Ribosomal protein RPL19 OS=Toxoplasma gondii (strain ATCC 50611 / Me49) OX=508771 GN=RPL19 PE=3 SV=1	Ribosomal protein RPL19	RPL19	1485900000	738280000	1754600000	1801700000	159690000	633670000	1442600000	1504900000	1373600000	12	7	10	12	7	7	8	8	8	80	1	6	6	6	5	3	5	5	4	4	4	5	5	5	3	5	5	4	4	4	5	5	5	3	5	5
A0A125YVC1	A0A125YVC1	tr|A0A125YVC1|A0A125YVC1_TOXGM Thioredoxin, putative OS=Toxoplasma gondii (strain ATCC 50611 / Me49) OX=508771 GN=TGME49_224060 PE=4 SV=1	Thioredoxin, putative	TGME49_224060	351470000	367680000	367330000	306380000	359680000	334510000	373210000	372490000	378850000	31	24	26	32	23	24	17	21	22	220	1	33	33	33	26	21	23	25	20	20	20	23	24	26	21	23	25	20	20	20	23	24	26	21	23	25
A0A125YJJ9	A0A125YJJ9	tr|A0A125YJJ9|A0A125YJJ9_TOXGM Dihydrolipoamide acetyltransferase component of pyruvate dehydrogenase complex OS=Toxoplasma gondii (strain ATCC 50611 / Me49) OX=508771 GN=TGME49_319920 PE=3 SV=1	Dihydrolipoamide acetyltransferase component of pyruvate dehydrogenase complex	TGME49_319920	462140000	446100000	443360000	431910000	495270000	449830000	454890000	478900000	433950000	13	14	15	17	14	15	15	13	20	141	1	15	15	15	10	15	13	14	12	15	13	11	13	10	15	13	14	12	15	13	11	13	10	15	13	14
S8EUK3	S8EUK3	tr|S8EUK3|S8EUK3_TOXGM Apicoplast-associated thioredoxin family protein Atrx1 OS=Toxoplasma gondii (strain ATCC 50611 / Me49) OX=508771 GN=TGME49_312110 PE=4 SV=1	Apicoplast-associated thioredoxin family protein Atrx1	TGME49_312110	333050000	331740000	312990000	311210000	339010000	330650000	305930000	315060000	305220000	19	19	22	24	20	23	21	22	18	188	1	25	25	25	15	19	15	20	20	18	19	17	18	15	19	15	20	20	18	19	17	18	15	19	15	20
S8GG59	S8GG59	tr|S8GG59|S8GG59_TOXGM 2-oxoisovalerate dehydrogenase subunit alpha OS=Toxoplasma gondii (strain ATCC 50611 / Me49) OX=508771 GN=TGME49_239490 PE=3 SV=1	2-oxoisovalerate dehydrogenase subunit alpha	TGME49_239490	544310000	529610000	535000000	541370000	489820000	503890000	572300000	478440000	492880000	23	17	22	19	15	14	20	17	20	174	1	22	22	22	19	15	18	17	13	12	17	15	19	19	15	18	17	13	12	17	15	19	19	15	18	17
A0A125YQL1	A0A125YQL1	tr|A0A125YQL1|A0A125YQL1_TOXGM Rhoptry protein ROP18 OS=Toxoplasma gondii (strain ATCC 50611 / Me49) OX=508771 GN=ROP18 PE=4 SV=1	Rhoptry protein ROP18	ROP18	1324200000	1478200000	1215800000	1086000000	1215300000	1352200000	1106400000	822190000	1122600000	18	11	20	18	9	16	12	19	24	148	1	18	18	18	13	10	13	12	8	8	9	16	13	13	10	13	12	8	8	9	16	13	13	10	13	12
A0A125YYU2;REV__A0A125YLP5	A0A125YYU2	tr|A0A125YYU2|A0A125YYU2_TOXGM Pre-mRNA processing splicing factor PRP8 OS=Toxoplasma gondii (strain ATCC 50611 / Me49) OX=508771 GN=PRP8 PE=4 SV=1	Pre-mRNA processing splicing factor PRP8	PRP8	222430000	228470000	221690000	222260000	225260000	238550000	205880000	190910000	188200000	57	47	52	55	50	45	46	48	44	444	2	70	70	70	49	51	49	53	48	45	46	43	55	49	51	49	53	48	45	46	43	55	49	51	49	53
A0A125YQA6	A0A125YQA6	tr|A0A125YQA6|A0A125YQA6_TOXGM Obg-like ATPase 1 OS=Toxoplasma gondii (strain ATCC 50611 / Me49) OX=508771 GN=TGME49_214350 PE=3 SV=1	Obg-like ATPase 1	TGME49_214350	317460000	350240000	310310000	315480000	345610000	361420000	297120000	314870000	309170000	17	16	18	14	18	18	13	17	12	143	1	18	18	18	14	12	14	12	13	11	13	14	14	14	12	14	12	13	11	13	14	14	14	12	14	12
A0A125YRY4	A0A125YRY4	tr|A0A125YRY4|A0A125YRY4_TOXGM Multi-pass transmembrane protein OS=Toxoplasma gondii (strain ATCC 50611 / Me49) OX=508771 GN=TGME49_219270 PE=4 SV=1	Multi-pass transmembrane protein	TGME49_219270	1633100000	1354300000	1343600000	1392200000	1257400000	1281800000	1250900000	1196400000	1293800000	7	5	5	8	5	5	4	5	6	53	1	7	7	7	7	6	7	6	6	6	5	6	7	7	6	7	6	6	6	5	6	7	7	6	7	6
S8G5A5	S8G5A5	tr|S8G5A5|S8G5A5_TOXGM Uncharacterized protein OS=Toxoplasma gondii (strain ATCC 50611 / Me49) OX=508771 GN=TGME49_234380 PE=4 SV=1	Uncharacterized protein	TGME49_234380	539470000	543480000	516500000	457280000	490200000	475930000	312080000	282290000	298590000	13	13	16	15	11	14	13	10	11	117	1	15	15	15	11	12	14	13	10	12	11	8	11	11	12	14	13	10	12	11	8	11	11	12	14	13
A0A125YN74	A0A125YN74	tr|A0A125YN74|A0A125YN74_TOXGM Cyclase-associated protein, putative OS=Toxoplasma gondii (strain ATCC 50611 / Me49) OX=508771 GN=TGME49_310030 PE=3 SV=1	Cyclase-associated protein, putative	TGME49_310030	753600000	764200000	691240000	776470000	812990000	783110000	581300000	544560000	526200000	9	10	10	10	12	11	8	9	8	89	1	9	9	9	7	6	7	7	8	7	7	7	6	7	6	7	7	8	7	7	7	6	7	6	7	7
A0A125YGQ7	A0A125YGQ7	tr|A0A125YGQ7|A0A125YGQ7_TOXGM Nucleosome assembly protein (NAP), putative OS=Toxoplasma gondii (strain ATCC 50611 / Me49) OX=508771 GN=TGME49_288630 PE=3 SV=1	Nucleosome assembly protein (NAP), putative	TGME49_288630	529970000	564820000	489160000	448540000	530500000	520330000	373630000	367300000	339660000	13	14	15	12	10	14	10	12	9	111	1	14	14	14	8	10	9	10	9	10	9	10	10	8	10	9	10	9	10	9	10	10	8	10	9	10
A0A125YJX9	A0A125YJX9	tr|A0A125YJX9|A0A125YJX9_TOXGM Adenylate kinase, putative OS=Toxoplasma gondii (strain ATCC 50611 / Me49) OX=508771 GN=TGME49_224900 PE=3 SV=1	Adenylate kinase, putative	TGME49_224900	550490000	558260000	525400000	511650000	563090000	591090000	645310000	637270000	648760000	14	16	16	15	19	18	18	15	16	149	1	15	15	15	12	11	12	12	11	12	12	12	14	12	11	12	12	11	12	12	12	14	12	11	12	12
A0A125YWK7	A0A125YWK7	tr|A0A125YWK7|A0A125YWK7_TOXGM Glucose-6-phosphate 1-dehydrogenase OS=Toxoplasma gondii (strain ATCC 50611 / Me49) OX=508771 GN=TGME49_294200 PE=3 SV=1	Glucose-6-phosphate 1-dehydrogenase	TGME49_294200	247910000	262850000	233970000	220180000	258220000	252110000	253150000	258270000	244950000	24	16	23	23	20	18	21	18	20	183	1	24	23	23	20	18	21	21	17	17	19	18	20	20	18	20	20	17	17	18	17	19	20	18	20	20
S8EZQ6	S8EZQ6	tr|S8EZQ6|S8EZQ6_TOXGM Phospholipase, patatin family protein OS=Toxoplasma gondii (strain ATCC 50611 / Me49) OX=508771 GN=TGME49_232600 PE=4 SV=1	Phospholipase, patatin family protein	TGME49_232600	480240000	502460000	460420000	520700000	509150000	527500000	520070000	462200000	447970000	27	18	19	25	22	22	21	20	20	194	1	22	22	22	17	15	14	19	16	16	17	18	18	17	15	14	19	16	16	17	18	18	17	15	14	19
S8ERE3	S8ERE3	tr|S8ERE3|S8ERE3_TOXGM Proteasome 26S regulatory subunit OS=Toxoplasma gondii (strain ATCC 50611 / Me49) OX=508771 GN=TGME49_313410 PE=3 SV=1	Proteasome 26S regulatory subunit	TGME49_313410	235360000	227190000	235740000	226040000	217660000	248500000	216860000	224610000	211170000	36	31	35	34	36	34	27	28	27	288	1	42	42	42	35	28	27	31	28	28	29	24	29	35	28	27	31	28	28	29	24	29	35	28	27	31
A0A125YPQ7	A0A125YPQ7	tr|A0A125YPQ7|A0A125YPQ7_TOXGM Ribosomal protein RPL35A OS=Toxoplasma gondii (strain ATCC 50611 / Me49) OX=508771 GN=RPL35A PE=3 SV=1	Ribosomal protein RPL35A	RPL35A	880860000	816330000	885110000	1163600000	704770000	821010000	912360000	926650000	853460000	9	6	7	10	7	7	7	8	6	67	1	7	7	7	6	6	5	7	5	6	6	5	6	6	6	5	7	5	6	6	5	6	6	6	5	7
A0A125YHZ4	A0A125YHZ4	tr|A0A125YHZ4|A0A125YHZ4_TOXGM Succinate--CoA ligase [ADP-forming] subunit beta, mitochondrial OS=Toxoplasma gondii (strain ATCC 50611 / Me49) OX=508771 GN=TGME49_309752 PE=3 SV=1	Succinate--CoA ligase [ADP-forming] subunit beta, mitochondrial	TGME49_309752	529930000	515960000	437890000	491550000	497020000	517700000	562250000	531890000	526360000	15	14	13	14	15	18	14	15	16	136	1	14	14	14	13	10	11	11	11	11	10	12	13	13	10	11	11	11	11	10	12	13	13	10	11	11
A0A125YV68	A0A125YV68	tr|A0A125YV68|A0A125YV68_TOXGM Triosephosphate isomerase OS=Toxoplasma gondii (strain ATCC 50611 / Me49) OX=508771 GN=TPI-I PE=3 SV=1	Triosephosphate isomerase	TPI-I	503130000	474280000	478150000	513430000	423290000	432590000	594620000	558790000	521510000	22	15	18	18	14	19	16	18	18	158	1	17	17	17	13	11	12	13	11	13	12	11	13	13	11	12	13	11	13	12	11	13	13	11	12	13
A0A125YLT9	A0A125YLT9	tr|A0A125YLT9|A0A125YLT9_TOXGM Microneme protein MIC10 OS=Toxoplasma gondii (strain ATCC 50611 / Me49) OX=508771 GN=MIC10 PE=4 SV=1	Microneme protein MIC10	MIC10	1504700000	963160000	1326800000	1297900000	313500000	935650000	898090000	912260000	810260000	10	7	12	14	6	7	10	8	8	96	1	11	11	11	9	6	10	9	5	5	7	8	9	9	6	10	9	5	5	7	8	9	9	6	10	9
S8FDW1	S8FDW1	tr|S8FDW1|S8FDW1_TOXGM ClpB, putative OS=Toxoplasma gondii (strain ATCC 50611 / Me49) OX=508771 GN=TGME49_275690 PE=3 SV=1	ClpB, putative	TGME49_275690	322480000	330620000	302720000	289230000	328960000	317910000	307690000	306950000	305700000	31	24	25	30	21	25	28	24	22	230	1	36	35	35	28	26	24	32	27	24	26	22	28	28	26	23	31	27	24	26	21	27	28	26	23	31
A0A125YT26	A0A125YT26	tr|A0A125YT26|A0A125YT26_TOXGM Calmodulin, putative OS=Toxoplasma gondii (strain ATCC 50611 / Me49) OX=508771 GN=TGME49_305050 PE=4 SV=1	Calmodulin, putative	TGME49_305050	763280000	784760000	734850000	756130000	914030000	886450000	886150000	762610000	839420000	6	6	7	8	7	8	8	9	9	68	1	9	9	9	6	7	5	8	7	6	7	6	8	6	7	5	8	7	6	7	6	8	6	7	5	8
S8FEP1	S8FEP1	tr|S8FEP1|S8FEP1_TOXGM HABP4_PAI-RBP1 domain-containing protein OS=Toxoplasma gondii (strain ATCC 50611 / Me49) OX=508771 GN=TGME49_321680 PE=4 SV=1	HABP4	TGME49_321680	849590000	766680000	738300000	1039900000	1060600000	987610000	674330000	768700000	686320000	16	13	16	15	12	16	12	10	10	125	1	22	22	22	18	12	15	16	17	16	13	12	12	18	12	15	16	17	16	13	12	12	18	12	15	16
A0A125YGX9	A0A125YGX9	tr|A0A125YGX9|A0A125YGX9_TOXGM Ribosomal protein RPL30 OS=Toxoplasma gondii (strain ATCC 50611 / Me49) OX=508771 GN=RPL30 PE=3 SV=1	Ribosomal protein RPL30	RPL30	1060300000	1163500000	979320000	1165100000	1155300000	1305200000	897230000	908510000	844140000	8	5	4	7	5	3	3	5	4	50	1	7	7	7	4	5	5	5	5	3	5	4	4	4	5	5	5	5	3	5	4	4	4	5	5	5
A0A125YTH5	A0A125YTH5	tr|A0A125YTH5|A0A125YTH5_TOXGM Ribosomal protein RPL11 OS=Toxoplasma gondii (strain ATCC 50611 / Me49) OX=508771 GN=RPL11 PE=3 SV=1	Ribosomal protein RPL11	RPL11	1227500000	1005900000	1066000000	1099700000	734360000	1173800000	955240000	822350000	905330000	11	11	12	13	8	10	9	8	8	90	1	10	10	10	8	8	9	9	8	6	7	7	8	8	8	9	9	8	6	7	7	8	8	8	9	9
S8FBF9	S8FBF9	tr|S8FBF9|S8FBF9_TOXGM T-complex protein 1 subunit eta OS=Toxoplasma gondii (strain ATCC 50611 / Me49) OX=508771 GN=TGME49_297500 PE=3 SV=1	T-complex protein 1 subunit eta	TGME49_297500	395180000	382510000	358440000	369730000	412580000	401080000	345210000	375760000	350030000	24	20	22	21	20	20	14	15	17	173	1	24	24	24	18	17	16	18	18	16	15	13	18	18	17	16	18	18	16	15	13	18	18	17	16	18
A0A125YHS3	A0A125YHS3	tr|A0A125YHS3|A0A125YHS3_TOXGM 60S ribosomal protein L36 OS=Toxoplasma gondii (strain ATCC 50611 / Me49) OX=508771 GN=RPL36 PE=3 SV=1	60S ribosomal protein L36	RPL36	1434200000	388480000	2396700000	1727800000	279810000	1105600000	1459900000	1445800000	1282500000	5	4	5	5	3	3	4	4	3	42	1	5	5	5	4	4	4	5	4	4	4	4	4	4	4	4	5	4	4	4	4	4	4	4	4	5
A0A125YVX5	A0A125YVX5	tr|A0A125YVX5|A0A125YVX5_TOXGM Uncharacterized protein OS=Toxoplasma gondii (strain ATCC 50611 / Me49) OX=508771 GN=TGME49_236950 PE=4 SV=1	Uncharacterized protein	TGME49_236950	889200000	896640000	821660000	1189100000	872040000	1031200000	981850000	1180700000	950980000	7	6	8	8	8	10	7	11	7	73	1	4	4	4	4	4	4	4	4	4	4	4	4	4	4	4	4	4	4	4	4	4	4	4	4	4
A0A125YMU0	A0A125YMU0	tr|A0A125YMU0|A0A125YMU0_TOXGM Ribosomal protein RPL21 OS=Toxoplasma gondii (strain ATCC 50611 / Me49) OX=508771 GN=RPL21 PE=3 SV=1	Ribosomal protein RPL21	RPL21	952440000	890910000	837430000	1027000000	851290000	990600000	777080000	670950000	724550000	12	7	9	10	9	9	9	8	10	86	1	7	7	7	7	6	6	5	6	6	6	5	7	7	6	6	5	6	6	6	5	7	7	6	6	5
A0A125YMK6	A0A125YMK6	tr|A0A125YMK6|A0A125YMK6_TOXGM Histidine--tRNA ligase OS=Toxoplasma gondii (strain ATCC 50611 / Me49) OX=508771 GN=TGME49_280600 PE=3 SV=1	Histidine--tRNA ligase	TGME49_280600	215280000	231560000	219980000	217170000	237030000	245320000	193790000	207250000	200000000	30	31	34	35	37	34	31	28	32	293	1	40	40	40	24	29	31	30	29	24	28	24	31	24	29	31	30	29	24	28	24	31	24	29	31	30
A0A125YRM2	A0A125YRM2	tr|A0A125YRM2|A0A125YRM2_TOXGM Ribosomal protein RPL9 OS=Toxoplasma gondii (strain ATCC 50611 / Me49) OX=508771 GN=RPL9 PE=3 SV=1	Ribosomal protein RPL9	RPL9	1413900000	1242100000	1207000000	1310500000	1432600000	1460300000	988130000	841360000	979730000	9	7	8	7	8	12	6	6	6	72	1	8	8	8	7	7	7	7	7	6	7	4	8	7	7	7	7	7	6	7	4	8	7	7	7	7
S8GDJ1	S8GDJ1	tr|S8GDJ1|S8GDJ1_TOXGM MIC2-associated protein M2AP OS=Toxoplasma gondii (strain ATCC 50611 / Me49) OX=508771 GN=TGME49_214940 PE=4 SV=1	MIC2-associated protein M2AP	TGME49_214940	943170000	844280000	713580000	860750000	728230000	963440000	518850000	502020000	472350000	15	10	18	13	12	13	8	9	9	113	1	10	10	10	9	9	9	9	8	8	7	7	9	9	9	9	9	8	8	7	7	9	9	9	9	9
A0A125YUT6	A0A125YUT6	tr|A0A125YUT6|A0A125YUT6_TOXGM IMC sub-compartment protein ISP3 OS=Toxoplasma gondii (strain ATCC 50611 / Me49) OX=508771 GN=ISP3 PE=4 SV=1	IMC sub-compartment protein ISP3	ISP3	570630000	577750000	562260000	517770000	565300000	493490000	640710000	650460000	618010000	11	9	13	12	10	11	12	10	11	99	1	8	8	8	7	6	8	7	6	7	7	6	7	7	6	8	7	6	7	7	6	7	7	6	8	7
A0A125YMN5	A0A125YMN5	tr|A0A125YMN5|A0A125YMN5_TOXGM 6-hydroxymethyl-7,8-dihydropterin pyrophosphokinase OS=Toxoplasma gondii (strain ATCC 50611 / Me49) OX=508771 GN=TGME49_259550 PE=3 SV=1	6-hydroxymethyl-7,8-dihydropterin pyrophosphokinase	TGME49_259550	325370000	333930000	320550000	338120000	378730000	339200000	290180000	302300000	270450000	16	16	19	20	14	17	17	15	15	151	1	25	25	25	21	18	19	23	18	17	19	17	21	21	18	19	23	18	17	19	17	21	21	18	19	23
A0A125YLG8	A0A125YLG8	tr|A0A125YLG8|A0A125YLG8_TOXGM MSP (Major sperm protein) domain-containing protein OS=Toxoplasma gondii (strain ATCC 50611 / Me49) OX=508771 GN=TGME49_318160 PE=4 SV=1	MSP (Major sperm protein) domain-containing protein	TGME49_318160	693780000	761760000	673540000	742420000	726700000	618940000	662250000	687690000	653750000	10	9	11	9	8	8	7	9	11	84	1	11	11	11	11	9	9	9	9	8	10	9	11	11	9	9	9	9	8	10	9	11	11	9	9	9
S8F5K6	S8F5K6	tr|S8F5K6|S8F5K6_TOXGM Phosphoribosylpyrophosphate synthetase OS=Toxoplasma gondii (strain ATCC 50611 / Me49) OX=508771 GN=TGME49_220100 PE=3 SV=1	Phosphoribosylpyrophosphate synthetase	TGME49_220100	417160000	399470000	392750000	397130000	365510000	414030000	358360000	326400000	346170000	17	19	19	19	16	18	14	10	13	146	1	17	17	17	11	14	14	12	12	15	12	8	13	11	14	14	12	12	15	12	8	13	11	14	14	12
A0A125YT78	A0A125YT78	tr|A0A125YT78|A0A125YT78_TOXGM CTP synthase OS=Toxoplasma gondii (strain ATCC 50611 / Me49) OX=508771 GN=TGME49_299210 PE=3 SV=1	CTP synthase	TGME49_299210	397040000	393630000	352090000	340540000	364090000	378640000	302200000	297630000	307400000	21	19	25	19	16	16	16	17	18	167	1	29	29	29	22	20	21	19	17	17	17	17	19	22	20	21	19	17	17	17	17	19	22	20	21	19
A0A125YIM1	A0A125YIM1	tr|A0A125YIM1|A0A125YIM1_TOXGM Eukaryotic translation initiation factor 3 subunit I OS=Toxoplasma gondii (strain ATCC 50611 / Me49) OX=508771 GN=TGME49_289830 PE=3 SV=1	Eukaryotic translation initiation factor 3 subunit I	TGME49_289830	414780000	438960000	382950000	404980000	466840000	442720000	354350000	326300000	325160000	17	19	22	23	15	23	18	18	19	174	1	17	17	17	15	15	15	16	15	16	15	15	16	15	15	15	16	15	16	15	15	16	15	15	15	16
A0A125YJ28	A0A125YJ28	tr|A0A125YJ28|A0A125YJ28_TOXGM Ribosomal protein RPS28 OS=Toxoplasma gondii (strain ATCC 50611 / Me49) OX=508771 GN=RPS28 PE=3 SV=1	Ribosomal protein RPS28	RPS28	777420000	1185400000	1217600000	1232500000	1408400000	1316200000	1798000000	1295500000	1347100000	6	5	6	8	8	6	3	4	3	60	1	3	3	3	2	2	2	3	3	3	2	2	2	2	2	2	3	3	3	2	2	2	2	2	2	3
A0A125YIQ0	A0A125YIQ0	tr|A0A125YIQ0|A0A125YIQ0_TOXGM Emp24/gp25L/p24 family protein OS=Toxoplasma gondii (strain ATCC 50611 / Me49) OX=508771 GN=TGME49_310750 PE=3 SV=1	Emp24/gp25L/p24 family protein	TGME49_310750	374180000	427720000	381530000	365070000	382490000	334790000	354780000	318780000	299170000	23	13	19	19	14	17	15	22	20	163	1	19	19	19	18	12	17	16	12	10	14	15	16	18	12	17	16	12	10	14	15	16	18	12	17	16
A0A125YJ84	A0A125YJ84	tr|A0A125YJ84|A0A125YJ84_TOXGM Elongation factor Tu OS=Toxoplasma gondii (strain ATCC 50611 / Me49) OX=508771 GN=TGME49_262380 PE=3 SV=1	Elongation factor Tu	TGME49_262380	411940000	389280000	384390000	378330000	398170000	379730000	421280000	417020000	390920000	23	16	22	20	16	16	18	20	18	169	1	28	28	28	19	20	17	15	15	18	17	18	22	19	20	17	15	15	18	17	18	22	19	20	17	15
A0A125YTM2	A0A125YTM2	tr|A0A125YTM2|A0A125YTM2_TOXGM Ribosomal protein RPL27A OS=Toxoplasma gondii (strain ATCC 50611 / Me49) OX=508771 GN=RPL27A PE=3 SV=1	Ribosomal protein RPL27A	RPL27A	889700000	601200000	1755400000	2584700000	202080000	0	1839300000	1973800000	1989200000	5	3	5	4	3	2	3	4	3	37	1	5	5	5	5	2	4	3	3	1	3	4	4	5	2	4	3	3	1	3	4	4	5	2	4	3
S8F088	S8F088	tr|S8F088|S8F088_TOXGM Transaldolase OS=Toxoplasma gondii (strain ATCC 50611 / Me49) OX=508771 GN=TGME49_229360 PE=3 SV=1	Transaldolase	TGME49_229360	529960000	542140000	504150000	518800000	528910000	569340000	545250000	500030000	549360000	15	14	11	11	15	14	13	13	10	116	1	19	19	19	16	16	16	14	18	17	18	16	16	16	16	16	14	18	17	18	16	16	16	16	16	14
A0A125YIQ9	A0A125YIQ9	tr|A0A125YIQ9|A0A125YIQ9_TOXGM Uncharacterized protein OS=Toxoplasma gondii (strain ATCC 50611 / Me49) OX=508771 GN=TGME49_313080 PE=4 SV=1	Uncharacterized protein	TGME49_313080	561660000	538980000	494280000	529430000	620210000	588350000	618670000	617240000	588130000	12	11	13	15	13	12	12	13	14	116	1	17	17	17	11	11	13	13	11	12	11	13	15	11	11	13	13	11	12	11	13	15	11	11	13	13
S8GLC5	S8GLC5	tr|S8GLC5|S8GLC5_TOXGM Heat shock protein 101, putative OS=Toxoplasma gondii (strain ATCC 50611 / Me49) OX=508771 GN=TGME49_257990 PE=3 SV=1	Heat shock protein 101, putative	TGME49_257990	226190000	214720000	215410000	206810000	226810000	238880000	240370000	237710000	225650000	30	24	29	33	31	19	30	20	28	244	1	46	46	44	32	28	29	32	32	26	35	23	33	32	28	29	32	32	26	35	23	33	31	27	28	31
A0A125YL91	A0A125YL91	tr|A0A125YL91|A0A125YL91_TOXGM Proteasome subunit alpha1, putative OS=Toxoplasma gondii (strain ATCC 50611 / Me49) OX=508771 GN=TGME49_242290 PE=3 SV=1	Proteasome subunit alpha1, putative	TGME49_242290	903570000	892720000	707550000	807930000	880890000	935140000	714770000	773730000	609770000	12	10	12	11	14	12	11	9	10	101	1	13	13	13	10	8	9	10	10	9	10	6	9	10	8	9	10	10	9	10	6	9	10	8	9	10
A0A125YTI6	A0A125YTI6	tr|A0A125YTI6|A0A125YTI6_TOXGM DEAD/DEAH box helicase domain-containing protein OS=Toxoplasma gondii (strain ATCC 50611 / Me49) OX=508771 GN=TGME49_294350 PE=4 SV=1	DEAD/DEAH box helicase domain-containing protein	TGME49_294350	178270000	179930000	172880000	166900000	175830000	183720000	169160000	172990000	161470000	39	36	42	36	36	42	34	35	41	341	1	60	60	60	40	40	37	35	39	36	41	40	48	40	40	37	35	39	36	41	40	48	40	40	37	35
S8F2H3	S8F2H3	tr|S8F2H3|S8F2H3_TOXGM Phosphotransferase OS=Toxoplasma gondii (strain ATCC 50611 / Me49) OX=508771 GN=TGME49_265450 PE=3 SV=1	Phosphotransferase	TGME49_265450	499470000	492520000	424690000	472070000	408240000	478480000	508420000	456570000	476190000	18	9	13	16	12	13	11	16	15	124	1	18	18	18	15	12	10	12	11	13	12	14	15	15	12	10	12	11	13	12	14	15	15	12	10	12
S8FC74	S8FC74	tr|S8FC74|S8FC74_TOXGM Isoleucyl-tRNA synthetase OS=Toxoplasma gondii (strain ATCC 50611 / Me49) OX=508771 GN=TGME49_207640 PE=3 SV=1	Isoleucyl-tRNA synthetase	TGME49_207640	258460000	263520000	248440000	255180000	287160000	271670000	217140000	212200000	199070000	31	28	31	28	29	23	26	24	22	242	1	36	36	36	30	26	29	23	25	19	23	20	23	30	26	29	23	25	19	23	20	23	30	26	29	23
A0A125YXW1	A0A125YXW1	tr|A0A125YXW1|A0A125YXW1_TOXGM Ribosomal protein RPS14 OS=Toxoplasma gondii (strain ATCC 50611 / Me49) OX=508771 GN=RPS14 PE=3 SV=1	Ribosomal protein RPS14	RPS14	1139400000	1058000000	1269200000	1610300000	1764700000	1327500000	1049500000	939030000	1013000000	8	5	7	6	6	6	3	4	6	54	1	8	8	8	6	7	6	5	6	6	5	5	6	6	7	6	5	6	6	5	5	6	6	7	6	5
A0A125YME7	A0A125YME7	tr|A0A125YME7|A0A125YME7_TOXGM Uncharacterized protein OS=Toxoplasma gondii (strain ATCC 50611 / Me49) OX=508771 GN=TGME49_215430 PE=4 SV=1	Uncharacterized protein	TGME49_215430	757110000	778420000	747520000	723870000	868840000	737620000	855590000	821820000	779960000	8	9	6	8	8	9	8	7	8	72	1	9	9	9	7	6	7	8	7	7	8	8	8	7	6	7	8	7	7	8	8	8	7	6	7	8
S8GBM3	S8GBM3	tr|S8GBM3|S8GBM3_TOXGM Diadenosine tetraphosphate synthetase OS=Toxoplasma gondii (strain ATCC 50611 / Me49) OX=508771 GN=TGME49_256990 PE=3 SV=1	Diadenosine tetraphosphate synthetase	TGME49_256990	300760000	306740000	284130000	287420000	295530000	309110000	250850000	230810000	247360000	30	19	29	25	18	19	19	23	27	210	1	30	30	30	26	19	22	21	18	15	18	20	24	26	19	22	21	18	15	18	20	24	26	19	22	21
A0A125YSN3	A0A125YSN3	tr|A0A125YSN3|A0A125YSN3_TOXGM Uncharacterized protein OS=Toxoplasma gondii (strain ATCC 50611 / Me49) OX=508771 GN=TGME49_209600 PE=4 SV=1	Uncharacterized protein	TGME49_209600	519820000	504800000	549980000	491810000	556700000	530410000	588940000	553430000	552240000	15	9	11	13	11	11	11	11	9	101	1	19	19	19	15	13	14	15	14	12	13	14	14	15	13	14	15	14	12	13	14	14	15	13	14	15
A0A125YRK5	A0A125YRK5	tr|A0A125YRK5|A0A125YRK5_TOXGM Eukaryotic translation initiation factor 3 subunit H OS=Toxoplasma gondii (strain ATCC 50611 / Me49) OX=508771 GN=TGME49_251500 PE=3 SV=1	Eukaryotic translation initiation factor 3 subunit H	TGME49_251500	339930000	348000000	334780000	345410000	371870000	363760000	314710000	316650000	307160000	18	13	15	17	8	15	13	16	13	129	1	20	20	20	15	13	15	16	12	13	13	16	14	15	13	15	16	12	13	13	16	14	15	13	15	16
A0A125YVR6	A0A125YVR6	tr|A0A125YVR6|A0A125YVR6_TOXGM Fibrillarin OS=Toxoplasma gondii (strain ATCC 50611 / Me49) OX=508771 GN=TGME49_311430 PE=3 SV=1	Fibrillarin	TGME49_311430	569000000	586250000	562470000	579770000	664420000	639870000	508640000	467920000	473650000	20	13	13	16	16	14	15	17	13	138	1	14	14	14	14	12	11	12	11	11	11	12	12	14	12	11	12	11	11	11	12	12	14	12	11	12
A0A125YMB2	A0A125YMB2	tr|A0A125YMB2|A0A125YMB2_TOXGM Redoxin domain-containing protein OS=Toxoplasma gondii (strain ATCC 50611 / Me49) OX=508771 GN=TGME49_286630 PE=3 SV=1	Redoxin domain-containing protein	TGME49_286630	472100000	442760000	373640000	479310000	441230000	471030000	442870000	406600000	368790000	14	11	17	15	14	14	13	13	16	131	1	14	14	14	11	8	10	11	8	9	10	12	12	11	8	10	11	8	9	10	12	12	11	8	10	11
A0A125YQM3	A0A125YQM3	tr|A0A125YQM3|A0A125YQM3_TOXGM Nuclear factor NF3 OS=Toxoplasma gondii (strain ATCC 50611 / Me49) OX=508771 GN=TGME49_260440 PE=4 SV=1	Nuclear factor NF3	TGME49_260440	576070000	692500000	633290000	648530000	588770000	702560000	579450000	527020000	532130000	7	7	8	8	7	7	8	6	7	65	1	11	11	11	7	8	7	8	8	6	8	7	10	7	8	7	8	8	6	8	7	10	7	8	7	8
A0A125YTN6	A0A125YTN6	tr|A0A125YTN6|A0A125YTN6_TOXGM Hit family protein involved in cell-cycle regulation, putative OS=Toxoplasma gondii (strain ATCC 50611 / Me49) OX=508771 GN=TGME49_243580 PE=4 SV=1	Hit family protein involved in cell-cycle regulation, putative	TGME49_243580	663760000	641300000	683310000	591290000	740870000	828710000	521870000	495760000	501870000	9	6	8	8	8	8	8	7	8	70	1	8	8	8	7	6	6	7	7	6	6	7	7	7	6	6	7	7	6	6	7	7	7	6	6	7
S8F3H0	S8F3H0	tr|S8F3H0|S8F3H0_TOXGM RNA recognition motif-containing protein OS=Toxoplasma gondii (strain ATCC 50611 / Me49) OX=508771 GN=TGME49_290660 PE=4 SV=1	RNA recognition motif-containing protein	TGME49_290660	614440000	561130000	542860000	611150000	580560000	665660000	571370000	568980000	539210000	14	11	12	13	12	11	11	10	13	109	1	13	13	13	8	8	9	7	7	7	6	6	6	8	8	9	7	7	7	6	6	6	8	8	9	7
A0A125YW58	A0A125YW58	tr|A0A125YW58|A0A125YW58_TOXGM Glucose-6-phosphate 1-dehydrogenase OS=Toxoplasma gondii (strain ATCC 50611 / Me49) OX=508771 GN=TGME49_278830 PE=3 SV=1	Glucose-6-phosphate 1-dehydrogenase	TGME49_278830	463030000	456310000	393360000	456540000	469630000	452860000	414030000	346100000	377360000	27	20	25	26	26	19	18	19	20	200	1	29	29	28	22	22	22	23	25	19	21	16	22	22	22	22	23	25	19	21	16	22	22	22	21	22
A0A125YIX7	A0A125YIX7	tr|A0A125YIX7|A0A125YIX7_TOXGM Pre-mRNA-processing factor 19 OS=Toxoplasma gondii (strain ATCC 50611 / Me49) OX=508771 GN=TGME49_320210 PE=3 SV=1	Pre-mRNA-processing factor 19	TGME49_320210	434490000	447350000	411410000	435240000	461730000	441370000	398720000	376440000	384790000	19	16	21	20	20	17	18	18	19	168	1	20	20	20	15	13	16	17	14	14	15	13	15	15	13	16	17	14	14	15	13	15	15	13	16	17
S8GJF4	S8GJF4	tr|S8GJF4|S8GJF4_TOXGM Uncharacterized protein OS=Toxoplasma gondii (strain ATCC 50611 / Me49) OX=508771 GN=TGME49_221470 PE=4 SV=1	Uncharacterized protein	TGME49_221470	290850000	320900000	277400000	296520000	347370000	364190000	279040000	281020000	272720000	19	18	22	26	15	18	20	13	18	169	1	30	30	30	20	25	22	24	19	18	23	16	26	20	25	22	24	19	18	23	16	26	20	25	22	24
A0A125YMN8	A0A125YMN8	tr|A0A125YMN8|A0A125YMN8_TOXGM Helicase associated domain (Ha2) protein OS=Toxoplasma gondii (strain ATCC 50611 / Me49) OX=508771 GN=TGME49_318440 PE=4 SV=1	Helicase associated domain (Ha2) protein	TGME49_318440	147960000	159320000	139710000	132190000	153540000	148790000	153880000	142760000	135490000	42	34	40	36	39	35	41	43	39	349	1	66	66	66	49	46	44	48	47	38	50	44	52	49	46	44	48	47	38	50	44	52	49	46	44	48
S8EPT0	S8EPT0	tr|S8EPT0|S8EPT0_TOXGM P-type ATPase4, putative OS=Toxoplasma gondii (strain ATCC 50611 / Me49) OX=508771 GN=TGME49_278660 PE=4 SV=1	P-type ATPase4, putative	TGME49_278660	206300000	220300000	195060000	202630000	221950000	218690000	203320000	193570000	176000000	28	24	28	27	24	23	27	25	25	232	1	38	38	38	26	30	29	31	27	29	31	26	29	26	30	29	31	27	29	31	26	29	26	30	29	31
A0A125YYN9	A0A125YYN9	tr|A0A125YYN9|A0A125YYN9_TOXGM Uncharacterized protein OS=Toxoplasma gondii (strain ATCC 50611 / Me49) OX=508771 GN=TGME49_308860 PE=4 SV=1	Uncharacterized protein	TGME49_308860	412390000	562460000	437940000	425920000	486740000	494310000	527590000	470110000	444200000	9	14	11	11	10	13	10	7	9	94	1	21	21	21	16	17	17	19	18	16	16	16	17	16	17	17	19	18	16	16	16	17	16	17	17	19
A0A125YKA1	A0A125YKA1	tr|A0A125YKA1|A0A125YKA1_TOXGM Uncharacterized protein OS=Toxoplasma gondii (strain ATCC 50611 / Me49) OX=508771 GN=TGME49_263850 PE=4 SV=1	Uncharacterized protein	TGME49_263850	744080000	763920000	639180000	750110000	798490000	787800000	675850000	546050000	575540000	15	11	10	11	10	11	11	7	10	96	1	11	11	11	9	10	7	10	9	8	10	7	10	9	10	7	10	9	8	10	7	10	9	10	7	10
A0A125YU48	A0A125YU48	tr|A0A125YU48|A0A125YU48_TOXGM AMP-binding enzyme domain-containing protein OS=Toxoplasma gondii (strain ATCC 50611 / Me49) OX=508771 GN=TGME49_310150 PE=4 SV=1	AMP-binding enzyme domain-containing protein	TGME49_310150	204480000	204850000	182950000	180930000	200480000	190410000	214240000	201970000	213890000	22	20	18	24	21	21	24	19	21	190	1	37	36	36	25	27	20	25	25	24	32	22	31	24	27	19	24	25	24	31	21	30	24	27	19	24
S8EUC0	S8EUC0	tr|S8EUC0|S8EUC0_TOXGM DNA helicase OS=Toxoplasma gondii (strain ATCC 50611 / Me49) OX=508771 GN=TGME49_219860 PE=3 SV=1	DNA helicase	TGME49_219860	259140000	263020000	238220000	252980000	240460000	255290000	301470000	292050000	288620000	25	24	25	25	27	25	26	29	23	229	1	40	40	40	25	29	26	28	30	28	30	31	27	25	29	26	28	30	28	30	31	27	25	29	26	28
A0A125YUN8	A0A125YUN8	tr|A0A125YUN8|A0A125YUN8_TOXGM 3-ketoacyl-(Acyl-carrier-protein) reductase OS=Toxoplasma gondii (strain ATCC 50611 / Me49) OX=508771 GN=TGME49_217740 PE=4 SV=1	3-ketoacyl-(Acyl-carrier-protein) reductase	TGME49_217740	1018600000	891560000	956440000	1042000000	1090300000	1067500000	1084200000	1027700000	992650000	14	9	9	12	11	10	11	13	13	103	1	13	13	13	9	8	9	11	8	7	10	9	11	9	8	9	11	8	7	10	9	11	9	8	9	11
A0A125YHR2	A0A125YHR2	tr|A0A125YHR2|A0A125YHR2_TOXGM HEAT repeat-containing protein OS=Toxoplasma gondii (strain ATCC 50611 / Me49) OX=508771 GN=TGME49_231600 PE=4 SV=1	HEAT repeat-containing protein	TGME49_231600	212210000	220780000	224580000	230850000	260230000	239930000	181620000	187350000	169020000	47	35	36	38	31	33	22	27	26	295	1	42	42	42	36	33	32	29	30	27	28	25	30	36	33	32	29	30	27	28	25	30	36	33	32	29
A0A125YTU2	A0A125YTU2	tr|A0A125YTU2|A0A125YTU2_TOXGM Cytochrome c1, heme protein OS=Toxoplasma gondii (strain ATCC 50611 / Me49) OX=508771 GN=TGME49_246540 PE=4 SV=1	Cytochrome c1, heme protein	TGME49_246540	489420000	554520000	459260000	517350000	532590000	602470000	520940000	450740000	476210000	17	16	11	16	13	12	11	14	9	119	1	16	16	16	11	12	9	13	11	11	12	10	11	11	12	9	13	11	11	12	10	11	11	12	9	13
A0A125YU98	A0A125YU98	tr|A0A125YU98|A0A125YU98_TOXGM Nucleosome assembly protein (Nap) protein OS=Toxoplasma gondii (strain ATCC 50611 / Me49) OX=508771 GN=TGME49_244110 PE=3 SV=1	Nucleosome assembly protein (Nap) protein	TGME49_244110	458410000	467770000	499520000	518290000	483270000	506760000	450050000	446470000	404810000	13	10	10	10	13	11	10	11	9	98	1	19	19	19	13	12	12	12	15	12	12	12	14	13	12	12	12	15	12	12	12	14	13	12	12	12
A0A125YID0	A0A125YID0	tr|A0A125YID0|A0A125YID0_TOXGM Importin subunit alpha OS=Toxoplasma gondii (strain ATCC 50611 / Me49) OX=508771 GN=TGME49_252290 PE=3 SV=1	Importin subunit alpha	TGME49_252290	305000000	315880000	276140000	301940000	319690000	330100000	262030000	249030000	248210000	14	18	19	13	15	14	13	12	14	132	1	18	18	18	12	14	15	12	13	13	15	11	14	12	14	15	12	13	13	15	11	14	12	14	15	12
S8F9G6	S8F9G6	tr|S8F9G6|S8F9G6_TOXGM Transketolase OS=Toxoplasma gondii (strain ATCC 50611 / Me49) OX=508771 GN=TGME49_318310 PE=3 SV=1	Transketolase	TGME49_318310	240620000	236900000	212410000	242030000	246540000	249100000	263090000	231140000	240400000	26	17	18	18	12	15	24	18	18	166	1	28	28	28	21	21	19	17	19	16	22	19	21	21	21	19	17	19	16	22	19	21	21	21	19	17
S8ES02	S8ES02	tr|S8ES02|S8ES02_TOXGM Nuclear factor NF7 OS=Toxoplasma gondii (strain ATCC 50611 / Me49) OX=508771 GN=TGME49_248810 PE=4 SV=1	Nuclear factor NF7	TGME49_248810	265930000	253560000	237470000	230490000	292440000	250370000	302290000	283390000	269830000	19	19	15	16	19	20	16	13	20	157	1	22	22	22	16	18	16	15	19	17	19	14	19	16	18	16	15	19	17	19	14	19	16	18	16	15
A0A125YT49	A0A125YT49	tr|A0A125YT49|A0A125YT49_TOXGM Ribosomal protein RPL12 OS=Toxoplasma gondii (strain ATCC 50611 / Me49) OX=508771 GN=RPL12 PE=3 SV=1	Ribosomal protein RPL12	RPL12	1052300000	1141200000	998870000	1055400000	1207900000	1147000000	917920000	827490000	888170000	4	6	3	5	5	4	4	3	4	41	1	5	5	5	4	4	4	4	4	4	4	3	5	4	4	4	4	4	4	4	3	5	4	4	4	4
A0A125YYJ5	A0A125YYJ5	tr|A0A125YYJ5|A0A125YYJ5_TOXGM Ubiquinol-cytochrome c reductase OS=Toxoplasma gondii (strain ATCC 50611 / Me49) OX=508771 GN=TGME49_288750 PE=3 SV=1	Ubiquinol-cytochrome c reductase	TGME49_288750	416620000	441020000	386160000	378120000	407330000	401070000	414080000	406080000	418320000	9	8	10	10	12	9	9	11	12	90	1	9	9	9	5	6	7	7	6	6	6	7	9	5	6	7	7	6	6	6	7	9	5	6	7	7
S8GAG4	S8GAG4	tr|S8GAG4|S8GAG4_TOXGM SAG-related sequence SRS29A OS=Toxoplasma gondii (strain ATCC 50611 / Me49) OX=508771 GN=SRS29A PE=4 SV=1	SAG-related sequence SRS29A	SRS29A	846160000	637920000	658890000	776990000	658750000	689110000	813820000	732770000	774770000	23	14	17	15	11	13	16	19	24	162	1	15	15	15	12	11	9	10	8	8	11	13	13	12	11	9	10	8	8	11	13	13	12	11	9	10
A0A125YGM1	A0A125YGM1	tr|A0A125YGM1|A0A125YGM1_TOXGM Coatomer protein complex, subunit alpha, putative OS=Toxoplasma gondii (strain ATCC 50611 / Me49) OX=508771 GN=TGME49_240650 PE=4 SV=1	Coatomer protein complex, subunit alpha, putative	TGME49_240650	224210000	242310000	224200000	223770000	246890000	238540000	218840000	198500000	200460000	40	33	32	35	31	30	26	31	29	287	1	50	50	50	31	31	29	29	28	24	26	24	31	31	31	29	29	28	24	26	24	31	31	31	29	29
S8EMY3	S8EMY3	tr|S8EMY3|S8EMY3_TOXGM DNA helicase OS=Toxoplasma gondii (strain ATCC 50611 / Me49) OX=508771 GN=TGME49_219700 PE=3 SV=1	DNA helicase	TGME49_219700	244260000	275390000	241270000	245750000	262060000	261370000	300680000	294550000	274570000	20	23	23	25	23	18	25	26	24	207	1	33	33	33	22	24	25	26	25	23	27	26	28	22	24	25	26	25	23	27	26	28	22	24	25	26
S8F548	S8F548	tr|S8F548|S8F548_TOXGM Peptidylprolyl isomerase OS=Toxoplasma gondii (strain ATCC 50611 / Me49) OX=508771 GN=TGME49_283850 PE=4 SV=1	Peptidylprolyl isomerase	TGME49_283850	312650000	304170000	286670000	297350000	313670000	309060000	301090000	289740000	277890000	17	11	20	20	15	15	15	17	14	144	1	26	26	25	17	16	17	17	14	15	16	16	18	17	16	17	17	14	15	16	16	18	17	16	17	17
S8GBN3	S8GBN3	tr|S8GBN3|S8GBN3_TOXGM Nascent polypeptide-associated complex subunit beta OS=Toxoplasma gondii (strain ATCC 50611 / Me49) OX=508771 GN=TGME49_257090 PE=3 SV=1	Nascent polypeptide-associated complex subunit beta	TGME49_257090	1375400000	1335900000	1800500000	1243800000	1339000000	1412000000	1002000000	900820000	964760000	8	5	6	5	4	6	3	5	3	45	1	10	10	10	10	7	9	8	6	7	6	8	8	10	7	9	8	6	7	6	8	8	10	7	9	8
A0A125YWW4	A0A125YWW4	tr|A0A125YWW4|A0A125YWW4_TOXGM Prohibitin OS=Toxoplasma gondii (strain ATCC 50611 / Me49) OX=508771 GN=TGME49_233100 PE=3 SV=1	Prohibitin	TGME49_233100	436760000	378870000	394740000	393500000	424460000	376510000	404050000	414230000	378430000	15	12	10	15	10	10	11	16	13	112	1	14	14	14	12	11	8	12	10	10	11	12	12	12	11	8	12	10	10	11	12	12	12	11	8	12
S8FBZ9	S8FBZ9	tr|S8FBZ9|S8FBZ9_TOXGM SAG-related sequence SRS25 OS=Toxoplasma gondii (strain ATCC 50611 / Me49) OX=508771 GN=SRS25 PE=4 SV=1	SAG-related sequence SRS25	SRS25	1870400000	1306500000	1359300000	1372000000	203220000	1076400000	1239600000	2113300000	1426600000	7	6	3	8	5	5	6	5	4	52	1	3	3	3	3	2	2	2	2	2	2	2	2	3	2	2	2	2	2	2	2	2	3	2	2	2
S8GMY7	S8GMY7	tr|S8GMY7|S8GMY7_TOXGM Dihydrolipoamide acetyltransferase component of pyruvate dehydrogenase complex OS=Toxoplasma gondii (strain ATCC 50611 / Me49) OX=508771 GN=PDHE2 PE=3 SV=1	Dihydrolipoamide acetyltransferase component of pyruvate dehydrogenase complex	PDHE2	217830000	210830000	224830000	240220000	216200000	232820000	228960000	221960000	232850000	28	21	25	25	25	22	23	23	24	216	1	31	31	31	26	23	23	21	22	18	25	23	27	26	23	23	21	22	18	25	23	27	26	23	23	21
A0A125YZM4	A0A125YZM4	tr|A0A125YZM4|A0A125YZM4_TOXGM NADP-specific glutamate dehydrogenase OS=Toxoplasma gondii (strain ATCC 50611 / Me49) OX=508771 GN=TGME49_293180 PE=3 SV=1	NADP-specific glutamate dehydrogenase	TGME49_293180	380000000	397870000	400250000	403420000	415550000	434130000	379700000	374570000	350970000	13	9	17	15	11	12	13	11	15	116	1	21	21	21	17	12	16	14	11	9	15	15	16	17	12	16	14	11	9	15	15	16	17	12	16	14
A0A125YVN4;A0A125YWL0	A0A125YVN4	tr|A0A125YVN4|A0A125YVN4_TOXGM AGC kinase OS=Toxoplasma gondii (strain ATCC 50611 / Me49) OX=508771 GN=TGME49_226030 PE=3 SV=1	AGC kinase	TGME49_226030	544500000	587320000	519570000	506420000	603930000	448780000	642640000	541510000	534200000	9	6	8	9	8	6	8	6	5	68	2	12	12	12	7	10	9	8	9	6	7	5	7	7	10	9	8	9	6	7	5	7	7	10	9	8
S8EN29	S8EN29	tr|S8EN29|S8EN29_TOXGM Phosphoserine aminotransferase, putative OS=Toxoplasma gondii (strain ATCC 50611 / Me49) OX=508771 GN=TGME49_218780 PE=3 SV=1	Phosphoserine aminotransferase, putative	TGME49_218780	514810000	466630000	427020000	516260000	509310000	510060000	452890000	378130000	412480000	18	18	19	19	18	22	18	15	14	161	1	19	19	19	14	15	14	15	16	15	14	14	15	14	15	14	15	16	15	14	14	15	14	15	14	15
A0A125YLN3	A0A125YLN3	tr|A0A125YLN3|A0A125YLN3_TOXGM Eukaryotic translation initiation factor 3 subunit G OS=Toxoplasma gondii (strain ATCC 50611 / Me49) OX=508771 GN=TGME49_294670 PE=3 SV=1	Eukaryotic translation initiation factor 3 subunit G	TGME49_294670	702190000	746360000	691980000	723270000	605130000	662810000	551920000	478130000	543630000	12	15	13	11	12	15	11	10	10	109	1	12	12	12	11	11	9	11	10	9	10	9	9	11	11	9	11	10	9	10	9	9	11	11	9	11
S8GJB7	S8GJB7	tr|S8GJB7|S8GJB7_TOXGM Uncharacterized protein OS=Toxoplasma gondii (strain ATCC 50611 / Me49) OX=508771 GN=TGME49_279100 PE=4 SV=1	Uncharacterized protein	TGME49_279100	472520000	458370000	469100000	439380000	477300000	428130000	435380000	383830000	382390000	10	10	9	12	8	8	8	6	10	81	1	12	12	9	12	11	11	11	11	9	11	8	11	12	11	11	11	11	9	11	8	11	9	9	9	9
A0A125YRL0	A0A125YRL0	tr|A0A125YRL0|A0A125YRL0_TOXGM COPI associated protein, putative OS=Toxoplasma gondii (strain ATCC 50611 / Me49) OX=508771 GN=TGME49_260500 PE=4 SV=1	COPI associated protein, putative	TGME49_260500	611490000	580150000	541300000	613990000	621410000	599830000	654300000	696390000	621890000	10	10	9	11	12	12	9	13	14	102	1	8	8	8	4	5	4	6	5	4	5	7	8	4	5	4	6	5	4	5	7	8	4	5	4	6
A0A125YLA3	A0A125YLA3	tr|A0A125YLA3|A0A125YLA3_TOXGM Uncharacterized protein OS=Toxoplasma gondii (strain ATCC 50611 / Me49) OX=508771 GN=TGME49_232130 PE=4 SV=1	Uncharacterized protein	TGME49_232130	447740000	525950000	447890000	468340000	443670000	461090000	355590000	397310000	367490000	23	13	20	18	18	20	13	12	13	150	1	20	20	20	17	12	16	13	14	12	14	13	15	17	12	16	13	14	12	14	13	15	17	12	16	13
A0A125YHJ4	A0A125YHJ4	tr|A0A125YHJ4|A0A125YHJ4_TOXGM Uncharacterized protein OS=Toxoplasma gondii (strain ATCC 50611 / Me49) OX=508771 GN=TGME49_215980 PE=4 SV=1	Uncharacterized protein	TGME49_215980	904580000	806300000	691050000	656800000	593430000	662590000	608590000	482040000	522540000	9	9	14	10	8	8	6	6	7	77	1	8	8	8	6	5	8	6	5	5	5	5	7	6	5	8	6	5	5	5	5	7	6	5	8	6
S8FAQ9	S8FAQ9	tr|S8FAQ9|S8FAQ9_TOXGM Uncharacterized protein OS=Toxoplasma gondii (strain ATCC 50611 / Me49) OX=508771 GN=TGME49_239752 PE=4 SV=1	Uncharacterized protein	TGME49_239752	224790000	231260000	210120000	195500000	214990000	223310000	234450000	202020000	206680000	16	21	20	19	20	20	18	15	17	166	1	29	29	29	16	22	20	18	22	19	20	14	21	16	22	20	18	22	19	20	14	21	16	22	20	18
A0A125YVL2	A0A125YVL2	tr|A0A125YVL2|A0A125YVL2_TOXGM Glycylpeptide N-tetradecanoyltransferase OS=Toxoplasma gondii (strain ATCC 50611 / Me49) OX=508771 GN=TGME49_209160 PE=3 SV=1	Glycylpeptide N-tetradecanoyltransferase	TGME49_209160	276730000	279340000	282990000	258150000	288070000	269160000	256370000	257120000	229570000	23	22	24	17	16	16	16	13	15	162	1	24	24	24	20	21	20	18	20	16	20	16	20	20	21	20	18	20	16	20	16	20	20	21	20	18
A0A125YY47	A0A125YY47	tr|A0A125YY47|A0A125YY47_TOXGM NAC domain-containing protein OS=Toxoplasma gondii (strain ATCC 50611 / Me49) OX=508771 GN=TGME49_205558 PE=4 SV=1	NAC domain-containing protein	TGME49_205558	784540000	792510000	659010000	769420000	870600000	878240000	589800000	583360000	509490000	10	8	8	10	5	8	7	6	9	79	1	12	12	12	11	10	9	12	10	8	10	9	10	11	10	9	12	10	8	10	9	10	11	10	9	12
A0A125YME4	A0A125YME4	tr|A0A125YME4|A0A125YME4_TOXGM Dense granule protein DG32 OS=Toxoplasma gondii (strain ATCC 50611 / Me49) OX=508771 GN=TGME49_297880 PE=4 SV=1	Dense granule protein DG32	TGME49_297880	455080000	434670000	412660000	455010000	482170000	463620000	521570000	458010000	448370000	8	8	10	10	6	6	10	10	10	78	1	8	8	8	7	6	7	7	5	4	7	7	8	7	6	7	7	5	4	7	7	8	7	6	7	7
A0A125YR57	A0A125YR57	tr|A0A125YR57|A0A125YR57_TOXGM Glutamine amidotransferase OS=Toxoplasma gondii (strain ATCC 50611 / Me49) OX=508771 GN=TGME49_230450 PE=3 SV=1	Glutamine amidotransferase	TGME49_230450	323170000	317750000	272850000	281650000	303960000	301540000	252640000	262980000	243740000	22	17	23	19	19	20	14	12	16	162	1	24	24	24	20	19	21	16	20	17	18	13	20	20	19	21	16	20	17	18	13	20	20	19	21	16
S8EU57	S8EU57	tr|S8EU57|S8EU57_TOXGM Aminopeptidase n, putative OS=Toxoplasma gondii (strain ATCC 50611 / Me49) OX=508771 GN=TGME49_224460 PE=3 SV=1	Aminopeptidase n, putative	TGME49_224460	298210000	287230000	286300000	283940000	269630000	303440000	193150000	180430000	186160000	33	30	29	27	26	33	19	16	15	228	1	42	41	41	31	30	27	27	24	29	22	16	24	31	30	27	26	24	29	22	16	24	31	30	27	26
S8F368	S8F368	tr|S8F368|S8F368_TOXGM T-complex protein 1, epsilon subunit (TCP-1-epsilon), putative OS=Toxoplasma gondii (strain ATCC 50611 / Me49) OX=508771 GN=TGME49_202370 PE=3 SV=1	T-complex protein 1, epsilon subunit (TCP-1-epsilon), putative	TGME49_202370	230730000	227030000	198560000	245680000	244840000	237330000	223990000	207550000	216010000	20	16	20	19	16	16	16	15	18	156	1	19	19	19	14	16	14	15	14	13	15	13	15	14	16	14	15	14	13	15	13	15	14	16	14	15
A0A125YLV0	A0A125YLV0	tr|A0A125YLV0|A0A125YLV0_TOXGM Photosensitized INA-labeled protein PHIL1 OS=Toxoplasma gondii (strain ATCC 50611 / Me49) OX=508771 GN=PHIL1 PE=4 SV=1	Photosensitized INA-labeled protein PHIL1	PHIL1	487710000	527180000	471240000	639630000	968740000	816290000	463020000	500080000	420120000	9	8	7	9	9	10	7	6	7	79	1	9	9	9	9	8	8	9	9	9	8	8	8	9	8	8	9	9	9	8	8	8	9	8	8	9
S8EZC1	S8EZC1	tr|S8EZC1|S8EZC1_TOXGM Carbamoylphosphate synthetase OS=Toxoplasma gondii (strain ATCC 50611 / Me49) OX=508771 GN=TGME49_215260 PE=3 SV=1	Carbamoylphosphate synthetase	TGME49_215260	115400000	121630000	114400000	109770000	116640000	116860000	112780000	107700000	111480000	36	33	39	37	34	38	36	35	36	324	1	55	55	55	33	44	37	34	42	42	41	37	40	33	44	37	34	42	42	41	37	40	33	44	37	34
A0A125YM53	A0A125YM53	tr|A0A125YM53|A0A125YM53_TOXGM Thioredoxin domain-containing protein OS=Toxoplasma gondii (strain ATCC 50611 / Me49) OX=508771 GN=TGME49_201800 PE=4 SV=1	Thioredoxin domain-containing protein	TGME49_201800	597690000	627970000	482490000	560550000	956530000	693470000	547480000	605240000	556490000	8	5	7	8	6	6	5	7	5	57	1	8	8	8	6	4	6	6	4	4	4	6	7	6	4	6	6	4	4	4	6	7	6	4	6	6
A0A125YZ70	A0A125YZ70	tr|A0A125YZ70|A0A125YZ70_TOXGM Protein translocation complex, SEC61 gamma subunit OS=Toxoplasma gondii (strain ATCC 50611 / Me49) OX=508771 GN=TGME49_230380 PE=3 SV=1	Protein translocation complex, SEC61 gamma subunit	TGME49_230380	1297200000	1459100000	1196100000	1181000000	976510000	1082100000	1276300000	1495100000	1303700000	4	3	4	4	3	4	5	4	4	35	1	2	2	2	2	2	2	2	2	2	2	2	2	2	2	2	2	2	2	2	2	2	2	2	2	2
A0A125YUH4	A0A125YUH4	tr|A0A125YUH4|A0A125YUH4_TOXGM HEAT repeat-containing protein OS=Toxoplasma gondii (strain ATCC 50611 / Me49) OX=508771 GN=TGME49_229180 PE=4 SV=1	HEAT repeat-containing protein	TGME49_229180	136360000	150200000	127650000	136830000	151790000	164070000	133040000	125520000	118930000	31	25	32	31	25	25	25	29	23	246	1	39	39	39	24	24	29	29	24	23	24	25	29	24	24	29	29	24	23	24	25	29	24	24	29	29
S8ETZ0	S8ETZ0	tr|S8ETZ0|S8ETZ0_TOXGM V-type proton ATPase proteolipid subunit OS=Toxoplasma gondii (strain ATCC 50611 / Me49) OX=508771 GN=TGME49_212310 PE=3 SV=1	V-type proton ATPase proteolipid subunit	TGME49_212310	1269100000	1853600000	2062000000	1117600000	1839100000	1762000000	1519200000	1052300000	1280100000	4	2	4	1	2	1	3	3	2	22	1	2	2	2	2	2	1	1	2	1	2	1	2	2	2	1	1	2	1	2	1	2	2	2	1	1
A0A125YMH3	A0A125YMH3	tr|A0A125YMH3|A0A125YMH3_TOXGM S1/P1nuclease OS=Toxoplasma gondii (strain ATCC 50611 / Me49) OX=508771 GN=TGME49_240280 PE=3 SV=1	S1/P1nuclease	TGME49_240280	376650000	377020000	376420000	388800000	453850000	434640000	382310000	362690000	333600000	15	17	12	7	15	16	10	10	12	114	1	15	15	15	10	12	11	8	10	12	10	9	10	10	12	11	8	10	12	10	9	10	10	12	11	8
A0A125YRK1	A0A125YRK1	tr|A0A125YRK1|A0A125YRK1_TOXGM rRNA pseudouridine synthase OS=Toxoplasma gondii (strain ATCC 50611 / Me49) OX=508771 GN=TGME49_214210 PE=3 SV=1	rRNA pseudouridine synthase	TGME49_214210	508570000	586230000	517450000	425960000	550640000	527210000	412940000	401240000	321230000	17	12	14	14	13	12	9	11	8	110	1	25	25	25	21	16	17	18	18	13	15	16	18	21	16	17	18	18	13	15	16	18	21	16	17	18
A0A125YGE0	A0A125YGE0	tr|A0A125YGE0|A0A125YGE0_TOXGM Eukaryotic initiation factor-3, subunit 5, putative OS=Toxoplasma gondii (strain ATCC 50611 / Me49) OX=508771 GN=TGME49_228190 PE=4 SV=1	Eukaryotic initiation factor-3, subunit 5, putative	TGME49_228190	508430000	521770000	562600000	549640000	520550000	545980000	465240000	377520000	430520000	15	17	18	12	14	13	11	13	13	127	1	13	13	13	11	11	10	8	8	10	8	10	10	11	11	10	8	8	10	8	10	10	11	11	10	8
A0A125YRG3	A0A125YRG3	tr|A0A125YRG3|A0A125YRG3_TOXGM Prohibitin OS=Toxoplasma gondii (strain ATCC 50611 / Me49) OX=508771 GN=TGME49_243950 PE=3 SV=1	Prohibitin	TGME49_243950	516040000	537790000	500900000	484820000	496660000	475930000	669070000	549350000	549080000	8	8	10	11	10	7	9	8	8	79	1	11	11	11	8	8	9	10	8	7	8	8	9	8	8	9	10	8	7	8	8	9	8	8	9	10
A0A125YPG1	A0A125YPG1	tr|A0A125YPG1|A0A125YPG1_TOXGM S15 sporozoite-expressed protein OS=Toxoplasma gondii (strain ATCC 50611 / Me49) OX=508771 GN=TGME49_216650 PE=4 SV=1	S15 sporozoite-expressed protein	TGME49_216650	426850000	769890000	571080000	645040000	656240000	615970000	563490000	466610000	479790000	6	5	9	8	6	8	6	4	5	57	1	10	10	10	6	4	7	7	4	5	5	4	5	6	4	7	7	4	5	5	4	5	6	4	7	7
A0A125YLR8	A0A125YLR8	tr|A0A125YLR8|A0A125YLR8_TOXGM TCP-1 chaperonin, putative OS=Toxoplasma gondii (strain ATCC 50611 / Me49) OX=508771 GN=TGME49_318410 PE=3 SV=1	TCP-1 chaperonin, putative	TGME49_318410	298480000	286230000	294100000	289280000	303680000	303420000	305980000	276400000	294510000	17	13	21	17	17	20	13	17	18	153	1	27	27	27	17	18	18	15	17	19	16	18	19	17	18	18	15	17	19	16	18	19	17	18	18	15
A0A125YIL1	A0A125YIL1	tr|A0A125YIL1|A0A125YIL1_TOXGM Rhoptry protein ROP13 OS=Toxoplasma gondii (strain ATCC 50611 / Me49) OX=508771 GN=ROP13 PE=4 SV=1	Rhoptry protein ROP13	ROP13	834730000	664430000	644600000	727640000	718070000	826880000	660110000	590380000	642710000	7	6	7	6	7	7	7	7	10	66	1	7	7	7	6	5	5	7	5	5	6	4	6	6	5	5	7	5	5	6	4	6	6	5	5	7
S8F1Y1	S8F1Y1	tr|S8F1Y1|S8F1Y1_TOXGM Microtubule associated protein SPM1 OS=Toxoplasma gondii (strain ATCC 50611 / Me49) OX=508771 GN=SPM1 PE=3 SV=1	Microtubule associated protein SPM1	SPM1	377380000	385440000	324300000	349580000	344980000	349290000	384820000	359380000	360210000	18	18	17	18	17	21	17	18	15	159	1	24	24	24	17	18	17	18	19	16	19	18	22	17	18	17	18	19	16	19	18	22	17	18	17	18
A0A125YTI0	A0A125YTI0	tr|A0A125YTI0|A0A125YTI0_TOXGM Eukaryotic translation initiation factor 3 subunit K OS=Toxoplasma gondii (strain ATCC 50611 / Me49) OX=508771 GN=TGME49_262040 PE=3 SV=1	Eukaryotic translation initiation factor 3 subunit K	TGME49_262040	427220000	403640000	450820000	391930000	454760000	413200000	327130000	350820000	360970000	10	8	7	12	12	13	6	11	10	89	1	14	14	14	9	10	6	9	11	10	11	9	12	9	10	6	9	11	10	11	9	12	9	10	6	9
S8GGT0	S8GGT0	tr|S8GGT0|S8GGT0_TOXGM Glucosephosphate-mutase GPM1 OS=Toxoplasma gondii (strain ATCC 50611 / Me49) OX=508771 GN=GPM1 PE=3 SV=1	Glucosephosphate-mutase GPM1	GPM1	250450000	228610000	253190000	244030000	242410000	242780000	259580000	267420000	265560000	15	14	16	21	16	15	16	13	17	146	1	25	25	25	12	18	12	20	17	16	15	13	21	12	18	12	20	17	16	15	13	21	12	18	12	20
S8GMD6	S8GMD6	tr|S8GMD6|S8GMD6_TOXGM CMGC kinase, CK2 family OS=Toxoplasma gondii (strain ATCC 50611 / Me49) OX=508771 GN=TGME49_263070 PE=4 SV=1	CMGC kinase, CK2 family	TGME49_263070	272920000	252890000	242900000	221850000	232550000	252230000	209390000	225580000	216900000	18	17	22	22	14	18	22	19	17	169	1	23	23	23	16	17	17	21	16	16	18	17	19	16	17	17	21	16	16	18	17	19	16	17	17	21
S8GIJ1	S8GIJ1	tr|S8GIJ1|S8GIJ1_TOXGM Citrate synthase OS=Toxoplasma gondii (strain ATCC 50611 / Me49) OX=508771 GN=TGME49_268890 PE=3 SV=1	Citrate synthase	TGME49_268890	414610000	422970000	411150000	416910000	432180000	491120000	508950000	472050000	458860000	12	9	12	10	8	8	8	11	11	90	1	16	16	16	13	10	10	9	9	8	9	12	13	13	10	10	9	9	8	9	12	13	13	10	10	9
A0A125YIM5	A0A125YIM5	tr|A0A125YIM5|A0A125YIM5_TOXGM Arginyl-tRNA synthetase OS=Toxoplasma gondii (strain ATCC 50611 / Me49) OX=508771 GN=TGME49_210840 PE=3 SV=1	Arginyl-tRNA synthetase	TGME49_210840	647570000	616390000	597120000	584860000	628620000	607070000	560990000	525480000	541450000	18	18	17	18	14	17	15	14	14	145	1	28	28	28	17	18	17	17	16	16	19	14	19	17	18	17	17	16	16	19	14	19	17	18	17	17
A0A125YRD0	A0A125YRD0	tr|A0A125YRD0|A0A125YRD0_TOXGM Trafficking protein particle complex subunit OS=Toxoplasma gondii (strain ATCC 50611 / Me49) OX=508771 GN=TGME49_269140 PE=3 SV=1	Trafficking protein particle complex subunit	TGME49_269140	0	1876600000	0	0	2396500000	0	2243200000	2074100000	2208900000	1	4	1	0	1	0	1	1	1	10	1	4	4	4	1	3	1	0	2	0	2	3	2	1	3	1	0	2	0	2	3	2	1	3	1	0
A0A125YLS2	A0A125YLS2	tr|A0A125YLS2|A0A125YLS2_TOXGM Small GTP binding protein rab1a, putative OS=Toxoplasma gondii (strain ATCC 50611 / Me49) OX=508771 GN=TGME49_214770 PE=4 SV=1	Small GTP binding protein rab1a, putative	TGME49_214770	907400000	845270000	642160000	719880000	708770000	715050000	901030000	656330000	787800000	13	9	8	8	7	6	6	10	9	76	1	14	14	13	12	5	6	5	5	3	5	7	8	12	5	6	5	5	3	5	7	8	11	4	5	4
A0A125YGI3	A0A125YGI3	tr|A0A125YGI3|A0A125YGI3_TOXGM Eukaryotic initiation factor-2, alpha subunit OS=Toxoplasma gondii (strain ATCC 50611 / Me49) OX=508771 GN=TGME49_313230 PE=3 SV=1	Eukaryotic initiation factor-2, alpha subunit	TGME49_313230	596920000	476930000	494450000	532310000	475880000	534420000	529160000	482670000	449190000	10	10	9	11	11	11	8	10	10	90	1	13	13	13	8	11	6	10	10	9	11	7	10	8	11	6	10	10	9	11	7	10	8	11	6	10
S8EVD3	S8EVD3	tr|S8EVD3|S8EVD3_TOXGM Corepressor complex CRC230 OS=Toxoplasma gondii (strain ATCC 50611 / Me49) OX=508771 GN=CRC230 PE=4 SV=1	Corepressor complex CRC230	CRC230	182480000	177450000	169580000	155700000	175230000	161950000	161860000	158000000	165510000	37	34	35	36	30	32	30	26	33	293	1	63	63	63	41	44	41	44	38	40	42	33	50	41	44	41	44	38	40	42	33	50	41	44	41	44
S8GF98	S8GF98	tr|S8GF98|S8GF98_TOXGM Nuclear transport factor 2 (Ntf2) domain-containing protein OS=Toxoplasma gondii (strain ATCC 50611 / Me49) OX=508771 GN=TGME49_243960 PE=4 SV=1	Nuclear transport factor 2 (Ntf2) domain-containing protein	TGME49_243960	276950000	283590000	270980000	255020000	290430000	271080000	254800000	232220000	226880000	23	17	20	19	11	13	15	22	19	162	1	27	27	27	21	21	20	21	16	14	18	22	22	21	21	20	21	16	14	18	22	22	21	21	20	21
A0A125YP35	A0A125YP35	tr|A0A125YP35|A0A125YP35_TOXGM Uncharacterized protein OS=Toxoplasma gondii (strain ATCC 50611 / Me49) OX=508771 GN=TGME49_249780 PE=4 SV=1	Uncharacterized protein	TGME49_249780	373190000	420580000	370680000	369820000	413090000	404000000	338850000	353300000	325770000	17	13	14	13	9	10	8	9	10	106	1	11	11	11	10	8	10	9	7	8	6	8	9	10	8	10	9	7	8	6	8	9	10	8	10	9
S8GVG0	S8GVG0	tr|S8GVG0|S8GVG0_TOXGM Translocation protein SEC62 OS=Toxoplasma gondii (strain ATCC 50611 / Me49) OX=508771 GN=TGME49_293570 PE=3 SV=1	Translocation protein SEC62	TGME49_293570	470970000	477860000	457240000	467220000	463600000	462730000	459030000	436350000	426420000	17	13	16	12	17	14	11	14	15	129	1	16	16	16	11	11	14	11	11	11	12	13	15	11	11	14	11	11	11	12	13	15	11	11	14	11
S8FE00	S8FE00	tr|S8FE00|S8FE00_TOXGM Acetyl-CoA carboxylase OS=Toxoplasma gondii (strain ATCC 50611 / Me49) OX=508771 GN=ACC1 PE=4 SV=1	Acetyl-CoA carboxylase	ACC1	126790000	121140000	116290000	119140000	123120000	120390000	124260000	120090000	116990000	37	35	45	43	30	36	39	34	36	335	1	66	66	66	38	47	41	39	37	38	46	36	50	38	47	41	39	37	38	46	36	50	38	47	41	39
A0A125YY77	A0A125YY77	tr|A0A125YY77|A0A125YY77_TOXGM Cell-cycle-associated protein kinase GSK, putative OS=Toxoplasma gondii (strain ATCC 50611 / Me49) OX=508771 GN=TGME49_265330 PE=3 SV=1	Cell-cycle-associated protein kinase GSK, putative	TGME49_265330	265170000	294090000	274970000	270390000	299840000	284470000	231410000	247670000	247220000	13	13	16	15	15	13	13	11	14	123	1	13	13	13	13	12	13	12	12	11	12	13	12	13	12	13	12	12	11	12	13	12	13	12	13	12
S8ESW5	S8ESW5	tr|S8ESW5|S8ESW5_TOXGM Proteasome subunit alpha type 1, putative OS=Toxoplasma gondii (strain ATCC 50611 / Me49) OX=508771 GN=TGME49_278050 PE=3 SV=1	Proteasome subunit alpha type 1, putative	TGME49_278050	447560000	462640000	438900000	492190000	441760000	479220000	356540000	375570000	412920000	11	9	11	11	11	15	8	13	12	103	1	12	12	12	9	9	7	8	6	8	6	8	6	9	9	7	8	6	8	6	8	6	9	9	7	8
S8GIC9;S8G8W7;S8EXK9;S8F0R5	S8GIC9;S8G8W7;S8EXK9	tr|S8GIC9|S8GIC9_TOXGM Microneme protein MIC17A OS=Toxoplasma gondii (strain ATCC 50611 / Me49) OX=508771 GN=MIC17A PE=4 SV=1;tr|S8G8W7|S8G8W7_TOXGM Microneme protein MIC17B OS=Toxoplasma gondii (strain ATCC 50611 / Me49) OX=508771 GN=MIC17B PE=4 SV=1;tr|S	Microneme protein MIC17A	MIC17A	482450000	509380000	448410000	462520000	485080000	508130000	192820000	170690000	170710000	11	12	14	11	12	13	9	8	8	98	4	10	10	10	9	9	9	10	9	9	9	6	10	9	9	9	10	9	9	9	6	10	9	9	9	10
A0A125YZM0	A0A125YZM0	tr|A0A125YZM0|A0A125YZM0_TOXGM DnaJ domain-containing protein OS=Toxoplasma gondii (strain ATCC 50611 / Me49) OX=508771 GN=TGME49_232050 PE=4 SV=1	DnaJ domain-containing protein	TGME49_232050	258590000	260420000	236480000	222550000	240570000	246100000	259000000	246850000	241900000	29	24	27	22	19	22	23	24	22	212	1	33	33	33	29	24	24	22	23	20	25	30	28	29	24	24	22	23	20	25	30	28	29	24	24	22
A0A125YKI1	A0A125YKI1	tr|A0A125YKI1|A0A125YKI1_TOXGM Myosin C OS=Toxoplasma gondii (strain ATCC 50611 / Me49) OX=508771 GN=TGME49_255190 PE=3 SV=1	Myosin C	TGME49_255190	146570000	142740000	132650000	137320000	148780000	144350000	126030000	126220000	124350000	31	38	29	26	33	31	27	25	26	266	1	43	43	43	30	34	28	27	34	26	28	24	31	30	34	28	27	34	26	28	24	31	30	34	28	27
A0A125YQV0	A0A125YQV0	tr|A0A125YQV0|A0A125YQV0_TOXGM Eukaryotic translation initiation factor 3 subunit M OS=Toxoplasma gondii (strain ATCC 50611 / Me49) OX=508771 GN=TGME49_217820 PE=3 SV=1	Eukaryotic translation initiation factor 3 subunit M	TGME49_217820	258020000	268140000	230620000	228270000	289030000	251320000	202130000	206960000	173760000	21	19	20	25	18	16	14	13	17	169	1	20	20	20	17	16	16	19	16	16	15	14	15	17	16	16	19	16	16	15	14	15	17	16	16	19
A0A125YXC9	A0A125YXC9	tr|A0A125YXC9|A0A125YXC9_TOXGM Elongation factor Tu, putative OS=Toxoplasma gondii (strain ATCC 50611 / Me49) OX=508771 GN=TGME49_320570 PE=4 SV=1	Elongation factor Tu, putative	TGME49_320570	264260000	248710000	240190000	250140000	258010000	258030000	198270000	184260000	195490000	15	19	18	20	17	14	14	17	14	148	1	25	25	25	15	19	17	17	15	17	19	15	19	15	19	17	17	15	17	19	15	19	15	19	17	17
A0A125YK80	A0A125YK80	tr|A0A125YK80|A0A125YK80_TOXGM GYF domain-containing protein OS=Toxoplasma gondii (strain ATCC 50611 / Me49) OX=508771 GN=TGME49_298610 PE=4 SV=1	GYF domain-containing protein	TGME49_298610	169850000	175150000	159290000	171440000	177090000	163490000	145850000	135130000	131610000	36	30	34	27	26	33	24	25	29	265	1	72	72	72	45	47	46	46	45	39	42	42	47	45	47	46	46	45	39	42	42	47	45	47	46	46
A0A125YTQ1	A0A125YTQ1	tr|A0A125YTQ1|A0A125YTQ1_TOXGM DnaJ protein, putative OS=Toxoplasma gondii (strain ATCC 50611 / Me49) OX=508771 GN=TGME49_258390 PE=4 SV=1	DnaJ protein, putative	TGME49_258390	284160000	260800000	246050000	246250000	249630000	253460000	266100000	257090000	234920000	17	18	18	18	18	17	16	17	17	157	1	18	18	18	13	15	13	12	15	14	16	13	17	13	15	13	12	15	14	16	13	17	13	15	13	12
A0A125YGX4	A0A125YGX4	tr|A0A125YGX4|A0A125YGX4_TOXGM Histamine-releasing factor, putative OS=Toxoplasma gondii (strain ATCC 50611 / Me49) OX=508771 GN=TGME49_251680 PE=3 SV=1	Histamine-releasing factor, putative	TGME49_251680	875890000	760520000	737090000	870950000	1038800000	739810000	667640000	867750000	717390000	8	5	7	8	10	5	3	4	5	59	1	7	7	7	6	3	4	6	4	4	3	4	6	6	3	4	6	4	4	3	4	6	6	3	4	6
A0A125YHF5	A0A125YHF5	tr|A0A125YHF5|A0A125YHF5_TOXGM Rhoptry neck protein RON1 OS=Toxoplasma gondii (strain ATCC 50611 / Me49) OX=508771 GN=RON1 PE=4 SV=1	Rhoptry neck protein RON1	RON1	231490000	233870000	194450000	213010000	232060000	213250000	260120000	243940000	244500000	16	17	16	20	17	20	22	19	18	165	1	31	31	31	21	21	17	25	24	23	26	21	20	21	21	17	25	24	23	26	21	20	21	21	17	25
S8F8S4	S8F8S4	tr|S8F8S4|S8F8S4_TOXGM Nucleolar protein 5, putative OS=Toxoplasma gondii (strain ATCC 50611 / Me49) OX=508771 GN=TGME49_205510 PE=3 SV=1	Nucleolar protein 5, putative	TGME49_205510	286070000	282830000	224860000	237870000	235020000	245170000	230130000	221060000	200900000	16	14	19	14	14	18	17	17	16	145	1	23	23	23	17	19	19	17	17	17	18	17	17	17	19	19	17	17	17	18	17	17	17	19	19	17
S8EZF6	S8EZF6	tr|S8EZF6|S8EZF6_TOXGM Peptidase M16 inactive domain-containing protein OS=Toxoplasma gondii (strain ATCC 50611 / Me49) OX=508771 GN=TGME49_214490 PE=4 SV=1	Peptidase M16 inactive domain-containing protein	TGME49_214490	170540000	163580000	165090000	155670000	161230000	165600000	138890000	127460000	137230000	28	19	33	26	25	18	17	16	23	205	1	38	38	38	26	28	28	27	28	22	26	20	31	26	28	28	27	28	22	26	20	31	26	28	28	27
A0A125YHR0	A0A125YHR0	tr|A0A125YHR0|A0A125YHR0_TOXGM Small GTP-binding protein sar1, putative OS=Toxoplasma gondii (strain ATCC 50611 / Me49) OX=508771 GN=TGME49_215060 PE=3 SV=1	Small GTP-binding protein sar1, putative	TGME49_215060	345600000	424830000	381870000	383210000	477420000	516250000	371500000	322380000	328490000	10	6	13	13	7	7	10	11	10	87	1	8	8	8	8	5	7	8	5	3	6	7	8	8	5	7	8	5	3	6	7	8	8	5	7	8
A0A125YUU4	A0A125YUU4	tr|A0A125YUU4|A0A125YUU4_TOXGM DEAD (Asp-Glu-Ala-Asp) box polypeptide DDX6 OS=Toxoplasma gondii (strain ATCC 50611 / Me49) OX=508771 GN=DDX6 PE=3 SV=1	DEAD (Asp-Glu-Ala-Asp) box polypeptide DDX6	DDX6	271180000	265770000	243970000	251820000	257320000	276920000	234090000	212920000	221910000	20	17	18	22	15	16	14	17	18	157	1	22	22	22	13	17	14	17	13	16	14	14	15	13	17	14	17	13	16	14	14	15	13	17	14	17
S8F5F2	S8F5F2	tr|S8F5F2|S8F5F2_TOXGM Prolyl oligopeptidase OS=Toxoplasma gondii (strain ATCC 50611 / Me49) OX=508771 GN=TGME49_286120 PE=3 SV=1	Prolyl oligopeptidase	TGME49_286120	234500000	222110000	200200000	208920000	253270000	249650000	231460000	213890000	211850000	19	16	18	12	17	16	15	14	13	142	1	22	22	22	18	15	17	14	14	14	16	15	20	18	15	17	14	14	14	16	15	20	18	15	17	14
A0A125YZH2	A0A125YZH2	tr|A0A125YZH2|A0A125YZH2_TOXGM Protein phosphatase 2C domain-containing protein OS=Toxoplasma gondii (strain ATCC 50611 / Me49) OX=508771 GN=TGME49_270320 PE=4 SV=1	Protein phosphatase 2C domain-containing protein	TGME49_270320	209880000	233840000	197400000	203100000	229330000	217620000	224010000	211860000	198010000	16	15	15	19	15	14	16	17	16	143	1	18	18	18	12	14	14	15	14	14	16	15	16	12	14	14	15	14	14	16	15	16	12	14	14	15
A0A125YIU9	A0A125YIU9	tr|A0A125YIU9|A0A125YIU9_TOXGM Phosphodiesterase OS=Toxoplasma gondii (strain ATCC 50611 / Me49) OX=508771 GN=TGME49_293000 PE=3 SV=1	Phosphodiesterase	TGME49_293000	0	1415600000	0	1490300000	1525200000	1953400000	1442300000	1431000000	0	2	2	1	2	5	2	2	2	2	30	1	17	17	17	9	9	6	9	12	6	9	8	4	9	9	6	9	12	6	9	8	4	9	9	6	9
S8ERS2	S8ERS2	tr|S8ERS2|S8ERS2_TOXGM Symplekin_C domain-containing protein OS=Toxoplasma gondii (strain ATCC 50611 / Me49) OX=508771 GN=TGME49_247330 PE=4 SV=1	Symplekin	TGME49_247330	1122000000	1570100000	1993400000	1656400000	1612500000	1487000000	1804700000	1472900000	1419100000	6	2	4	4	5	3	5	4	4	37	1	15	15	15	7	5	4	4	6	4	6	4	7	7	5	4	4	6	4	6	4	7	7	5	4	4
A0A125YJ87	A0A125YJ87	tr|A0A125YJ87|A0A125YJ87_TOXGM Uncharacterized protein OS=Toxoplasma gondii (strain ATCC 50611 / Me49) OX=508771 GN=TGME49_246580 PE=4 SV=1	Uncharacterized protein	TGME49_246580	271910000	265600000	257390000	261690000	253200000	269760000	265310000	245390000	236000000	13	17	18	17	18	17	15	15	17	147	1	17	17	17	12	15	16	13	15	14	13	14	14	12	15	16	13	15	14	13	14	14	12	15	16	13
S8F8Y9	S8F8Y9	tr|S8F8Y9|S8F8Y9_TOXGM Perforin-like protein PLP1 OS=Toxoplasma gondii (strain ATCC 50611 / Me49) OX=508771 GN=PLP1 PE=4 SV=1	Perforin-like protein PLP1	PLP1	260100000	308430000	285190000	251130000	280870000	277800000	138410000	127610000	122820000	23	17	23	25	15	19	15	13	17	169	1	26	26	26	22	15	19	18	13	16	12	14	15	22	15	19	18	13	16	12	14	15	22	15	19	18
A0A125YNW0	A0A125YNW0	tr|A0A125YNW0|A0A125YNW0_TOXGM FeSOD OS=Toxoplasma gondii (strain ATCC 50611 / Me49) OX=508771 GN=SOD2 PE=3 SV=1	FeSOD	SOD2	480770000	498120000	472230000	448250000	502970000	515630000	499130000	397410000	470000000	8	10	9	11	8	9	8	7	8	78	1	9	9	9	6	7	7	8	7	6	7	5	7	6	7	7	8	7	6	7	5	7	6	7	7	8
A0A125YY13	A0A125YY13	tr|A0A125YY13|A0A125YY13_TOXGM Serine/threonine-protein phosphatase OS=Toxoplasma gondii (strain ATCC 50611 / Me49) OX=508771 GN=TGME49_310700 PE=3 SV=1	Serine/threonine-protein phosphatase	TGME49_310700	250150000	280960000	236570000	222570000	262980000	267880000	262020000	232260000	233650000	18	16	18	18	20	15	16	14	15	150	1	17	17	17	14	14	13	15	16	14	15	13	15	14	14	13	15	16	14	15	13	15	14	14	13	15
A0A125YGZ7	A0A125YGZ7	tr|A0A125YGZ7|A0A125YGZ7_TOXGM Nucleolar protein, putative OS=Toxoplasma gondii (strain ATCC 50611 / Me49) OX=508771 GN=TGME49_247470 PE=3 SV=1	Nucleolar protein, putative	TGME49_247470	226130000	243120000	217330000	216180000	238370000	232750000	214130000	210870000	193960000	17	14	20	20	16	16	20	19	20	162	1	24	24	24	19	16	20	20	19	16	22	20	22	19	16	20	20	19	16	22	20	22	19	16	20	20
S8GGD3	S8GGD3	tr|S8GGD3|S8GGD3_TOXGM Protein disulfide-isomerase domain-containing protein OS=Toxoplasma gondii (strain ATCC 50611 / Me49) OX=508771 GN=TGME49_238040 PE=4 SV=1	Protein disulfide-isomerase domain-containing protein	TGME49_238040	244380000	239410000	210360000	214540000	244140000	235410000	239390000	231860000	210370000	21	25	30	26	27	25	23	26	23	226	1	41	41	41	22	33	28	29	29	29	31	26	34	22	33	28	29	29	29	31	26	34	22	33	28	29
A0A125YSV6	A0A125YSV6	tr|A0A125YSV6|A0A125YSV6_TOXGM Eukaryotic translation initiation factor 4A, isoform 3, putative OS=Toxoplasma gondii (strain ATCC 50611 / Me49) OX=508771 GN=TGME49_256770 PE=3 SV=1	Eukaryotic translation initiation factor 4A, isoform 3, putative	TGME49_256770	247810000	261190000	228030000	246550000	272330000	266400000	255650000	247690000	218310000	15	11	13	15	11	14	10	11	12	112	1	20	20	20	15	16	14	13	12	12	13	13	15	15	16	14	13	12	12	13	13	15	15	16	14	13
A0A125YWR5	A0A125YWR5	tr|A0A125YWR5|A0A125YWR5_TOXGM Ubiquitin-conjugating enzyme subfamily protein OS=Toxoplasma gondii (strain ATCC 50611 / Me49) OX=508771 GN=TGME49_319870 PE=3 SV=1	Ubiquitin-conjugating enzyme subfamily protein	TGME49_319870	647200000	616000000	666230000	674140000	737330000	810830000	606840000	693520000	617820000	5	6	5	6	6	5	5	4	6	48	1	3	3	3	2	3	2	3	3	3	3	2	3	2	3	2	3	3	3	3	2	3	2	3	2	3
A0A125YIG4	A0A125YIG4	tr|A0A125YIG4|A0A125YIG4_TOXGM Splicing factor 3b, subunit 3, putative OS=Toxoplasma gondii (strain ATCC 50611 / Me49) OX=508771 GN=TGME49_230960 PE=4 SV=1	Splicing factor 3b, subunit 3, putative	TGME49_230960	138270000	149800000	125680000	115180000	136620000	137640000	133000000	121490000	114640000	30	25	31	27	20	25	21	24	23	226	1	37	37	37	28	26	26	25	22	20	26	26	28	28	26	26	25	22	20	26	26	28	28	26	26	25
A0A125YXY3	A0A125YXY3	tr|A0A125YXY3|A0A125YXY3_TOXGM Bifunctional dihydrofolate reductase-thymidylate synthase OS=Toxoplasma gondii (strain ATCC 50611 / Me49) OX=508771 GN=TGME49_249180 PE=3 SV=1	Bifunctional dihydrofolate reductase-thymidylate synthase	TGME49_249180	173280000	169540000	159370000	172530000	175260000	175890000	199240000	195550000	185150000	21	16	21	20	19	23	20	19	24	183	1	27	27	27	17	18	21	20	17	20	21	18	21	17	18	21	20	17	20	21	18	21	17	18	21	20
A0A125YVM9	A0A125YVM9	tr|A0A125YVM9|A0A125YVM9_TOXGM Proteasome subunit alpha type OS=Toxoplasma gondii (strain ATCC 50611 / Me49) OX=508771 GN=TGME49_249590 PE=3 SV=1	Proteasome subunit alpha type	TGME49_249590	308550000	317070000	299160000	315330000	316900000	339430000	284170000	261790000	249890000	13	9	12	8	7	8	12	9	12	91	1	13	13	13	10	9	11	10	8	7	12	8	10	10	9	11	10	8	7	12	8	10	10	9	11	10
A0A125YTH0	A0A125YTH0	tr|A0A125YTH0|A0A125YTH0_TOXGM Poly(ADP-ribose) glycohydrolase OS=Toxoplasma gondii (strain ATCC 50611 / Me49) OX=508771 GN=TGME49_280380 PE=3 SV=1	Poly(ADP-ribose) glycohydrolase	TGME49_280380	255420000	244810000	237080000	239470000	233030000	248330000	206660000	185710000	191920000	18	14	17	16	13	13	14	14	15	134	1	16	16	16	14	13	13	14	11	11	13	12	13	14	13	13	14	11	11	13	12	13	14	13	13	14
S8EWS1	S8EWS1	tr|S8EWS1|S8EWS1_TOXGM NADH dehydrogenase (NDH2-II) OS=Toxoplasma gondii (strain ATCC 50611 / Me49) OX=508771 GN=TGME49_288830 PE=4 SV=1	NADH dehydrogenase (NDH2-II)	TGME49_288830	218220000	237760000	204090000	214850000	222390000	225860000	195820000	205680000	200660000	22	21	22	20	18	19	12	14	15	163	1	23	23	23	17	18	18	16	16	17	16	14	19	17	18	18	16	16	17	16	14	19	17	18	18	16
A0A125YXQ4	A0A125YXQ4	tr|A0A125YXQ4|A0A125YXQ4_TOXGM Lanp, putative OS=Toxoplasma gondii (strain ATCC 50611 / Me49) OX=508771 GN=TGME49_271810 PE=4 SV=1	Lanp, putative	TGME49_271810	321970000	346290000	305600000	274680000	334960000	302360000	340630000	340560000	332630000	13	7	10	9	8	7	11	10	11	87	1	14	14	14	13	11	11	10	10	10	13	12	12	13	11	11	10	10	10	13	12	12	13	11	11	10
A0A125YSM7	A0A125YSM7	tr|A0A125YSM7|A0A125YSM7_TOXGM Non-proton pumping type-II NADH dehydrogenase I OS=Toxoplasma gondii (strain ATCC 50611 / Me49) OX=508771 GN=NDH2-I PE=4 SV=1	Non-proton pumping type-II NADH dehydrogenase I	NDH2-I	180640000	187550000	169040000	162930000	181390000	181260000	170090000	170070000	157020000	18	12	17	17	16	14	13	14	16	137	1	20	20	20	15	14	15	14	12	13	12	16	18	15	14	15	14	12	13	12	16	18	15	14	15	14
A0A125YUL9	A0A125YUL9	tr|A0A125YUL9|A0A125YUL9_TOXGM Calmodulin, putative OS=Toxoplasma gondii (strain ATCC 50611 / Me49) OX=508771 GN=TGME49_269442 PE=4 SV=1	Calmodulin, putative	TGME49_269442	1026300000	1121600000	921240000	911650000	1090400000	999590000	1110300000	1071600000	1004900000	2	2	2	1	2	3	2	2	2	18	1	3	3	3	2	3	3	2	3	3	3	2	3	2	3	3	2	3	3	3	2	3	2	3	3	2
A0A125YFE9	A0A125YFE9	tr|A0A125YFE9|A0A125YFE9_TOXGM Proteasome subunit alpha2, protease of the acylase family and NTN hydrolase fold, putative OS=Toxoplasma gondii (strain ATCC 50611 / Me49) OX=508771 GN=TGME49_287210 PE=3 SV=1	Proteasome subunit alpha2, protease of the acylase family and NTN hydrolase fold, putative	TGME49_287210	362120000	355600000	305080000	365370000	373660000	413780000	328520000	289120000	323820000	11	12	12	11	13	11	12	9	12	103	1	10	10	10	9	9	9	7	9	9	8	7	9	9	9	9	7	9	9	8	7	9	9	9	9	7
S8F830	S8F830	tr|S8F830|S8F830_TOXGM Proteasome/cyclosome repeat-containing protein OS=Toxoplasma gondii (strain ATCC 50611 / Me49) OX=508771 GN=TGME49_263060 PE=3 SV=1	Proteasome/cyclosome repeat-containing protein	TGME49_263060	145090000	143250000	147720000	141980000	163110000	152810000	146490000	152510000	155460000	25	19	23	26	22	22	18	22	22	199	1	34	34	34	24	21	22	26	24	22	24	25	25	24	21	22	26	24	22	24	25	25	24	21	22	26
A0A125YHW6	A0A125YHW6	tr|A0A125YHW6|A0A125YHW6_TOXGM Inosine-5-monophosphate dehydrogenase OS=Toxoplasma gondii (strain ATCC 50611 / Me49) OX=508771 GN=IMPDH PE=3 SV=1	Inosine-5-monophosphate dehydrogenase	IMPDH	177900000	193770000	182300000	187860000	208610000	225310000	190940000	179130000	185010000	20	11	16	19	12	12	14	16	17	137	1	20	20	20	16	12	15	15	12	13	15	16	19	16	12	15	15	12	13	15	16	19	16	12	15	15
S8G2I6	S8G2I6	tr|S8G2I6|S8G2I6_TOXGM Protein SEY1 homolog OS=Toxoplasma gondii (strain ATCC 50611 / Me49) OX=508771 GN=TGME49_314970 PE=3 SV=1	Protein SEY1 homolog	TGME49_314970	163570000	155550000	143370000	157010000	146160000	155330000	163220000	151460000	146130000	19	21	23	18	22	20	23	16	13	175	1	32	32	32	18	24	22	20	21	21	24	18	24	18	24	22	20	21	21	24	18	24	18	24	22	20
A0A125YT33	A0A125YT33	tr|A0A125YT33|A0A125YT33_TOXGM Tat-binding family protein, putative OS=Toxoplasma gondii (strain ATCC 50611 / Me49) OX=508771 GN=TGME49_261010 PE=3 SV=1	Tat-binding family protein, putative	TGME49_261010	336780000	299930000	294580000	301080000	315370000	315080000	324880000	306880000	302220000	19	17	20	18	15	14	15	18	18	154	1	22	22	21	13	15	15	16	14	12	14	14	17	13	15	15	16	14	12	14	14	17	12	14	14	15
A0A125YW11	A0A125YW11	tr|A0A125YW11|A0A125YW11_TOXGM Ribonucleoside-diphosphate reductase small subunit OS=Toxoplasma gondii (strain ATCC 50611 / Me49) OX=508771 GN=TGME49_207060 PE=3 SV=1	Ribonucleoside-diphosphate reductase small subunit	TGME49_207060	289450000	286450000	274630000	283410000	298200000	278940000	285510000	351170000	300110000	16	12	14	11	16	14	10	9	11	113	1	14	14	14	13	10	14	10	11	11	9	8	11	13	10	14	10	11	11	9	8	11	13	10	14	10
A0A125YT41	A0A125YT41	tr|A0A125YT41|A0A125YT41_TOXGM Uncharacterized protein OS=Toxoplasma gondii (strain ATCC 50611 / Me49) OX=508771 GN=TGME49_243200 PE=4 SV=1	Uncharacterized protein	TGME49_243200	147780000	129590000	123810000	130840000	152700000	141000000	223940000	231870000	217800000	25	22	24	26	21	19	25	27	27	216	1	39	39	39	30	28	25	29	26	25	31	33	34	30	28	25	29	26	25	31	33	34	30	28	25	29
S8G4S4	S8G4S4	tr|S8G4S4|S8G4S4_TOXGM Lysine decarboxylase family protein OS=Toxoplasma gondii (strain ATCC 50611 / Me49) OX=508771 GN=TGME49_236570 PE=4 SV=1	Lysine decarboxylase family protein	TGME49_236570	371290000	363840000	321810000	376820000	315120000	345570000	353250000	303790000	283190000	16	13	11	15	12	13	13	12	11	116	1	15	15	15	12	12	9	11	12	10	13	10	13	12	12	9	11	12	10	13	10	13	12	12	9	11
S8F9A0	S8F9A0	tr|S8F9A0|S8F9A0_TOXGM Aspartyl-tRNA synthetase OS=Toxoplasma gondii (strain ATCC 50611 / Me49) OX=508771 GN=TGME49_202530 PE=3 SV=1	Aspartyl-tRNA synthetase	TGME49_202530	230340000	245300000	227380000	232080000	229560000	270220000	212210000	203940000	214460000	17	16	22	16	16	17	12	15	16	147	1	26	26	26	17	22	21	17	18	18	20	17	20	17	22	21	17	18	18	20	17	20	17	22	21	17
S8ESW0	S8ESW0	tr|S8ESW0|S8ESW0_TOXGM DNA replication licensing factor MCM2 OS=Toxoplasma gondii (strain ATCC 50611 / Me49) OX=508771 GN=TGME49_214970 PE=3 SV=1	DNA replication licensing factor MCM2	TGME49_214970	199230000	184120000	186930000	189380000	199800000	183660000	265450000	249790000	241590000	20	20	16	17	17	16	20	23	21	170	1	39	39	39	24	21	20	21	23	20	29	27	27	24	21	20	21	23	20	29	27	27	24	21	20	21
S8GK91	S8GK91	tr|S8GK91|S8GK91_TOXGM GCN1, putative OS=Toxoplasma gondii (strain ATCC 50611 / Me49) OX=508771 GN=TGME49_231480 PE=3 SV=1	GCN1, putative	TGME49_231480	86330000	91062000	88162000	87150000	95373000	99075000	79927000	85953000	86355000	41	33	37	37	35	32	26	28	25	294	1	68	68	68	42	46	39	41	52	39	48	36	50	42	46	39	41	52	39	48	36	50	42	46	39	41
A0A125YMJ4	A0A125YMJ4	tr|A0A125YMJ4|A0A125YMJ4_TOXGM Brf1p family coiled coil protein OS=Toxoplasma gondii (strain ATCC 50611 / Me49) OX=508771 GN=TGME49_232440 PE=4 SV=1	Brf1p family coiled coil protein	TGME49_232440	229180000	257510000	241120000	270540000	320130000	291170000	218540000	206080000	207980000	11	6	10	13	6	9	6	9	12	82	1	17	17	17	13	12	13	15	11	10	11	13	13	13	12	13	15	11	10	11	13	13	13	12	13	15
A0A125YTJ1	A0A125YTJ1	tr|A0A125YTJ1|A0A125YTJ1_TOXGM Protein transport protein SEC23 OS=Toxoplasma gondii (strain ATCC 50611 / Me49) OX=508771 GN=TGME49_291680 PE=3 SV=1	Protein transport protein SEC23	TGME49_291680	229250000	229490000	221330000	241890000	233440000	242300000	211260000	211710000	208080000	20	16	20	20	20	18	17	17	15	163	1	23	23	23	19	20	18	18	19	17	18	16	19	19	20	18	18	19	17	18	16	19	19	20	18	18
A0A125YMA1	A0A125YMA1	tr|A0A125YMA1|A0A125YMA1_TOXGM ATP-binding cassette sub-family E member 1, putative OS=Toxoplasma gondii (strain ATCC 50611 / Me49) OX=508771 GN=TGME49_216790 PE=4 SV=1	ATP-binding cassette sub-family E member 1, putative	TGME49_216790	208340000	224540000	202890000	204790000	220760000	233770000	166550000	165640000	160350000	22	15	19	17	13	15	11	12	13	137	1	22	22	22	19	12	15	16	14	14	13	11	16	19	12	15	16	14	14	13	11	16	19	12	15	16
S8FBB6	S8FBB6	tr|S8FBB6|S8FBB6_TOXGM Glucose-6-phosphate isomerase OS=Toxoplasma gondii (strain ATCC 50611 / Me49) OX=508771 GN=GPI PE=3 SV=1	Glucose-6-phosphate isomerase	GPI	260530000	290240000	266450000	279220000	283330000	284380000	248570000	228530000	260530000	17	15	16	16	11	10	12	13	11	121	1	18	18	17	14	12	11	16	11	12	12	11	13	14	12	11	16	11	12	12	11	13	14	11	10	15
A0A125YJF1	A0A125YJF1	tr|A0A125YJF1|A0A125YJF1_TOXGM Dihydrolipoyllysine-residue succinyltransferase OS=Toxoplasma gondii (strain ATCC 50611 / Me49) OX=508771 GN=TGME49_219550 PE=3 SV=1	Dihydrolipoyllysine-residue succinyltransferase	TGME49_219550	317620000	274440000	269570000	320980000	311500000	337820000	346610000	280820000	299860000	17	13	17	18	14	13	17	18	13	140	1	15	15	15	14	10	13	11	10	10	11	12	14	14	10	13	11	10	10	11	12	14	14	10	13	11
A0A125YSK8	A0A125YSK8	tr|A0A125YSK8|A0A125YSK8_TOXGM DNA helicase OS=Toxoplasma gondii (strain ATCC 50611 / Me49) OX=508771 GN=TGME49_243920 PE=3 SV=1	DNA helicase	TGME49_243920	126640000	125210000	118340000	139100000	129120000	142820000	142350000	143020000	147230000	24	20	18	21	21	18	20	22	21	185	1	35	35	35	26	23	21	23	21	18	23	21	26	26	23	21	23	21	18	23	21	26	26	23	21	23
S8G794	S8G794	tr|S8G794|S8G794_TOXGM 26S protease regulatory subunit 4, putative OS=Toxoplasma gondii (strain ATCC 50611 / Me49) OX=508771 GN=TGME49_267080 PE=3 SV=1	26S protease regulatory subunit 4, putative	TGME49_267080	192500000	194390000	174640000	173290000	200520000	194480000	197320000	188240000	178010000	16	10	15	14	12	11	13	15	12	118	1	20	20	20	15	14	13	15	13	10	15	15	15	15	14	13	15	13	10	15	15	15	15	14	13	15
A0A125YTJ3	A0A125YTJ3	tr|A0A125YTJ3|A0A125YTJ3_TOXGM DNA replication licensing factor MCM7 OS=Toxoplasma gondii (strain ATCC 50611 / Me49) OX=508771 GN=MCM7 PE=3 SV=1	DNA replication licensing factor MCM7	MCM7	121470000	127630000	114170000	116970000	117980000	122440000	143760000	136810000	141290000	25	19	23	23	22	23	21	19	24	199	1	32	32	32	24	21	20	24	25	22	24	20	24	24	21	20	24	25	22	24	20	24	24	21	20	24
S8FBF7	S8FBF7	tr|S8FBF7|S8FBF7_TOXGM Myosin light chain 2, putative OS=Toxoplasma gondii (strain ATCC 50611 / Me49) OX=508771 GN=TGME49_297470 PE=4 SV=1	Myosin light chain 2, putative	TGME49_297470	207360000	199250000	197160000	196080000	210000000	196100000	203550000	219140000	195280000	16	13	17	14	14	13	10	14	14	125	1	17	17	17	13	10	13	12	9	13	10	14	12	13	10	13	12	9	13	10	14	12	13	10	13	12
S8GB78	S8GB78	tr|S8GB78|S8GB78_TOXGM MCM2/3/5 family protein OS=Toxoplasma gondii (strain ATCC 50611 / Me49) OX=508771 GN=TGME49_216730 PE=3 SV=1	MCM2/3/5 family protein	TGME49_216730	186710000	191550000	170690000	183850000	177280000	184260000	218080000	209870000	215010000	27	17	25	21	17	19	18	21	32	197	1	42	42	42	27	27	30	27	25	21	27	26	36	27	27	30	27	25	21	27	26	36	27	27	30	27
S8GTT2	S8GTT2	tr|S8GTT2|S8GTT2_TOXGM Alba 1 OS=Toxoplasma gondii (strain ATCC 50611 / Me49) OX=508771 GN=TGME49_221380 PE=4 SV=1	Alba 1	TGME49_221380	662370000	630260000	624970000	648380000	689370000	666120000	715430000	642670000	636750000	7	2	6	7	3	3	3	6	6	47	1	10	10	10	8	5	6	8	4	5	5	6	8	8	5	6	8	4	5	5	6	8	8	5	6	8
S8GKG7	S8GKG7	tr|S8GKG7|S8GKG7_TOXGM Uncharacterized protein OS=Toxoplasma gondii (strain ATCC 50611 / Me49) OX=508771 GN=TGME49_230160 PE=4 SV=1	Uncharacterized protein	TGME49_230160	739370000	826190000	606260000	698860000	785140000	717180000	619100000	486530000	554510000	6	6	5	4	7	7	3	3	3	44	1	9	9	9	7	6	6	8	6	6	5	5	7	7	6	6	8	6	6	5	5	7	7	6	6	8
S8FBB2	S8FBB2	tr|S8FBB2|S8FBB2_TOXGM Uncharacterized protein OS=Toxoplasma gondii (strain ATCC 50611 / Me49) OX=508771 GN=TGME49_223040 PE=4 SV=1	Uncharacterized protein	TGME49_223040	275920000	298710000	263960000	242900000	298720000	258630000	305190000	278890000	285000000	11	9	12	10	8	10	10	8	8	87	1	12	12	12	9	7	9	8	7	7	7	8	9	9	7	9	8	7	7	7	8	9	9	7	9	8
A0A125YTT1	A0A125YTT1	tr|A0A125YTT1|A0A125YTT1_TOXGM Proliferating cell nuclear antigen OS=Toxoplasma gondii (strain ATCC 50611 / Me49) OX=508771 GN=PCNA1 PE=3 SV=1	Proliferating cell nuclear antigen	PCNA1	241360000	239630000	216590000	226520000	232170000	233100000	257150000	255300000	201890000	13	11	13	13	11	9	11	11	13	107	1	19	19	19	12	11	11	11	11	10	12	13	12	12	11	11	11	11	10	12	13	12	12	11	11	11
A0A125YYB7	A0A125YYB7	tr|A0A125YYB7|A0A125YYB7_TOXGM Rab6 OS=Toxoplasma gondii (strain ATCC 50611 / Me49) OX=508771 GN=TGME49_310460 PE=4 SV=1	Rab6	TGME49_310460	875640000	1106900000	940890000	974280000	1057200000	1080100000	1025600000	1008100000	1108700000	7	4	6	5	3	4	5	5	6	46	1	7	7	7	6	5	7	4	5	5	5	6	7	6	5	7	4	5	5	5	6	7	6	5	7	4
S8FEB0	S8FEB0	tr|S8FEB0|S8FEB0_TOXGM tRNA binding domain-containing protein OS=Toxoplasma gondii (strain ATCC 50611 / Me49) OX=508771 GN=TGME49_223140 PE=4 SV=1	tRNA binding domain-containing protein	TGME49_223140	281610000	347410000	280790000	316860000	338920000	331310000	245630000	246630000	248330000	12	11	11	11	11	12	7	10	11	96	1	16	16	16	9	11	12	11	12	13	10	11	12	9	11	12	11	12	13	10	11	12	9	11	12	11
A0A125YZB4	A0A125YZB4	tr|A0A125YZB4|A0A125YZB4_TOXGM IMC sub-compartment protein ISP1 OS=Toxoplasma gondii (strain ATCC 50611 / Me49) OX=508771 GN=ISP1 PE=4 SV=1	IMC sub-compartment protein ISP1	ISP1	853600000	806350000	619410000	650170000	692130000	726600000	883450000	690280000	782220000	7	5	6	7	7	11	8	8	9	68	1	8	8	8	5	6	5	6	6	7	5	6	7	5	6	5	6	6	7	5	6	7	5	6	5	6
S8EZI3	S8EZI3	tr|S8EZI3|S8EZI3_TOXGM GOLD domain-containing protein OS=Toxoplasma gondii (strain ATCC 50611 / Me49) OX=508771 GN=TGME49_237250 PE=3 SV=1	GOLD domain-containing protein	TGME49_237250	444750000	382350000	403340000	418660000	417080000	467410000	408760000	440480000	449340000	8	5	12	9	7	9	10	11	10	81	1	7	7	7	5	6	7	5	5	4	5	6	6	5	6	7	5	5	4	5	6	6	5	6	7	5
A0A125YHI0	A0A125YHI0	tr|A0A125YHI0|A0A125YHI0_TOXGM Transporter, major facilitator family protein OS=Toxoplasma gondii (strain ATCC 50611 / Me49) OX=508771 GN=TGME49_257530 PE=4 SV=1	Transporter, major facilitator family protein	TGME49_257530	1031400000	122930000	1247900000	1187300000	112090000	126950000	2016000000	1720600000	1627600000	4	2	5	4	3	2	9	6	5	40	1	15	15	15	12	10	9	12	10	12	11	10	10	12	10	9	12	10	12	11	10	10	12	10	9	12
A0A125YSN1	A0A125YSN1	tr|A0A125YSN1|A0A125YSN1_TOXGM Eukaryotic peptide chain release factor subunit 1 OS=Toxoplasma gondii (strain ATCC 50611 / Me49) OX=508771 GN=TGME49_304710 PE=3 SV=1	Eukaryotic peptide chain release factor subunit 1	TGME49_304710	272470000	289760000	274000000	278910000	299370000	300800000	256710000	256450000	259510000	12	13	16	18	14	14	11	14	15	127	1	14	14	14	10	12	12	14	12	11	11	11	12	10	12	12	14	12	11	11	11	12	10	12	12	14
A0A125YIW7	A0A125YIW7	tr|A0A125YIW7|A0A125YIW7_TOXGM Uncharacterized protein OS=Toxoplasma gondii (strain ATCC 50611 / Me49) OX=508771 GN=TGME49_290030 PE=4 SV=1	Uncharacterized protein	TGME49_290030	386740000	393230000	389950000	394430000	437830000	441060000	443890000	368100000	368500000	7	8	11	12	7	10	8	10	8	81	1	9	9	9	4	7	6	7	6	6	8	7	6	4	7	6	7	6	6	8	7	6	4	7	6	7
A0A125YSN0	A0A125YSN0	tr|A0A125YSN0|A0A125YSN0_TOXGM Myosin heavy chain, putative OS=Toxoplasma gondii (strain ATCC 50611 / Me49) OX=508771 GN=TGME49_258060 PE=4 SV=1	Myosin heavy chain, putative	TGME49_258060	336790000	368880000	360570000	380900000	375450000	390010000	413130000	372740000	379220000	9	7	9	10	8	9	9	12	10	83	1	9	9	9	8	7	8	8	7	6	8	9	9	8	7	8	8	7	6	8	9	9	8	7	8	8
S8EN92	S8EN92	tr|S8EN92|S8EN92_TOXGM Ribosomal protein RPS27 OS=Toxoplasma gondii (strain ATCC 50611 / Me49) OX=508771 GN=RPS27 PE=3 SV=1	Ribosomal protein RPS27	RPS27	1452800000	1170100000	880960000	1153700000	0	1779900000	725930000	0	1386200000	2	1	3	2	1	2	2	1	2	16	1	2	2	2	2	1	2	1	1	1	1	1	2	2	1	2	1	1	1	1	1	2	2	1	2	1
A0A125YIE5	A0A125YIE5	tr|A0A125YIE5|A0A125YIE5_TOXGM Uncharacterized protein OS=Toxoplasma gondii (strain ATCC 50611 / Me49) OX=508771 GN=TGME49_250820 PE=4 SV=1	Uncharacterized protein	TGME49_250820	240620000	254040000	259330000	242570000	271700000	267320000	285140000	259110000	247810000	21	14	12	12	12	15	12	9	15	122	1	36	36	36	28	25	22	25	27	24	24	21	25	28	25	22	25	27	24	24	21	25	28	25	22	25
A0A125YRT0	A0A125YRT0	tr|A0A125YRT0|A0A125YRT0_TOXGM Microneme protein MIC8 OS=Toxoplasma gondii (strain ATCC 50611 / Me49) OX=508771 GN=MIC8 PE=4 SV=1	Microneme protein MIC8	MIC8	282570000	295920000	260120000	281980000	271960000	257810000	255070000	234200000	213990000	27	21	26	25	17	17	16	22	23	197	1	20	20	20	18	15	18	17	15	16	12	15	18	18	15	18	17	15	16	12	15	18	18	15	18	17
S8F214	S8F214	tr|S8F214|S8F214_TOXGM Glutamyl-tRNA synthetase OS=Toxoplasma gondii (strain ATCC 50611 / Me49) OX=508771 GN=TGME49_263870 PE=3 SV=1	Glutamyl-tRNA synthetase	TGME49_263870	267700000	238920000	230430000	266110000	244160000	241810000	244000000	231930000	216480000	11	11	13	12	13	11	10	8	15	104	1	22	22	22	12	13	13	13	15	11	13	11	16	12	13	13	13	15	11	13	11	16	12	13	13	13
S8F5Z1	S8F5Z1	tr|S8F5Z1|S8F5Z1_TOXGM IMP2_N domain-containing protein OS=Toxoplasma gondii (strain ATCC 50611 / Me49) OX=508771 GN=TGME49_232280 PE=4 SV=1	IMP2	TGME49_232280	396410000	408910000	380370000	381400000	415930000	382160000	291650000	292880000	266960000	13	7	10	9	6	7	8	9	12	81	1	13	13	13	12	9	10	11	10	9	9	9	11	12	9	10	11	10	9	9	9	11	12	9	10	11
A0A125YMV8	A0A125YMV8	tr|A0A125YMV8|A0A125YMV8_TOXGM RNA recognition motif-containing protein OS=Toxoplasma gondii (strain ATCC 50611 / Me49) OX=508771 GN=TGME49_305850 PE=4 SV=1	RNA recognition motif-containing protein	TGME49_305850	414460000	330380000	356760000	372560000	370480000	353440000	296970000	326450000	308350000	9	12	14	17	14	14	13	13	12	118	1	22	22	22	10	16	15	15	15	14	18	16	17	10	16	15	15	15	14	18	16	17	10	16	15	15
A0A125YVZ4	A0A125YVZ4	tr|A0A125YVZ4|A0A125YVZ4_TOXGM MaoC family domain-containing protein OS=Toxoplasma gondii (strain ATCC 50611 / Me49) OX=508771 GN=TGME49_229140 PE=4 SV=1	MaoC family domain-containing protein	TGME49_229140	183210000	188860000	172110000	190970000	206560000	202280000	195760000	191580000	167780000	14	11	14	16	10	11	11	13	11	111	1	19	19	19	14	13	15	16	11	14	14	13	14	14	13	15	16	11	14	14	13	14	14	13	15	16
S8F7E9	S8F7E9	tr|S8F7E9|S8F7E9_TOXGM Delta-aminolevulinic acid dehydratase OS=Toxoplasma gondii (strain ATCC 50611 / Me49) OX=508771 GN=PBGS PE=3 SV=1	Delta-aminolevulinic acid dehydratase	PBGS	197440000	192390000	185210000	187850000	197470000	193280000	187970000	165020000	165850000	16	13	17	16	15	10	15	11	12	125	1	23	23	23	15	15	20	16	16	13	17	15	19	15	15	20	16	16	13	17	15	19	15	15	20	16
S8GG49	S8GG49	tr|S8GG49|S8GG49_TOXGM Pyruvate dehydrogenase complex subunit PDH-E3I OS=Toxoplasma gondii (strain ATCC 50611 / Me49) OX=508771 GN=PDHE3I PE=3 SV=1	Pyruvate dehydrogenase complex subunit PDH-E3I	PDHE3I	242100000	255530000	242690000	254460000	266860000	282780000	278800000	265440000	281360000	12	9	12	12	11	14	10	11	14	105	1	16	16	16	11	12	12	12	12	12	12	11	14	11	12	12	12	12	12	12	11	14	11	12	12	12
A0A125YZH5	A0A125YZH5	tr|A0A125YZH5|A0A125YZH5_TOXGM Glutamine synthetase, type I, putative OS=Toxoplasma gondii (strain ATCC 50611 / Me49) OX=508771 GN=TGME49_273490 PE=3 SV=1	Glutamine synthetase, type I, putative	TGME49_273490	225290000	264950000	236010000	262440000	269350000	263240000	206420000	189430000	184470000	15	22	14	16	17	17	13	13	14	141	1	17	17	17	14	17	14	13	14	13	15	12	14	14	17	14	13	14	13	15	12	14	14	17	14	13
S8GCI0	S8GCI0	tr|S8GCI0|S8GCI0_TOXGM WD domain, G-beta repeat-containing protein OS=Toxoplasma gondii (strain ATCC 50611 / Me49) OX=508771 GN=TGME49_311400 PE=3 SV=1	WD domain, G-beta repeat-containing protein	TGME49_311400	184140000	197170000	175710000	194000000	192230000	200690000	177450000	161000000	155690000	23	17	23	28	14	16	27	21	18	187	1	38	38	38	27	21	22	28	19	21	25	28	23	27	21	22	28	19	21	25	28	23	27	21	22	28
S8GJZ6	S8GJZ6	tr|S8GJZ6|S8GJZ6_TOXGM Uncharacterized protein OS=Toxoplasma gondii (strain ATCC 50611 / Me49) OX=508771 GN=TGME49_297745 PE=4 SV=1	Uncharacterized protein	TGME49_297745	107780000	120460000	107840000	97260000	119730000	116130000	96618000	94685000	99576000	40	35	32	45	36	34	28	28	33	311	1	73	73	73	39	42	34	44	40	36	40	32	42	39	42	34	44	40	36	40	32	42	39	42	34	44
S8GIM9	S8GIM9	tr|S8GIM9|S8GIM9_TOXGM MIF4G domain-containing protein OS=Toxoplasma gondii (strain ATCC 50611 / Me49) OX=508771 GN=TGME49_269180 PE=4 SV=1	MIF4G domain-containing protein	TGME49_269180	138060000	136020000	123760000	138780000	144430000	135670000	113810000	112120000	102810000	33	17	29	26	21	20	28	27	28	229	1	61	61	61	44	28	33	37	30	27	32	32	33	44	28	33	37	30	27	32	32	33	44	28	33	37
S8GGS4;S8FZ12;S8EMP0	S8GGS4	tr|S8GGS4|S8GGS4_TOXGM Elongation factor 2 family protein OS=Toxoplasma gondii (strain ATCC 50611 / Me49) OX=508771 GN=TGME49_286080 PE=3 SV=1	Elongation factor 2 family protein	TGME49_286080	226300000	231460000	208490000	200460000	197820000	207140000	188280000	171000000	181120000	24	21	22	16	14	15	17	15	17	161	3	34	34	34	22	25	20	15	21	20	19	16	22	22	25	20	15	21	20	19	16	22	22	25	20	15
S8GAQ8	S8GAQ8	tr|S8GAQ8|S8GAQ8_TOXGM Microneme protein MIC5 OS=Toxoplasma gondii (strain ATCC 50611 / Me49) OX=508771 GN=MIC5 PE=4 SV=1	Microneme protein MIC5	MIC5	571480000	408110000	512520000	459850000	487040000	518920000	214930000	159760000	225460000	20	14	15	15	12	16	5	10	11	120	1	9	9	9	8	4	7	5	5	4	4	5	6	8	4	7	5	5	4	4	5	6	8	4	7	5
A0A125YZI2;S8EU23	A0A125YZI2	tr|A0A125YZI2|A0A125YZI2_TOXGM Proteasome subunit alpha type OS=Toxoplasma gondii (strain ATCC 50611 / Me49) OX=508771 GN=TGME49_258150 PE=3 SV=1	Proteasome subunit alpha type	TGME49_258150	337980000	347290000	339000000	328220000	351720000	353410000	246260000	230840000	237100000	11	9	12	14	13	14	8	10	7	98	2	13	13	13	8	8	6	8	8	10	9	7	8	8	8	6	8	8	10	9	7	8	8	8	6	8
S8F5Y7	S8F5Y7	tr|S8F5Y7|S8F5Y7_TOXGM Protein phosphatase 2C domain-containing protein OS=Toxoplasma gondii (strain ATCC 50611 / Me49) OX=508771 GN=TGME49_232340 PE=3 SV=1	Protein phosphatase 2C domain-containing protein	TGME49_232340	207430000	243590000	198650000	231800000	220040000	249940000	219210000	198760000	200590000	21	9	14	15	14	10	13	14	15	125	1	22	22	22	18	12	13	17	13	11	17	14	17	18	12	13	17	13	11	17	14	17	18	12	13	17
S8EZL6	S8EZL6	tr|S8EZL6|S8EZL6_TOXGM RNA recognition motif-containing protein OS=Toxoplasma gondii (strain ATCC 50611 / Me49) OX=508771 GN=TGME49_264610 PE=4 SV=1	RNA recognition motif-containing protein	TGME49_264610	601440000	596420000	527740000	617320000	646670000	663890000	576940000	491620000	444900000	8	7	6	7	7	7	7	8	7	66	1	11	11	11	11	9	8	10	10	8	10	9	9	11	9	8	10	10	8	10	9	9	11	9	8	10
A0A125YY17	A0A125YY17	tr|A0A125YY17|A0A125YY17_TOXGM Ras-related protein Rab11 OS=Toxoplasma gondii (strain ATCC 50611 / Me49) OX=508771 GN=TGME49_289680 PE=4 SV=1	Ras-related protein Rab11	TGME49_289680	603550000	489390000	518810000	423780000	481090000	495980000	517420000	525220000	553040000	9	6	8	7	6	5	6	8	9	65	1	14	14	13	11	6	8	9	8	5	8	8	10	11	6	8	9	8	5	8	8	10	10	5	7	8
S8EUV4	S8EUV4	tr|S8EUV4|S8EUV4_TOXGM Uncharacterized protein OS=Toxoplasma gondii (strain ATCC 50611 / Me49) OX=508771 GN=TGME49_217680 PE=4 SV=1	Uncharacterized protein	TGME49_217680	146720000	158490000	144800000	132710000	153250000	142900000	143070000	138500000	127640000	24	28	26	27	26	26	24	22	22	225	1	40	40	40	25	25	23	25	23	23	29	27	29	25	25	23	25	23	23	29	27	29	25	25	23	25
A0A125YKE2	A0A125YKE2	tr|A0A125YKE2|A0A125YKE2_TOXGM Ran binding family protein 1, putative OS=Toxoplasma gondii (strain ATCC 50611 / Me49) OX=508771 GN=TGME49_293340 PE=4 SV=1	Ran binding family protein 1, putative	TGME49_293340	386000000	436120000	411850000	385950000	430780000	428980000	372990000	397190000	356740000	8	9	7	7	6	7	7	6	7	64	1	8	8	8	7	7	7	8	6	7	6	6	6	7	7	7	8	6	7	6	6	6	7	7	7	8
S8GJY7	S8GJY7	tr|S8GJY7|S8GJY7_TOXGM Ser/Thr phosphatase family protein OS=Toxoplasma gondii (strain ATCC 50611 / Me49) OX=508771 GN=TGME49_297650 PE=4 SV=1	Ser/Thr phosphatase family protein	TGME49_297650	350610000	307690000	281450000	250680000	305820000	309660000	192560000	184190000	175440000	15	16	14	18	13	17	9	11	12	125	1	17	17	17	11	12	10	14	11	10	8	9	9	11	12	10	14	11	10	8	9	9	11	12	10	14
S8ETD7	S8ETD7	tr|S8ETD7|S8ETD7_TOXGM HEAT repeat-containing protein OS=Toxoplasma gondii (strain ATCC 50611 / Me49) OX=508771 GN=TGME49_216590 PE=4 SV=1	HEAT repeat-containing protein	TGME49_216590	175340000	186890000	162830000	155680000	166080000	165990000	136540000	141920000	124140000	19	14	17	19	17	16	11	13	16	142	1	27	27	27	19	17	14	18	16	19	17	13	16	19	17	14	18	16	19	17	13	16	19	17	14	18
S8F7C1	S8F7C1	tr|S8F7C1|S8F7C1_TOXGM Membrane protein FtsH1 OS=Toxoplasma gondii (strain ATCC 50611 / Me49) OX=508771 GN=TGME49_259260 PE=3 SV=1	Membrane protein FtsH1	TGME49_259260	138430000	129720000	134250000	127500000	142160000	143080000	157200000	156620000	145040000	17	18	25	24	17	17	19	20	16	173	1	29	29	29	19	26	23	24	24	21	25	20	23	19	26	23	24	24	21	25	20	23	19	26	23	24
S8F8M0	S8F8M0	tr|S8F8M0|S8F8M0_TOXGM Uncharacterized protein OS=Toxoplasma gondii (strain ATCC 50611 / Me49) OX=508771 GN=TGME49_285510 PE=4 SV=1	Uncharacterized protein	TGME49_285510	357610000	306520000	434080000	340880000	300020000	329170000	272170000	268160000	327350000	10	8	9	9	4	5	7	10	7	69	1	8	8	8	7	5	5	4	5	5	5	6	7	7	5	5	4	5	5	5	6	7	7	5	5	4
S8GEA9	S8GEA9	tr|S8GEA9|S8GEA9_TOXGM COPI protein, putative OS=Toxoplasma gondii (strain ATCC 50611 / Me49) OX=508771 GN=TGME49_235020 PE=4 SV=1	COPI protein, putative	TGME49_235020	166690000	165800000	156270000	153550000	167660000	159970000	140570000	141910000	144480000	19	18	22	21	18	18	15	16	17	164	1	33	33	33	21	22	23	22	24	17	22	17	24	21	22	23	22	24	17	22	17	24	21	22	23	22
S8GNW3	S8GNW3	tr|S8GNW3|S8GNW3_TOXGM Uncharacterized protein OS=Toxoplasma gondii (strain ATCC 50611 / Me49) OX=508771 GN=TGME49_202200 PE=4 SV=1	Uncharacterized protein	TGME49_202200	218780000	241560000	205740000	223200000	223550000	216620000	231430000	231220000	210930000	17	13	15	15	17	14	13	13	16	133	1	21	21	21	19	16	17	14	14	14	13	13	15	19	16	17	14	14	14	13	13	15	19	16	17	14
A0A125YNE4	A0A125YNE4	tr|A0A125YNE4|A0A125YNE4_TOXGM Chaperonin, putative OS=Toxoplasma gondii (strain ATCC 50611 / Me49) OX=508771 GN=TGME49_263530 PE=3 SV=1	Chaperonin, putative	TGME49_263530	705000000	717940000	634120000	749300000	701100000	788840000	922470000	800330000	805250000	4	4	5	5	4	6	4	5	5	43	1	5	5	5	3	4	2	3	3	2	4	2	3	3	4	2	3	3	2	4	2	3	3	4	2	3
S8EVV6	S8EVV6	tr|S8EVV6|S8EVV6_TOXGM Fumarate hydratase OS=Toxoplasma gondii (strain ATCC 50611 / Me49) OX=508771 GN=TGME49_267330 PE=3 SV=1	Fumarate hydratase	TGME49_267330	143410000	157200000	151970000	133660000	156660000	154640000	175120000	168890000	172710000	21	11	19	16	13	13	11	16	18	138	1	22	22	22	19	15	17	15	13	13	15	13	16	19	15	17	15	13	13	15	13	16	19	15	17	15
A0A125YQ87	A0A125YQ87	tr|A0A125YQ87|A0A125YQ87_TOXGM CS domain-containing protein OS=Toxoplasma gondii (strain ATCC 50611 / Me49) OX=508771 GN=TGME49_321520 PE=4 SV=1	CS domain-containing protein	TGME49_321520	732060000	786320000	601530000	680260000	789620000	794490000	673780000	561560000	546410000	4	3	4	5	5	3	3	4	3	37	1	5	5	5	5	4	4	5	5	3	5	4	4	5	4	4	5	5	3	5	4	4	5	4	4	5
A0A125YIH2	A0A125YIH2	tr|A0A125YIH2|A0A125YIH2_TOXGM Eukaryotic porin, putative OS=Toxoplasma gondii (strain ATCC 50611 / Me49) OX=508771 GN=TGME49_218280 PE=3 SV=1	Eukaryotic porin, putative	TGME49_218280	287900000	282840000	298730000	314510000	306120000	316550000	309670000	259160000	271120000	12	11	14	14	13	12	12	12	14	114	1	16	16	16	12	11	11	13	13	11	12	14	12	12	11	11	13	13	11	12	14	12	12	11	11	13
A0A125YIR4	A0A125YIR4	tr|A0A125YIR4|A0A125YIR4_TOXGM Serpin (Serine proteinase inhibitor) superfamily protein OS=Toxoplasma gondii (strain ATCC 50611 / Me49) OX=508771 GN=TGME49_246130 PE=3 SV=1	Serpin (Serine proteinase inhibitor) superfamily protein	TGME49_246130	174480000	200580000	180870000	194420000	234330000	232800000	149450000	150380000	138640000	17	13	15	15	15	14	17	14	13	133	1	16	16	16	12	12	13	12	12	12	13	12	13	12	12	13	12	12	12	13	12	13	12	12	13	12
A0A125YH36	A0A125YH36	tr|A0A125YH36|A0A125YH36_TOXGM Eukaryotic initiation factor-2 beta, putative OS=Toxoplasma gondii (strain ATCC 50611 / Me49) OX=508771 GN=TGME49_235540 PE=3 SV=1	Eukaryotic initiation factor-2 beta, putative	TGME49_235540	351380000	348060000	309290000	344480000	321860000	350860000	281830000	273030000	258840000	9	9	7	10	11	10	8	7	9	81	1	15	15	15	12	9	7	11	10	8	8	8	11	12	9	7	11	10	8	8	8	11	12	9	7	11
A0A125YHJ7	A0A125YHJ7	tr|A0A125YHJ7|A0A125YHJ7_TOXGM LSM domain-containing protein OS=Toxoplasma gondii (strain ATCC 50611 / Me49) OX=508771 GN=TGME49_300280 PE=4 SV=1	LSM domain-containing protein	TGME49_300280	463860000	479220000	432920000	423010000	437390000	481620000	393460000	410170000	339620000	9	8	7	8	6	7	8	8	7	68	1	9	9	9	8	9	5	7	7	7	8	6	7	8	9	5	7	7	7	8	6	7	8	9	5	7
A0A125YJ30	A0A125YJ30	tr|A0A125YJ30|A0A125YJ30_TOXGM Proteasome subunit beta OS=Toxoplasma gondii (strain ATCC 50611 / Me49) OX=508771 GN=TGME49_254900 PE=3 SV=1	Proteasome subunit beta	TGME49_254900	235120000	289300000	264960000	236040000	276370000	292820000	242010000	241170000	240210000	8	5	9	6	8	6	8	6	12	70	1	11	11	11	9	10	7	7	8	9	9	5	10	9	10	7	7	8	9	9	5	10	9	10	7	7
A0A125YXF3	A0A125YXF3	tr|A0A125YXF3|A0A125YXF3_TOXGM Ribosomal protein RPL34 OS=Toxoplasma gondii (strain ATCC 50611 / Me49) OX=508771 GN=RPL34 PE=3 SV=1	Ribosomal protein RPL34	RPL34	776400000	680860000	753800000	900320000	1039400000	955780000	680940000	726470000	664630000	4	2	3	4	2	2	3	3	3	29	1	3	3	3	3	2	2	2	1	1	2	2	2	3	2	2	2	1	1	2	2	2	3	2	2	2
A0A125YWS3	A0A125YWS3	tr|A0A125YWS3|A0A125YWS3_TOXGM RNA recognition motif-containing protein OS=Toxoplasma gondii (strain ATCC 50611 / Me49) OX=508771 GN=TGME49_291930 PE=4 SV=1	RNA recognition motif-containing protein	TGME49_291930	326540000	324960000	296460000	304890000	308380000	332830000	267130000	240820000	250200000	11	7	6	8	8	7	7	7	8	69	1	16	16	16	14	8	8	14	12	9	11	12	10	14	8	8	14	12	9	11	12	10	14	8	8	14
A0A125YXY5	A0A125YXY5	tr|A0A125YXY5|A0A125YXY5_TOXGM Uncharacterized protein OS=Toxoplasma gondii (strain ATCC 50611 / Me49) OX=508771 GN=TGME49_313640 PE=4 SV=1	Uncharacterized protein	TGME49_313640	481630000	499510000	512350000	541440000	605490000	483520000	599590000	548410000	489290000	9	7	13	9	12	9	12	11	10	95	1	9	9	9	7	8	7	8	7	8	7	8	7	7	8	7	8	7	8	7	8	7	7	8	7	8
S8EZ50	S8EZ50	tr|S8EZ50|S8EZ50_TOXGM Phenylalanyl-tRNA synthetase beta subunit OS=Toxoplasma gondii (strain ATCC 50611 / Me49) OX=508771 GN=TGME49_306960 PE=3 SV=1	Phenylalanyl-tRNA synthetase beta subunit	TGME49_306960	176340000	172330000	151760000	166480000	183080000	173650000	144080000	158910000	136370000	16	15	15	14	15	17	12	14	14	132	1	18	18	18	15	16	13	14	15	15	15	13	15	15	16	13	14	15	15	15	13	15	15	16	13	14
A0A125YZR0	A0A125YZR0	tr|A0A125YZR0|A0A125YZR0_TOXGM Enoyl-acyl carrier reductase ENR OS=Toxoplasma gondii (strain ATCC 50611 / Me49) OX=508771 GN=ENR PE=3 SV=1	Enoyl-acyl carrier reductase ENR	ENR	233400000	224230000	234750000	232670000	234100000	213330000	247110000	280580000	231420000	11	10	11	14	13	15	11	13	13	111	1	14	14	14	8	10	10	10	10	11	9	10	11	8	10	10	10	10	11	9	10	11	8	10	10	10
A0A125YNC4	A0A125YNC4	tr|A0A125YNC4|A0A125YNC4_TOXGM 2-oxoglutarate/malate translocase OMT OS=Toxoplasma gondii (strain ATCC 50611 / Me49) OX=508771 GN=OMT PE=3 SV=1	2-oxoglutarate/malate translocase OMT	OMT	155440000	167740000	152480000	148880000	164050000	170650000	196960000	192530000	192380000	11	12	10	10	7	10	10	12	9	91	1	16	16	16	13	11	12	11	11	11	13	13	14	13	11	12	11	11	11	13	13	14	13	11	12	11
A0A125YPB5	A0A125YPB5	tr|A0A125YPB5|A0A125YPB5_TOXGM IMP2_N domain-containing protein OS=Toxoplasma gondii (strain ATCC 50611 / Me49) OX=508771 GN=TGME49_255420 PE=4 SV=1	IMP2	TGME49_255420	319060000	309500000	311020000	299130000	308230000	323000000	304100000	296630000	284430000	14	10	10	12	10	11	9	9	13	98	1	14	14	14	10	9	9	11	10	11	10	9	10	10	9	9	11	10	11	10	9	10	10	9	9	11
S8EUN7	S8EUN7	tr|S8EUN7|S8EUN7_TOXGM Microneme protein MIC6 OS=Toxoplasma gondii (strain ATCC 50611 / Me49) OX=508771 GN=MIC6 PE=4 SV=1	Microneme protein MIC6	MIC6	1172700000	1199800000	1078600000	1253300000	999790000	1132600000	570720000	663670000	567120000	12	6	11	9	6	6	7	8	6	71	1	13	13	13	10	7	10	8	8	6	9	9	8	10	7	10	8	8	6	9	9	8	10	7	10	8
A0A125YL46	A0A125YL46	tr|A0A125YL46|A0A125YL46_TOXGM Proteasome subunit beta OS=Toxoplasma gondii (strain ATCC 50611 / Me49) OX=508771 GN=TGME49_218920 PE=3 SV=1	Proteasome subunit beta	TGME49_218920	539600000	536980000	505220000	470550000	490340000	541650000	439450000	423210000	400680000	13	12	11	14	14	10	9	9	11	103	1	14	14	14	10	9	8	11	9	7	7	7	8	10	9	8	11	9	7	7	7	8	10	9	8	11
A0A125YNK2	A0A125YNK2	tr|A0A125YNK2|A0A125YNK2_TOXGM ATPase, AAA family protein OS=Toxoplasma gondii (strain ATCC 50611 / Me49) OX=508771 GN=TGME49_234420 PE=4 SV=1	ATPase, AAA family protein	TGME49_234420	214590000	231050000	205320000	237770000	235380000	222040000	196330000	179560000	179140000	18	21	20	18	19	19	14	10	11	150	1	19	19	19	16	15	17	14	15	14	14	10	15	16	15	17	14	15	14	14	10	15	16	15	17	14
A0A125YI80	A0A125YI80	tr|A0A125YI80|A0A125YI80_TOXGM Ribosomal protein RPL26 OS=Toxoplasma gondii (strain ATCC 50611 / Me49) OX=508771 GN=RPL26 PE=3 SV=1	Ribosomal protein RPL26	RPL26	737570000	232100000	715650000	932080000	192600000	498390000	651820000	599780000	500290000	6	3	3	4	3	3	7	3	5	44	1	8	8	8	7	3	4	7	4	4	5	5	6	7	3	4	7	4	4	5	5	6	7	3	4	7
A0A125YWY3	A0A125YWY3	tr|A0A125YWY3|A0A125YWY3_TOXGM 26S proteasome regulatory subunit, S6a family AAA ATpase OS=Toxoplasma gondii (strain ATCC 50611 / Me49) OX=508771 GN=TGME49_300310 PE=3 SV=1	26S proteasome regulatory subunit, S6a family AAA ATpase	TGME49_300310	347720000	319330000	328260000	319620000	367190000	343990000	361660000	318120000	344660000	18	12	21	15	16	13	14	15	12	136	1	17	17	17	13	9	16	11	11	9	12	12	11	13	9	16	11	11	9	12	12	11	13	9	16	11
S8F4S0	S8F4S0	tr|S8F4S0|S8F4S0_TOXGM Trypsin domain-containing protein OS=Toxoplasma gondii (strain ATCC 50611 / Me49) OX=508771 GN=TGME49_262920 PE=3 SV=1	Trypsin domain-containing protein	TGME49_262920	208130000	184940000	174570000	169480000	171270000	191560000	228690000	228770000	232180000	16	17	13	15	12	14	17	12	15	131	1	21	21	21	17	16	14	14	15	13	17	13	18	17	16	14	14	15	13	17	13	18	17	16	14	14
A0A125YNJ1	A0A125YNJ1	tr|A0A125YNJ1|A0A125YNJ1_TOXGM Ribonucleoside-diphosphate reductase OS=Toxoplasma gondii (strain ATCC 50611 / Me49) OX=508771 GN=TGME49_294640 PE=3 SV=1	Ribonucleoside-diphosphate reductase	TGME49_294640	134590000	136920000	125790000	125480000	149970000	148250000	202080000	182720000	194170000	16	15	14	19	11	13	18	18	18	142	1	27	27	27	17	24	18	22	18	18	23	22	22	17	24	18	22	18	18	23	22	22	17	24	18	22
S8GH99	S8GH99	tr|S8GH99|S8GH99_TOXGM Signal recognition particle receptor subunit beta OS=Toxoplasma gondii (strain ATCC 50611 / Me49) OX=508771 GN=TGME49_264440 PE=3 SV=1	Signal recognition particle receptor subunit beta	TGME49_264440	223870000	260360000	247480000	229110000	249040000	259230000	236100000	213530000	218520000	17	14	13	13	14	13	16	14	16	130	1	14	14	14	10	12	10	10	11	11	12	12	13	10	12	10	10	11	11	12	12	13	10	12	10	10
A0A125YWC0	A0A125YWC0	tr|A0A125YWC0|A0A125YWC0_TOXGM Uncharacterized protein OS=Toxoplasma gondii (strain ATCC 50611 / Me49) OX=508771 GN=TGME49_267500 PE=4 SV=1	Uncharacterized protein	TGME49_267500	258100000	295440000	261920000	238080000	292530000	305400000	312280000	307190000	304970000	11	9	11	6	7	7	9	8	8	76	1	9	9	9	7	7	8	5	6	6	7	6	7	7	7	8	5	6	6	7	6	7	7	7	8	5
A0A125YSW0	A0A125YSW0	tr|A0A125YSW0|A0A125YSW0_TOXGM Rhoptry kinase family protein ROP26 (Incomplete catalytic triad) OS=Toxoplasma gondii (strain ATCC 50611 / Me49) OX=508771 GN=ROP26 PE=4 SV=1	Rhoptry kinase family protein ROP26 (Incomplete catalytic triad)	ROP26	254140000	249580000	229800000	237640000	271260000	263590000	256510000	240940000	239050000	14	10	15	20	14	13	15	13	13	127	1	19	19	19	12	12	14	16	12	13	15	11	14	12	12	14	16	12	13	15	11	14	12	12	14	16
A0A125YSK6	A0A125YSK6	tr|A0A125YSK6|A0A125YSK6_TOXGM 26S proteasome regulatory subunit 7, putative OS=Toxoplasma gondii (strain ATCC 50611 / Me49) OX=508771 GN=TGME49_277500 PE=3 SV=1	26S proteasome regulatory subunit 7, putative	TGME49_277500	195910000	201870000	192920000	190760000	200890000	209190000	201630000	205260000	203650000	16	9	15	10	13	12	13	12	15	115	1	19	18	18	14	14	16	14	15	12	15	12	16	13	13	15	13	14	11	14	11	15	13	13	15	13
S8G6Z4	S8G6Z4	tr|S8G6Z4|S8G6Z4_TOXGM Uncharacterized protein OS=Toxoplasma gondii (strain ATCC 50611 / Me49) OX=508771 GN=TGME49_306650 PE=4 SV=1	Uncharacterized protein	TGME49_306650	329630000	376160000	362460000	341080000	407870000	418640000	414870000	380250000	374780000	6	7	7	6	7	6	5	5	9	58	1	10	10	10	5	6	6	4	5	4	6	5	8	5	6	6	4	5	4	6	5	8	5	6	6	4
S8F038	S8F038	tr|S8F038|S8F038_TOXGM Proteasome endopeptidase complex OS=Toxoplasma gondii (strain ATCC 50611 / Me49) OX=508771 GN=TGME49_290005 PE=4 SV=1	Proteasome endopeptidase complex	TGME49_290005	414000000	398580000	351680000	397780000	414160000	404990000	306990000	339470000	307080000	10	7	10	8	7	13	5	9	9	78	1	8	8	8	8	7	7	7	7	7	7	8	8	8	7	7	7	7	7	7	8	8	8	7	7	7
S8F371	S8F371	tr|S8F371|S8F371_TOXGM Ribosomal protein RPL28 OS=Toxoplasma gondii (strain ATCC 50611 / Me49) OX=508771 GN=RPL28 PE=3 SV=1	Ribosomal protein RPL28	RPL28	391780000	456810000	498950000	582160000	664320000	713580000	384120000	348510000	350100000	6	6	3	4	5	6	4	5	4	43	1	6	6	6	5	5	3	4	4	4	4	4	4	5	5	3	4	4	4	4	4	4	5	5	3	4
A0A125YRT6	A0A125YRT6	tr|A0A125YRT6|A0A125YRT6_TOXGM Uncharacterized protein OS=Toxoplasma gondii (strain ATCC 50611 / Me49) OX=508771 GN=TGME49_218240 PE=4 SV=1	Uncharacterized protein	TGME49_218240	213580000	213590000	196260000	190750000	204810000	216300000	245260000	229590000	236310000	15	13	15	14	16	14	10	13	12	122	1	24	24	24	16	20	17	18	19	21	18	17	18	16	20	17	18	19	21	18	17	18	16	20	17	18
A0A125YLP9	A0A125YLP9	tr|A0A125YLP9|A0A125YLP9_TOXGM Uncharacterized protein OS=Toxoplasma gondii (strain ATCC 50611 / Me49) OX=508771 GN=TGME49_258470 PE=4 SV=1	Uncharacterized protein	TGME49_258470	330870000	336030000	316840000	346370000	403880000	345920000	375680000	348730000	338560000	5	7	7	6	6	7	5	6	7	56	1	14	14	14	11	11	10	12	11	13	10	12	11	11	11	10	12	11	13	10	12	11	11	11	10	12
S8EYN9	S8EYN9	tr|S8EYN9|S8EYN9_TOXGM Uncharacterized protein OS=Toxoplasma gondii (strain ATCC 50611 / Me49) OX=508771 GN=TGME49_271930 PE=4 SV=1	Uncharacterized protein	TGME49_271930	387940000	435020000	344450000	421700000	317280000	386500000	483010000	367180000	356770000	9	6	8	10	8	7	5	9	8	70	1	9	9	9	7	7	6	8	7	9	7	7	7	7	7	6	8	7	9	7	7	7	7	7	6	8
S8G8Q2	S8G8Q2	tr|S8G8Q2|S8G8Q2_TOXGM PCI domain-containing protein OS=Toxoplasma gondii (strain ATCC 50611 / Me49) OX=508771 GN=TGME49_292220 PE=3 SV=1	PCI domain-containing protein	TGME49_292220	177680000	196350000	175050000	194520000	181550000	182520000	200290000	183980000	197610000	17	11	19	13	13	12	15	13	11	124	1	21	21	21	14	16	15	12	15	11	17	13	18	14	16	15	12	15	11	17	13	18	14	16	15	12
A0A125YZP0	A0A125YZP0	tr|A0A125YZP0|A0A125YZP0_TOXGM Uncharacterized protein OS=Toxoplasma gondii (strain ATCC 50611 / Me49) OX=508771 GN=TGME49_207170 PE=4 SV=1	Uncharacterized protein	TGME49_207170	367840000	389950000	373120000	469510000	317170000	358540000	623640000	561490000	566690000	6	5	3	5	4	4	4	4	4	39	1	3	3	3	3	3	3	3	3	3	2	2	3	3	3	3	3	3	3	2	2	3	3	3	3	3
S8EYN1	S8EYN1	tr|S8EYN1|S8EYN1_TOXGM Phospholipase OS=Toxoplasma gondii (strain ATCC 50611 / Me49) OX=508771 GN=TGME49_306330 PE=4 SV=1	Phospholipase	TGME49_306330	249880000	271090000	257530000	254570000	309350000	279240000	209960000	200060000	197140000	17	14	17	18	13	13	10	10	14	126	1	19	19	19	14	13	15	15	13	12	13	10	15	14	13	15	15	13	12	13	10	15	14	13	15	15
S8EVC9	S8EVC9	tr|S8EVC9|S8EVC9_TOXGM Vacuolar atp synthase subunit e, putative OS=Toxoplasma gondii (strain ATCC 50611 / Me49) OX=508771 GN=TGME49_305290 PE=3 SV=1	Vacuolar atp synthase subunit e, putative	TGME49_305290	324640000	393500000	357900000	371090000	382540000	445650000	377430000	415800000	380010000	7	8	5	7	7	9	4	6	6	59	1	10	10	10	7	7	4	6	6	6	5	6	8	7	7	4	6	6	6	5	6	8	7	7	4	6
A0A125YGN4	A0A125YGN4	tr|A0A125YGN4|A0A125YGN4_TOXGM Dense granule protein GRA2 OS=Toxoplasma gondii (strain ATCC 50611 / Me49) OX=508771 GN=GRA2 PE=4 SV=1	Dense granule protein GRA2	GRA2	0	0	0	1014700000	810920000	675060000	0	0	1658400000	2	1	1	3	3	3	1	1	1	18	1	7	7	7	4	4	4	6	5	5	4	4	5	4	4	4	6	5	5	4	4	5	4	4	4	6
S8F003	S8F003	tr|S8F003|S8F003_TOXGM Strictosidine synthase subfamily protein OS=Toxoplasma gondii (strain ATCC 50611 / Me49) OX=508771 GN=TGME49_289580 PE=3 SV=1	Strictosidine synthase subfamily protein	TGME49_289580	172540000	179910000	174440000	177780000	182620000	174860000	178570000	177410000	160140000	17	11	13	14	7	10	9	8	12	101	1	18	18	18	13	14	12	10	14	12	14	10	15	13	14	12	10	14	12	14	10	15	13	14	12	10
A0A125YKG0	A0A125YKG0	tr|A0A125YKG0|A0A125YKG0_TOXGM ATP synthase F1, delta subunit protein OS=Toxoplasma gondii (strain ATCC 50611 / Me49) OX=508771 GN=TGME49_284540 PE=3 SV=1	ATP synthase F1, delta subunit protein	TGME49_284540	353050000	279990000	339770000	317880000	304450000	305510000	360300000	361790000	378860000	7	5	6	5	4	5	7	6	8	53	1	9	9	9	7	6	5	5	6	6	7	5	8	7	6	5	5	6	6	7	5	8	7	6	5	5
A0A125YS29	A0A125YS29	tr|A0A125YS29|A0A125YS29_TOXGM Calmodulin OS=Toxoplasma gondii (strain ATCC 50611 / Me49) OX=508771 GN=TGME49_249240 PE=3 SV=1	Calmodulin	TGME49_249240	285920000	272710000	265210000	233150000	259090000	268740000	463930000	487230000	445700000	9	12	8	11	10	10	11	9	14	112	1	10	10	10	6	7	6	8	8	9	9	6	10	6	7	6	8	8	9	9	6	10	6	7	6	8
S8F6C0	S8F6C0	tr|S8F6C0|S8F6C0_TOXGM WD domain, G-beta repeat-containing protein OS=Toxoplasma gondii (strain ATCC 50611 / Me49) OX=508771 GN=TGME49_201700 PE=3 SV=1	WD domain, G-beta repeat-containing protein	TGME49_201700	244370000	238350000	217640000	229860000	241830000	224980000	203050000	203590000	177540000	14	11	12	12	11	10	11	8	8	97	1	11	11	11	10	8	10	9	8	8	10	7	10	10	8	10	9	8	8	10	7	10	10	8	10	9
S8FBH9	S8FBH9	tr|S8FBH9|S8FBH9_TOXGM Uncharacterized protein OS=Toxoplasma gondii (strain ATCC 50611 / Me49) OX=508771 GN=TGME49_286600 PE=4 SV=1	Uncharacterized protein	TGME49_286600	367750000	371440000	318920000	340090000	310670000	336430000	348250000	350760000	310880000	9	6	10	7	11	8	8	8	8	75	1	16	16	16	12	10	12	9	11	9	11	12	13	12	10	12	9	11	9	11	12	13	12	10	12	9
A0A125YV77	A0A125YV77	tr|A0A125YV77|A0A125YV77_TOXGM Uncharacterized protein OS=Toxoplasma gondii (strain ATCC 50611 / Me49) OX=508771 GN=TGME49_282180 PE=4 SV=1	Uncharacterized protein	TGME49_282180	227440000	215790000	200970000	235550000	239300000	258700000	226980000	224630000	221510000	7	9	10	12	9	11	9	8	7	82	1	9	9	9	5	8	8	9	8	7	8	6	9	5	8	8	9	8	7	8	6	9	5	8	8	9
A0A125YTY2	A0A125YTY2	tr|A0A125YTY2|A0A125YTY2_TOXGM Uncharacterized protein OS=Toxoplasma gondii (strain ATCC 50611 / Me49) OX=508771 GN=TGME49_279380 PE=4 SV=1	Uncharacterized protein	TGME49_279380	466560000	391050000	343490000	425500000	444440000	414900000	407130000	392480000	306160000	10	8	6	10	7	6	5	9	7	68	1	14	14	14	10	8	7	12	10	9	10	10	10	10	8	7	12	10	9	10	10	10	10	8	7	12
A0A125YRM8	A0A125YRM8	tr|A0A125YRM8|A0A125YRM8_TOXGM Tetratricopeptide repeat-containing protein OS=Toxoplasma gondii (strain ATCC 50611 / Me49) OX=508771 GN=TGME49_294898 PE=4 SV=1	Tetratricopeptide repeat-containing protein	TGME49_294898	156460000	184750000	169390000	150920000	165900000	163920000	140110000	142370000	139610000	18	14	20	19	11	18	15	17	13	145	1	24	24	24	16	15	19	17	12	16	16	15	16	16	15	19	17	12	16	16	15	16	16	15	19	17
A0A125YW17	A0A125YW17	tr|A0A125YW17|A0A125YW17_TOXGM Uncharacterized protein OS=Toxoplasma gondii (strain ATCC 50611 / Me49) OX=508771 GN=TGME49_312150 PE=4 SV=1	Uncharacterized protein	TGME49_312150	172010000	181500000	161460000	182430000	185060000	177100000	209440000	188550000	208840000	11	9	13	13	9	8	15	10	10	98	1	14	14	14	11	10	10	11	10	9	12	11	11	11	10	10	11	10	9	12	11	11	11	10	10	11
A0A125YV61	A0A125YV61	tr|A0A125YV61|A0A125YV61_TOXGM Uncharacterized protein OS=Toxoplasma gondii (strain ATCC 50611 / Me49) OX=508771 GN=TGME49_210370 PE=4 SV=1	Uncharacterized protein	TGME49_210370	263330000	231190000	278780000	229090000	283240000	253190000	274730000	287150000	252100000	18	13	16	13	15	16	17	12	11	131	1	13	13	13	13	10	12	10	13	11	11	10	11	13	10	12	10	13	11	11	10	11	13	10	12	10
S8F1P4	S8F1P4	tr|S8F1P4|S8F1P4_TOXGM 3-ketoacyl-CoA reductase, putative OS=Toxoplasma gondii (strain ATCC 50611 / Me49) OX=508771 GN=TGME49_271888 PE=3 SV=1	3-ketoacyl-CoA reductase, putative	TGME49_271888	288050000	239960000	241430000	218690000	288150000	266310000	285300000	275620000	272410000	10	7	11	12	8	8	8	9	9	82	1	11	11	11	8	8	9	8	7	7	6	7	8	8	8	9	8	7	7	6	7	8	8	8	9	8
S8GDA9	S8GDA9	tr|S8GDA9|S8GDA9_TOXGM Uncharacterized protein OS=Toxoplasma gondii (strain ATCC 50611 / Me49) OX=508771 GN=TGME49_263810 PE=4 SV=1	Uncharacterized protein	TGME49_263810	371210000	369590000	406470000	382030000	404630000	397560000	401420000	367100000	424670000	7	6	7	7	8	10	7	8	8	68	1	5	5	5	4	4	4	4	5	4	4	4	4	4	4	4	4	5	4	4	4	4	4	4	4	4
A0A125YQI4	A0A125YQI4	tr|A0A125YQI4|A0A125YQI4_TOXGM Heat shock protein HSP29 OS=Toxoplasma gondii (strain ATCC 50611 / Me49) OX=508771 GN=HSP29 PE=3 SV=1	Heat shock protein HSP29	HSP29	309650000	318930000	255410000	280570000	295780000	304170000	254580000	233740000	240820000	10	9	10	10	5	7	7	8	10	76	1	12	12	12	11	7	8	9	6	7	7	10	10	11	7	8	9	6	7	7	10	10	11	7	8	9
S8FD94	S8FD94	tr|S8FD94|S8FD94_TOXGM Alpha-galactosidase OS=Toxoplasma gondii (strain ATCC 50611 / Me49) OX=508771 GN=TGME49_254880 PE=3 SV=1	Alpha-galactosidase	TGME49_254880	204690000	217950000	190090000	195990000	210640000	188820000	236970000	220310000	196080000	19	14	20	21	16	13	20	20	19	162	1	22	22	22	17	15	18	16	14	12	17	16	20	17	15	18	16	14	12	17	16	20	17	15	18	16
S8GA29	S8GA29	tr|S8GA29|S8GA29_TOXGM SAG-related sequence SRS30A OS=Toxoplasma gondii (strain ATCC 50611 / Me49) OX=508771 GN=SRS30A PE=4 SV=1	SAG-related sequence SRS30A	SRS30A	361640000	357570000	375790000	306080000	359540000	330290000	276390000	262870000	269060000	9	7	12	13	7	8	5	10	8	79	1	11	11	11	6	5	8	8	5	5	5	7	7	6	5	8	8	5	5	5	7	7	6	5	8	8
S8G2W7	S8G2W7	tr|S8G2W7|S8G2W7_TOXGM Uncharacterized protein OS=Toxoplasma gondii (strain ATCC 50611 / Me49) OX=508771 GN=TGME49_313270 PE=4 SV=1	Uncharacterized protein	TGME49_313270	103670000	114900000	107570000	105690000	117940000	109000000	98866000	95111000	96875000	24	30	29	27	27	29	24	24	23	237	1	61	61	61	39	41	37	49	41	39	46	38	36	39	41	37	49	41	39	46	38	36	39	41	37	49
A0A125YMS3	A0A125YMS3	tr|A0A125YMS3|A0A125YMS3_TOXGM Uncharacterized protein OS=Toxoplasma gondii (strain ATCC 50611 / Me49) OX=508771 GN=TGME49_268760 PE=4 SV=1	Uncharacterized protein	TGME49_268760	497480000	502000000	391110000	463420000	579900000	602300000	409020000	528280000	500920000	6	10	11	8	8	7	5	6	5	66	1	8	8	8	5	6	8	7	5	5	5	5	5	5	6	8	7	5	5	5	5	5	5	6	8	7
S8GJP5	S8GJP5	tr|S8GJP5|S8GJP5_TOXGM Uncharacterized protein OS=Toxoplasma gondii (strain ATCC 50611 / Me49) OX=508771 GN=TGME49_222400 PE=4 SV=1	Uncharacterized protein	TGME49_222400	223970000	225200000	213560000	222580000	256680000	249150000	189430000	179640000	186870000	20	15	19	19	13	14	13	21	15	149	1	28	28	28	21	18	21	21	19	18	19	21	20	21	18	21	21	19	18	19	21	20	21	18	21	21
A0A125YZT1	A0A125YZT1	tr|A0A125YZT1|A0A125YZT1_TOXGM Transport protein Sec24, putative OS=Toxoplasma gondii (strain ATCC 50611 / Me49) OX=508771 GN=TGME49_277000 PE=4 SV=1	Transport protein Sec24, putative	TGME49_277000	234570000	234920000	232820000	232880000	240070000	252910000	219990000	213730000	188030000	18	16	14	15	15	17	14	10	12	131	1	20	20	20	16	16	12	16	14	15	14	13	10	16	16	12	16	14	15	14	13	10	16	16	12	16
A0A125YZ28	A0A125YZ28	tr|A0A125YZ28|A0A125YZ28_TOXGM Uncharacterized protein OS=Toxoplasma gondii (strain ATCC 50611 / Me49) OX=508771 GN=TGME49_247520 PE=4 SV=1	Uncharacterized protein	TGME49_247520	761570000	729280000	744500000	1130800000	559470000	707120000	780950000	572280000	824100000	5	10	8	8	9	8	6	9	5	68	1	5	5	5	4	3	3	5	4	3	3	4	3	4	3	3	5	4	3	3	4	3	4	3	3	5
S8GD61	S8GD61	tr|S8GD61|S8GD61_TOXGM Rhoptry neck protein RON9 OS=Toxoplasma gondii (strain ATCC 50611 / Me49) OX=508771 GN=RON9 PE=4 SV=1	Rhoptry neck protein RON9	RON9	130260000	139230000	125350000	128700000	141140000	144490000	135480000	143050000	136520000	19	18	23	21	19	20	16	17	19	172	1	28	28	28	24	21	22	25	21	21	21	21	22	24	21	22	25	21	21	21	21	22	24	21	22	25
A0A125YQG4	A0A125YQG4	tr|A0A125YQG4|A0A125YQG4_TOXGM Calcium-dependent protein kinase CDPK3 OS=Toxoplasma gondii (strain ATCC 50611 / Me49) OX=508771 GN=CDPK3 PE=4 SV=1	Calcium-dependent protein kinase CDPK3	CDPK3	176320000	180230000	175920000	168240000	157080000	161630000	164730000	164380000	158020000	11	9	10	12	12	12	10	10	8	94	1	18	16	16	15	14	13	14	15	15	15	14	15	13	12	11	12	13	13	13	12	13	13	12	11	12
S8F1L0	S8F1L0	tr|S8F1L0|S8F1L0_TOXGM Rhoptry kinase family protein ROP39 OS=Toxoplasma gondii (strain ATCC 50611 / Me49) OX=508771 GN=ROP39 PE=4 SV=1	Rhoptry kinase family protein ROP39	ROP39	399120000	373610000	337280000	334560000	324470000	308930000	306590000	311250000	272820000	7	7	10	9	5	8	4	7	4	61	1	10	10	10	8	7	8	8	5	7	7	7	8	8	7	8	8	5	7	7	7	8	8	7	8	8
A0A125YVY9	A0A125YVY9	tr|A0A125YVY9|A0A125YVY9_TOXGM 40S ribosomal protein S26 OS=Toxoplasma gondii (strain ATCC 50611 / Me49) OX=508771 GN=RPS26 PE=3 SV=1	40S ribosomal protein S26	RPS26	148840000	451470000	2121600000	3449500000	0	526530000	271720000	638870000	132840000	1	2	2	4	1	2	2	2	1	19	1	4	4	4	3	2	3	3	1	3	3	2	2	3	2	3	3	1	3	3	2	2	3	2	3	3
A0A125YPI1	A0A125YPI1	tr|A0A125YPI1|A0A125YPI1_TOXGM Vacuolar ATP synthase subunit d, putative OS=Toxoplasma gondii (strain ATCC 50611 / Me49) OX=508771 GN=TGME49_259010 PE=3 SV=1	Vacuolar ATP synthase subunit d, putative	TGME49_259010	180880000	181800000	190590000	180650000	181060000	178770000	183400000	193780000	189450000	15	13	14	13	15	11	15	12	13	121	1	16	16	16	13	13	12	12	14	11	13	11	14	13	13	12	12	14	11	13	11	14	13	13	12	12
S8GK24	S8GK24	tr|S8GK24|S8GK24_TOXGM Hsp70 interacting protein HIP OS=Toxoplasma gondii (strain ATCC 50611 / Me49) OX=508771 GN=HIP PE=3 SV=1	Hsp70 interacting protein HIP	HIP	559190000	578970000	555500000	483760000	478850000	550480000	533030000	500620000	486160000	10	5	9	6	5	5	5	7	6	58	1	11	11	11	9	6	10	7	6	6	6	8	8	9	6	10	7	6	6	6	8	8	9	6	10	7
S8EUR6	S8EUR6	tr|S8EUR6|S8EUR6_TOXGM SAG-related sequence SRS67 OS=Toxoplasma gondii (strain ATCC 50611 / Me49) OX=508771 GN=SRS67 PE=4 SV=1	SAG-related sequence SRS67	SRS67	353380000	375540000	322580000	312630000	320290000	364640000	275050000	270820000	260370000	6	7	5	6	4	5	3	4	4	44	1	6	6	6	5	5	5	6	5	4	5	4	5	5	5	5	6	5	4	5	4	5	5	5	5	6
A0A125YQC4	A0A125YQC4	tr|A0A125YQC4|A0A125YQC4_TOXGM Proteasome subunit alpha type OS=Toxoplasma gondii (strain ATCC 50611 / Me49) OX=508771 GN=TGME49_239500 PE=3 SV=1	Proteasome subunit alpha type	TGME49_239500	473500000	501550000	447800000	484480000	450180000	517090000	449080000	475130000	417890000	5	8	7	4	9	8	4	3	5	53	1	8	8	8	5	6	5	4	7	6	6	3	6	5	6	5	4	7	6	6	3	6	5	6	5	4
A0A125YJY8	A0A125YJY8	tr|A0A125YJY8|A0A125YJY8_TOXGM Membrane occupation and recognition nexus protein MORN1 OS=Toxoplasma gondii (strain ATCC 50611 / Me49) OX=508771 GN=MORN1 PE=4 SV=1	Membrane occupation and recognition nexus protein MORN1	MORN1	300630000	272610000	255410000	256910000	266590000	275510000	351640000	303800000	291930000	12	10	11	14	10	8	8	13	12	98	1	15	15	15	11	10	11	13	8	9	9	11	13	11	10	11	13	8	9	9	11	13	11	10	11	13
A0A125YTR8	A0A125YTR8	tr|A0A125YTR8|A0A125YTR8_TOXGM Rab GDP dissociation inhibitor OS=Toxoplasma gondii (strain ATCC 50611 / Me49) OX=508771 GN=TGME49_202380 PE=3 SV=1	Rab GDP dissociation inhibitor	TGME49_202380	219640000	221440000	195350000	197610000	240190000	244020000	247110000	199240000	214100000	15	9	15	13	16	12	12	12	13	117	1	18	18	18	11	11	10	9	11	10	11	11	12	11	11	10	9	11	10	11	11	12	11	11	10	9
A0A125YNC3	A0A125YNC3	tr|A0A125YNC3|A0A125YNC3_TOXGM Coatomer subunit gamma OS=Toxoplasma gondii (strain ATCC 50611 / Me49) OX=508771 GN=TGME49_273370 PE=3 SV=1	Coatomer subunit gamma	TGME49_273370	151020000	154200000	145490000	156590000	164760000	159870000	140870000	149330000	135920000	22	18	20	21	18	20	16	18	17	170	1	35	35	35	24	25	22	26	24	25	22	22	23	24	25	22	26	24	25	22	22	23	24	25	22	26
A0A125YWP9	A0A125YWP9	tr|A0A125YWP9|A0A125YWP9_TOXGM Acyltransferase domain-containing protein OS=Toxoplasma gondii (strain ATCC 50611 / Me49) OX=508771 GN=TGME49_240860 PE=4 SV=1	Acyltransferase domain-containing protein	TGME49_240860	248250000	273730000	257040000	293920000	276590000	273170000	309010000	318800000	259340000	10	7	10	8	7	8	9	10	8	77	1	7	7	7	6	4	7	7	4	4	6	6	6	6	4	7	7	4	4	6	6	6	6	4	7	7
A0A125YR63	A0A125YR63	tr|A0A125YR63|A0A125YR63_TOXGM RNA recognition motif-containing protein OS=Toxoplasma gondii (strain ATCC 50611 / Me49) OX=508771 GN=TGME49_265530 PE=4 SV=1	RNA recognition motif-containing protein	TGME49_265530	224740000	267440000	206150000	235900000	336470000	299860000	232150000	213600000	195710000	11	9	7	9	8	7	9	6	7	73	1	14	14	14	11	8	10	11	10	8	9	8	8	11	8	10	11	10	8	9	8	8	11	8	10	11
S8F7P3	S8F7P3	tr|S8F7P3|S8F7P3_TOXGM Rhoptry kinase family protein ROP24 (Incomplete catalytic triad) OS=Toxoplasma gondii (strain ATCC 50611 / Me49) OX=508771 GN=ROP24 PE=4 SV=1	Rhoptry kinase family protein ROP24 (Incomplete catalytic triad)	ROP24	245360000	271340000	268740000	309710000	300510000	292690000	304630000	288240000	261690000	14	9	10	11	9	7	6	10	8	86	1	12	12	12	9	9	9	8	7	5	7	8	8	9	9	9	8	7	5	7	8	8	9	9	9	8
S8GFY7	S8GFY7	tr|S8GFY7|S8GFY7_TOXGM Uncharacterized protein OS=Toxoplasma gondii (strain ATCC 50611 / Me49) OX=508771 GN=TGME49_228630 PE=4 SV=1	Uncharacterized protein	TGME49_228630	228800000	263560000	217400000	229420000	256090000	243660000	235350000	214180000	220590000	9	11	7	6	12	12	8	8	7	80	1	11	11	11	8	11	8	8	10	9	11	7	10	8	11	8	8	10	9	11	7	10	8	11	8	8
S8G6I9	S8G6I9	tr|S8G6I9|S8G6I9_TOXGM 26S proteasome regulatory subunit OS=Toxoplasma gondii (strain ATCC 50611 / Me49) OX=508771 GN=TGME49_228210 PE=3 SV=1	26S proteasome regulatory subunit	TGME49_228210	208460000	214840000	206400000	229130000	225500000	230420000	207250000	207570000	221330000	14	12	13	12	10	11	11	12	10	105	1	16	15	15	13	12	13	12	12	11	11	12	14	12	11	12	11	11	10	10	11	13	12	11	12	11
S8FB50	S8FB50	tr|S8FB50|S8FB50_TOXGM Phosphoglycerate kinase OS=Toxoplasma gondii (strain ATCC 50611 / Me49) OX=508771 GN=PGKII PE=3 SV=1	Phosphoglycerate kinase	PGKII	235570000	229550000	212060000	201850000	213270000	210560000	237990000	217040000	228300000	16	12	15	15	9	10	12	13	15	117	1	21	21	21	16	11	14	11	11	8	10	12	13	16	11	14	11	11	8	10	12	13	16	11	14	11
S8F4P0	S8F4P0	tr|S8F4P0|S8F4P0_TOXGM Small nuclear ribonucleoprotein Sm D2 OS=Toxoplasma gondii (strain ATCC 50611 / Me49) OX=508771 GN=TGME49_270830 PE=3 SV=1	Small nuclear ribonucleoprotein Sm D2	TGME49_270830	312650000	467020000	309560000	281430000	444660000	342890000	257620000	242400000	267410000	8	5	8	6	5	5	4	8	9	59	1	7	7	7	6	3	6	5	3	4	3	6	6	6	3	6	5	3	4	3	6	6	6	3	6	5
A0A125YU28	A0A125YU28	tr|A0A125YU28|A0A125YU28_TOXGM Kinesin heavy chain, putative OS=Toxoplasma gondii (strain ATCC 50611 / Me49) OX=508771 GN=TGME49_273560 PE=3 SV=1	Kinesin heavy chain, putative	TGME49_273560	109070000	123710000	99540000	96643000	126250000	116590000	120060000	120660000	104870000	19	16	22	24	22	16	23	19	24	186	1	43	43	43	21	22	25	25	25	21	28	24	30	21	22	25	25	25	21	28	24	30	21	22	25	25
A0A125YVN5	A0A125YVN5	tr|A0A125YVN5|A0A125YVN5_TOXGM Uncharacterized protein OS=Toxoplasma gondii (strain ATCC 50611 / Me49) OX=508771 GN=TGME49_306190 PE=4 SV=1	Uncharacterized protein	TGME49_306190	227030000	242890000	190160000	230090000	239680000	212050000	229130000	201430000	206990000	8	7	11	12	7	6	10	11	9	81	1	21	21	21	16	14	16	18	14	13	17	17	18	16	14	16	18	14	13	17	17	18	16	14	16	18
A0A125YZP9	A0A125YZP9	tr|A0A125YZP9|A0A125YZP9_TOXGM Rhoptry protein ROP6 OS=Toxoplasma gondii (strain ATCC 50611 / Me49) OX=508771 GN=ROP6 PE=4 SV=1	Rhoptry protein ROP6	ROP6	609580000	540400000	450460000	458170000	836330000	761080000	892190000	660230000	683960000	5	4	6	5	4	6	4	6	4	47	1	7	7	7	5	3	5	5	4	3	3	5	6	5	3	5	5	4	3	3	5	6	5	3	5	5
A0A125YS35	A0A125YS35	tr|A0A125YS35|A0A125YS35_TOXGM Small nuclear ribonucleoprotein Sm D3 OS=Toxoplasma gondii (strain ATCC 50611 / Me49) OX=508771 GN=TGME49_309740 PE=3 SV=1	Small nuclear ribonucleoprotein Sm D3	TGME49_309740	400330000	410720000	325520000	432390000	432450000	367210000	324950000	303820000	333800000	6	5	5	4	6	6	4	5	6	47	1	5	5	5	5	5	5	4	5	4	5	5	5	5	5	5	4	5	4	5	5	5	5	5	5	4
A0A125YQ93	A0A125YQ93	tr|A0A125YQ93|A0A125YQ93_TOXGM V-type proton ATPase subunit a OS=Toxoplasma gondii (strain ATCC 50611 / Me49) OX=508771 GN=TGME49_232830 PE=3 SV=1	V-type proton ATPase subunit a	TGME49_232830	243450000	248890000	241350000	243250000	246870000	270530000	227060000	219220000	237830000	20	17	15	18	15	19	15	14	13	146	1	24	24	24	17	18	15	19	15	16	16	14	19	17	18	15	19	15	16	16	14	19	17	18	15	19
S8G0P0	S8G0P0	tr|S8G0P0|S8G0P0_TOXGM Exportin 1, putative OS=Toxoplasma gondii (strain ATCC 50611 / Me49) OX=508771 GN=TGME49_249530 PE=3 SV=1	Exportin 1, putative	TGME49_249530	136850000	127860000	134110000	138400000	137180000	129990000	132350000	133230000	121820000	20	21	18	20	19	19	11	19	16	163	1	32	32	32	18	20	17	18	21	20	19	18	22	18	20	17	18	21	20	19	18	22	18	20	17	18
A0A125YZG9	A0A125YZG9	tr|A0A125YZG9|A0A125YZG9_TOXGM 26s proteasome subunit p55, putative OS=Toxoplasma gondii (strain ATCC 50611 / Me49) OX=508771 GN=TGME49_261210 PE=3 SV=1	26s proteasome subunit p55, putative	TGME49_261210	135810000	139930000	138360000	138130000	165070000	160400000	151890000	136890000	131620000	17	11	16	14	10	9	14	13	13	117	1	22	22	22	13	14	15	13	14	11	14	14	15	13	14	15	13	14	11	14	14	15	13	14	15	13
A0A125YYJ8	A0A125YYJ8	tr|A0A125YYJ8|A0A125YYJ8_TOXGM Mitotic checkpoint protein, BUB3 family protein OS=Toxoplasma gondii (strain ATCC 50611 / Me49) OX=508771 GN=TGME49_245470 PE=4 SV=1	Mitotic checkpoint protein, BUB3 family protein	TGME49_245470	168560000	176880000	167890000	174560000	162840000	184330000	156180000	147570000	137810000	14	12	16	12	11	9	13	16	14	117	1	15	15	15	13	12	13	12	12	9	13	15	15	13	12	13	12	12	9	13	15	15	13	12	13	12
S8FC47	S8FC47	tr|S8FC47|S8FC47_TOXGM Myosin heavy chain, putative OS=Toxoplasma gondii (strain ATCC 50611 / Me49) OX=508771 GN=TGME49_208370 PE=4 SV=1	Myosin heavy chain, putative	TGME49_208370	94869000	104020000	99943000	106000000	104440000	101430000	139800000	137680000	126290000	20	16	22	15	12	20	23	23	19	170	1	38	38	38	24	21	21	22	21	21	27	28	25	24	21	21	22	21	21	27	28	25	24	21	21	22
S8F383	S8F383	tr|S8F383|S8F383_TOXGM Ubiquitin carboxyl-terminal hydrolase family 2 protein OS=Toxoplasma gondii (strain ATCC 50611 / Me49) OX=508771 GN=TGME49_289330 PE=4 SV=1	Ubiquitin carboxyl-terminal hydrolase family 2 protein	TGME49_289330	138770000	156470000	132160000	143480000	141390000	148640000	124240000	131150000	123500000	30	20	28	26	19	23	21	21	24	212	1	52	52	52	38	33	37	35	28	31	34	31	35	38	33	37	35	28	31	34	31	35	38	33	37	35
S8GMZ4	S8GMZ4	tr|S8GMZ4|S8GMZ4_TOXGM Toxolysin TLN4 OS=Toxoplasma gondii (strain ATCC 50611 / Me49) OX=508771 GN=TLN4 PE=4 SV=1	Toxolysin TLN4	TLN4	140640000	139940000	133150000	121800000	137850000	129110000	78598000	75756000	72073000	34	21	24	27	22	21	9	8	11	177	1	46	46	46	34	26	26	28	28	23	20	10	20	34	26	26	28	28	23	20	10	20	34	26	26	28
A0A125YNA3	A0A125YNA3	tr|A0A125YNA3|A0A125YNA3_TOXGM Uncharacterized protein OS=Toxoplasma gondii (strain ATCC 50611 / Me49) OX=508771 GN=TGME49_315270 PE=4 SV=1	Uncharacterized protein	TGME49_315270	166350000	155750000	149550000	156110000	150870000	150360000	141540000	132490000	139920000	20	17	16	15	16	20	16	18	15	154	1	37	37	37	25	24	24	22	23	28	22	26	26	25	24	24	22	23	28	22	26	26	25	24	24	22
S8GK12	S8GK12	tr|S8GK12|S8GK12_TOXGM Rhoptry neck protein RON6 OS=Toxoplasma gondii (strain ATCC 50611 / Me49) OX=508771 GN=RON6 PE=4 SV=1	Rhoptry neck protein RON6	RON6	286580000	316720000	294120000	239200000	291570000	263970000	296000000	299230000	293220000	15	16	16	12	15	11	17	13	13	128	1	26	26	26	13	15	12	14	11	9	14	13	17	13	15	12	14	11	9	14	13	17	13	15	12	14
A0A125YU00	A0A125YU00	tr|A0A125YU00|A0A125YU00_TOXGM RNA recognition motif-containing protein OS=Toxoplasma gondii (strain ATCC 50611 / Me49) OX=508771 GN=TGME49_202770 PE=4 SV=1	RNA recognition motif-containing protein	TGME49_202770	226750000	201630000	184260000	219720000	214450000	226200000	206640000	216620000	198330000	10	12	9	14	11	12	10	10	9	97	1	17	17	17	10	13	11	13	12	11	14	9	12	10	13	11	13	12	11	14	9	12	10	13	11	13
A0A125YVZ0	A0A125YVZ0	tr|A0A125YVZ0|A0A125YVZ0_TOXGM Deoxyuridine 5-triphosphate nucleotidohydrolase OS=Toxoplasma gondii (strain ATCC 50611 / Me49) OX=508771 GN=TGME49_233140 PE=3 SV=1	Deoxyuridine 5-triphosphate nucleotidohydrolase	TGME49_233140	333610000	382740000	368780000	352670000	374930000	369790000	394120000	348550000	391040000	5	3	6	4	5	3	3	4	4	37	1	8	8	8	5	6	6	5	5	5	5	5	6	5	6	6	5	5	5	5	5	6	5	6	6	5
A0A125YYW8	A0A125YYW8	tr|A0A125YYW8|A0A125YYW8_TOXGM Histone arginine methyltransferase PRMT1 OS=Toxoplasma gondii (strain ATCC 50611 / Me49) OX=508771 GN=PRMT1 PE=4 SV=1	Histone arginine methyltransferase PRMT1	PRMT1	258150000	242100000	236590000	241090000	249910000	245750000	192440000	181890000	194070000	13	9	9	11	9	14	9	9	7	90	1	13	13	13	8	12	6	9	10	11	11	8	10	8	12	6	9	10	11	11	8	10	8	12	6	9
A0A125YPN6	A0A125YPN6	tr|A0A125YPN6|A0A125YPN6_TOXGM Phenylalanine--tRNA ligase OS=Toxoplasma gondii (strain ATCC 50611 / Me49) OX=508771 GN=TGME49_234505 PE=3 SV=1	Phenylalanine--tRNA ligase	TGME49_234505	169480000	219160000	193920000	163510000	178850000	180600000	181240000	151070000	159870000	13	10	10	11	13	11	9	10	10	97	1	19	19	19	13	15	9	10	15	10	13	10	15	13	15	9	10	15	10	13	10	15	13	15	9	10
S8G5E3	S8G5E3	tr|S8G5E3|S8G5E3_TOXGM Uncharacterized protein OS=Toxoplasma gondii (strain ATCC 50611 / Me49) OX=508771 GN=TGME49_212300 PE=4 SV=1	Uncharacterized protein	TGME49_212300	163890000	180170000	149700000	150340000	153250000	171910000	140860000	144300000	136730000	13	15	16	15	13	14	18	15	12	131	1	21	21	21	13	18	12	14	17	12	19	13	18	13	18	12	14	17	12	19	13	18	13	18	12	14
A0A125YZN2	A0A125YZN2	tr|A0A125YZN2|A0A125YZN2_TOXGM Centrin 2 OS=Toxoplasma gondii (strain ATCC 50611 / Me49) OX=508771 GN=TGME49_250340 PE=4 SV=1	Centrin 2	TGME49_250340	401620000	374130000	389000000	336840000	321400000	281740000	438740000	474910000	416650000	8	8	9	11	11	8	9	9	10	83	1	11	11	11	8	9	9	11	11	9	10	9	10	8	9	9	11	11	9	10	9	10	8	9	9	11
A0A125YGF7	A0A125YGF7	tr|A0A125YGF7|A0A125YGF7_TOXGM Uncharacterized protein OS=Toxoplasma gondii (strain ATCC 50611 / Me49) OX=508771 GN=TGME49_319340 PE=4 SV=1	Uncharacterized protein	TGME49_319340	333650000	296580000	301310000	293170000	326950000	288410000	365180000	344140000	325220000	5	7	10	7	8	8	4	4	5	58	1	12	12	12	5	9	8	6	9	8	6	6	11	5	9	8	6	9	8	6	6	11	5	9	8	6
S8GSZ6	S8GSZ6	tr|S8GSZ6|S8GSZ6_TOXGM Uncharacterized protein OS=Toxoplasma gondii (strain ATCC 50611 / Me49) OX=508771 GN=TGME49_254570 PE=4 SV=1	Uncharacterized protein	TGME49_254570	220890000	257200000	209460000	214640000	241200000	244290000	213380000	227140000	195460000	23	18	23	21	18	16	15	15	20	169	1	45	45	45	31	31	28	26	26	24	26	20	32	31	31	28	26	26	24	26	20	32	31	31	28	26
S8F7R7	S8F7R7	tr|S8F7R7|S8F7R7_TOXGM Rhoptry neck protein RON10 OS=Toxoplasma gondii (strain ATCC 50611 / Me49) OX=508771 GN=RON10 PE=4 SV=1	Rhoptry neck protein RON10	RON10	112910000	136770000	112720000	114440000	139810000	135390000	136720000	124470000	114560000	18	17	18	21	19	18	18	21	19	169	1	24	24	24	12	14	15	17	17	17	18	17	17	12	14	15	17	17	17	18	17	17	12	14	15	17
S8EQ47	S8EQ47	tr|S8EQ47|S8EQ47_TOXGM Cysteinyl-tRNA synthetase OS=Toxoplasma gondii (strain ATCC 50611 / Me49) OX=508771 GN=TGME49_299810 PE=3 SV=1	Cysteinyl-tRNA synthetase	TGME49_299810	152100000	149940000	148570000	144140000	146090000	145780000	139060000	137360000	136260000	11	9	14	11	9	10	11	12	8	95	1	20	20	20	13	12	11	11	11	10	14	10	15	13	12	11	11	11	10	14	10	15	13	12	11	11
S8F9U5	S8F9U5	tr|S8F9U5|S8F9U5_TOXGM Protein phosphatase PP2C-hn OS=Toxoplasma gondii (strain ATCC 50611 / Me49) OX=508771 GN=PP2CHN PE=4 SV=1	Protein phosphatase PP2C-hn	PP2CHN	178510000	191110000	165570000	191740000	205370000	205740000	204290000	171890000	184450000	19	15	12	13	11	11	12	10	11	114	1	15	15	15	13	11	10	10	9	9	10	9	11	13	11	10	10	9	9	10	9	11	13	11	10	10
A0A125YJ56	A0A125YJ56	tr|A0A125YJ56|A0A125YJ56_TOXGM Uncharacterized protein OS=Toxoplasma gondii (strain ATCC 50611 / Me49) OX=508771 GN=TGME49_227030 PE=4 SV=1	Uncharacterized protein	TGME49_227030	246190000	257390000	238120000	254220000	241430000	237670000	174190000	167610000	177390000	7	8	8	7	8	8	6	7	5	64	1	8	8	8	7	7	7	6	7	7	8	6	7	7	7	7	6	7	7	8	6	7	7	7	7	6
S8G1H2	S8G1H2	tr|S8G1H2|S8G1H2_TOXGM NTPase I (Fragment) OS=Toxoplasma gondii (strain ATCC 50611 / Me49) OX=508771 GN=TGME49_277240 PE=4 SV=1	NTPase I (Fragment)	TGME49_277240	767440000	808180000	647090000	651400000	668700000	779010000	800920000	628350000	604560000	3	2	2	4	2	2	2	2	3	22	1	7	2	2	7	6	6	6	7	5	5	6	6	2	2	2	2	2	2	2	2	2	2	2	2	2
S8EYA4	S8EYA4	tr|S8EYA4|S8EYA4_TOXGM Phospholipase/carboxylesterase OS=Toxoplasma gondii (strain ATCC 50611 / Me49) OX=508771 GN=TGME49_228290 PE=4 SV=1	Phospholipase/carboxylesterase	TGME49_228290	360650000	336950000	349170000	390900000	354680000	474110000	382240000	316920000	341030000	9	8	9	9	8	5	10	6	9	73	1	8	8	8	7	6	6	5	6	6	6	5	6	7	6	6	5	6	6	6	5	6	7	6	6	5
A0A125YJH5	A0A125YJH5	tr|A0A125YJH5|A0A125YJH5_TOXGM Proteasome endopeptidase complex OS=Toxoplasma gondii (strain ATCC 50611 / Me49) OX=508771 GN=TGME49_314090 PE=4 SV=1	Proteasome endopeptidase complex	TGME49_314090	242820000	264520000	256000000	283740000	343540000	295750000	257510000	241500000	228470000	10	5	6	4	5	6	5	7	7	55	1	7	7	7	7	3	6	5	4	4	5	4	5	7	3	6	5	4	4	5	4	5	7	3	6	5
A0A125YIG5	A0A125YIG5	tr|A0A125YIG5|A0A125YIG5_TOXGM Glutathione s-transferase, n-terminal domain containing protein OS=Toxoplasma gondii (strain ATCC 50611 / Me49) OX=508771 GN=TGME49_306030 PE=4 SV=1	Glutathione s-transferase, n-terminal domain containing protein	TGME49_306030	318130000	332420000	309520000	333530000	321010000	305080000	284850000	268880000	262380000	10	9	9	5	8	10	7	6	10	74	1	13	13	13	9	10	10	5	11	11	11	8	11	9	10	10	5	11	11	11	8	11	9	10	10	5
S8GS44	S8GS44	tr|S8GS44|S8GS44_TOXGM RNA recognition motif-containing protein OS=Toxoplasma gondii (strain ATCC 50611 / Me49) OX=508771 GN=TGME49_211420 PE=4 SV=1	RNA recognition motif-containing protein	TGME49_211420	373220000	357970000	366990000	337130000	357180000	349010000	290010000	296670000	267250000	6	4	6	5	4	4	3	3	1	39	1	7	7	7	6	4	6	5	4	4	4	3	4	6	4	6	5	4	4	4	3	4	6	4	6	5
S8GAY1	S8GAY1	tr|S8GAY1|S8GAY1_TOXGM 40S ribosomal protein S25 OS=Toxoplasma gondii (strain ATCC 50611 / Me49) OX=508771 GN=RPS25 PE=3 SV=1	40S ribosomal protein S25	RPS25	836330000	0	783670000	1032900000	4049300	0	65633000	439130000	310980000	8	1	5	8	0	1	4	5	6	38	1	4	4	4	4	2	4	4	3	2	3	4	4	4	2	4	4	3	2	3	4	4	4	2	4	4
A0A125YNY1	A0A125YNY1	tr|A0A125YNY1|A0A125YNY1_TOXGM Ribosomal protein RPL44 OS=Toxoplasma gondii (strain ATCC 50611 / Me49) OX=508771 GN=RPL44 PE=3 SV=1	Ribosomal protein RPL44	RPL44	818790000	1012100000	791780000	896440000	904070000	1049000000	393330000	385880000	340740000	4	2	2	4	2	1	2	2	2	27	1	3	3	3	3	2	2	3	2	2	2	3	3	3	2	2	3	2	2	2	3	3	3	2	2	3
A0A125YP71	A0A125YP71	tr|A0A125YP71|A0A125YP71_TOXGM Macrophage migration inhibitory factor, putative OS=Toxoplasma gondii (strain ATCC 50611 / Me49) OX=508771 GN=TGME49_290040 PE=3 SV=1	Macrophage migration inhibitory factor, putative	TGME49_290040	383930000	379880000	325040000	435840000	454300000	487040000	397620000	327000000	332220000	3	4	9	6	7	8	6	6	5	55	1	7	7	7	5	6	7	6	5	5	7	7	6	5	6	7	6	5	5	7	7	6	5	6	7	6
S8FZK4	S8FZK4	tr|S8FZK4|S8FZK4_TOXGM MutS domain protein OS=Toxoplasma gondii (strain ATCC 50611 / Me49) OX=508771 GN=MSH1 PE=4 SV=1	MutS domain protein	MSH1	0	1155200000	0	1187800000	1173700000	0	1107800000	1461100000	2104600000	0	2	1	4	2	1	3	2	4	19	1	8	8	8	0	3	1	4	3	1	4	3	5	0	3	1	4	3	1	4	3	5	0	3	1	4
A0A125YQD4	A0A125YQD4	tr|A0A125YQD4|A0A125YQD4_TOXGM Myosin H OS=Toxoplasma gondii (strain ATCC 50611 / Me49) OX=508771 GN=TGME49_243250 PE=3 SV=1	Myosin H	TGME49_243250	89291000	93705000	82274000	86926000	95387000	91077000	91014000	91363000	99221000	19	17	20	16	18	18	18	18	22	166	1	27	27	27	19	24	18	20	23	18	24	19	25	19	24	18	20	23	18	24	19	25	19	24	18	20
S8F7J5	S8F7J5	tr|S8F7J5|S8F7J5_TOXGM Pumilio-family RNA binding repeat-containing protein OS=Toxoplasma gondii (strain ATCC 50611 / Me49) OX=508771 GN=TGME49_260600 PE=4 SV=1	Pumilio-family RNA binding repeat-containing protein	TGME49_260600	172380000	174060000	160960000	166790000	181240000	169620000	120060000	108440000	109060000	10	18	16	17	18	16	9	13	12	129	1	28	28	28	16	23	21	21	24	21	17	16	19	16	23	21	21	24	21	17	16	19	16	23	21	21
S8F1A0	S8F1A0	tr|S8F1A0|S8F1A0_TOXGM Histone family DNA-binding protein OS=Toxoplasma gondii (strain ATCC 50611 / Me49) OX=508771 GN=TGME49_227970 PE=3 SV=1	Histone family DNA-binding protein	TGME49_227970	356540000	335160000	365940000	397490000	398730000	389570000	390200000	390820000	382060000	7	5	6	4	4	4	6	6	7	49	1	6	6	6	5	4	5	4	3	4	5	5	5	5	4	5	4	3	4	5	5	5	5	4	5	4
S8F5F3;A0A125YPM7	S8F5F3	tr|S8F5F3|S8F5F3_TOXGM Calcium-dependent protein kinase CDPK2A OS=Toxoplasma gondii (strain ATCC 50611 / Me49) OX=508771 GN=CDPK2A PE=4 SV=1	Calcium-dependent protein kinase CDPK2A	CDPK2A	213950000	225470000	193850000	179470000	230190000	218210000	170420000	163720000	158940000	16	14	16	16	15	18	14	11	13	133	2	25	25	25	16	17	17	18	19	17	15	14	16	16	17	17	18	19	17	15	14	16	16	17	17	18
A0A125YVY6	A0A125YVY6	tr|A0A125YVY6|A0A125YVY6_TOXGM Methyltransferase, putative OS=Toxoplasma gondii (strain ATCC 50611 / Me49) OX=508771 GN=TGME49_310070 PE=4 SV=1	Methyltransferase, putative	TGME49_310070	194890000	201930000	200250000	200530000	209690000	203780000	190830000	179290000	193810000	14	10	13	12	10	13	12	9	11	104	1	17	17	17	12	13	11	10	10	13	14	10	13	12	13	11	10	10	13	14	10	13	12	13	11	10
S8EUV6	S8EUV6	tr|S8EUV6|S8EUV6_TOXGM Dense granule protein GRA4 OS=Toxoplasma gondii (strain ATCC 50611 / Me49) OX=508771 GN=GRA4 PE=4 SV=1	Dense granule protein GRA4	GRA4	611790000	621520000	571030000	485040000	576240000	476000000	534180000	519690000	489980000	2	3	2	4	3	3	4	3	2	26	1	6	6	6	3	4	4	6	4	5	5	4	5	3	4	4	6	4	5	5	4	5	3	4	4	6
S8F7Q3	S8F7Q3	tr|S8F7Q3|S8F7Q3_TOXGM Tetratricopeptide repeat domain containing protein OS=Toxoplasma gondii (strain ATCC 50611 / Me49) OX=508771 GN=TGME49_252220 PE=4 SV=1	Tetratricopeptide repeat domain containing protein	TGME49_252220	125510000	141010000	124450000	125620000	132900000	127820000	136990000	132220000	125300000	13	13	18	14	10	14	14	16	13	125	1	19	19	19	13	16	16	14	13	13	17	14	14	13	16	16	14	13	13	17	14	14	13	16	16	14
S8GGL3	S8GGL3	tr|S8GGL3|S8GGL3_TOXGM Coatomer subunit beta OS=Toxoplasma gondii (strain ATCC 50611 / Me49) OX=508771 GN=TGME49_266990 PE=4 SV=1	Coatomer subunit beta	TGME49_266990	121960000	120730000	122550000	122010000	139910000	126630000	110460000	134230000	116670000	16	10	14	12	16	16	9	11	12	117	1	24	24	24	16	20	14	14	18	17	15	11	19	16	20	14	14	18	17	15	11	19	16	20	14	14
A0A125YIB3	A0A125YIB3	tr|A0A125YIB3|A0A125YIB3_TOXGM Proteasome subunit beta OS=Toxoplasma gondii (strain ATCC 50611 / Me49) OX=508771 GN=TGME49_280710 PE=3 SV=1	Proteasome subunit beta	TGME49_280710	311400000	361070000	336340000	303360000	315590000	361980000	300250000	303590000	271470000	8	7	11	8	7	8	8	7	7	72	1	6	6	6	5	6	6	5	4	5	5	5	5	5	6	6	5	4	5	5	5	5	5	6	6	5
S8F149	S8F149	tr|S8F149|S8F149_TOXGM Lectin family protein OS=Toxoplasma gondii (strain ATCC 50611 / Me49) OX=508771 GN=TGME49_258950 PE=4 SV=1	Lectin family protein	TGME49_258950	213600000	234490000	197550000	221440000	257440000	222230000	211850000	187750000	191300000	16	10	12	16	12	8	9	11	7	101	1	18	18	18	17	12	11	14	12	10	11	11	11	17	12	11	14	12	10	11	11	11	17	12	11	14
S8EZ13	S8EZ13	tr|S8EZ13|S8EZ13_TOXGM Chaperonin GroS protein OS=Toxoplasma gondii (strain ATCC 50611 / Me49) OX=508771 GN=TGME49_273960 PE=3 SV=1	Chaperonin GroS protein	TGME49_273960	193070000	206900000	176040000	179930000	187250000	207330000	229540000	222880000	209590000	9	6	10	10	10	6	11	12	11	85	1	11	11	11	9	9	10	10	10	7	10	11	11	9	9	10	10	10	7	10	11	11	9	9	10	10
A0A125YQM6	A0A125YQM6	tr|A0A125YQM6|A0A125YQM6_TOXGM Guanylate-binding protein, N-terminal domain-containing protein OS=Toxoplasma gondii (strain ATCC 50611 / Me49) OX=508771 GN=TGME49_304990 PE=4 SV=1	Guanylate-binding protein, N-terminal domain-containing protein	TGME49_304990	142800000	156780000	159860000	149370000	156450000	149030000	161100000	154710000	155000000	19	18	25	24	16	18	22	24	18	184	1	31	31	31	20	22	29	20	20	16	24	18	21	20	22	29	20	20	16	24	18	21	20	22	29	20
S8G550	S8G550	tr|S8G550|S8G550_TOXGM Uncharacterized protein OS=Toxoplasma gondii (strain ATCC 50611 / Me49) OX=508771 GN=TGME49_235160 PE=4 SV=1	Uncharacterized protein	TGME49_235160	173220000	175390000	154800000	166110000	167910000	171660000	143600000	139920000	134920000	18	16	17	15	16	16	13	15	16	142	1	24	24	24	19	18	20	19	19	19	16	17	21	19	18	20	19	19	19	16	17	21	19	18	20	19
A0A125YPI0	A0A125YPI0	tr|A0A125YPI0|A0A125YPI0_TOXGM Sarcalumenin/eps15 family protein OS=Toxoplasma gondii (strain ATCC 50611 / Me49) OX=508771 GN=TGME49_231210 PE=4 SV=1	Sarcalumenin/eps15 family protein	TGME49_231210	152110000	159250000	149030000	147180000	162380000	166870000	160500000	158410000	141640000	17	14	21	13	17	15	11	15	15	138	1	24	24	24	16	17	18	14	17	15	17	15	17	16	17	18	14	17	15	17	15	17	16	17	18	14
A0A125YUH6	A0A125YUH6	tr|A0A125YUH6|A0A125YUH6_TOXGM FFD and TFG box motifs protein OS=Toxoplasma gondii (strain ATCC 50611 / Me49) OX=508771 GN=TGME49_269650 PE=4 SV=1	FFD and TFG box motifs protein	TGME49_269650	405580000	477160000	472280000	427260000	495990000	449090000	496030000	462430000	403520000	7	7	7	10	7	3	5	7	6	60	1	12	12	12	8	8	8	10	8	5	7	8	9	8	8	8	10	8	5	7	8	9	8	8	8	10
S8F0Z6	S8F0Z6	tr|S8F0Z6|S8F0Z6_TOXGM Uncharacterized protein OS=Toxoplasma gondii (strain ATCC 50611 / Me49) OX=508771 GN=TGME49_226710 PE=3 SV=1	Uncharacterized protein	TGME49_226710	377130000	380920000	358620000	305710000	376810000	381690000	327580000	371620000	404600000	7	5	5	6	9	6	7	8	5	58	1	5	5	5	5	5	4	4	5	4	5	5	5	5	5	4	4	5	4	5	5	5	5	5	4	4
S8G0H2	S8G0H2	tr|S8G0H2|S8G0H2_TOXGM Aspartate aminotransferase OS=Toxoplasma gondii (strain ATCC 50611 / Me49) OX=508771 GN=TGME49_248600 PE=3 SV=1	Aspartate aminotransferase	TGME49_248600	133610000	131540000	122510000	132740000	147330000	133660000	148100000	140490000	138550000	13	10	11	13	11	9	12	11	13	103	1	19	19	19	13	12	10	15	11	10	15	11	12	13	12	10	15	11	10	15	11	12	13	12	10	15
A0A125YPP3	A0A125YPP3	tr|A0A125YPP3|A0A125YPP3_TOXGM Ribosomal protein RPL35 OS=Toxoplasma gondii (strain ATCC 50611 / Me49) OX=508771 GN=RPL35 PE=3 SV=1	Ribosomal protein RPL35	RPL35	1214400000	0	1079100000	1256100000	0	87273000	0	1039400000	923510000	2	1	3	2	0	3	2	3	2	18	1	3	3	3	2	1	3	2	0	2	2	2	2	2	1	3	2	0	2	2	2	2	2	1	3	2
S8F8W2	S8F8W2	tr|S8F8W2|S8F8W2_TOXGM U2 small nuclear ribonucleoprotein family protein, putative OS=Toxoplasma gondii (strain ATCC 50611 / Me49) OX=508771 GN=TGME49_205010 PE=3 SV=1	U2 small nuclear ribonucleoprotein family protein, putative	TGME49_205010	118330000	120130000	135020000	118480000	129510000	133310000	108840000	104050000	91460000	23	18	21	23	20	19	17	16	13	170	1	35	35	35	25	29	22	25	23	23	21	17	20	25	29	22	25	23	23	21	17	20	25	29	22	25
A0A125YQR0	A0A125YQR0	tr|A0A125YQR0|A0A125YQR0_TOXGM PCI domain-containing protein OS=Toxoplasma gondii (strain ATCC 50611 / Me49) OX=508771 GN=TGME49_207770 PE=3 SV=1	PCI domain-containing protein	TGME49_207770	178450000	190720000	168660000	204090000	176530000	176000000	171300000	181290000	167870000	8	12	13	11	11	11	10	11	14	101	1	16	16	16	10	14	13	10	14	12	13	14	14	10	14	13	10	14	12	13	14	14	10	14	13	10
S8G5F5	S8G5F5	tr|S8G5F5|S8G5F5_TOXGM Importin-beta N-terminal domain-containing protein OS=Toxoplasma gondii (strain ATCC 50611 / Me49) OX=508771 GN=TGME49_223540 PE=4 SV=1	Importin-beta N-terminal domain-containing protein	TGME49_223540	105290000	122190000	102490000	105520000	114950000	123450000	108870000	98664000	95211000	20	22	22	22	21	22	18	15	14	176	1	24	24	24	18	21	19	19	19	18	19	14	17	18	21	19	19	19	18	19	14	17	18	21	19	19
A0A125YLI0	A0A125YLI0	tr|A0A125YLI0|A0A125YLI0_TOXGM Uncharacterized protein OS=Toxoplasma gondii (strain ATCC 50611 / Me49) OX=508771 GN=TGME49_263080 PE=4 SV=1	Uncharacterized protein	TGME49_263080	296040000	331640000	286410000	313550000	313780000	287490000	310680000	292560000	295850000	6	5	7	8	6	6	5	8	6	57	1	7	7	7	5	5	6	6	5	3	6	7	6	5	5	6	6	5	3	6	7	6	5	5	6	6
A0A125YJG8	A0A125YJG8	tr|A0A125YJG8|A0A125YJG8_TOXGM Cell division protein CDC48AP OS=Toxoplasma gondii (strain ATCC 50611 / Me49) OX=508771 GN=CDC48AP PE=4 SV=1	Cell division protein CDC48AP	CDC48AP	97309000	92816000	91861000	83577000	102850000	89916000	104110000	114110000	97842000	19	13	19	18	19	17	18	21	16	160	1	30	29	29	18	19	18	20	20	19	22	21	24	17	18	17	19	19	18	21	20	23	17	18	17	19
A0A125YJB6	A0A125YJB6	tr|A0A125YJB6|A0A125YJB6_TOXGM SCP family extracellular subfamily protein OS=Toxoplasma gondii (strain ATCC 50611 / Me49) OX=508771 GN=TGME49_239890 PE=4 SV=1	SCP family extracellular subfamily protein	TGME49_239890	312830000	273930000	281920000	241490000	302050000	225310000	266680000	279100000	251720000	10	6	12	7	8	8	7	8	8	74	1	9	9	9	7	7	8	6	6	6	6	6	5	7	7	8	6	6	6	6	6	5	7	7	8	6
S8GAB5	S8GAB5	tr|S8GAB5|S8GAB5_TOXGM tRNA synthetases class I family protein OS=Toxoplasma gondii (strain ATCC 50611 / Me49) OX=508771 GN=TGME49_251880 PE=3 SV=1	tRNA synthetases class I family protein	TGME49_251880	253270000	247990000	235660000	246270000	215850000	266120000	212040000	187700000	185510000	9	10	9	10	7	9	12	7	8	81	1	14	14	14	7	9	9	10	7	8	11	7	11	7	9	9	10	7	8	11	7	11	7	9	9	10
S8EY87	S8EY87	tr|S8EY87|S8EY87_TOXGM Thioredoxin domain-containing protein OS=Toxoplasma gondii (strain ATCC 50611 / Me49) OX=508771 GN=TGME49_269950 PE=4 SV=1	Thioredoxin domain-containing protein	TGME49_269950	131740000	146360000	131200000	131090000	130370000	146930000	114500000	101960000	111700000	18	15	18	16	20	13	14	10	13	138	1	29	29	29	19	16	20	16	15	16	16	10	18	19	16	20	16	15	16	16	10	18	19	16	20	16
S8FCQ3	S8FCQ3	tr|S8FCQ3|S8FCQ3_TOXGM Uncharacterized protein OS=Toxoplasma gondii (strain ATCC 50611 / Me49) OX=508771 GN=TGME49_318525 PE=4 SV=1	Uncharacterized protein	TGME49_318525	0	0	0	0	0	0	0	2357600000	2398400000	2	0	1	1	2	1	2	2	3	14	1	6	6	6	2	1	1	1	1	2	2	2	3	2	1	1	1	1	2	2	2	3	2	1	1	1
A0A125YZ41	A0A125YZ41	tr|A0A125YZ41|A0A125YZ41_TOXGM Glutamate-5-semialdehyde dehydrogenase OS=Toxoplasma gondii (strain ATCC 50611 / Me49) OX=508771 GN=TGME49_270550 PE=3 SV=1	Glutamate-5-semialdehyde dehydrogenase	TGME49_270550	191170000	228190000	232850000	231370000	244930000	234620000	148700000	180130000	183930000	11	13	13	9	12	8	5	6	7	84	1	17	17	17	13	12	11	13	13	9	10	7	12	13	12	11	13	13	9	10	7	12	13	12	11	13
S8F712	S8F712	tr|S8F712|S8F712_TOXGM Uncharacterized protein OS=Toxoplasma gondii (strain ATCC 50611 / Me49) OX=508771 GN=TGME49_243930 PE=4 SV=1	Uncharacterized protein	TGME49_243930	218290000	203210000	206650000	181010000	194040000	203720000	127440000	116300000	117960000	11	12	9	10	11	13	9	7	8	90	1	17	17	17	12	14	9	11	12	15	13	8	13	12	14	9	11	12	15	13	8	13	12	14	9	11
A0A125YSB6	A0A125YSB6	tr|A0A125YSB6|A0A125YSB6_TOXGM Proteasome subunit alpha type OS=Toxoplasma gondii (strain ATCC 50611 / Me49) OX=508771 GN=TGME49_216450 PE=3 SV=1	Proteasome subunit alpha type	TGME49_216450	297530000	352620000	272570000	295410000	301070000	277000000	293550000	277450000	267050000	7	5	4	5	5	7	6	6	6	51	1	10	10	10	6	8	5	5	6	6	7	6	8	6	8	5	5	6	6	7	6	8	6	8	5	5
S8EXR5	S8EXR5	tr|S8EXR5|S8EXR5_TOXGM Amylo-alpha-1,6-glucosidase OS=Toxoplasma gondii (strain ATCC 50611 / Me49) OX=508771 GN=TGME49_226910 PE=4 SV=1	Amylo-alpha-1,6-glucosidase	TGME49_226910	99288000	110540000	95495000	93668000	99010000	97979000	98509000	95387000	93644000	23	23	21	24	20	25	20	24	19	199	1	40	40	40	23	24	20	23	23	25	24	26	25	23	24	20	23	23	25	24	26	25	23	24	20	23
A0A125YHV2	A0A125YHV2	tr|A0A125YHV2|A0A125YHV2_TOXGM EF-1 guanine nucleotide exchange domain-containing protein OS=Toxoplasma gondii (strain ATCC 50611 / Me49) OX=508771 GN=TGME49_219140 PE=3 SV=1	EF-1 guanine nucleotide exchange domain-containing protein	TGME49_219140	281760000	305860000	272740000	346380000	298490000	323440000	260170000	209260000	211410000	10	7	10	8	7	11	8	8	10	79	1	13	13	13	8	10	8	7	9	10	7	6	10	8	10	8	7	9	10	7	6	10	8	10	8	7
A0A125YUJ7	A0A125YUJ7	tr|A0A125YUJ7|A0A125YUJ7_TOXGM Pyruvate kinase OS=Toxoplasma gondii (strain ATCC 50611 / Me49) OX=508771 GN=PYKII PE=3 SV=1	Pyruvate kinase	PYKII	119950000	137790000	126700000	127910000	139980000	131210000	130910000	137340000	122760000	16	17	15	16	14	17	14	14	15	138	1	24	24	24	15	17	16	17	16	18	20	11	15	15	17	16	17	16	18	20	11	15	15	17	16	17
S8GJI9	S8GJI9	tr|S8GJI9|S8GJI9_TOXGM Uncharacterized protein OS=Toxoplasma gondii (strain ATCC 50611 / Me49) OX=508771 GN=TGME49_221870 PE=4 SV=1	Uncharacterized protein	TGME49_221870	129710000	119060000	120880000	119140000	118200000	116180000	126300000	130600000	114790000	24	10	19	16	13	9	15	19	15	140	1	28	28	28	21	13	19	19	15	10	16	21	18	21	13	19	19	15	10	16	21	18	21	13	19	19
A0A125YXU8	A0A125YXU8	tr|A0A125YXU8|A0A125YXU8_TOXGM Ubiquitin interaction motif family protein OS=Toxoplasma gondii (strain ATCC 50611 / Me49) OX=508771 GN=TGME49_223960 PE=3 SV=1	Ubiquitin interaction motif family protein	TGME49_223960	202860000	207920000	206690000	220640000	205870000	219380000	222040000	210150000	216410000	10	9	12	9	9	10	8	10	10	87	1	15	15	15	12	12	12	12	12	10	10	12	13	12	12	12	12	12	10	10	12	13	12	12	12	12
A0A125YLD3	A0A125YLD3	tr|A0A125YLD3|A0A125YLD3_TOXGM DNA topoisomerase domain-containing protein OS=Toxoplasma gondii (strain ATCC 50611 / Me49) OX=508771 GN=TGME49_273930 PE=4 SV=1	DNA topoisomerase domain-containing protein	TGME49_273930	550480000	491690000	469400000	404710000	488950000	503510000	628620000	493680000	447010000	5	4	4	4	4	5	4	6	7	43	1	5	5	5	3	4	4	3	4	4	4	4	5	3	4	4	3	4	4	4	4	5	3	4	4	3
S8FE58	S8FE58	tr|S8FE58|S8FE58_TOXGM Aldehyde dehydrogenase OS=Toxoplasma gondii (strain ATCC 50611 / Me49) OX=508771 GN=TGME49_222160 PE=3 SV=1	Aldehyde dehydrogenase	TGME49_222160	163390000	172930000	161040000	181950000	180680000	180170000	209440000	180380000	162080000	18	14	13	16	11	11	14	12	14	123	1	21	21	21	17	13	14	16	12	11	14	12	15	17	13	14	16	12	11	14	12	15	17	13	14	16
S8GML9	S8GML9	tr|S8GML9|S8GML9_TOXGM Glycerol-3-phosphate dehydrogenase OS=Toxoplasma gondii (strain ATCC 50611 / Me49) OX=508771 GN=TGME49_263730 PE=3 SV=1	Glycerol-3-phosphate dehydrogenase	TGME49_263730	166610000	155450000	159590000	147370000	156250000	158720000	200520000	189330000	190050000	14	13	14	13	11	14	13	13	14	119	1	23	23	23	16	14	14	13	13	12	12	13	14	16	14	14	13	13	12	12	13	14	16	14	14	13
S8GDR1	S8GDR1	tr|S8GDR1|S8GDR1_TOXGM Uncharacterized protein OS=Toxoplasma gondii (strain ATCC 50611 / Me49) OX=508771 GN=TGME49_214220 PE=4 SV=1	Uncharacterized protein	TGME49_214220	314930000	303560000	275040000	308780000	222650000	293080000	353080000	282050000	270390000	5	4	4	6	4	5	6	5	5	44	1	6	6	6	5	5	5	6	4	4	6	5	6	5	5	5	6	4	4	6	5	6	5	5	5	6
A0A125YWX8	A0A125YWX8	tr|A0A125YWX8|A0A125YWX8_TOXGM Uncharacterized protein OS=Toxoplasma gondii (strain ATCC 50611 / Me49) OX=508771 GN=TGME49_230350 PE=4 SV=1	Uncharacterized protein	TGME49_230350	136440000	145670000	137870000	134040000	131640000	149280000	166410000	149250000	144130000	13	13	13	12	14	9	12	12	10	108	1	23	23	23	14	20	15	13	17	16	18	16	17	14	20	15	13	17	16	18	16	17	14	20	15	13
A0A125YJK5	A0A125YJK5	tr|A0A125YJK5|A0A125YJK5_TOXGM cGMP-dependent protein kinase OS=Toxoplasma gondii (strain ATCC 50611 / Me49) OX=508771 GN=PKG PE=3 SV=1	cGMP-dependent protein kinase	PKG	126660000	147510000	119760000	111120000	152350000	151340000	121780000	107160000	108430000	15	16	21	17	17	14	12	9	11	132	1	28	28	28	18	21	19	20	18	17	20	12	19	18	21	19	20	18	17	20	12	19	18	21	19	20
A0A125YRE3	A0A125YRE3	tr|A0A125YRE3|A0A125YRE3_TOXGM ATP synthase, putative OS=Toxoplasma gondii (strain ATCC 50611 / Me49) OX=508771 GN=TGME49_226000 PE=3 SV=1	ATP synthase, putative	TGME49_226000	333170000	335800000	330560000	281950000	272570000	277570000	346030000	356310000	374270000	8	6	7	6	7	6	7	7	7	61	1	6	6	6	5	5	5	5	6	5	6	5	6	5	5	5	5	6	5	6	5	6	5	5	5	5
A0A125YQ73	A0A125YQ73	tr|A0A125YQ73|A0A125YQ73_TOXGM Uncharacterized protein OS=Toxoplasma gondii (strain ATCC 50611 / Me49) OX=508771 GN=TGME49_249990 PE=4 SV=1	Uncharacterized protein	TGME49_249990	141550000	143140000	132920000	138480000	141340000	133450000	130540000	117500000	131150000	14	13	16	11	17	13	14	11	14	123	1	20	20	20	11	16	13	11	17	14	16	11	16	11	16	13	11	17	14	16	11	16	11	16	13	11
A0A125YRN8	A0A125YRN8	tr|A0A125YRN8|A0A125YRN8_TOXGM Uncharacterized protein OS=Toxoplasma gondii (strain ATCC 50611 / Me49) OX=508771 GN=TGME49_311480 PE=4 SV=1	Uncharacterized protein	TGME49_311480	183320000	200400000	200860000	191050000	219600000	209990000	240160000	198260000	190570000	11	6	9	9	8	8	4	8	7	70	1	16	16	16	13	11	12	11	9	7	9	9	10	13	11	12	11	9	7	9	9	10	13	11	12	11
S8GB40	S8GB40	tr|S8GB40|S8GB40_TOXGM Uncharacterized protein OS=Toxoplasma gondii (strain ATCC 50611 / Me49) OX=508771 GN=TGME49_230340 PE=4 SV=1	Uncharacterized protein	TGME49_230340	133040000	146760000	137990000	149190000	166490000	172290000	140170000	135400000	139450000	14	13	13	14	13	17	17	13	11	125	1	30	30	30	17	19	17	20	19	19	24	22	24	17	19	17	20	19	19	24	22	24	17	19	17	20
A0A125YGF2	A0A125YGF2	tr|A0A125YGF2|A0A125YGF2_TOXGM GDA1/CD39 (Nucleoside phosphatase) family protein OS=Toxoplasma gondii (strain ATCC 50611 / Me49) OX=508771 GN=TGME49_277720 PE=3 SV=1	GDA1/CD39 (Nucleoside phosphatase) family protein	TGME49_277720	107260000	112000000	108170000	113030000	115950000	112530000	130900000	139260000	131780000	11	9	17	11	8	11	8	15	12	102	1	20	20	20	12	10	16	11	9	10	13	12	17	12	10	16	11	9	10	13	12	17	12	10	16	11
S8GJQ4	S8GJQ4	tr|S8GJQ4|S8GJQ4_TOXGM Ser/Thr phosphatase family protein OS=Toxoplasma gondii (strain ATCC 50611 / Me49) OX=508771 GN=TGME49_222840 PE=4 SV=1	Ser/Thr phosphatase family protein	TGME49_222840	216930000	206990000	174980000	191230000	206390000	215370000	208450000	193180000	163210000	9	10	9	9	7	7	7	6	6	70	1	8	8	8	8	7	7	6	6	6	6	5	6	8	7	7	6	6	6	6	5	6	8	7	7	6
A0A125YVM0	A0A125YVM0	tr|A0A125YVM0|A0A125YVM0_TOXGM Dense granule protein GRA9 OS=Toxoplasma gondii (strain ATCC 50611 / Me49) OX=508771 GN=GRA9 PE=4 SV=1	Dense granule protein GRA9	GRA9	184480000	180130000	172510000	194830000	164520000	170370000	297830000	268470000	263360000	12	11	10	9	13	8	12	14	12	101	1	11	11	11	9	10	7	9	10	7	10	11	10	9	10	7	9	10	7	10	11	10	9	10	7	9
A0A125YSH5	A0A125YSH5	tr|A0A125YSH5|A0A125YSH5_TOXGM TB2/DP1, HVA22 family protein OS=Toxoplasma gondii (strain ATCC 50611 / Me49) OX=508771 GN=TGME49_211710 PE=4 SV=1	TB2/DP1, HVA22 family protein	TGME49_211710	556250000	639670000	477970000	626260000	531000000	684060000	450400000	585630000	387670000	3	3	3	5	5	5	4	3	2	33	1	7	7	7	6	4	3	5	6	5	5	4	4	6	4	3	5	6	5	5	4	4	6	4	3	5
A0A125YWN8	A0A125YWN8	tr|A0A125YWN8|A0A125YWN8_TOXGM Serine/threonine-protein phosphatase OS=Toxoplasma gondii (strain ATCC 50611 / Me49) OX=508771 GN=TGME49_311310 PE=3 SV=1	Serine/threonine-protein phosphatase	TGME49_311310	171370000	171190000	158410000	162080000	192930000	184130000	153970000	138240000	140770000	9	9	9	12	12	8	9	10	6	84	1	16	16	16	11	11	8	12	12	9	12	9	11	11	11	8	12	12	9	12	9	11	11	11	8	12
A0A125YJ45	A0A125YJ45	tr|A0A125YJ45|A0A125YJ45_TOXGM Protein kinase OS=Toxoplasma gondii (strain ATCC 50611 / Me49) OX=508771 GN=TGME49_259710 PE=4 SV=1	Protein kinase	TGME49_259710	232040000	277160000	218480000	217520000	242120000	232090000	250790000	198410000	204590000	5	5	7	4	4	5	5	5	5	45	1	10	10	10	8	7	7	5	6	7	6	7	8	8	7	7	5	6	7	6	7	8	8	7	7	5
A0A125YPA6	A0A125YPA6	tr|A0A125YPA6|A0A125YPA6_TOXGM Vesicle-fusing ATPase OS=Toxoplasma gondii (strain ATCC 50611 / Me49) OX=508771 GN=TGME49_318510 PE=3 SV=1	Vesicle-fusing ATPase	TGME49_318510	90706000	93479000	82198000	85159000	93969000	89981000	84114000	85555000	85649000	19	19	17	17	19	15	17	14	11	148	1	24	24	24	16	19	15	16	17	16	18	15	17	16	19	15	16	17	16	18	15	17	16	19	15	16
A0A125YNT7	A0A125YNT7	tr|A0A125YNT7|A0A125YNT7_TOXGM Cleft lip and palate transmembrane protein 1-like protein OS=Toxoplasma gondii (strain ATCC 50611 / Me49) OX=508771 GN=TGME49_299110 PE=3 SV=1	Cleft lip and palate transmembrane protein 1-like protein	TGME49_299110	201690000	220960000	185590000	197740000	198190000	192900000	195820000	172880000	137040000	8	14	9	8	9	9	8	7	6	78	1	14	14	14	8	14	11	10	14	11	11	9	12	8	14	11	10	14	11	11	9	12	8	14	11	10
A0A125YWH0	A0A125YWH0	tr|A0A125YWH0|A0A125YWH0_TOXGM V-type proton ATPase subunit H OS=Toxoplasma gondii (strain ATCC 50611 / Me49) OX=508771 GN=TGME49_208590 PE=3 SV=1	V-type proton ATPase subunit H	TGME49_208590	173310000	148120000	144070000	155100000	150150000	163970000	148970000	145440000	141120000	14	14	10	12	12	10	10	10	11	103	1	21	21	21	16	18	12	13	16	13	14	12	15	16	18	12	13	16	13	14	12	15	16	18	12	13
A0A125YP03	A0A125YP03	tr|A0A125YP03|A0A125YP03_TOXGM Ubiquitin family protein OS=Toxoplasma gondii (strain ATCC 50611 / Me49) OX=508771 GN=TGME49_223680 PE=4 SV=1	Ubiquitin family protein	TGME49_223680	549130000	551290000	513130000	513700000	482370000	544910000	528890000	439820000	443650000	7	7	6	6	8	8	7	4	4	57	1	10	10	10	6	6	6	7	8	7	8	5	6	6	6	6	7	8	7	8	5	6	6	6	6	7
A0A125YFG8	A0A125YFG8	tr|A0A125YFG8|A0A125YFG8_TOXGM Ribonucloprotein OS=Toxoplasma gondii (strain ATCC 50611 / Me49) OX=508771 GN=TGME49_236580 PE=3 SV=1	Ribonucloprotein	TGME49_236580	401150000	364980000	416470000	384020000	401850000	449680000	280150000	302000000	338010000	4	7	4	6	4	6	3	4	4	42	1	5	5	5	3	5	3	4	3	4	4	4	5	3	5	3	4	3	4	4	4	5	3	5	3	4
A0A125YP67	A0A125YP67	tr|A0A125YP67|A0A125YP67_TOXGM Triosephosphate isomerase OS=Toxoplasma gondii (strain ATCC 50611 / Me49) OX=508771 GN=TPI-II PE=1 SV=1	Triosephosphate isomerase	TPI-II	247160000	263620000	239480000	264980000	168230000	250860000	306670000	247070000	267160000	11	6	11	8	4	7	8	6	10	72	1	12	12	12	9	7	10	10	7	7	10	8	10	9	7	10	10	7	7	10	8	10	9	7	10	10
S8GKQ0	S8GKQ0	tr|S8GKQ0|S8GKQ0_TOXGM Uncharacterized protein OS=Toxoplasma gondii (strain ATCC 50611 / Me49) OX=508771 GN=TGME49_229030 PE=3 SV=1	Uncharacterized protein	TGME49_229030	213800000	194220000	222470000	205670000	209630000	219270000	209730000	188460000	195870000	6	8	10	8	6	8	6	8	7	67	1	10	10	10	8	8	10	8	8	7	9	8	8	8	8	10	8	8	7	9	8	8	8	8	10	8
S8EN43	S8EN43	tr|S8EN43|S8EN43_TOXGM Peptidase S15, putative OS=Toxoplasma gondii (strain ATCC 50611 / Me49) OX=508771 GN=TGME49_218540 PE=4 SV=1	Peptidase S15, putative	TGME49_218540	156580000	171880000	153840000	175790000	167530000	162350000	171240000	161730000	147420000	10	10	9	9	8	9	13	8	6	82	1	13	13	13	9	10	9	7	8	8	9	8	10	9	10	9	7	8	8	9	8	10	9	10	9	7
A0A125YYS6	A0A125YYS6	tr|A0A125YYS6|A0A125YYS6_TOXGM p25-alpha family protein OS=Toxoplasma gondii (strain ATCC 50611 / Me49) OX=508771 GN=TGME49_229930 PE=3 SV=1	p25-alpha family protein	TGME49_229930	354950000	328350000	313140000	369870000	125050000	276780000	327330000	329590000	266210000	6	5	5	7	3	4	5	7	5	47	1	7	7	7	6	5	6	6	5	5	5	7	7	6	5	6	6	5	5	5	7	7	6	5	6	6
S8F4R6	S8F4R6	tr|S8F4R6|S8F4R6_TOXGM Alanine-glyoxylate aminotransferase OS=Toxoplasma gondii (strain ATCC 50611 / Me49) OX=508771 GN=TGME49_239530 PE=3 SV=1	Alanine-glyoxylate aminotransferase	TGME49_239530	248320000	291910000	267660000	263160000	299410000	279210000	161900000	187160000	173390000	11	7	10	10	8	9	7	5	7	74	1	13	13	13	7	5	7	8	6	6	6	5	8	7	5	7	8	6	6	6	5	8	7	5	7	8
A0A125YL83	A0A125YL83	tr|A0A125YL83|A0A125YL83_TOXGM Ubiquitin, putative OS=Toxoplasma gondii (strain ATCC 50611 / Me49) OX=508771 GN=TGME49_248460 PE=4 SV=1	Ubiquitin, putative	TGME49_248460	303130000	285580000	286300000	277350000	273000000	283870000	296950000	243760000	280310000	9	7	6	9	6	6	6	8	6	63	1	10	10	10	8	7	4	9	7	5	7	7	7	8	7	4	9	7	5	7	7	7	8	7	4	9
A0A125YNS2	A0A125YNS2	tr|A0A125YNS2|A0A125YNS2_TOXGM S-adenosylmethionine synthase OS=Toxoplasma gondii (strain ATCC 50611 / Me49) OX=508771 GN=TGME49_240690 PE=3 SV=1	S-adenosylmethionine synthase	TGME49_240690	128430000	127840000	115070000	119440000	143330000	141970000	192890000	187940000	196110000	10	9	7	13	13	11	11	12	14	100	1	12	12	12	6	6	5	8	8	9	10	8	8	6	6	5	8	8	9	10	8	8	6	6	5	8
S8EYR0	S8EYR0	tr|S8EYR0|S8EYR0_TOXGM Pyruvate dehydrogenase E1 component subunit beta OS=Toxoplasma gondii (strain ATCC 50611 / Me49) OX=508771 GN=PDHE1B PE=4 SV=1	Pyruvate dehydrogenase E1 component subunit beta	PDHE1B	171550000	201780000	180840000	180640000	184480000	192000000	218270000	222870000	221640000	8	8	7	10	7	8	8	11	9	76	1	12	12	12	7	8	5	8	6	6	7	8	6	7	8	5	8	6	6	7	8	6	7	8	5	8
A0A125YRK2	A0A125YRK2	tr|A0A125YRK2|A0A125YRK2_TOXGM Uncharacterized protein OS=Toxoplasma gondii (strain ATCC 50611 / Me49) OX=508771 GN=TGME49_272660 PE=4 SV=1	Uncharacterized protein	TGME49_272660	427670000	438630000	391030000	378740000	396150000	419960000	402340000	336120000	398070000	6	4	4	4	5	5	4	5	5	44	1	8	8	8	6	4	5	6	6	5	5	5	6	6	4	5	6	6	5	5	5	6	6	4	5	6
A0A125YV30	A0A125YV30	tr|A0A125YV30|A0A125YV30_TOXGM Integral membrane protein, DUF56 family protein, putative OS=Toxoplasma gondii (strain ATCC 50611 / Me49) OX=508771 GN=TGME49_315930 PE=4 SV=1	Integral membrane protein, DUF56 family protein, putative	TGME49_315930	695760000	582210000	567310000	455970000	604320000	606980000	539460000	598480000	549240000	3	2	3	3	3	3	4	3	3	27	1	3	3	3	3	3	3	2	3	3	3	3	3	3	3	3	2	3	3	3	3	3	3	3	3	2
A0A125YS58	A0A125YS58	tr|A0A125YS58|A0A125YS58_TOXGM ATP-dependent RNA helicase OS=Toxoplasma gondii (strain ATCC 50611 / Me49) OX=508771 GN=TGME49_233520 PE=4 SV=1	ATP-dependent RNA helicase	TGME49_233520	105010000	107940000	104610000	111450000	123530000	112710000	100030000	101480000	97902000	18	18	19	16	17	16	17	18	11	150	1	24	24	23	17	14	15	12	15	12	13	13	13	17	14	15	12	15	12	13	13	13	16	13	14	11
S8FDB7	S8FDB7	tr|S8FDB7|S8FDB7_TOXGM Phospholipase/carboxylesterase OS=Toxoplasma gondii (strain ATCC 50611 / Me49) OX=508771 GN=TGME49_254690 PE=4 SV=1	Phospholipase/carboxylesterase	TGME49_254690	134850000	143740000	128500000	121370000	126820000	134100000	142890000	131580000	147370000	13	12	12	10	13	12	12	11	14	109	1	23	23	23	15	17	15	14	14	14	15	14	17	15	17	15	14	14	14	15	14	17	15	17	15	14
S8F5C2	S8F5C2	tr|S8F5C2|S8F5C2_TOXGM SWI2/SNF2 ISWI-like (AT hook) OS=Toxoplasma gondii (strain ATCC 50611 / Me49) OX=508771 GN=TGME49_273870 PE=4 SV=1	SWI2/SNF2 ISWI-like (AT hook)	TGME49_273870	167380000	168030000	169900000	183130000	200020000	179620000	202610000	169690000	136850000	17	14	19	12	15	16	19	17	15	144	1	30	30	30	18	18	18	15	16	14	18	20	19	18	18	18	15	16	14	18	20	19	18	18	18	15
S8GQ34	S8GQ34	tr|S8GQ34|S8GQ34_TOXGM AP complex subunit beta OS=Toxoplasma gondii (strain ATCC 50611 / Me49) OX=508771 GN=TGME49_240870 PE=3 SV=1	AP complex subunit beta	TGME49_240870	128790000	133890000	137730000	126550000	152230000	129810000	113500000	127680000	114530000	22	12	12	17	11	14	15	11	13	127	1	23	23	23	19	16	11	16	14	13	18	13	17	19	16	11	16	14	13	18	13	17	19	16	11	16
A0A125YVV0	A0A125YVV0	tr|A0A125YVV0|A0A125YVV0_TOXGM Tetratricopeptide repeat-containing protein OS=Toxoplasma gondii (strain ATCC 50611 / Me49) OX=508771 GN=TGME49_314100 PE=4 SV=1	Tetratricopeptide repeat-containing protein	TGME49_314100	176270000	173610000	160510000	156920000	161970000	162450000	175870000	159160000	159170000	12	12	8	8	12	10	10	10	13	95	1	24	24	24	14	13	10	12	16	12	19	11	16	14	13	10	12	16	12	19	11	16	14	13	10	12
S8GR18	S8GR18	tr|S8GR18|S8GR18_TOXGM Microtubule associated protein SPM2 OS=Toxoplasma gondii (strain ATCC 50611 / Me49) OX=508771 GN=SPM2 PE=4 SV=1	Microtubule associated protein SPM2	SPM2	271460000	279920000	247410000	237770000	240780000	225100000	191040000	220690000	222020000	13	13	11	10	10	10	6	8	8	89	1	21	21	21	14	11	9	12	9	9	11	14	14	14	11	9	12	9	9	11	14	14	14	11	9	12
A0A125YUB3	A0A125YUB3	tr|A0A125YUB3|A0A125YUB3_TOXGM 26S proteasome regulatory subunit RPN11 OS=Toxoplasma gondii (strain ATCC 50611 / Me49) OX=508771 GN=TGME49_269840 PE=4 SV=1	26S proteasome regulatory subunit RPN11	TGME49_269840	150230000	159190000	152060000	168160000	173630000	155410000	155980000	151810000	158640000	9	13	8	10	10	11	10	6	9	86	1	13	13	13	9	11	9	10	10	8	10	6	9	9	11	9	10	10	8	10	6	9	9	11	9	10
A0A125YW21	A0A125YW21	tr|A0A125YW21|A0A125YW21_TOXGM Uncharacterized protein OS=Toxoplasma gondii (strain ATCC 50611 / Me49) OX=508771 GN=TGME49_227910 PE=4 SV=1	Uncharacterized protein	TGME49_227910	393320000	497240000	471710000	354270000	363580000	362450000	384690000	440850000	320760000	6	5	6	5	5	3	4	4	4	42	1	5	5	5	5	3	5	3	3	3	2	2	2	5	3	5	3	3	3	2	2	2	5	3	5	3
S8F0X8	S8F0X8	tr|S8F0X8|S8F0X8_TOXGM Tetratricopeptide repeat-containing protein OS=Toxoplasma gondii (strain ATCC 50611 / Me49) OX=508771 GN=TGME49_268870 PE=4 SV=1	Tetratricopeptide repeat-containing protein	TGME49_268870	102190000	135970000	105290000	105110000	120730000	118250000	105680000	96028000	89700000	21	15	20	22	17	16	19	12	13	155	1	26	26	26	20	16	18	21	16	15	18	13	17	20	16	18	21	16	15	18	13	17	20	16	18	21
A0A125YGR4	A0A125YGR4	tr|A0A125YGR4|A0A125YGR4_TOXGM Alveolin domain containing intermediate filament IMC14 OS=Toxoplasma gondii (strain ATCC 50611 / Me49) OX=508771 GN=ALV9 PE=4 SV=1	Alveolin domain containing intermediate filament IMC14	ALV9	186790000	201870000	188390000	196260000	201000000	199100000	182140000	199750000	178370000	14	11	11	16	14	16	10	9	13	114	1	28	28	28	20	19	18	23	20	22	20	17	21	20	19	18	23	20	22	20	17	21	20	19	18	23
A0A125YS62	A0A125YS62	tr|A0A125YS62|A0A125YS62_TOXGM Eukaryotic initiation factor-4E, putative OS=Toxoplasma gondii (strain ATCC 50611 / Me49) OX=508771 GN=TGME49_223410 PE=3 SV=1	Eukaryotic initiation factor-4E, putative	TGME49_223410	317090000	279280000	254470000	279460000	275990000	316200000	264500000	238690000	203530000	11	9	11	7	8	9	6	2	6	72	1	10	10	10	8	9	8	6	7	8	8	6	9	8	9	8	6	7	8	8	6	9	8	9	8	6
A0A125YX58	A0A125YX58	tr|A0A125YX58|A0A125YX58_TOXGM Rhoptry protein ROP10 OS=Toxoplasma gondii (strain ATCC 50611 / Me49) OX=508771 GN=ROP10 PE=4 SV=1	Rhoptry protein ROP10	ROP10	305300000	275500000	254510000	247640000	268580000	281440000	314890000	298180000	277450000	8	3	7	5	4	4	6	6	8	53	1	12	12	12	7	8	9	8	5	5	9	10	9	7	8	9	8	5	5	9	10	9	7	8	9	8
S8GTZ8	S8GTZ8	tr|S8GTZ8|S8GTZ8_TOXGM Dense-granule antigen DG32 OS=Toxoplasma gondii (strain ATCC 50611 / Me49) OX=508771 GN=TGME49_222170 PE=4 SV=1	Dense-granule antigen DG32	TGME49_222170	315550000	360540000	310990000	289530000	284650000	334110000	355760000	320270000	310580000	9	3	5	7	3	5	5	4	4	45	1	8	8	8	8	7	3	5	7	3	7	3	6	8	7	3	5	7	3	7	3	6	8	7	3	5
A0A125YNU3	A0A125YNU3	tr|A0A125YNU3|A0A125YNU3_TOXGM Eukaryotic initiation factor-2B, gamma subunit, putative OS=Toxoplasma gondii (strain ATCC 50611 / Me49) OX=508771 GN=TGME49_216260 PE=4 SV=1	Eukaryotic initiation factor-2B, gamma subunit, putative	TGME49_216260	152010000	144760000	122520000	129790000	148270000	147770000	135270000	127400000	128280000	14	10	14	16	9	11	12	12	13	111	1	20	20	20	13	14	12	13	10	13	13	13	13	13	14	12	13	10	13	13	13	13	13	14	12	13
A0A125YH16	A0A125YH16	tr|A0A125YH16|A0A125YH16_TOXGM Multi-pass transmembrane protein OS=Toxoplasma gondii (strain ATCC 50611 / Me49) OX=508771 GN=TGME49_267620 PE=4 SV=1	Multi-pass transmembrane protein	TGME49_267620	156560000	128460000	150020000	134730000	146430000	132680000	159710000	164450000	162240000	9	11	8	10	10	8	15	13	12	96	1	17	17	17	11	11	10	11	10	8	14	14	13	11	11	10	11	10	8	14	14	13	11	11	10	11
A0A125YRE1	A0A125YRE1	tr|A0A125YRE1|A0A125YRE1_TOXGM Uncharacterized protein OS=Toxoplasma gondii (strain ATCC 50611 / Me49) OX=508771 GN=TGME49_293440 PE=4 SV=1	Uncharacterized protein	TGME49_293440	218810000	223590000	222100000	233160000	237880000	254280000	204720000	217670000	189930000	7	5	8	9	7	12	7	6	7	68	1	16	16	16	10	10	9	13	11	12	10	8	9	10	10	9	13	11	12	10	8	9	10	10	9	13
S8G965	S8G965	tr|S8G965|S8G965_TOXGM HTH La-type RNA-binding domain-containing protein OS=Toxoplasma gondii (strain ATCC 50611 / Me49) OX=508771 GN=TGME49_268950 PE=4 SV=1	HTH La-type RNA-binding domain-containing protein	TGME49_268950	159370000	151110000	157180000	163890000	149710000	170950000	139710000	159800000	152200000	18	9	14	17	8	10	14	14	13	119	1	24	24	24	17	12	15	20	12	10	16	15	17	17	12	15	20	12	10	16	15	17	17	12	15	20
S8EVU5	S8EVU5	tr|S8EVU5|S8EVU5_TOXGM DnaJ domain-containing protein OS=Toxoplasma gondii (strain ATCC 50611 / Me49) OX=508771 GN=TGME49_267430 PE=4 SV=1	DnaJ domain-containing protein	TGME49_267430	182080000	195650000	165720000	179100000	163640000	175760000	211480000	193580000	198990000	15	11	15	16	11	17	11	13	12	121	1	15	15	15	13	9	12	13	10	12	10	10	11	13	9	12	13	10	12	10	10	11	13	9	12	13
S8F736	S8F736	tr|S8F736|S8F736_TOXGM Uncharacterized protein OS=Toxoplasma gondii (strain ATCC 50611 / Me49) OX=508771 GN=TGME49_244250 PE=4 SV=1	Uncharacterized protein	TGME49_244250	270150000	263840000	215750000	217170000	284910000	279070000	260230000	287040000	286170000	7	13	9	10	13	10	7	13	11	97	1	13	13	13	7	8	9	9	9	8	8	11	11	7	8	9	9	9	8	8	11	11	7	8	9	9
A0A125YUH1	A0A125YUH1	tr|A0A125YUH1|A0A125YUH1_TOXGM ATP synthase F1 gamma subunit OS=Toxoplasma gondii (strain ATCC 50611 / Me49) OX=508771 GN=TGME49_231910 PE=3 SV=1	ATP synthase F1 gamma subunit	TGME49_231910	184200000	206520000	158530000	183560000	227280000	206370000	224900000	203500000	189530000	8	10	5	7	9	9	7	7	9	71	1	10	10	10	6	7	4	6	9	8	9	5	9	6	7	4	6	9	8	9	5	9	6	7	4	6
A0A125YM56	A0A125YM56	tr|A0A125YM56|A0A125YM56_TOXGM Membrane protein, putative OS=Toxoplasma gondii (strain ATCC 50611 / Me49) OX=508771 GN=TGME49_310000 PE=4 SV=1	Membrane protein, putative	TGME49_310000	252410000	239160000	223440000	238700000	256410000	268520000	247020000	212380000	209650000	8	7	7	10	7	12	9	10	10	80	1	11	11	11	8	8	7	8	8	9	9	9	9	8	8	7	8	8	9	9	9	9	8	8	7	8
S8EQR1	S8EQR1	tr|S8EQR1|S8EQR1_TOXGM 6-phosphogluconate dehydrogenase, decarboxylating OS=Toxoplasma gondii (strain ATCC 50611 / Me49) OX=508771 GN=TGME49_307850 PE=3 SV=1	6-phosphogluconate dehydrogenase, decarboxylating	TGME49_307850	169240000	191390000	161700000	165770000	188160000	184590000	216670000	221540000	181580000	9	10	10	10	8	9	9	10	10	85	1	16	16	16	10	14	12	11	10	11	12	11	14	10	14	12	11	10	11	12	11	14	10	14	12	11
S8G9K1	S8G9K1	tr|S8G9K1|S8G9K1_TOXGM AMP-binding enzyme domain-containing protein OS=Toxoplasma gondii (strain ATCC 50611 / Me49) OX=508771 GN=TGME49_247760 PE=4 SV=1	AMP-binding enzyme domain-containing protein	TGME49_247760	106100000	103390000	104140000	97205000	104560000	99717000	97483000	94515000	86251000	14	13	11	12	14	12	11	11	10	108	1	20	20	20	14	15	12	15	16	12	14	11	13	14	15	12	15	16	12	14	11	13	14	15	12	15
S8EW79	S8EW79	tr|S8EW79|S8EW79_TOXGM RAP domain-containing protein OS=Toxoplasma gondii (strain ATCC 50611 / Me49) OX=508771 GN=TGME49_237010 PE=4 SV=1	RAP domain-containing protein	TGME49_237010	137600000	143710000	144290000	132520000	137450000	144020000	136680000	146520000	133930000	11	13	12	8	13	11	11	11	9	99	1	15	15	15	11	10	11	8	10	9	10	10	11	11	10	11	8	10	9	10	10	11	11	10	11	8
A0A125YHC4	A0A125YHC4	tr|A0A125YHC4|A0A125YHC4_TOXGM FACT complex subunit OS=Toxoplasma gondii (strain ATCC 50611 / Me49) OX=508771 GN=FACT140 PE=3 SV=1	FACT complex subunit	FACT140	132760000	130960000	109690000	123160000	146970000	139120000	122120000	126220000	120000000	15	15	18	16	13	16	13	14	14	134	1	25	25	25	15	18	15	18	16	15	17	17	21	15	18	15	18	16	15	17	17	21	15	18	15	18
A0A125YR52	A0A125YR52	tr|A0A125YR52|A0A125YR52_TOXGM Uncharacterized protein OS=Toxoplasma gondii (strain ATCC 50611 / Me49) OX=508771 GN=TGME49_285180 PE=3 SV=1	Uncharacterized protein	TGME49_285180	137420000	160880000	122090000	134690000	147740000	150680000	158110000	136760000	144940000	11	10	13	16	9	9	11	13	11	103	1	15	15	15	9	9	10	11	8	8	9	10	11	9	9	10	11	8	8	9	10	11	9	9	10	11
A0A125YQV8	A0A125YQV8	tr|A0A125YQV8|A0A125YQV8_TOXGM RuvB-like helicase OS=Toxoplasma gondii (strain ATCC 50611 / Me49) OX=508771 GN=TGME49_288860 PE=3 SV=1	RuvB-like helicase	TGME49_288860	117530000	132840000	120550000	122110000	130560000	128530000	109800000	107780000	107410000	14	14	13	12	10	11	11	10	10	105	1	18	18	18	14	12	12	13	12	12	13	11	13	14	12	12	13	12	12	13	11	13	14	12	12	13
A0A125YY72	A0A125YY72	tr|A0A125YY72|A0A125YY72_TOXGM PH domain-containing protein OS=Toxoplasma gondii (strain ATCC 50611 / Me49) OX=508771 GN=TGME49_249970 PE=1 SV=1	PH domain-containing protein	TGME49_249970	299080000	348110000	310530000	312670000	262640000	293990000	224330000	209650000	206970000	6	3	5	4	5	4	5	4	3	39	1	8	8	8	8	6	6	5	5	5	6	5	6	8	6	6	5	5	5	6	5	6	8	6	6	5
A0A125YMQ9	A0A125YMQ9	tr|A0A125YMQ9|A0A125YMQ9_TOXGM Importin-beta N-terminal domain-containing protein OS=Toxoplasma gondii (strain ATCC 50611 / Me49) OX=508771 GN=TGME49_222380 PE=4 SV=1	Importin-beta N-terminal domain-containing protein	TGME49_222380	124230000	140010000	121940000	123130000	147410000	136630000	139540000	141730000	123780000	15	12	16	17	12	20	17	14	13	136	1	24	24	24	15	16	17	16	12	18	17	16	14	15	16	17	16	12	18	17	16	14	15	16	17	16
A0A125YXK6	A0A125YXK6	tr|A0A125YXK6|A0A125YXK6_TOXGM Uncharacterized protein OS=Toxoplasma gondii (strain ATCC 50611 / Me49) OX=508771 GN=TGME49_252630 PE=4 SV=1	Uncharacterized protein	TGME49_252630	279460000	340920000	261360000	245710000	299550000	326180000	300790000	292160000	271580000	7	4	5	4	3	5	6	4	5	43	1	6	6	6	6	5	4	5	4	4	6	4	5	6	5	4	5	4	4	6	4	5	6	5	4	5
A0A125YIT7	A0A125YIT7	tr|A0A125YIT7|A0A125YIT7_TOXGM Ribosomal-ubiquitin protein RPS27A OS=Toxoplasma gondii (strain ATCC 50611 / Me49) OX=508771 GN=RPS27A PE=3 SV=1	Ribosomal-ubiquitin protein RPS27A	RPS27A	647970000	239620000	455420000	769670000	250910000	332590000	683640000	540290000	553430000	4	3	3	3	2	2	3	4	3	27	1	2	2	2	2	2	2	2	2	2	2	2	2	2	2	2	2	2	2	2	2	2	2	2	2	2
A0A125YMA8	A0A125YMA8	tr|A0A125YMA8|A0A125YMA8_TOXGM Uncharacterized protein OS=Toxoplasma gondii (strain ATCC 50611 / Me49) OX=508771 GN=TGME49_214930 PE=4 SV=1	Uncharacterized protein	TGME49_214930	296920000	253840000	272820000	319560000	270550000	258730000	326050000	349350000	339590000	8	7	8	7	7	7	7	5	10	66	1	9	9	9	6	7	7	6	8	6	8	5	9	6	7	7	6	8	6	8	5	9	6	7	7	6
A0A125YKF9	A0A125YKF9	tr|A0A125YKF9|A0A125YKF9_TOXGM Uncharacterized protein OS=Toxoplasma gondii (strain ATCC 50611 / Me49) OX=508771 GN=TGME49_245450 PE=4 SV=1	Uncharacterized protein	TGME49_245450	303750000	309280000	302450000	273540000	317820000	316120000	257760000	340990000	293220000	5	4	4	6	5	4	4	4	4	41	1	3	3	3	3	3	2	3	3	3	3	2	3	3	3	2	3	3	3	3	2	3	3	3	2	3
A0A125YSP6;S8EZ59	A0A125YSP6	tr|A0A125YSP6|A0A125YSP6_TOXGM Plasma membrane-type Ca(2+)-ATPase A1 PMCAA1 OS=Toxoplasma gondii (strain ATCC 50611 / Me49) OX=508771 GN=PMCAA1 PE=4 SV=1	Plasma membrane-type Ca(2+)-ATPase A1 PMCAA1	PMCAA1	92041000	104180000	90716000	80313000	100760000	90912000	109280000	100160000	98260000	11	13	13	16	12	15	11	14	15	120	2	31	31	31	18	23	19	20	27	19	24	20	23	18	23	19	20	27	19	24	20	23	18	23	19	20
A0A125YLU4	A0A125YLU4	tr|A0A125YLU4|A0A125YLU4_TOXGM Peptidyl-prolyl cis-trans isomerase OS=Toxoplasma gondii (strain ATCC 50611 / Me49) OX=508771 GN=TGME49_230520 PE=3 SV=1	Peptidyl-prolyl cis-trans isomerase	TGME49_230520	502260000	244880000	326310000	487320000	299660000	310450000	274570000	307570000	300270000	6	3	7	9	4	5	5	5	7	51	1	10	9	9	6	3	7	8	3	4	5	6	6	6	3	7	8	3	3	5	6	6	6	3	7	8
S8F7Y2	S8F7Y2	tr|S8F7Y2|S8F7Y2_TOXGM Coatomer subunit delta OS=Toxoplasma gondii (strain ATCC 50611 / Me49) OX=508771 GN=TGME49_221522 PE=3 SV=1	Coatomer subunit delta	TGME49_221522	146720000	146930000	167560000	160940000	159150000	140280000	143020000	143270000	116770000	15	9	11	11	9	10	5	10	10	90	1	15	15	15	12	9	8	9	7	10	8	7	9	12	9	8	9	7	10	8	7	9	12	9	8	9
S8GEM6	S8GEM6	tr|S8GEM6|S8GEM6_TOXGM Proteasome endopeptidase complex OS=Toxoplasma gondii (strain ATCC 50611 / Me49) OX=508771 GN=TGME49_223590 PE=4 SV=1	Proteasome endopeptidase complex	TGME49_223590	300320000	331910000	300850000	314090000	337010000	329310000	294240000	237940000	263700000	4	5	4	4	3	5	4	5	6	40	1	9	9	9	6	6	7	6	4	6	6	6	7	6	6	7	6	4	6	6	6	7	6	6	7	6
S8G5D9	S8G5D9	tr|S8G5D9|S8G5D9_TOXGM XPG N-terminal domain-containing protein OS=Toxoplasma gondii (strain ATCC 50611 / Me49) OX=508771 GN=TGME49_212250 PE=4 SV=1	XPG N-terminal domain-containing protein	TGME49_212250	183640000	214870000	198630000	208080000	213230000	212630000	176770000	174540000	160270000	14	12	12	12	12	11	12	8	10	103	1	18	18	18	15	15	12	12	13	15	14	8	15	15	15	12	12	13	15	14	8	15	15	15	12	12
S8G0I2	S8G0I2	tr|S8G0I2|S8G0I2_TOXGM Uncharacterized protein OS=Toxoplasma gondii (strain ATCC 50611 / Me49) OX=508771 GN=TGME49_248740 PE=4 SV=1	Uncharacterized protein	TGME49_248740	189150000	183860000	174320000	208610000	190270000	189270000	187060000	224390000	209230000	11	8	7	7	6	8	7	6	6	66	1	23	23	23	19	17	14	16	17	16	21	18	15	19	17	14	16	17	16	21	18	15	19	17	14	16
A0A125YHU0	A0A125YHU0	tr|A0A125YHU0|A0A125YHU0_TOXGM Uncharacterized protein OS=Toxoplasma gondii (strain ATCC 50611 / Me49) OX=508771 GN=TGME49_316340 PE=4 SV=1	Uncharacterized protein	TGME49_316340	334340000	380400000	320820000	332600000	376870000	368000000	351550000	315610000	332480000	5	6	9	6	7	7	5	6	7	58	1	12	12	12	10	8	12	8	8	8	8	9	9	10	8	12	8	8	8	8	9	9	10	8	12	8
A0A125YUL0	A0A125YUL0	tr|A0A125YUL0|A0A125YUL0_TOXGM Transmembrane protein OS=Toxoplasma gondii (strain ATCC 50611 / Me49) OX=508771 GN=TGME49_238100 PE=3 SV=1	Transmembrane protein	TGME49_238100	397690000	170450000	348140000	428580000	156140000	113550000	456870000	369170000	423330000	7	3	5	6	1	3	6	9	9	49	1	8	8	8	6	4	5	5	3	3	4	7	7	6	4	5	5	3	3	4	7	7	6	4	5	5
A0A125YPK5	A0A125YPK5	tr|A0A125YPK5|A0A125YPK5_TOXGM Prefoldin subunit protein OS=Toxoplasma gondii (strain ATCC 50611 / Me49) OX=508771 GN=TGME49_293580 PE=3 SV=1	Prefoldin subunit protein	TGME49_293580	123940000	138510000	128130000	139600000	165600000	149190000	132990000	125540000	121370000	10	6	10	7	6	9	5	7	9	69	1	12	12	12	8	8	8	5	8	6	7	6	9	8	8	8	5	8	6	7	6	9	8	8	8	5
A0A125YYP2	A0A125YYP2	tr|A0A125YYP2|A0A125YYP2_TOXGM Ubiquitin-conjugating enzyme subfamily protein OS=Toxoplasma gondii (strain ATCC 50611 / Me49) OX=508771 GN=TGME49_304770 PE=3 SV=1	Ubiquitin-conjugating enzyme subfamily protein	TGME49_304770	173990000	177410000	158220000	185010000	197360000	201890000	201780000	197410000	178470000	6	6	8	5	5	9	8	6	6	61	1	8	8	8	4	6	5	5	5	7	6	5	6	4	6	5	5	5	7	6	5	6	4	6	5	5
A0A125YFZ8	A0A125YFZ8	tr|A0A125YFZ8|A0A125YFZ8_TOXGM Beta-ketoacyl-[acyl-carrier-protein] synthase I OS=Toxoplasma gondii (strain ATCC 50611 / Me49) OX=508771 GN=TGME49_293590 PE=3 SV=1	Beta-ketoacyl-[acyl-carrier-protein] synthase I	TGME49_293590	144070000	150750000	145760000	150840000	163790000	155650000	144520000	152070000	141020000	10	12	12	8	10	11	13	9	14	99	1	15	15	15	6	13	9	5	11	9	12	8	12	6	13	9	5	11	9	12	8	12	6	13	9	5
S8GDK2	S8GDK2	tr|S8GDK2|S8GDK2_TOXGM AP2 domain transcription factor AP2X-7 OS=Toxoplasma gondii (strain ATCC 50611 / Me49) OX=508771 GN=AP2X7 PE=4 SV=1	AP2 domain transcription factor AP2X-7	AP2X7	102770000	98542000	88052000	95142000	91621000	91558000	73953000	76821000	77480000	21	23	20	22	20	23	14	19	8	170	1	32	32	32	24	26	23	26	22	21	17	17	17	24	26	23	26	22	21	17	17	17	24	26	23	26
A0A125YSC7	A0A125YSC7	tr|A0A125YSC7|A0A125YSC7_TOXGM Formate/nitrite transporter protein OS=Toxoplasma gondii (strain ATCC 50611 / Me49) OX=508771 GN=TGME49_209800 PE=3 SV=1	Formate/nitrite transporter protein	TGME49_209800	438550000	403070000	401890000	348310000	357390000	358480000	478880000	461490000	495500000	6	8	8	7	6	7	7	7	6	62	1	10	10	10	8	8	9	10	8	8	9	8	9	8	8	9	10	8	8	9	8	9	8	8	9	10
A0A125YJS8	A0A125YJS8	tr|A0A125YJS8|A0A125YJS8_TOXGM Casein kinase II subunit beta OS=Toxoplasma gondii (strain ATCC 50611 / Me49) OX=508771 GN=TGME49_272400 PE=3 SV=1	Casein kinase II subunit beta	TGME49_272400	244050000	277340000	299040000	268060000	252160000	251040000	241200000	242330000	223520000	12	7	9	8	8	5	6	9	9	73	1	11	11	11	8	7	6	8	7	5	7	7	7	8	7	6	8	7	5	7	7	7	8	7	6	8
A0A125YY08	A0A125YY08	tr|A0A125YY08|A0A125YY08_TOXGM Rhoptry protein ROP16 OS=Toxoplasma gondii (strain ATCC 50611 / Me49) OX=508771 GN=ROP16 PE=4 SV=1	Rhoptry protein ROP16	ROP16	204190000	173210000	164870000	213310000	174300000	160620000	238250000	190930000	176300000	9	11	10	10	9	9	11	9	9	87	1	10	10	10	9	10	9	8	10	10	10	8	10	9	10	9	8	10	10	10	8	10	9	10	9	8
A0A125YNJ5	A0A125YNJ5	tr|A0A125YNJ5|A0A125YNJ5_TOXGM Nuclear factor NF4 OS=Toxoplasma gondii (strain ATCC 50611 / Me49) OX=508771 GN=TGME49_205580 PE=4 SV=1	Nuclear factor NF4	TGME49_205580	207970000	197850000	171440000	189930000	211470000	202660000	194950000	179730000	176640000	8	6	6	10	8	5	6	6	9	64	1	12	12	12	10	7	7	12	7	6	8	9	9	10	7	7	12	7	6	8	9	9	10	7	7	12
A0A125YVL1	A0A125YVL1	tr|A0A125YVL1|A0A125YVL1_TOXGM Uncharacterized protein OS=Toxoplasma gondii (strain ATCC 50611 / Me49) OX=508771 GN=TGME49_253820 PE=4 SV=1	Uncharacterized protein	TGME49_253820	183440000	175520000	155430000	178170000	165480000	176890000	193010000	145850000	160380000	8	7	6	7	10	8	5	8	6	65	1	16	16	16	11	11	11	11	14	12	10	11	11	11	11	11	11	14	12	10	11	11	11	11	11	11
S8GDY9	S8GDY9	tr|S8GDY9|S8GDY9_TOXGM Uncharacterized protein OS=Toxoplasma gondii (strain ATCC 50611 / Me49) OX=508771 GN=TGME49_204310 PE=4 SV=1	Uncharacterized protein	TGME49_204310	63760000	69578000	66076000	61279000	68716000	69335000	72591000	69581000	68305000	19	22	22	25	21	15	19	22	26	191	1	39	39	39	23	27	24	26	25	20	27	28	34	23	27	24	26	25	20	27	28	34	23	27	24	26
A0A125YR21	A0A125YR21	tr|A0A125YR21|A0A125YR21_TOXGM Ribosomal protein RPL38 OS=Toxoplasma gondii (strain ATCC 50611 / Me49) OX=508771 GN=RPL38 PE=3 SV=1	Ribosomal protein RPL38	RPL38	506800000	514500000	495930000	482230000	468730000	461800000	369860000	346790000	378290000	5	5	5	6	6	6	5	3	4	45	1	4	4	4	2	2	2	3	3	3	2	2	2	2	2	2	3	3	3	2	2	2	2	2	2	3
S8F8L2	S8F8L2	tr|S8F8L2|S8F8L2_TOXGM Protein kinase domain-containing protein OS=Toxoplasma gondii (strain ATCC 50611 / Me49) OX=508771 GN=TGME49_321650 PE=4 SV=1	Protein kinase domain-containing protein	TGME49_321650	82536000	85864000	76945000	76071000	83914000	86713000	82435000	83702000	82279000	15	11	17	18	13	10	11	14	13	122	1	29	29	29	16	18	17	21	15	13	18	15	20	16	18	17	21	15	13	18	15	20	16	18	17	21
A0A125YT53	A0A125YT53	tr|A0A125YT53|A0A125YT53_TOXGM Rab 5 OS=Toxoplasma gondii (strain ATCC 50611 / Me49) OX=508771 GN=TGME49_267810 PE=4 SV=1	Rab 5	TGME49_267810	255120000	264220000	218780000	262220000	253250000	264280000	307190000	253690000	261340000	5	2	6	5	3	5	5	4	5	40	1	12	12	11	9	6	8	7	9	7	7	9	7	9	6	8	7	9	7	7	9	7	8	5	7	6
A0A125YN86	A0A125YN86	tr|A0A125YN86|A0A125YN86_TOXGM Cytochrome c oxidase subunit, putative OS=Toxoplasma gondii (strain ATCC 50611 / Me49) OX=508771 GN=TGME49_209260 PE=4 SV=1	Cytochrome c oxidase subunit, putative	TGME49_209260	237430000	228620000	207720000	219840000	223640000	236600000	277980000	273090000	236240000	10	7	7	8	9	9	9	8	5	72	1	13	13	13	10	10	9	8	8	9	8	7	9	10	10	9	8	8	9	8	7	9	10	10	9	8
A0A125YR84	A0A125YR84	tr|A0A125YR84|A0A125YR84_TOXGM Uncharacterized protein OS=Toxoplasma gondii (strain ATCC 50611 / Me49) OX=508771 GN=TGME49_309600 PE=4 SV=1	Uncharacterized protein	TGME49_309600	116870000	124160000	124080000	116570000	114880000	127350000	155870000	126380000	135160000	13	14	16	13	15	13	14	13	12	123	1	22	22	22	13	17	14	12	16	16	15	14	15	13	17	14	12	16	16	15	14	15	13	17	14	12
S8F5A4	S8F5A4	tr|S8F5A4|S8F5A4_TOXGM Heat shock protein HSP28 OS=Toxoplasma gondii (strain ATCC 50611 / Me49) OX=508771 GN=HSP28 PE=3 SV=1	Heat shock protein HSP28	HSP28	147890000	158910000	128720000	144390000	129290000	130200000	149290000	144940000	142970000	6	11	10	9	10	9	10	7	8	80	1	12	12	12	5	8	10	9	8	7	8	7	9	5	8	10	9	8	7	8	7	9	5	8	10	9
A0A125YHH8	A0A125YHH8	tr|A0A125YHH8|A0A125YHH8_TOXGM Uncharacterized protein OS=Toxoplasma gondii (strain ATCC 50611 / Me49) OX=508771 GN=TGME49_293430 PE=4 SV=1	Uncharacterized protein	TGME49_293430	165670000	172130000	155560000	157170000	163810000	171130000	201680000	162180000	159640000	8	8	8	6	7	11	6	6	8	68	1	14	14	14	10	11	10	10	9	12	9	9	11	10	11	10	10	9	12	9	9	11	10	11	10	10
A0A125YQ84	A0A125YQ84	tr|A0A125YQ84|A0A125YQ84_TOXGM Uncharacterized protein OS=Toxoplasma gondii (strain ATCC 50611 / Me49) OX=508771 GN=TGME49_247450 PE=4 SV=1	Uncharacterized protein	TGME49_247450	133750000	143530000	126870000	118870000	146920000	127870000	130810000	137290000	130210000	13	14	15	15	16	14	11	12	12	122	1	51	51	51	23	28	21	35	29	26	27	23	19	23	28	21	35	29	26	27	23	19	23	28	21	35
A0A125YG07	A0A125YG07	tr|A0A125YG07|A0A125YG07_TOXGM RNA recognition motif-containing protein OS=Toxoplasma gondii (strain ATCC 50611 / Me49) OX=508771 GN=TGME49_217540 PE=4 SV=1	RNA recognition motif-containing protein	TGME49_217540	143940000	194560000	156190000	143620000	190740000	177210000	144750000	129390000	128010000	12	7	10	9	9	9	4	7	8	75	1	14	14	14	12	11	11	12	11	10	10	11	13	12	11	11	12	11	10	10	11	13	12	11	11	12
S8ENF7	S8ENF7	tr|S8ENF7|S8ENF7_TOXGM Pyruvate dehydrogenase E1 component subunit alpha OS=Toxoplasma gondii (strain ATCC 50611 / Me49) OX=508771 GN=PDHE1A PE=4 SV=1	Pyruvate dehydrogenase E1 component subunit alpha	PDHE1A	161720000	150760000	135910000	146720000	177100000	167100000	154360000	157770000	138870000	11	9	13	10	5	8	7	8	12	83	1	16	16	16	9	9	11	7	8	7	9	8	12	9	9	11	7	8	7	9	8	12	9	9	11	7
S8FA84	S8FA84	tr|S8FA84|S8FA84_TOXGM CRAL/TRIO domain-containing protein OS=Toxoplasma gondii (strain ATCC 50611 / Me49) OX=508771 GN=TGME49_254390 PE=4 SV=1	CRAL/TRIO domain-containing protein	TGME49_254390	106890000	112420000	102070000	102030000	120740000	112060000	106550000	103570000	96328000	12	12	13	12	12	16	15	14	10	116	1	18	18	18	11	14	12	12	13	14	13	14	15	11	14	12	12	13	14	13	14	15	11	14	12	12
A0A125YNN5	A0A125YNN5	tr|A0A125YNN5|A0A125YNN5_TOXGM ARM repeats containing protein OS=Toxoplasma gondii (strain ATCC 50611 / Me49) OX=508771 GN=TGME49_261440 PE=4 SV=1	ARM repeats containing protein	TGME49_261440	195720000	187320000	158190000	194820000	196520000	200010000	183640000	186360000	165140000	6	4	5	6	7	6	5	3	6	48	1	11	11	11	8	9	8	10	9	10	9	7	7	8	9	8	10	9	10	9	7	7	8	9	8	10
A0A125YH52	A0A125YH52	tr|A0A125YH52|A0A125YH52_TOXGM Vacuolar protein sorting-associated protein 35 OS=Toxoplasma gondii (strain ATCC 50611 / Me49) OX=508771 GN=TGME49_242660 PE=3 SV=1	Vacuolar protein sorting-associated protein 35	TGME49_242660	122740000	123160000	132400000	118130000	132950000	150500000	122470000	140030000	120550000	11	15	15	11	13	13	13	11	9	111	1	22	22	22	13	17	15	15	16	13	15	13	16	13	17	15	15	16	13	15	13	16	13	17	15	15
A0A125YP46	A0A125YP46	tr|A0A125YP46|A0A125YP46_TOXGM Kelch repeat-containing protein OS=Toxoplasma gondii (strain ATCC 50611 / Me49) OX=508771 GN=TGME49_229000 PE=4 SV=1	Kelch repeat-containing protein	TGME49_229000	147820000	136790000	136480000	157710000	146140000	145540000	131640000	108120000	120110000	10	11	14	6	7	10	6	8	9	81	1	16	16	16	11	10	11	10	7	10	9	11	11	11	10	11	10	7	10	9	11	11	11	10	11	10
S8EZU9	S8EZU9	tr|S8EZU9|S8EZU9_TOXGM Omega secalin, putative OS=Toxoplasma gondii (strain ATCC 50611 / Me49) OX=508771 GN=TGME49_231960 PE=4 SV=1	Omega secalin, putative	TGME49_231960	93603000	102900000	91647000	86986000	105730000	105070000	51154000	44656000	53637000	15	20	17	18	19	19	11	7	7	133	1	26	26	26	20	20	17	20	18	17	14	8	15	20	20	17	20	18	17	14	8	15	20	20	17	20
S8GF93	S8GF93	tr|S8GF93|S8GF93_TOXGM Cof family hydrolase subfamily protein OS=Toxoplasma gondii (strain ATCC 50611 / Me49) OX=508771 GN=TGME49_243910 PE=4 SV=1	Cof family hydrolase subfamily protein	TGME49_243910	320860000	320920000	252880000	275540000	366990000	347120000	318910000	293860000	300290000	9	7	8	5	5	7	6	6	9	62	1	10	10	10	8	8	7	6	6	8	7	7	9	8	8	7	6	6	8	7	7	9	8	8	7	6
S8F3D1	S8F3D1	tr|S8F3D1|S8F3D1_TOXGM Uncharacterized protein OS=Toxoplasma gondii (strain ATCC 50611 / Me49) OX=508771 GN=TGME49_289970 PE=4 SV=1	Uncharacterized protein	TGME49_289970	472720000	449560000	376660000	408700000	426670000	399870000	348130000	369780000	272520000	3	4	4	3	3	4	2	3	2	28	1	5	5	5	5	4	5	4	4	4	4	4	5	5	4	5	4	4	4	4	4	5	5	4	5	4
A0A125YL14	A0A125YL14	tr|A0A125YL14|A0A125YL14_TOXGM Small GTPase Rab2, putative OS=Toxoplasma gondii (strain ATCC 50611 / Me49) OX=508771 GN=TGME49_312050 PE=4 SV=1	Small GTPase Rab2, putative	TGME49_312050	207180000	217660000	175730000	200470000	211050000	187180000	206650000	218710000	222430000	9	9	8	6	7	10	9	8	8	74	1	13	13	13	7	11	8	5	9	9	11	7	10	7	11	8	5	9	9	11	7	10	7	11	8	5
S8GEK6	S8GEK6	tr|S8GEK6|S8GEK6_TOXGM Sjogrens syndrome/scleroderma autoantigen 1 (Autoantigen p27) protein OS=Toxoplasma gondii (strain ATCC 50611 / Me49) OX=508771 GN=TGME49_212260 PE=4 SV=1	Sjogrens syndrome/scleroderma autoantigen 1 (Autoantigen p27) protein	TGME49_212260	154510000	202650000	153250000	182170000	214840000	205840000	193980000	171370000	153700000	10	10	10	12	11	10	10	10	7	90	1	14	14	14	8	8	8	9	10	7	9	9	9	8	8	8	9	10	7	9	9	9	8	8	8	9
S8FC35	S8FC35	tr|S8FC35|S8FC35_TOXGM Carrier superfamily protein OS=Toxoplasma gondii (strain ATCC 50611 / Me49) OX=508771 GN=TGME49_208560 PE=3 SV=1	Carrier superfamily protein	TGME49_208560	164130000	175080000	172700000	163410000	174620000	173890000	210100000	216000000	184800000	10	7	6	11	11	9	8	9	10	81	1	14	14	14	9	10	7	9	10	10	9	10	11	9	10	7	9	10	10	9	10	11	9	10	7	9
S8FZD4	S8FZD4	tr|S8FZD4|S8FZD4_TOXGM Uncharacterized protein OS=Toxoplasma gondii (strain ATCC 50611 / Me49) OX=508771 GN=TGME49_219710 PE=4 SV=1	Uncharacterized protein	TGME49_219710	81978000	80752000	79107000	69452000	78800000	77328000	74828000	77187000	83040000	19	15	22	17	14	16	19	17	23	162	1	35	35	35	24	22	25	24	20	21	25	23	28	24	22	25	24	20	21	25	23	28	24	22	25	24
S8G790;S8F269	S8G790;S8F269	tr|S8G790|S8G790_TOXGM SAG-related sequence SRS38B OS=Toxoplasma gondii (strain ATCC 50611 / Me49) OX=508771 GN=SRS38B PE=4 SV=1;tr|S8F269|S8F269_TOXGM SAG-related sequence SRS38D OS=Toxoplasma gondii (strain ATCC 50611 / Me49) OX=508771 GN=SRS38D PE=4 SV=	SAG-related sequence SRS38B	SRS38B	186310000	184650000	166860000	163070000	165020000	191460000	162180000	142270000	145850000	7	7	9	11	7	8	5	7	6	67	2	7	7	6	6	5	5	5	5	5	5	7	6	6	5	5	5	5	5	5	7	6	6	5	5	5
A0A125YGA1	A0A125YGA1	tr|A0A125YGA1|A0A125YGA1_TOXGM Small nuclear ribonucleoprotein Sm D1 OS=Toxoplasma gondii (strain ATCC 50611 / Me49) OX=508771 GN=TGME49_267350 PE=3 SV=1	Small nuclear ribonucleoprotein Sm D1	TGME49_267350	415270000	399020000	357860000	621510000	540670000	458600000	426620000	310720000	285220000	5	4	2	3	4	3	4	4	3	32	1	4	4	4	4	3	2	2	4	2	3	3	3	4	3	2	2	4	2	3	3	3	4	3	2	2
S8GH21	S8GH21	tr|S8GH21|S8GH21_TOXGM Uncharacterized protein OS=Toxoplasma gondii (strain ATCC 50611 / Me49) OX=508771 GN=TGME49_287480 PE=4 SV=1	Uncharacterized protein	TGME49_287480	539940000	767620000	577180000	541330000	663330000	740840000	617930000	654370000	544680000	5	1	5	4	5	3	1	2	4	30	1	27	27	27	13	10	11	15	14	9	12	12	13	13	10	11	15	14	9	12	12	13	13	10	11	15
S8EWI7	S8EWI7	tr|S8EWI7|S8EWI7_TOXGM Uncharacterized protein OS=Toxoplasma gondii (strain ATCC 50611 / Me49) OX=508771 GN=TGME49_235340 PE=4 SV=1	Uncharacterized protein	TGME49_235340	139020000	130360000	119780000	120520000	122670000	110150000	135510000	113490000	123400000	17	13	14	18	11	14	12	10	15	124	1	30	30	30	26	22	22	26	21	19	22	23	22	26	22	22	26	21	19	22	23	22	26	22	22	26
S8FAW6	S8FAW6	tr|S8FAW6|S8FAW6_TOXGM Uncharacterized protein OS=Toxoplasma gondii (strain ATCC 50611 / Me49) OX=508771 GN=TGME49_220930 PE=3 SV=1	Uncharacterized protein	TGME49_220930	154960000	160120000	143110000	166710000	170550000	155470000	194260000	173700000	172910000	8	6	8	9	7	9	6	7	9	69	1	13	13	13	10	11	10	10	10	11	12	8	13	10	11	10	10	10	11	12	8	13	10	11	10	10
S8EQA6	S8EQA6	tr|S8EQA6|S8EQA6_TOXGM Peptidylprolyl isomerase OS=Toxoplasma gondii (strain ATCC 50611 / Me49) OX=508771 GN=TGME49_216630 PE=3 SV=1	Peptidylprolyl isomerase	TGME49_216630	0	353620000	317060000	285260000	317720000	295160000	481830000	513080000	554270000	1	2	2	2	2	2	1	3	2	17	1	2	2	2	1	1	1	1	1	1	1	2	1	1	1	1	1	1	1	1	2	1	1	1	1	1
A0A125YM24	A0A125YM24	tr|A0A125YM24|A0A125YM24_TOXGM FUN14 family protein OS=Toxoplasma gondii (strain ATCC 50611 / Me49) OX=508771 GN=TGME49_311680 PE=3 SV=1	FUN14 family protein	TGME49_311680	135410000	162560000	135490000	138360000	153560000	156950000	149150000	139390000	130950000	4	7	7	7	5	6	4	3	5	48	1	7	7	7	5	7	6	6	6	5	5	4	6	5	7	6	6	6	5	5	4	6	5	7	6	6
A0A125YS26	A0A125YS26	tr|A0A125YS26|A0A125YS26_TOXGM Uncharacterized protein OS=Toxoplasma gondii (strain ATCC 50611 / Me49) OX=508771 GN=TGME49_229920 PE=4 SV=1	Uncharacterized protein	TGME49_229920	185800000	211860000	179110000	200770000	202450000	212650000	238300000	218270000	233090000	6	7	11	8	5	12	9	4	6	68	1	10	10	10	7	7	9	8	7	9	9	5	10	7	7	9	8	7	9	9	5	10	7	7	9	8
S8FD25	S8FD25	tr|S8FD25|S8FD25_TOXGM Uncharacterized protein OS=Toxoplasma gondii (strain ATCC 50611 / Me49) OX=508771 GN=TGME49_320592 PE=4 SV=1	Uncharacterized protein	TGME49_320592	0	0	0	0	0	0	0	0	0	0	1	1	0	0	0	1	0	1	4	1	4	4	4	1	1	1	0	0	1	2	0	1	1	1	1	0	0	1	2	0	1	1	1	1	0
S8F652	S8F652	tr|S8F652|S8F652_TOXGM LsmAD domain-containing protein OS=Toxoplasma gondii (strain ATCC 50611 / Me49) OX=508771 GN=TGME49_231440 PE=4 SV=1	LsmAD domain-containing protein	TGME49_231440	153800000	183230000	158030000	159320000	171720000	146400000	133280000	138770000	121250000	8	10	9	9	8	8	9	3	6	70	1	19	19	19	11	13	11	12	13	10	11	5	13	11	13	11	12	13	10	11	5	13	11	13	11	12
A0A125YML3	A0A125YML3	tr|A0A125YML3|A0A125YML3_TOXGM Uracil phosphoribosyltransferase FUR1, putative OS=Toxoplasma gondii (strain ATCC 50611 / Me49) OX=508771 GN=TGME49_312480 PE=4 SV=1	Uracil phosphoribosyltransferase FUR1, putative	TGME49_312480	172220000	172620000	150130000	171050000	182410000	191270000	123640000	114240000	121100000	6	7	6	9	4	7	6	5	4	54	1	10	10	10	8	9	6	8	7	8	9	6	8	8	9	6	8	7	8	9	6	8	8	9	6	8
A0A125YSC1	A0A125YSC1	tr|A0A125YSC1|A0A125YSC1_TOXGM Actin like protein ALP1 OS=Toxoplasma gondii (strain ATCC 50611 / Me49) OX=508771 GN=ALP1 PE=3 SV=1	Actin like protein ALP1	ALP1	112920000	96585000	85452000	95812000	102190000	98288000	97641000	92259000	83178000	13	13	14	14	13	12	11	10	10	110	1	14	14	14	11	11	12	12	12	13	13	11	12	11	11	12	12	12	13	13	11	12	11	11	12	12
S8GJQ9	S8GJQ9	tr|S8GJQ9|S8GJQ9_TOXGM Phosphoglycerate mutase OS=Toxoplasma gondii (strain ATCC 50611 / Me49) OX=508771 GN=TGME49_222910 PE=4 SV=1	Phosphoglycerate mutase	TGME49_222910	118650000	149830000	114350000	118810000	151400000	135710000	166560000	147520000	149700000	9	12	10	8	10	9	13	11	11	93	1	13	13	13	8	10	9	7	9	9	10	10	9	8	10	9	7	9	9	10	10	9	8	10	9	7
A0A125YRB2	A0A125YRB2	tr|A0A125YRB2|A0A125YRB2_TOXGM Fructose-bisphosphatase OS=Toxoplasma gondii (strain ATCC 50611 / Me49) OX=508771 GN=TGME49_205380 PE=3 SV=1	Fructose-bisphosphatase	TGME49_205380	178010000	161320000	144910000	157960000	160520000	154150000	182650000	164560000	169790000	9	10	12	12	8	9	6	8	10	84	1	20	20	20	13	16	14	14	14	14	13	11	14	13	16	14	14	14	14	13	11	14	13	16	14	14
A0A125YXB1	A0A125YXB1	tr|A0A125YXB1|A0A125YXB1_TOXGM Rhoptry protein ROP14 OS=Toxoplasma gondii (strain ATCC 50611 / Me49) OX=508771 GN=ROP14 PE=3 SV=1	Rhoptry protein ROP14	ROP14	207460000	194120000	179150000	179790000	180280000	183300000	213950000	190230000	190530000	11	9	11	11	9	10	8	9	9	87	1	14	14	13	11	11	9	11	9	8	10	10	9	11	11	9	11	9	8	10	10	9	10	11	8	10
A0A125YTD8	A0A125YTD8	tr|A0A125YTD8|A0A125YTD8_TOXGM Uncharacterized protein OS=Toxoplasma gondii (strain ATCC 50611 / Me49) OX=508771 GN=TGME49_260180 PE=4 SV=1	Uncharacterized protein	TGME49_260180	194880000	199100000	178190000	196720000	211620000	187750000	220490000	218630000	212760000	4	6	6	4	5	4	5	6	7	47	1	6	6	6	4	5	5	5	5	4	5	6	6	4	5	5	5	5	4	5	6	6	4	5	5	5
S8F1F1	S8F1F1	tr|S8F1F1|S8F1F1_TOXGM DnaJ family Sec63 protein OS=Toxoplasma gondii (strain ATCC 50611 / Me49) OX=508771 GN=TGME49_260630 PE=4 SV=1	DnaJ family Sec63 protein	TGME49_260630	195720000	189520000	176270000	164660000	180610000	172240000	211010000	186810000	183040000	5	7	12	5	8	5	8	7	9	69	1	18	18	18	7	10	12	9	8	8	11	7	11	7	10	12	9	8	8	11	7	11	7	10	12	9
A0A125YQ09	A0A125YQ09	tr|A0A125YQ09|A0A125YQ09_TOXGM U-box domain-containing protein OS=Toxoplasma gondii (strain ATCC 50611 / Me49) OX=508771 GN=TGME49_280490 PE=3 SV=1	U-box domain-containing protein	TGME49_280490	130880000	131280000	106820000	115920000	120170000	116020000	113810000	106300000	111950000	11	12	13	17	16	13	12	8	8	110	1	29	29	29	14	21	13	19	21	17	17	10	17	14	21	13	19	21	17	17	10	17	14	21	13	19
S8F3L0	S8F3L0	tr|S8F3L0|S8F3L0_TOXGM CCR4-Not complex component, Not1 protein OS=Toxoplasma gondii (strain ATCC 50611 / Me49) OX=508771 GN=TGME49_291140 PE=4 SV=1	CCR4-Not complex component, Not1 protein	TGME49_291140	94273000	100320000	88893000	88607000	95714000	98720000	69942000	79631000	73874000	24	15	26	18	18	19	12	16	15	163	1	37	37	37	24	22	26	19	22	19	18	16	20	24	22	26	19	22	19	18	16	20	24	22	26	19
A0A125YT51	A0A125YT51	tr|A0A125YT51|A0A125YT51_TOXGM TB2/DP1, HVA22 family protein OS=Toxoplasma gondii (strain ATCC 50611 / Me49) OX=508771 GN=TGME49_257040 PE=3 SV=1	TB2/DP1, HVA22 family protein	TGME49_257040	473660000	477770000	0	414370000	419410000	482080000	343800000	304600000	356880000	2	1	1	6	4	3	3	4	2	26	1	5	5	5	4	4	2	5	4	4	4	3	4	4	4	2	5	4	4	4	3	4	4	4	2	5
S8F9B5	S8F9B5	tr|S8F9B5|S8F9B5_TOXGM S15 sporozoite-expressed protein OS=Toxoplasma gondii (strain ATCC 50611 / Me49) OX=508771 GN=TGME49_202390 PE=4 SV=1	S15 sporozoite-expressed protein	TGME49_202390	166980000	165250000	144970000	153970000	149930000	155250000	151910000	129320000	141130000	6	6	7	7	5	7	7	6	5	56	1	11	11	11	8	11	11	9	10	10	11	9	11	8	11	11	9	10	10	11	9	11	8	11	11	9
A0A125YWZ8	A0A125YWZ8	tr|A0A125YWZ8|A0A125YWZ8_TOXGM Uncharacterized protein OS=Toxoplasma gondii (strain ATCC 50611 / Me49) OX=508771 GN=TGME49_311890 PE=4 SV=1	Uncharacterized protein	TGME49_311890	446730000	384920000	365020000	418400000	381050000	411330000	186650000	278800000	258710000	4	8	8	5	6	6	2	4	3	46	1	13	13	13	8	10	11	8	9	6	8	7	8	8	10	11	8	9	6	8	7	8	8	10	11	8
S8EXX5	S8EXX5	tr|S8EXX5|S8EXX5_TOXGM PCI domain-containing protein OS=Toxoplasma gondii (strain ATCC 50611 / Me49) OX=508771 GN=TGME49_227960 PE=3 SV=1	PCI domain-containing protein	TGME49_227960	155340000	162050000	163230000	156630000	162090000	148040000	165890000	170900000	157910000	9	6	8	7	5	6	5	5	6	57	1	12	12	12	8	7	8	6	7	5	6	5	7	8	7	8	6	7	5	6	5	7	8	7	8	6
S8G2G8	S8G2G8	tr|S8G2G8|S8G2G8_TOXGM Rhoptry protein, putative OS=Toxoplasma gondii (strain ATCC 50611 / Me49) OX=508771 GN=TGME49_315210 PE=3 SV=1	Rhoptry protein, putative	TGME49_315210	216620000	191640000	184970000	210140000	195670000	187860000	192740000	180280000	185910000	9	6	10	8	7	7	9	7	8	71	1	14	13	12	10	7	8	9	8	7	10	8	11	9	7	7	8	8	7	9	7	10	8	6	7	7
A0A125YK96	A0A125YK96	tr|A0A125YK96|A0A125YK96_TOXGM Dense granule protein GRA14 OS=Toxoplasma gondii (strain ATCC 50611 / Me49) OX=508771 GN=GRA14 PE=4 SV=1	Dense granule protein GRA14	GRA14	188240000	191310000	168290000	168730000	221510000	163490000	205470000	170300000	151730000	7	3	4	8	4	4	5	8	6	49	1	14	14	14	11	10	10	12	12	9	10	12	12	11	10	10	12	12	9	10	12	12	11	10	10	12
S8G9V3	S8G9V3	tr|S8G9V3|S8G9V3_TOXGM Glideosome-associated protein with multiple-membrane spans GAPM3 OS=Toxoplasma gondii (strain ATCC 50611 / Me49) OX=508771 GN=TGME49_271970 PE=4 SV=1	Glideosome-associated protein with multiple-membrane spans GAPM3	TGME49_271970	270070000	259210000	223530000	248530000	249090000	254350000	212540000	214320000	203750000	5	4	4	5	4	3	3	3	4	35	1	8	8	8	8	7	7	8	7	6	6	6	6	8	7	7	8	7	6	6	6	6	8	7	7	8
S8GJ81	S8GJ81	tr|S8GJ81|S8GJ81_TOXGM Uncharacterized protein OS=Toxoplasma gondii (strain ATCC 50611 / Me49) OX=508771 GN=TGME49_272155 PE=4 SV=1	Uncharacterized protein	TGME49_272155	0	607640000	0	0	723590000	0	645620000	0	0	1	1	1	1	1	1	2	2	2	12	1	7	7	7	4	4	3	4	4	3	3	3	2	4	4	3	4	4	3	3	3	2	4	4	3	4
S8GEQ1	S8GEQ1	tr|S8GEQ1|S8GEQ1_TOXGM GAP45 OS=Toxoplasma gondii (strain ATCC 50611 / Me49) OX=508771 GN=TGME49_223940 PE=4 SV=1	GAP45	TGME49_223940	973470000	62341000	718740000	721090000	50667000	0	310750000	535860000	378170000	10	2	9	10	3	2	4	8	7	66	1	17	17	17	14	11	13	12	10	9	12	13	13	14	11	13	12	10	9	12	13	13	14	11	13	12
A0A125YPQ5	A0A125YPQ5	tr|A0A125YPQ5|A0A125YPQ5_TOXGM Uncharacterized protein OS=Toxoplasma gondii (strain ATCC 50611 / Me49) OX=508771 GN=TGME49_208440 PE=4 SV=1	Uncharacterized protein	TGME49_208440	353910000	525840000	361240000	425330000	535660000	506760000	498050000	464290000	437210000	3	2	2	2	1	3	2	3	2	20	1	4	4	4	3	3	2	3	2	3	2	3	3	3	3	2	3	2	3	2	3	3	3	3	2	3
S8ESH5	S8ESH5	tr|S8ESH5|S8ESH5_TOXGM Transcription elongation factor SPT6 OS=Toxoplasma gondii (strain ATCC 50611 / Me49) OX=508771 GN=SPT6 PE=4 SV=1	Transcription elongation factor SPT6	SPT6	90514000	101080000	81078000	93951000	93821000	96572000	89939000	89120000	82618000	22	27	14	16	22	19	15	12	13	160	1	47	47	47	24	33	18	22	31	23	25	17	23	24	33	18	22	31	23	25	17	23	24	33	18	22
A0A125YLN5	A0A125YLN5	tr|A0A125YLN5|A0A125YLN5_TOXGM Membrane protein, putative OS=Toxoplasma gondii (strain ATCC 50611 / Me49) OX=508771 GN=TGME49_225730 PE=4 SV=1	Membrane protein, putative	TGME49_225730	404620000	384080000	321140000	361990000	331330000	314430000	325410000	300220000	275890000	3	1	3	4	2	2	3	2	3	23	1	5	5	5	3	3	3	4	3	2	4	3	4	3	3	3	4	3	2	4	3	4	3	3	3	4
S8G2P7	S8G2P7	tr|S8G2P7|S8G2P7_TOXGM Aquarius, putative OS=Toxoplasma gondii (strain ATCC 50611 / Me49) OX=508771 GN=TGME49_314410 PE=4 SV=1	Aquarius, putative	TGME49_314410	80685000	77549000	74616000	64395000	80712000	76339000	59392000	61509000	60845000	19	14	16	15	16	16	12	15	12	135	1	30	30	30	18	17	17	16	18	18	17	15	18	18	17	17	16	18	18	17	15	18	18	17	17	16
A0A125YV86	A0A125YV86	tr|A0A125YV86|A0A125YV86_TOXGM Isocitrate dehydrogenase (NADP(+)) OS=Toxoplasma gondii (strain ATCC 50611 / Me49) OX=508771 GN=TGME49_266760 PE=3 SV=1	Isocitrate dehydrogenase (NADP(+))	TGME49_266760	103250000	100020000	112230000	113620000	103220000	109300000	116630000	113030000	111380000	10	15	10	12	14	13	13	12	13	112	1	17	17	17	9	14	9	11	13	13	14	10	15	9	14	9	11	13	13	14	10	15	9	14	9	11
S8EWW1	S8EWW1	tr|S8EWW1|S8EWW1_TOXGM DNA-(apurinic or apyrimidinic site) endonuclease OS=Toxoplasma gondii (strain ATCC 50611 / Me49) OX=508771 GN=APE PE=3 SV=1	DNA-(apurinic or apyrimidinic site) endonuclease	APE	0	0	0	0	0	0	0	0	0	1	0	1	2	3	0	0	0	1	8	1	6	6	6	1	2	1	3	4	1	3	0	3	1	2	1	3	4	1	3	0	3	1	2	1	3
S8F567	S8F567	tr|S8F567|S8F567_TOXGM Uncharacterized protein OS=Toxoplasma gondii (strain ATCC 50611 / Me49) OX=508771 GN=TGME49_283510 PE=4 SV=1	Uncharacterized protein	TGME49_283510	206630000	149910000	161710000	180310000	196290000	172670000	221380000	208880000	190080000	8	7	7	7	5	7	7	5	8	62	1	22	22	22	19	13	14	17	14	12	16	15	15	19	13	14	17	14	12	16	15	15	19	13	14	17
A0A125YZR9	A0A125YZR9	tr|A0A125YZR9|A0A125YZR9_TOXGM Proliferating cell nuclear antigen OS=Toxoplasma gondii (strain ATCC 50611 / Me49) OX=508771 GN=PCNA2 PE=3 SV=1	Proliferating cell nuclear antigen	PCNA2	240710000	254990000	258370000	290060000	258780000	319420000	296110000	318360000	249520000	9	5	8	6	6	4	3	5	6	52	1	9	9	9	6	6	7	6	6	5	4	4	7	6	6	7	6	6	5	4	4	7	6	6	7	6
A0A125YH12	A0A125YH12	tr|A0A125YH12|A0A125YH12_TOXGM Mov34/MPN/PAD-1 family protein OS=Toxoplasma gondii (strain ATCC 50611 / Me49) OX=508771 GN=TGME49_269250 PE=3 SV=1	Mov34/MPN/PAD-1 family protein	TGME49_269250	131560000	119570000	119860000	142480000	113890000	141300000	102680000	105330000	104330000	12	10	11	7	10	11	11	6	8	86	1	9	9	9	7	9	8	7	9	9	8	6	7	7	9	8	7	9	9	8	6	7	7	9	8	7
S8F505	S8F505	tr|S8F505|S8F505_TOXGM Bromodomain-containing protein OS=Toxoplasma gondii (strain ATCC 50611 / Me49) OX=508771 GN=TGME49_263580 PE=4 SV=1	Bromodomain-containing protein	TGME49_263580	73373000	77413000	68351000	79089000	82816000	84393000	72761000	61917000	64558000	14	11	15	14	12	12	14	14	13	119	1	24	24	24	17	19	16	17	15	17	18	14	20	17	19	16	17	15	17	18	14	20	17	19	16	17
S8ET73	S8ET73	tr|S8ET73|S8ET73_TOXGM Uncharacterized protein OS=Toxoplasma gondii (strain ATCC 50611 / Me49) OX=508771 GN=TGME49_237180 PE=4 SV=1	Uncharacterized protein	TGME49_237180	180930000	178230000	154860000	154620000	177910000	157870000	185290000	163880000	171530000	5	8	9	8	7	7	7	7	9	67	1	8	8	8	5	6	7	7	6	6	5	7	7	5	6	7	7	6	6	5	7	7	5	6	7	7
A0A125YGW7	A0A125YGW7	tr|A0A125YGW7|A0A125YGW7_TOXGM Uncharacterized protein OS=Toxoplasma gondii (strain ATCC 50611 / Me49) OX=508771 GN=TGME49_297810 PE=4 SV=1	Uncharacterized protein	TGME49_297810	161110000	154050000	153450000	164320000	145390000	173340000	214870000	212820000	208820000	11	6	6	6	3	8	6	7	7	60	1	10	10	10	9	7	6	5	5	7	7	7	7	9	7	6	5	5	7	7	7	7	9	7	6	5
S8GIF7	S8GIF7	tr|S8GIF7|S8GIF7_TOXGM MIF4G domain-containing protein OS=Toxoplasma gondii (strain ATCC 50611 / Me49) OX=508771 GN=TGME49_254940 PE=4 SV=1	MIF4G domain-containing protein	TGME49_254940	73339000	72989000	62270000	59203000	76163000	81426000	53149000	57333000	55954000	13	19	18	17	23	16	10	10	8	134	1	59	59	59	31	36	28	36	35	36	34	28	23	31	36	28	36	35	36	34	28	23	31	36	28	36
A0A125YJT1	A0A125YJT1	tr|A0A125YJT1|A0A125YJT1_TOXGM Transporter, major facilitator family protein OS=Toxoplasma gondii (strain ATCC 50611 / Me49) OX=508771 GN=TGME49_320020 PE=4 SV=1	Transporter, major facilitator family protein	TGME49_320020	546310000	562630000	573920000	446900000	469970000	930290000	554360000	408990000	389800000	2	3	4	2	3	4	2	2	1	23	1	18	18	18	13	14	16	13	14	14	14	11	13	13	14	16	13	14	14	14	11	13	13	14	16	13
S8GE50	S8GE50	tr|S8GE50|S8GE50_TOXGM Uncharacterized protein OS=Toxoplasma gondii (strain ATCC 50611 / Me49) OX=508771 GN=TGME49_235690 PE=4 SV=1	Uncharacterized protein	TGME49_235690	416340000	403140000	361540000	476200000	490150000	548900000	550100000	456600000	398880000	4	4	4	5	5	3	4	5	4	38	1	5	5	5	3	4	4	4	4	4	5	5	5	3	4	4	4	4	4	5	5	5	3	4	4	4
A0A125YRP2	A0A125YRP2	tr|A0A125YRP2|A0A125YRP2_TOXGM Uncharacterized protein OS=Toxoplasma gondii (strain ATCC 50611 / Me49) OX=508771 GN=TGME49_247410 PE=4 SV=1	Uncharacterized protein	TGME49_247410	222290000	422850000	306430000	315430000	314990000	319220000	369260000	0	361900000	4	2	3	3	4	3	2	1	0	22	1	6	6	6	4	2	3	5	4	3	3	1	2	4	2	3	5	4	3	3	1	2	4	2	3	5
A0A125YX34	A0A125YX34	tr|A0A125YX34|A0A125YX34_TOXGM Transducin beta-like protein TBL1 OS=Toxoplasma gondii (strain ATCC 50611 / Me49) OX=508771 GN=TBL1 PE=4 SV=1	Transducin beta-like protein TBL1	TBL1	105700000	100660000	109830000	106550000	109540000	121360000	97225000	96453000	95118000	14	14	10	13	13	9	12	9	9	103	1	25	25	25	19	20	13	18	18	14	16	15	19	19	20	13	18	18	14	16	15	19	19	20	13	18
A0A125YMB6	A0A125YMB6	tr|A0A125YMB6|A0A125YMB6_TOXGM Nicotinate phosphoribosyltransferase OS=Toxoplasma gondii (strain ATCC 50611 / Me49) OX=508771 GN=TGME49_208530 PE=3 SV=1	Nicotinate phosphoribosyltransferase	TGME49_208530	109690000	111560000	113510000	106030000	108230000	120590000	115380000	105760000	121650000	6	13	13	10	7	10	7	10	11	88	1	16	16	16	6	12	10	9	7	12	9	9	11	6	12	10	9	7	12	9	9	11	6	12	10	9
S8GCV6;REV__S8GNJ1	S8GCV6	tr|S8GCV6|S8GCV6_TOXGM Ubiquitin conjugating enzyme E2, putative OS=Toxoplasma gondii (strain ATCC 50611 / Me49) OX=508771 GN=TGME49_310040 PE=4 SV=1	Ubiquitin conjugating enzyme E2, putative	TGME49_310040	236270000	218690000	219860000	227750000	230550000	261870000	209940000	189890000	191430000	7	8	5	8	7	8	5	6	6	60	2	7	7	7	6	7	5	6	7	6	6	6	7	6	7	5	6	7	6	6	6	7	6	7	5	6
A0A125YV35	A0A125YV35	tr|A0A125YV35|A0A125YV35_TOXGM Eukaryotic initiation factor-5, putative OS=Toxoplasma gondii (strain ATCC 50611 / Me49) OX=508771 GN=TGME49_244650 PE=3 SV=1	Eukaryotic initiation factor-5, putative	TGME49_244650	129440000	144520000	132750000	133520000	131110000	155410000	119700000	130140000	118130000	9	6	8	9	6	7	5	8	7	65	1	12	12	12	8	9	8	10	8	8	8	8	10	8	9	8	10	8	8	8	8	10	8	9	8	10
A0A125YGE3	A0A125YGE3	tr|A0A125YGE3|A0A125YGE3_TOXGM CAAX prenyl protease OS=Toxoplasma gondii (strain ATCC 50611 / Me49) OX=508771 GN=TGME49_221170 PE=3 SV=1	CAAX prenyl protease	TGME49_221170	233420000	232010000	191930000	230620000	255780000	234130000	286870000	255920000	255700000	9	7	10	6	4	4	5	6	6	57	1	7	7	7	7	4	6	5	3	4	3	5	6	7	4	6	5	3	4	3	5	6	7	4	6	5
A0A125YZK6	A0A125YZK6	tr|A0A125YZK6|A0A125YZK6_TOXGM Nudix-type motif 9 isoform a family protein OS=Toxoplasma gondii (strain ATCC 50611 / Me49) OX=508771 GN=TGME49_247220 PE=4 SV=1	Nudix-type motif 9 isoform a family protein	TGME49_247220	125510000	122970000	106230000	119260000	128750000	124470000	120800000	95672000	95205000	14	14	13	16	9	17	11	10	11	115	1	14	14	14	11	11	10	11	10	10	10	7	10	11	11	10	11	10	10	10	7	10	11	11	10	11
A0A125YKB1	A0A125YKB1	tr|A0A125YKB1|A0A125YKB1_TOXGM Facilitative glucose transporter GT1 OS=Toxoplasma gondii (strain ATCC 50611 / Me49) OX=508771 GN=GT1 PE=3 SV=1	Facilitative glucose transporter GT1	GT1	0	288790000	0	474400000	285620000	402130000	385780000	555960000	391030000	3	2	1	2	1	1	2	2	2	16	1	12	12	12	9	8	6	8	9	6	10	9	8	9	8	6	8	9	6	10	9	8	9	8	6	8
S8GPU2	S8GPU2	tr|S8GPU2|S8GPU2_TOXGM Uncharacterized protein OS=Toxoplasma gondii (strain ATCC 50611 / Me49) OX=508771 GN=TGME49_244690 PE=4 SV=1	Uncharacterized protein	TGME49_244690	137770000	117830000	128200000	124680000	135740000	132570000	110990000	114460000	94775000	6	12	10	12	12	13	7	8	6	86	1	20	20	20	11	14	12	12	15	15	14	10	11	11	14	12	12	15	15	14	10	11	11	14	12	12
S8F089	S8F089	tr|S8F089|S8F089_TOXGM Carbonyl reductase 1, putative OS=Toxoplasma gondii (strain ATCC 50611 / Me49) OX=508771 GN=TGME49_290890 PE=3 SV=1	Carbonyl reductase 1, putative	TGME49_290890	149650000	153920000	129410000	148210000	155910000	155650000	153370000	150730000	134550000	7	7	6	4	8	8	5	6	6	57	1	10	10	10	7	7	7	5	9	6	9	6	9	7	7	7	5	9	6	9	6	9	7	7	7	5
S8G8G9	S8G8G9	tr|S8G8G9|S8G8G9_TOXGM DNA mismatch repair protein OS=Toxoplasma gondii (strain ATCC 50611 / Me49) OX=508771 GN=TGME49_290640 PE=3 SV=1	DNA mismatch repair protein	TGME49_290640	74272000	80622000	87628000	68785000	89898000	95944000	95124000	88648000	86461000	16	14	14	9	12	8	15	15	17	120	1	35	35	35	21	19	18	16	20	12	24	18	25	21	19	18	16	20	12	24	18	25	21	19	18	16
A0A125YK97	A0A125YK97	tr|A0A125YK97|A0A125YK97_TOXGM Eukaryotic translation initiation factor 6 OS=Toxoplasma gondii (strain ATCC 50611 / Me49) OX=508771 GN=EIF6 PE=3 SV=1	Eukaryotic translation initiation factor 6	EIF6	374910000	342570000	272450000	302100000	335490000	363000000	286970000	283940000	276590000	4	6	5	3	4	5	4	4	5	40	1	5	5	5	4	5	4	4	5	4	4	4	3	4	5	4	4	5	4	4	4	3	4	5	4	4
A0A125YYZ5	A0A125YYZ5	tr|A0A125YYZ5|A0A125YYZ5_TOXGM Translation initiation factor SUI1, putative OS=Toxoplasma gondii (strain ATCC 50611 / Me49) OX=508771 GN=TGME49_286090 PE=3 SV=1	Translation initiation factor SUI1, putative	TGME49_286090	259150000	219840000	248990000	304080000	306660000	258770000	293220000	238510000	243640000	4	3	4	4	3	3	3	4	3	31	1	4	4	3	3	3	4	4	3	2	3	4	4	3	3	4	4	3	2	3	4	4	2	3	3	3
A0A125YYK4	A0A125YYK4	tr|A0A125YYK4|A0A125YYK4_TOXGM MC family transporter, putative OS=Toxoplasma gondii (strain ATCC 50611 / Me49) OX=508771 GN=TGME49_208790 PE=3 SV=1	MC family transporter, putative	TGME49_208790	177440000	157780000	146600000	159610000	139680000	142120000	187750000	194580000	177080000	7	6	7	6	4	2	5	6	5	48	1	12	12	12	7	8	8	6	7	3	9	7	11	7	8	8	6	7	3	9	7	11	7	8	8	6
S8EUM1	S8EUM1	tr|S8EUM1|S8EUM1_TOXGM SNAP protein (Soluble N-ethylmaleimide-sensitive factor Attachment Protein), putative OS=Toxoplasma gondii (strain ATCC 50611 / Me49) OX=508771 GN=TGME49_218760 PE=3 SV=1	SNAP protein (Soluble N-ethylmaleimide-sensitive factor Attachment Protein), putative	TGME49_218760	114650000	108790000	108300000	95176000	93431000	103400000	100720000	97082000	105080000	12	13	11	12	11	14	12	9	10	105	1	12	12	12	9	9	9	12	9	11	9	7	10	9	9	9	12	9	11	9	7	10	9	9	9	12
S8F7G4	S8F7G4	tr|S8F7G4|S8F7G4_TOXGM PLU-1 family protein OS=Toxoplasma gondii (strain ATCC 50611 / Me49) OX=508771 GN=TGME49_253750 PE=4 SV=1	PLU-1 family protein	TGME49_253750	69190000	71851000	66152000	63099000	72835000	73745000	66962000	63811000	61199000	28	17	27	28	22	21	23	24	21	211	1	88	88	88	40	42	37	47	45	38	43	36	45	40	42	37	47	45	38	43	36	45	40	42	37	47
S8GRR9	S8GRR9	tr|S8GRR9|S8GRR9_TOXGM Ubiquitinyl hydrolase 1 OS=Toxoplasma gondii (strain ATCC 50611 / Me49) OX=508771 GN=TGME49_213870 PE=3 SV=1	Ubiquitinyl hydrolase 1	TGME49_213870	81058000	84092000	74297000	72818000	81492000	80407000	87849000	90324000	90154000	16	10	15	14	12	13	14	11	15	120	1	23	23	23	15	13	15	14	14	15	16	12	15	15	13	15	14	14	15	16	12	15	15	13	15	14
A0A125YI46	A0A125YI46	tr|A0A125YI46|A0A125YI46_TOXGM RRM domain-containing protein OS=Toxoplasma gondii (strain ATCC 50611 / Me49) OX=508771 GN=TGME49_224130 PE=4 SV=1	RRM domain-containing protein	TGME49_224130	444050000	388320000	372150000	344090000	300580000	294300000	324430000	264640000	307500000	4	2	3	3	2	3	2	3	4	26	1	6	6	6	6	4	5	4	4	4	4	5	4	6	4	5	4	4	4	4	5	4	6	4	5	4
A0A125YTG0	A0A125YTG0	tr|A0A125YTG0|A0A125YTG0_TOXGM Component of oligomeric Golgi complex 8 OS=Toxoplasma gondii (strain ATCC 50611 / Me49) OX=508771 GN=TGME49_240540 PE=3 SV=1	Component of oligomeric Golgi complex 8	TGME49_240540	0	0	0	0	0	0	0	0	0	1	1	1	1	1	1	1	1	1	9	1	2	2	2	2	1	1	2	2	2	2	1	1	2	1	1	2	2	2	2	1	1	2	1	1	2
A0A125YTT4;S8EQJ3	A0A125YTT4;S8EQJ3	tr|A0A125YTT4|A0A125YTT4_TOXGM Ribosomal protein RPL37A OS=Toxoplasma gondii (strain ATCC 50611 / Me49) OX=508771 GN=RPL37A PE=3 SV=1;tr|S8EQJ3|S8EQJ3_TOXGM Ribosomal L37ae family protein (Fragment) OS=Toxoplasma gondii (strain ATCC 50611 / Me49) OX=508771	Ribosomal protein RPL37A	RPL37A	385270000	425010000	406040000	317040000	473170000	395120000	433010000	353720000	382090000	10	2	9	12	5	4	4	3	3	52	2	3	3	3	2	1	3	2	1	1	1	2	2	2	1	3	2	1	1	1	2	2	2	1	3	2
A0A125YTU8	A0A125YTU8	tr|A0A125YTU8|A0A125YTU8_TOXGM Elongation of fatty acids protein OS=Toxoplasma gondii (strain ATCC 50611 / Me49) OX=508771 GN=TGME49_205350 PE=3 SV=1	Elongation of fatty acids protein	TGME49_205350	237840000	251470000	198140000	224860000	202550000	219280000	172000000	120750000	120840000	8	7	6	6	6	5	4	4	6	52	1	6	6	6	6	5	5	5	4	4	4	4	5	6	5	5	5	4	4	4	4	5	6	5	5	5
A0A125YLN8	A0A125YLN8	tr|A0A125YLN8|A0A125YLN8_TOXGM Splicing factor U2AF family SnRNP auxilary factor large subunit, RRM domain-containing protein OS=Toxoplasma gondii (strain ATCC 50611 / Me49) OX=508771 GN=TGME49_319850 PE=4 SV=1	Splicing factor U2AF family SnRNP auxilary factor large subunit, RRM domain-containing protein	TGME49_319850	137170000	136290000	145630000	124970000	116480000	128100000	120910000	110730000	115220000	6	6	7	9	11	11	4	6	7	67	1	17	17	17	9	13	10	12	12	12	10	10	11	9	13	10	12	12	12	10	10	11	9	13	10	12
S8GDU1	S8GDU1	tr|S8GDU1|S8GDU1_TOXGM Cleft lip and palate transmembrane protein 1-like protein OS=Toxoplasma gondii (strain ATCC 50611 / Me49) OX=508771 GN=TGME49_205240 PE=3 SV=1	Cleft lip and palate transmembrane protein 1-like protein	TGME49_205240	122400000	129380000	118770000	129970000	129970000	117330000	117010000	92309000	87929000	13	16	11	9	9	6	9	6	6	85	1	21	21	21	16	13	13	11	12	10	12	6	10	16	13	13	11	12	10	12	6	10	16	13	13	11
A0A125YVJ7	A0A125YVJ7	tr|A0A125YVJ7|A0A125YVJ7_TOXGM 26S proteasome regulatory subunit 6b, putative OS=Toxoplasma gondii (strain ATCC 50611 / Me49) OX=508771 GN=TGME49_229950 PE=3 SV=1	26S proteasome regulatory subunit 6b, putative	TGME49_229950	138630000	128500000	129790000	120810000	104100000	105810000	136500000	139980000	143380000	8	9	11	10	10	10	8	5	9	80	1	15	15	15	8	11	9	11	13	9	11	7	10	8	11	9	11	13	9	11	7	10	8	11	9	11
S8GBZ2	S8GBZ2	tr|S8GBZ2|S8GBZ2_TOXGM Uncharacterized protein OS=Toxoplasma gondii (strain ATCC 50611 / Me49) OX=508771 GN=TGME49_258090 PE=4 SV=1	Uncharacterized protein	TGME49_258090	107920000	115270000	103920000	94715000	101850000	108660000	121220000	127840000	117090000	10	11	10	8	11	10	9	15	12	96	1	24	24	24	12	14	13	12	13	14	16	17	17	12	14	13	12	13	14	16	17	17	12	14	13	12
A0A125YZL1	A0A125YZL1	tr|A0A125YZL1|A0A125YZL1_TOXGM Eukaryotic translation initiation factor, putative OS=Toxoplasma gondii (strain ATCC 50611 / Me49) OX=508771 GN=TGME49_257350 PE=4 SV=1	Eukaryotic translation initiation factor, putative	TGME49_257350	123020000	155520000	125460000	128850000	147700000	133260000	121340000	108060000	104540000	13	12	11	14	11	8	8	9	6	92	1	21	21	21	18	17	12	21	20	15	17	12	15	18	17	12	21	20	15	17	12	15	18	17	12	21
A0A125YT29	A0A125YT29	tr|A0A125YT29|A0A125YT29_TOXGM Myosin regulatory light chain, putative OS=Toxoplasma gondii (strain ATCC 50611 / Me49) OX=508771 GN=TGME49_315780 PE=4 SV=1	Myosin regulatory light chain, putative	TGME49_315780	183810000	206350000	165400000	166010000	197100000	179930000	200880000	195520000	204990000	9	6	7	9	9	7	7	7	8	69	1	10	10	10	7	7	6	7	7	7	7	6	7	7	7	6	7	7	7	7	6	7	7	7	6	7
A0A125YUJ3	A0A125YUJ3	tr|A0A125YUJ3|A0A125YUJ3_TOXGM Selenide, water dikinase OS=Toxoplasma gondii (strain ATCC 50611 / Me49) OX=508771 GN=TGME49_280560 PE=4 SV=1	Selenide, water dikinase	TGME49_280560	85707000	92576000	90292000	76664000	70491000	78840000	63105000	53295000	61376000	20	20	15	15	15	14	14	9	11	133	1	39	39	39	21	27	20	21	25	19	26	14	21	21	27	20	21	25	19	26	14	21	21	27	20	21
S8F2N8	S8F2N8	tr|S8F2N8|S8F2N8_TOXGM Thioredoxin domain-containing protein OS=Toxoplasma gondii (strain ATCC 50611 / Me49) OX=508771 GN=TGME49_204480 PE=4 SV=1	Thioredoxin domain-containing protein	TGME49_204480	175140000	155230000	144650000	174680000	154700000	145100000	198280000	151340000	155370000	5	7	8	9	8	5	5	6	8	61	1	11	11	11	5	8	7	8	7	4	5	8	8	5	8	7	8	7	4	5	8	8	5	8	7	8
S8G8P0	S8G8P0	tr|S8G8P0|S8G8P0_TOXGM GCC2 and GCC3 domain-containing protein OS=Toxoplasma gondii (strain ATCC 50611 / Me49) OX=508771 GN=TGME49_292020 PE=4 SV=1	GCC2 and GCC3 domain-containing protein	TGME49_292020	48265000	52112000	47111000	44407000	47173000	45394000	53980000	48140000	46317000	18	20	13	16	17	16	18	23	17	158	1	56	56	56	25	33	21	25	27	27	29	31	27	25	33	21	25	27	27	29	31	27	25	33	21	25
A0A125YKT3	A0A125YKT3	tr|A0A125YKT3|A0A125YKT3_TOXGM Signal recognition particle receptor alpha subunit OS=Toxoplasma gondii (strain ATCC 50611 / Me49) OX=508771 GN=TGME49_280610 PE=3 SV=1	Signal recognition particle receptor alpha subunit	TGME49_280610	192380000	180830000	155750000	170820000	189310000	243050000	145460000	164260000	154680000	7	8	8	12	9	8	4	7	6	70	1	18	18	18	9	9	8	12	9	7	5	8	12	9	9	8	12	9	7	5	8	12	9	9	8	12
S8GV37	S8GV37	tr|S8GV37|S8GV37_TOXGM HECT-type E3 ubiquitin transferase OS=Toxoplasma gondii (strain ATCC 50611 / Me49) OX=508771 GN=TGME49_295710 PE=4 SV=1	HECT-type E3 ubiquitin transferase	TGME49_295710	52448000	64677000	51791000	51380000	61513000	67985000	49513000	57502000	47712000	20	24	20	24	32	24	13	15	15	187	1	85	85	85	31	51	40	44	52	42	41	31	39	31	51	40	44	52	42	41	31	39	31	51	40	44
A0A125YUI4	A0A125YUI4	tr|A0A125YUI4|A0A125YUI4_TOXGM MA3 domain-containing protein OS=Toxoplasma gondii (strain ATCC 50611 / Me49) OX=508771 GN=TGME49_286750 PE=3 SV=1	MA3 domain-containing protein	TGME49_286750	69237000	78916000	64505000	72213000	75596000	67324000	93103000	95307000	87276000	12	11	12	14	11	9	12	13	13	107	1	23	23	23	14	16	14	15	15	8	16	16	16	14	16	14	15	15	8	16	16	16	14	16	14	15
A0A125YP41	A0A125YP41	tr|A0A125YP41|A0A125YP41_TOXGM RNA-binding protein 8A family protein OS=Toxoplasma gondii (strain ATCC 50611 / Me49) OX=508771 GN=TGME49_233230 PE=3 SV=1	RNA-binding protein 8A family protein	TGME49_233230	235910000	265410000	252990000	240660000	204040000	226070000	214970000	200650000	197250000	7	7	7	7	5	5	4	4	3	49	1	6	6	6	5	4	6	4	3	4	3	2	3	5	4	6	4	3	4	3	2	3	5	4	6	4
A0A125YJZ8	A0A125YJZ8	tr|A0A125YJZ8|A0A125YJZ8_TOXGM EF hand domain-containing protein OS=Toxoplasma gondii (strain ATCC 50611 / Me49) OX=508771 GN=TGME49_216620 PE=4 SV=1	EF hand domain-containing protein	TGME49_216620	54122000	58279000	52574000	53410000	55532000	53481000	66259000	54917000	56992000	21	14	13	23	19	19	24	19	15	167	1	59	59	59	26	36	18	32	31	23	32	23	31	26	36	18	32	31	23	32	23	31	26	36	18	32
A0A125YUB5	A0A125YUB5	tr|A0A125YUB5|A0A125YUB5_TOXGM Splicesome-associated protein, putative OS=Toxoplasma gondii (strain ATCC 50611 / Me49) OX=508771 GN=TGME49_221950 PE=3 SV=1	Splicesome-associated protein, putative	TGME49_221950	147510000	160600000	142250000	146600000	147460000	146960000	131530000	127350000	118420000	14	9	6	10	10	9	6	8	9	81	1	20	20	20	18	14	9	13	13	11	12	12	15	18	14	9	13	13	11	12	12	15	18	14	9	13
S8F8Q7	S8F8Q7	tr|S8F8Q7|S8F8Q7_TOXGM ER membrane protein complex subunit 1 OS=Toxoplasma gondii (strain ATCC 50611 / Me49) OX=508771 GN=TGME49_205740 PE=3 SV=1	ER membrane protein complex subunit 1	TGME49_205740	73418000	72677000	65609000	68094000	73207000	64927000	71108000	74041000	78203000	14	13	11	11	16	11	17	11	12	116	1	24	24	24	13	15	10	13	15	13	17	12	14	13	15	10	13	15	13	17	12	14	13	15	10	13
A0A125YXT2	A0A125YXT2	tr|A0A125YXT2|A0A125YXT2_TOXGM Casein kinase I OS=Toxoplasma gondii (strain ATCC 50611 / Me49) OX=508771 GN=TGME49_240640 PE=3 SV=1	Casein kinase I	TGME49_240640	121090000	153240000	126150000	122320000	135300000	155950000	121020000	112750000	113700000	12	8	9	8	6	5	6	7	9	70	1	8	8	8	6	6	6	5	4	5	5	6	7	6	6	6	5	4	5	5	6	7	6	6	6	5
A0A125YS40	A0A125YS40	tr|A0A125YS40|A0A125YS40_TOXGM Heat shock protein HSP21 OS=Toxoplasma gondii (strain ATCC 50611 / Me49) OX=508771 GN=HSP21 PE=3 SV=1	Heat shock protein HSP21	HSP21	266380000	205610000	325030000	188120000	196460000	231310000	0	377480000	480450000	5	5	6	5	4	4	2	5	4	40	1	7	7	7	4	3	5	4	3	4	1	3	3	4	3	5	4	3	4	1	3	3	4	3	5	4
A0A125YG10	A0A125YG10	tr|A0A125YG10|A0A125YG10_TOXGM Ubiquitin carboxyl-terminal hydrolase OS=Toxoplasma gondii (strain ATCC 50611 / Me49) OX=508771 GN=TGME49_311090 PE=3 SV=1	Ubiquitin carboxyl-terminal hydrolase	TGME49_311090	124330000	131770000	110950000	124890000	132790000	128430000	108380000	101740000	100270000	10	5	8	10	6	6	6	8	9	68	1	16	16	16	12	9	12	12	9	7	10	11	12	12	9	12	12	9	7	10	11	12	12	9	12	12
A0A125YW15	A0A125YW15	tr|A0A125YW15|A0A125YW15_TOXGM RuvB-like helicase OS=Toxoplasma gondii (strain ATCC 50611 / Me49) OX=508771 GN=TGME49_219590 PE=3 SV=1	RuvB-like helicase	TGME49_219590	109570000	99816000	107020000	103920000	114920000	106020000	92139000	96068000	76398000	12	16	14	11	14	14	8	9	7	105	1	17	17	17	12	15	14	11	14	13	9	11	12	12	15	14	11	14	13	9	11	12	12	15	14	11
A0A125YT88	A0A125YT88	tr|A0A125YT88|A0A125YT88_TOXGM Ribosomal protein RPL39 OS=Toxoplasma gondii (strain ATCC 50611 / Me49) OX=508771 GN=RPL39 PE=3 SV=1	Ribosomal protein RPL39	RPL39	471370000	517720000	382590000	470990000	583920000	487880000	368400000	403720000	313470000	5	3	4	5	3	3	4	2	2	31	1	3	3	3	2	2	2	2	2	1	3	2	1	2	2	2	2	2	1	3	2	1	2	2	2	2
A0A125YQX4	A0A125YQX4	tr|A0A125YQX4|A0A125YQX4_TOXGM Ubiquitinyl hydrolase 1 OS=Toxoplasma gondii (strain ATCC 50611 / Me49) OX=508771 GN=TGME49_229650 PE=4 SV=1	Ubiquitinyl hydrolase 1	TGME49_229650	156840000	145440000	128130000	162130000	137240000	133360000	133080000	109210000	119100000	10	7	12	8	5	9	7	9	8	75	1	16	16	16	11	10	11	7	9	9	8	9	10	11	10	11	7	9	9	8	9	10	11	10	11	7
A0A125YP92	A0A125YP92	tr|A0A125YP92|A0A125YP92_TOXGM Cathepsin B OS=Toxoplasma gondii (strain ATCC 50611 / Me49) OX=508771 GN=TGME49_249670 PE=3 SV=1	Cathepsin B	TGME49_249670	122470000	117000000	104530000	114510000	113420000	118080000	104550000	102500000	105800000	7	11	10	11	8	9	9	7	6	78	1	14	14	14	6	12	9	11	8	8	8	6	11	6	12	9	11	8	8	8	6	11	6	12	9	11
A0A125YT91	A0A125YT91	tr|A0A125YT91|A0A125YT91_TOXGM dTMP kinase OS=Toxoplasma gondii (strain ATCC 50611 / Me49) OX=508771 GN=TGME49_306970 PE=3 SV=1	dTMP kinase	TGME49_306970	169930000	151760000	144740000	179330000	168130000	175210000	153520000	136500000	143780000	8	7	9	8	9	11	9	8	6	75	1	10	10	10	7	8	7	7	8	9	9	8	7	7	8	7	7	8	9	9	8	7	7	8	7	7
A0A125YHL5	A0A125YHL5	tr|A0A125YHL5|A0A125YHL5_TOXGM Doublecortin domain-containing protein OS=Toxoplasma gondii (strain ATCC 50611 / Me49) OX=508771 GN=TGME49_256030 PE=4 SV=1	Doublecortin domain-containing protein	TGME49_256030	112790000	123440000	111150000	109730000	126530000	118310000	149820000	144140000	133160000	14	10	7	8	8	8	7	10	11	83	1	13	13	13	12	10	7	9	9	9	10	9	11	12	10	7	9	9	9	10	9	11	12	10	7	9
A0A125YQX7	A0A125YQX7	tr|A0A125YQX7|A0A125YQX7_TOXGM Uncharacterized protein OS=Toxoplasma gondii (strain ATCC 50611 / Me49) OX=508771 GN=TGME49_313370 PE=4 SV=1	Uncharacterized protein	TGME49_313370	120220000	103800000	94528000	93340000	114460000	110200000	109150000	106700000	98722000	15	19	13	11	21	15	14	12	7	127	1	28	28	28	15	19	14	16	18	17	18	13	14	15	19	14	16	18	17	18	13	14	15	19	14	16
S8GJ89	S8GJ89	tr|S8GJ89|S8GJ89_TOXGM Signal recognition particle subunit SRP72 OS=Toxoplasma gondii (strain ATCC 50611 / Me49) OX=508771 GN=TGME49_275802 PE=3 SV=1	Signal recognition particle subunit SRP72	TGME49_275802	95370000	100470000	87511000	98250000	96267000	94945000	89497000	89789000	89212000	11	11	13	11	8	6	10	9	8	87	1	17	17	17	14	10	10	11	11	7	12	11	13	14	10	10	11	11	7	12	11	13	14	10	10	11
S8F846	S8F846	tr|S8F846|S8F846_TOXGM Pyruvate carboxylase OS=Toxoplasma gondii (strain ATCC 50611 / Me49) OX=508771 GN=TGME49_284190 PE=4 SV=1	Pyruvate carboxylase	TGME49_284190	119160000	126550000	103740000	104880000	111330000	109610000	128990000	109440000	118190000	12	11	13	12	11	11	9	9	11	99	1	24	24	24	14	13	15	13	15	10	15	11	15	14	13	15	13	15	10	15	11	15	14	13	15	13
S8F4W5	S8F4W5	tr|S8F4W5|S8F4W5_TOXGM Fatty acyl-CoA desaturase, putative OS=Toxoplasma gondii (strain ATCC 50611 / Me49) OX=508771 GN=TGME49_238950 PE=3 SV=1	Fatty acyl-CoA desaturase, putative	TGME49_238950	150820000	164540000	148700000	141920000	147970000	140530000	141280000	118490000	125630000	10	9	11	13	6	6	10	7	6	78	1	19	19	19	14	12	14	13	12	12	13	10	11	14	12	14	13	12	12	13	10	11	14	12	14	13
A0A125YVQ4;S8FZ25;S8G890	A0A125YVQ4	tr|A0A125YVQ4|A0A125YVQ4_TOXGM ATP-binding cassette sub-family F member 1 OS=Toxoplasma gondii (strain ATCC 50611 / Me49) OX=508771 GN=TGME49_318710 PE=4 SV=1	ATP-binding cassette sub-family F member 1	TGME49_318710	103060000	105710000	101420000	97572000	91306000	104950000	93464000	100140000	87909000	10	13	8	11	10	8	4	10	8	82	3	24	24	24	14	16	10	14	16	12	15	11	13	14	16	10	14	16	12	15	11	13	14	16	10	14
A0A125YM83	A0A125YM83	tr|A0A125YM83|A0A125YM83_TOXGM Glutaredoxin domain-containing protein OS=Toxoplasma gondii (strain ATCC 50611 / Me49) OX=508771 GN=TGME49_238070 PE=4 SV=1	Glutaredoxin domain-containing protein	TGME49_238070	141370000	167340000	162080000	157220000	155880000	160470000	151590000	133190000	135510000	5	4	5	5	5	6	5	4	6	45	1	9	9	9	6	7	5	5	6	6	7	5	7	6	7	5	5	6	6	7	5	7	6	7	5	5
S8G1L7	S8G1L7	tr|S8G1L7|S8G1L7_TOXGM Aminotransferase, class V superfamily protein OS=Toxoplasma gondii (strain ATCC 50611 / Me49) OX=508771 GN=TGME49_300120 PE=4 SV=1	Aminotransferase, class V superfamily protein	TGME49_300120	135320000	163480000	137480000	125400000	157130000	146050000	133460000	123530000	130180000	9	10	10	9	9	10	9	6	5	77	1	16	16	16	11	12	11	13	14	11	12	9	10	11	12	11	13	14	11	12	9	10	11	12	11	13
A0A125YYN0	A0A125YYN0	tr|A0A125YYN0|A0A125YYN0_TOXGM IMC sub-compartment protein ISP2 OS=Toxoplasma gondii (strain ATCC 50611 / Me49) OX=508771 GN=ISP2 PE=4 SV=1	IMC sub-compartment protein ISP2	ISP2	359190000	361790000	342380000	270980000	376050000	309150000	273240000	0	0	2	4	3	5	3	3	2	1	1	24	1	8	8	8	4	7	4	6	5	7	6	3	3	4	7	4	6	5	7	6	3	3	4	7	4	6
A0A125YYK6	A0A125YYK6	tr|A0A125YYK6|A0A125YYK6_TOXGM Uncharacterized protein OS=Toxoplasma gondii (strain ATCC 50611 / Me49) OX=508771 GN=TGME49_240060 PE=4 SV=1	Uncharacterized protein	TGME49_240060	130690000	135160000	124780000	122350000	152270000	121980000	126550000	135490000	135040000	5	8	8	9	8	7	5	9	9	68	1	14	14	14	5	9	9	8	9	6	9	9	9	5	9	9	8	9	6	9	9	9	5	9	9	8
S8G3V4	S8G3V4	tr|S8G3V4|S8G3V4_TOXGM Oxidoreductase, short chain dehydrogenase/reductase family protein OS=Toxoplasma gondii (strain ATCC 50611 / Me49) OX=508771 GN=TGME49_309265 PE=4 SV=1	Oxidoreductase, short chain dehydrogenase/reductase family protein	TGME49_309265	285630000	224140000	164090000	236120000	332360000	284250000	191480000	166260000	194770000	4	6	6	7	6	6	4	2	4	45	1	11	11	11	3	6	5	5	6	6	7	3	5	3	6	5	5	6	6	7	3	5	3	6	5	5
S8GC95	S8GC95	tr|S8GC95|S8GC95_TOXGM Uncharacterized protein OS=Toxoplasma gondii (strain ATCC 50611 / Me49) OX=508771 GN=TGME49_259630 PE=4 SV=1	Uncharacterized protein	TGME49_259630	409170000	550880000	504310000	362040000	429770000	413820000	391230000	328900000	320780000	2	2	3	2	2	3	2	2	2	20	1	5	5	5	5	3	3	3	4	4	5	3	3	5	3	3	3	4	4	5	3	3	5	3	3	3
S8F0C5	S8F0C5	tr|S8F0C5|S8F0C5_TOXGM Uncharacterized protein OS=Toxoplasma gondii (strain ATCC 50611 / Me49) OX=508771 GN=TGME49_291180 PE=4 SV=1	Uncharacterized protein	TGME49_291180	47259000	47793000	41374000	45372000	53333000	48910000	51393000	45993000	45608000	26	22	14	19	22	22	20	16	13	175	1	76	76	76	42	46	27	38	45	34	41	34	31	42	46	27	38	45	34	41	34	31	42	46	27	38
A0A125YUR0	A0A125YUR0	tr|A0A125YUR0|A0A125YUR0_TOXGM Acyl carrier protein OS=Toxoplasma gondii (strain ATCC 50611 / Me49) OX=508771 GN=ACP PE=3 SV=1	Acyl carrier protein	ACP	234950000	236840000	188000000	271290000	264340000	226360000	331540000	248890000	266120000	4	4	3	3	3	3	4	3	5	32	1	5	5	5	4	4	3	3	3	3	4	4	5	4	4	3	3	3	3	4	4	5	4	4	3	3
A0A125YJ10	A0A125YJ10	tr|A0A125YJ10|A0A125YJ10_TOXGM Surp module domain-containing protein OS=Toxoplasma gondii (strain ATCC 50611 / Me49) OX=508771 GN=TGME49_246500 PE=4 SV=1	Surp module domain-containing protein	TGME49_246500	115000000	122980000	120770000	113830000	112360000	133330000	109700000	104950000	115390000	10	8	7	10	7	8	7	10	7	74	1	15	15	15	11	9	8	9	7	8	9	10	7	11	9	8	9	7	8	9	10	7	11	9	8	9
S8G8K4	S8G8K4	tr|S8G8K4|S8G8K4_TOXGM Flavodoxin domain-containing protein OS=Toxoplasma gondii (strain ATCC 50611 / Me49) OX=508771 GN=TGME49_219630 PE=4 SV=1	Flavodoxin domain-containing protein	TGME49_219630	142550000	152770000	141850000	123840000	142950000	138570000	136940000	118720000	133300000	15	8	15	11	10	10	7	8	9	93	1	20	20	20	17	14	16	12	13	12	14	11	13	17	14	16	12	13	12	14	11	13	17	14	16	12
S8G4E7	S8G4E7	tr|S8G4E7|S8G4E7_TOXGM Uncharacterized protein OS=Toxoplasma gondii (strain ATCC 50611 / Me49) OX=508771 GN=TGME49_214750 PE=4 SV=1	Uncharacterized protein	TGME49_214750	89780000	92313000	87470000	82039000	97012000	92363000	86322000	80576000	83817000	10	10	13	11	12	8	7	12	15	98	1	21	21	21	11	15	10	8	12	12	12	10	15	11	15	10	8	12	12	12	10	15	11	15	10	8
S8F7T2	S8F7T2	tr|S8F7T2|S8F7T2_TOXGM Phosphatidylinositol 3-and 4-kinase OS=Toxoplasma gondii (strain ATCC 50611 / Me49) OX=508771 GN=TGME49_276170 PE=4 SV=1	Phosphatidylinositol 3-and 4-kinase	TGME49_276170	82980000	81501000	82463000	82279000	79496000	79686000	69090000	59235000	62916000	12	15	14	14	12	15	10	15	8	115	1	36	36	36	20	22	19	21	21	15	23	19	16	20	22	19	21	21	15	23	19	16	20	22	19	21
A0A125YQ79	A0A125YQ79	tr|A0A125YQ79|A0A125YQ79_TOXGM Membrane occupation and recognition nexus protein MORN2 OS=Toxoplasma gondii (strain ATCC 50611 / Me49) OX=508771 GN=MORN2 PE=4 SV=1	Membrane occupation and recognition nexus protein MORN2	MORN2	154880000	182720000	134620000	141370000	188550000	159150000	124530000	107730000	117670000	12	11	9	10	9	13	5	8	7	84	1	14	14	14	11	10	10	12	9	10	9	9	10	11	10	10	12	9	10	9	9	10	11	10	10	12
S8EZW4	S8EZW4	tr|S8EZW4|S8EZW4_TOXGM Uncharacterized protein OS=Toxoplasma gondii (strain ATCC 50611 / Me49) OX=508771 GN=TGME49_235380 PE=4 SV=1	Uncharacterized protein	TGME49_235380	109350000	105570000	107620000	106200000	104480000	101920000	138870000	137550000	131420000	8	9	11	10	11	12	10	8	9	88	1	21	21	21	14	20	15	16	19	17	20	15	17	14	20	15	16	19	17	20	15	17	14	20	15	16
S8F9P4	S8F9P4	tr|S8F9P4|S8F9P4_TOXGM Chorismate synthase OS=Toxoplasma gondii (strain ATCC 50611 / Me49) OX=508771 GN=TGME49_201380 PE=3 SV=1	Chorismate synthase	TGME49_201380	143180000	144090000	131480000	137840000	132810000	145200000	163430000	156770000	153030000	9	6	9	7	6	7	8	6	8	66	1	15	15	15	9	8	8	8	7	9	8	8	8	9	8	8	8	7	9	8	8	8	9	8	8	8
S8ETI6	S8ETI6	tr|S8ETI6|S8ETI6_TOXGM Ubiquitin-conjugating enzyme subfamily protein OS=Toxoplasma gondii (strain ATCC 50611 / Me49) OX=508771 GN=TGME49_235450 PE=3 SV=1	Ubiquitin-conjugating enzyme subfamily protein	TGME49_235450	128660000	133750000	126620000	141230000	140630000	158940000	123520000	119920000	108710000	5	5	5	11	7	9	6	4	6	58	1	7	7	7	5	7	5	7	6	7	6	3	7	5	7	5	7	6	7	6	3	7	5	7	5	7
S8F935	S8F935	tr|S8F935|S8F935_TOXGM DUF3228 domain-containing protein OS=Toxoplasma gondii (strain ATCC 50611 / Me49) OX=508771 GN=TGME49_203450 PE=4 SV=1	DUF3228 domain-containing protein	TGME49_203450	105600000	133010000	98322000	121820000	138100000	139000000	110860000	111150000	107060000	6	6	6	8	7	8	5	4	6	56	1	7	7	7	5	6	5	7	7	6	6	4	6	5	6	5	7	7	6	6	4	6	5	6	5	7
A0A125YQS6	A0A125YQS6	tr|A0A125YQS6|A0A125YQS6_TOXGM Uncharacterized protein OS=Toxoplasma gondii (strain ATCC 50611 / Me49) OX=508771 GN=TGME49_240810 PE=4 SV=1	Uncharacterized protein	TGME49_240810	229400000	219130000	226450000	207130000	224550000	215560000	225040000	193960000	195190000	7	4	6	8	5	7	4	5	4	53	1	11	11	11	10	8	8	9	8	10	8	7	8	10	8	8	9	8	10	8	7	8	10	8	8	9
A0A125YG92	A0A125YG92	tr|A0A125YG92|A0A125YG92_TOXGM Small nuclear ribonucleoprotein polypeptide A, putative OS=Toxoplasma gondii (strain ATCC 50611 / Me49) OX=508771 GN=TGME49_229210 PE=4 SV=1	Small nuclear ribonucleoprotein polypeptide A, putative	TGME49_229210	143170000	129560000	156230000	127100000	161240000	145270000	130950000	161050000	134290000	8	5	11	8	6	6	6	9	8	67	1	10	10	10	7	5	10	7	5	5	6	8	7	7	5	10	7	5	5	6	8	7	7	5	10	7
A0A125YPG6	A0A125YPG6	tr|A0A125YPG6|A0A125YPG6_TOXGM DNA-directed RNA polymerase subunit beta OS=Toxoplasma gondii (strain ATCC 50611 / Me49) OX=508771 GN=TGME49_258210 PE=3 SV=1	DNA-directed RNA polymerase subunit beta	TGME49_258210	206310000	307780000	278420000	300320000	310670000	311320000	265910000	286120000	264880000	7	7	11	9	11	9	11	8	4	77	1	27	27	27	8	15	11	12	15	14	15	12	11	8	15	11	12	15	14	15	12	11	8	15	11	12
A0A125YR48	A0A125YR48	tr|A0A125YR48|A0A125YR48_TOXGM Uncharacterized protein OS=Toxoplasma gondii (strain ATCC 50611 / Me49) OX=508771 GN=TGME49_316250 PE=4 SV=1	Uncharacterized protein	TGME49_316250	150780000	140970000	105140000	131460000	134170000	129860000	76967000	98914000	74403000	10	8	14	10	8	9	2	8	6	75	1	7	7	7	7	7	7	5	6	7	6	5	7	7	7	7	5	6	7	6	5	7	7	7	7	5
A0A125YVU3	A0A125YVU3	tr|A0A125YVU3|A0A125YVU3_TOXGM DEAD/DEAH box helicase OS=Toxoplasma gondii (strain ATCC 50611 / Me49) OX=508771 GN=TGME49_220860 PE=3 SV=1	DEAD/DEAH box helicase	TGME49_220860	83554000	103870000	88449000	99598000	98867000	112720000	89016000	74522000	70656000	13	7	13	13	9	11	13	11	9	99	1	22	22	22	13	13	13	15	10	10	15	15	15	13	13	13	15	10	10	15	15	15	13	13	13	15
A0A125YSF2	A0A125YSF2	tr|A0A125YSF2|A0A125YSF2_TOXGM GTP-binding protein OS=Toxoplasma gondii (strain ATCC 50611 / Me49) OX=508771 GN=TGME49_244310 PE=4 SV=1	GTP-binding protein	TGME49_244310	96888000	108030000	94721000	95899000	113040000	108030000	100700000	104560000	97712000	7	8	11	9	9	10	5	6	9	74	1	14	14	14	7	9	10	9	10	10	8	7	9	7	9	10	9	10	10	8	7	9	7	9	10	9
S8EXB9	S8EXB9	tr|S8EXB9|S8EXB9_TOXGM Uncharacterized protein OS=Toxoplasma gondii (strain ATCC 50611 / Me49) OX=508771 GN=TGME49_225150 PE=4 SV=1	Uncharacterized protein	TGME49_225150	165540000	156700000	137820000	134330000	150690000	150430000	187040000	146710000	161840000	11	8	13	7	6	8	8	6	8	75	1	12	12	12	8	7	11	8	6	7	7	7	8	8	7	11	8	6	7	7	7	8	8	7	11	8
S8F3I2;S8EMN6	S8F3I2	tr|S8F3I2|S8F3I2_TOXGM Uncharacterized protein OS=Toxoplasma gondii (strain ATCC 50611 / Me49) OX=508771 GN=TGME49_256840 PE=4 SV=1	Uncharacterized protein	TGME49_256840	74363000	85026000	79827000	76019000	80854000	68722000	78294000	72185000	71485000	11	12	9	9	8	8	11	10	14	92	2	15	15	15	13	12	10	12	11	9	12	9	15	13	12	10	12	11	9	12	9	15	13	12	10	12
A0A125YX17	A0A125YX17	tr|A0A125YX17|A0A125YX17_TOXGM Microneme protein MIC7 OS=Toxoplasma gondii (strain ATCC 50611 / Me49) OX=508771 GN=MIC7 PE=4 SV=1	Microneme protein MIC7	MIC7	230540000	183170000	195940000	183190000	204250000	180890000	134360000	142330000	118680000	12	4	5	7	5	5	5	5	9	57	1	14	14	14	12	7	6	8	9	6	8	9	10	12	7	6	8	9	6	8	9	10	12	7	6	8
S8EUY3	S8EUY3	tr|S8EUY3|S8EUY3_TOXGM Hsp90 domain-containing protein OS=Toxoplasma gondii (strain ATCC 50611 / Me49) OX=508771 GN=TGME49_310430 PE=3 SV=1	Hsp90 domain-containing protein	TGME49_310430	85031000	86242000	79830000	88160000	88266000	82062000	79211000	83037000	82076000	13	12	9	10	8	8	8	10	9	87	1	22	22	22	14	13	12	11	12	9	15	11	15	14	13	12	11	12	9	15	11	15	14	13	12	11
S8ERW4	S8ERW4	tr|S8ERW4|S8ERW4_TOXGM AP2 domain transcription factor AP2XI-3 OS=Toxoplasma gondii (strain ATCC 50611 / Me49) OX=508771 GN=AP2XI3 PE=4 SV=1	AP2 domain transcription factor AP2XI-3	AP2XI3	89126000	106970000	86103000	93486000	102430000	96098000	79283000	99292000	80693000	11	11	13	11	13	11	9	10	8	97	1	15	15	15	12	13	12	10	13	10	10	10	12	12	13	12	10	13	10	10	10	12	12	13	12	10
A0A125YZ97	A0A125YZ97	tr|A0A125YZ97|A0A125YZ97_TOXGM Uncharacterized protein OS=Toxoplasma gondii (strain ATCC 50611 / Me49) OX=508771 GN=TGME49_206480 PE=4 SV=1	Uncharacterized protein	TGME49_206480	209860000	239970000	185020000	224060000	206940000	192700000	190420000	214690000	194740000	4	3	5	2	2	3	2	6	5	32	1	4	4	4	4	3	4	2	3	3	3	4	4	4	3	4	2	3	3	3	4	4	4	3	4	2
S8F876	S8F876	tr|S8F876|S8F876_TOXGM Phosphohistidine phosphatase OS=Toxoplasma gondii (strain ATCC 50611 / Me49) OX=508771 GN=TGME49_222952 PE=3 SV=1	Phosphohistidine phosphatase	TGME49_222952	130230000	164390000	121600000	142610000	172800000	148310000	183030000	140980000	148570000	7	6	6	10	5	8	7	10	5	64	1	12	12	12	9	6	6	8	5	7	8	7	5	9	6	6	8	5	7	8	7	5	9	6	6	8
S8GDZ2	S8GDZ2	tr|S8GDZ2|S8GDZ2_TOXGM Eukaryotic translation initiation factor 2A OS=Toxoplasma gondii (strain ATCC 50611 / Me49) OX=508771 GN=TGME49_204160 PE=3 SV=1	Eukaryotic translation initiation factor 2A	TGME49_204160	73487000	76233000	70093000	77549000	79103000	71929000	57352000	60233000	59396000	11	14	14	17	16	12	11	11	12	118	1	39	39	39	18	24	22	21	22	16	19	21	23	18	24	22	21	22	16	19	21	23	18	24	22	21
A0A125YYC3	A0A125YYC3	tr|A0A125YYC3|A0A125YYC3_TOXGM Multiprotein bridging factor type 1 family transcriptional co-activator, putative OS=Toxoplasma gondii (strain ATCC 50611 / Me49) OX=508771 GN=TGME49_278530 PE=4 SV=1	Multiprotein bridging factor type 1 family transcriptional co-activator, putative	TGME49_278530	587580000	0	577340000	623070000	0	0	0	652650000	698480000	2	0	5	4	0	1	1	7	4	24	1	10	10	10	4	4	7	6	3	3	4	8	9	4	4	7	6	3	3	4	8	9	4	4	7	6
A0A125YLB7	A0A125YLB7	tr|A0A125YLB7|A0A125YLB7_TOXGM Nuclear transport factor 2, putative OS=Toxoplasma gondii (strain ATCC 50611 / Me49) OX=508771 GN=TGME49_233350 PE=4 SV=1	Nuclear transport factor 2, putative	TGME49_233350	285390000	247230000	255200000	255740000	303410000	356190000	264140000	194900000	224090000	3	5	5	5	5	4	4	4	5	43	1	4	4	4	2	3	3	4	3	3	3	3	3	2	3	3	4	3	3	3	3	3	2	3	3	4
S8G7L7	S8G7L7	tr|S8G7L7|S8G7L7_TOXGM Co-chaperone GrpE protein OS=Toxoplasma gondii (strain ATCC 50611 / Me49) OX=508771 GN=TGME49_265220 PE=3 SV=1	Co-chaperone GrpE protein	TGME49_265220	177820000	204540000	194760000	209160000	194320000	188500000	201250000	206570000	190230000	9	6	8	8	6	10	7	7	9	70	1	12	12	12	8	6	7	8	5	7	6	8	9	8	6	7	8	5	7	6	8	9	8	6	7	8
A0A125YZ07	A0A125YZ07	tr|A0A125YZ07|A0A125YZ07_TOXGM IMP2_N domain-containing protein OS=Toxoplasma gondii (strain ATCC 50611 / Me49) OX=508771 GN=TGME49_293470 PE=4 SV=1	IMP2	TGME49_293470	136130000	111400000	108360000	117290000	117320000	122380000	151410000	132270000	132360000	7	5	7	6	5	4	6	3	9	52	1	17	17	17	10	12	9	10	12	6	12	8	13	10	12	9	10	12	6	12	8	13	10	12	9	10
A0A125YY66	A0A125YY66	tr|A0A125YY66|A0A125YY66_TOXGM H/ACA ribonucleoprotein complex subunit OS=Toxoplasma gondii (strain ATCC 50611 / Me49) OX=508771 GN=TGME49_272010 PE=3 SV=1	H/ACA ribonucleoprotein complex subunit	TGME49_272010	214900000	234430000	225680000	248720000	261870000	258020000	185910000	245590000	181550000	3	5	3	4	4	4	4	3	2	32	1	4	4	4	3	4	3	3	4	4	4	3	4	3	4	3	3	4	4	4	3	4	3	4	3	3
A0A125YIC6	A0A125YIC6	tr|A0A125YIC6|A0A125YIC6_TOXGM Heat shock protein 40, putative OS=Toxoplasma gondii (strain ATCC 50611 / Me49) OX=508771 GN=TGME49_265310 PE=4 SV=1	Heat shock protein 40, putative	TGME49_265310	143570000	140250000	141160000	147170000	131550000	139620000	153190000	131330000	138220000	7	7	5	8	5	6	9	7	6	60	1	10	10	10	8	8	7	8	8	6	9	8	8	8	8	7	8	8	6	9	8	8	8	8	7	8
A0A125YYQ7	A0A125YYQ7	tr|A0A125YYQ7|A0A125YYQ7_TOXGM Polypeptide n-acetylgalactosaminyltransferase 12, putative OS=Toxoplasma gondii (strain ATCC 50611 / Me49) OX=508771 GN=TGME49_258770 PE=3 SV=1	Polypeptide n-acetylgalactosaminyltransferase 12, putative	TGME49_258770	124290000	146560000	126400000	123510000	137960000	115630000	122260000	126120000	107480000	11	9	9	8	4	13	11	7	10	82	1	17	17	17	12	10	9	10	9	13	11	8	12	12	10	9	10	9	13	11	8	12	12	10	9	10
S8G8Q0	S8G8Q0	tr|S8G8Q0|S8G8Q0_TOXGM Uncharacterized protein OS=Toxoplasma gondii (strain ATCC 50611 / Me49) OX=508771 GN=TGME49_218940 PE=4 SV=1	Uncharacterized protein	TGME49_218940	162240000	201300000	182240000	158470000	197690000	195270000	160410000	135080000	150320000	4	3	5	6	5	4	6	9	7	49	1	6	6	6	2	2	4	4	4	3	5	5	6	2	2	4	4	4	3	5	5	6	2	2	4	4
S8ENJ8	S8ENJ8	tr|S8ENJ8|S8ENJ8_TOXGM Glutathione reductase OS=Toxoplasma gondii (strain ATCC 50611 / Me49) OX=508771 GN=TGME49_246920 PE=3 SV=1	Glutathione reductase	TGME49_246920	95611000	100520000	85418000	100910000	96880000	95205000	90182000	95275000	82806000	11	10	10	11	9	9	8	5	7	80	1	14	14	14	11	13	10	10	11	10	10	5	10	11	13	10	10	11	10	10	5	10	11	13	10	10
A0A125YZH4	A0A125YZH4	tr|A0A125YZH4|A0A125YZH4_TOXGM Signal peptidase subunit protein OS=Toxoplasma gondii (strain ATCC 50611 / Me49) OX=508771 GN=TGME49_300060 PE=3 SV=1	Signal peptidase subunit protein	TGME49_300060	172690000	189480000	155650000	150800000	162410000	185880000	178920000	199170000	173080000	4	5	2	5	4	2	3	3	2	30	1	5	5	5	4	3	3	4	3	3	3	4	4	4	3	3	4	3	3	3	4	4	4	3	3	4
A0A125YH76	A0A125YH76	tr|A0A125YH76|A0A125YH76_TOXGM Protein-serine/threonine phosphatase OS=Toxoplasma gondii (strain ATCC 50611 / Me49) OX=508771 GN=TGME49_312200 PE=3 SV=1	Protein-serine/threonine phosphatase	TGME49_312200	82195000	104690000	87916000	80269000	93381000	101570000	74126000	79056000	73481000	12	11	9	12	12	10	5	11	11	93	1	19	19	19	11	15	8	11	13	10	11	11	12	11	15	8	11	13	10	11	11	12	11	15	8	11
A0A125YLL7	A0A125YLL7	tr|A0A125YLL7|A0A125YLL7_TOXGM Vesicle-associated membrane protein, putative OS=Toxoplasma gondii (strain ATCC 50611 / Me49) OX=508771 GN=TGME49_230430 PE=3 SV=1	Vesicle-associated membrane protein, putative	TGME49_230430	218840000	223600000	212480000	199840000	219290000	220520000	211770000	207040000	224120000	4	7	7	5	5	8	6	5	7	54	1	5	5	5	3	4	4	5	4	4	5	5	5	3	4	4	5	4	4	5	5	5	3	4	4	5
A0A125YL36	A0A125YL36	tr|A0A125YL36|A0A125YL36_TOXGM V-type proton ATPase subunit C OS=Toxoplasma gondii (strain ATCC 50611 / Me49) OX=508771 GN=TGME49_315620 PE=3 SV=1	V-type proton ATPase subunit C	TGME49_315620	140250000	136740000	126600000	145700000	148380000	141310000	136340000	107790000	112040000	7	6	11	10	8	9	3	5	8	67	1	14	14	14	7	9	9	10	10	9	7	5	11	7	9	9	10	10	9	7	5	11	7	9	9	10
A0A125YRF3	A0A125YRF3	tr|A0A125YRF3|A0A125YRF3_TOXGM Mitochondrial import inner membrane translocase subunit OS=Toxoplasma gondii (strain ATCC 50611 / Me49) OX=508771 GN=TGME49_227870 PE=3 SV=1	Mitochondrial import inner membrane translocase subunit	TGME49_227870	214820000	220110000	239920000	247190000	204430000	271380000	325550000	174510000	206020000	5	5	4	4	3	3	4	3	4	35	1	3	3	3	3	3	2	3	3	2	3	2	3	3	3	2	3	3	2	3	2	3	3	3	2	3
A0A125YSJ0	A0A125YSJ0	tr|A0A125YSJ0|A0A125YSJ0_TOXGM Uncharacterized protein OS=Toxoplasma gondii (strain ATCC 50611 / Me49) OX=508771 GN=TGME49_310360 PE=4 SV=1	Uncharacterized protein	TGME49_310360	166500000	173830000	166790000	185080000	220870000	207930000	169050000	174400000	145960000	7	7	5	7	7	6	7	5	6	57	1	4	4	4	4	4	3	4	4	3	4	3	4	4	4	3	4	4	3	4	3	4	4	4	3	4
A0A125YJE0	A0A125YJE0	tr|A0A125YJE0|A0A125YJE0_TOXGM Citrate synthase OS=Toxoplasma gondii (strain ATCC 50611 / Me49) OX=508771 GN=TGME49_263130 PE=3 SV=1	Citrate synthase	TGME49_263130	130780000	133540000	158290000	132000000	137790000	158730000	162820000	194080000	162990000	6	6	7	6	7	6	6	6	7	57	1	9	9	9	6	7	6	6	6	6	6	6	8	6	7	6	6	6	6	6	6	8	6	7	6	6
A0A125YGM5	A0A125YGM5	tr|A0A125YGM5|A0A125YGM5_TOXGM Orotate phosphoribosyltransferase OS=Toxoplasma gondii (strain ATCC 50611 / Me49) OX=508771 GN=TGME49_259660 PE=3 SV=1	Orotate phosphoribosyltransferase	TGME49_259660	176850000	159900000	181090000	180410000	197360000	181650000	198990000	201330000	175710000	7	6	6	8	5	5	4	5	3	49	1	11	11	11	8	8	7	9	7	7	7	6	7	8	8	7	9	7	7	7	6	7	8	8	7	9
S8F831	S8F831	tr|S8F831|S8F831_TOXGM Uncharacterized protein OS=Toxoplasma gondii (strain ATCC 50611 / Me49) OX=508771 GN=TGME49_222100 PE=4 SV=1	Uncharacterized protein	TGME49_222100	70519000	65801000	72896000	60978000	73706000	71511000	65978000	74847000	64397000	19	13	18	16	13	12	13	7	10	121	1	28	28	28	19	15	17	16	15	16	16	11	16	19	15	17	16	15	16	16	11	16	19	15	17	16
S8EZC4	S8EZC4	tr|S8EZC4|S8EZC4_TOXGM Uncharacterized protein OS=Toxoplasma gondii (strain ATCC 50611 / Me49) OX=508771 GN=TGME49_215220 PE=4 SV=1	Uncharacterized protein	TGME49_215220	198520000	194510000	153410000	158510000	138790000	85632000	163240000	139060000	144630000	10	3	7	6	7	3	6	5	7	55	1	14	14	14	10	8	7	10	9	6	9	7	11	10	8	7	10	9	6	9	7	11	10	8	7	10
S8GDQ5	S8GDQ5	tr|S8GDQ5|S8GDQ5_TOXGM Eukaryotic translation initiation factor 5B OS=Toxoplasma gondii (strain ATCC 50611 / Me49) OX=508771 GN=TGME49_214270 PE=4 SV=1	Eukaryotic translation initiation factor 5B	TGME49_214270	162270000	154990000	151040000	165730000	168050000	152570000	146180000	151760000	144550000	8	10	10	6	10	8	8	8	9	77	1	20	20	20	13	17	10	12	13	11	14	11	11	13	17	10	12	13	11	14	11	11	13	17	10	12
A0A125YRL7	A0A125YRL7	tr|A0A125YRL7|A0A125YRL7_TOXGM Cell-cycle-associated protein kinase CDK, putative OS=Toxoplasma gondii (strain ATCC 50611 / Me49) OX=508771 GN=TGME49_218220 PE=3 SV=1	Cell-cycle-associated protein kinase CDK, putative	TGME49_218220	180040000	186170000	183630000	170120000	205690000	178420000	193350000	179830000	163580000	10	7	8	10	7	6	8	6	9	71	1	16	16	15	9	9	9	10	8	8	9	6	9	9	9	9	10	8	8	9	6	9	8	8	8	9
S8GI31	S8GI31	tr|S8GI31|S8GI31_TOXGM RNA recognition motif-containing protein OS=Toxoplasma gondii (strain ATCC 50611 / Me49) OX=508771 GN=TGME49_291950 PE=4 SV=1	RNA recognition motif-containing protein	TGME49_291950	96915000	91028000	87171000	87554000	87617000	92131000	102640000	86444000	86519000	12	12	11	15	13	14	13	9	11	110	1	20	20	20	12	16	10	13	13	12	12	9	11	12	16	10	13	13	12	12	9	11	12	16	10	13
S8EUJ1	S8EUJ1	tr|S8EUJ1|S8EUJ1_TOXGM Acyl transferase domain-containing protein OS=Toxoplasma gondii (strain ATCC 50611 / Me49) OX=508771 GN=TGME49_225990 PE=4 SV=1	Acyl transferase domain-containing protein	TGME49_225990	123410000	113990000	117590000	125990000	106480000	126720000	121960000	108010000	109120000	9	7	9	14	9	7	12	8	9	84	1	13	13	13	7	7	7	8	7	7	8	7	10	7	7	7	8	7	7	8	7	10	7	7	7	8
S8F4L7	S8F4L7	tr|S8F4L7|S8F4L7_TOXGM Kelch repeat and K+ channel tetramerisation domain containing protein OS=Toxoplasma gondii (strain ATCC 50611 / Me49) OX=508771 GN=TGME49_262150 PE=4 SV=1	Kelch repeat and K+ channel tetramerisation domain containing protein	TGME49_262150	144900000	152080000	148520000	138590000	166300000	134020000	170510000	170120000	164880000	7	8	10	10	7	4	9	12	9	76	1	19	19	19	12	12	12	14	10	10	15	14	13	12	12	12	14	10	10	15	14	13	12	12	12	14
A0A125YR38	A0A125YR38	tr|A0A125YR38|A0A125YR38_TOXGM Ankyrin repeat-containing protein OS=Toxoplasma gondii (strain ATCC 50611 / Me49) OX=508771 GN=TGME49_261710 PE=4 SV=1	Ankyrin repeat-containing protein	TGME49_261710	205410000	232760000	193240000	194170000	233450000	217160000	194240000	163190000	159900000	6	5	6	5	4	5	6	7	5	49	1	5	5	5	4	4	5	4	5	5	4	5	5	4	4	5	4	5	5	4	5	5	4	4	5	4
A0A125YSM4	A0A125YSM4	tr|A0A125YSM4|A0A125YSM4_TOXGM DUF4149 domain-containing protein OS=Toxoplasma gondii (strain ATCC 50611 / Me49) OX=508771 GN=TGME49_209720 PE=4 SV=1	DUF4149 domain-containing protein	TGME49_209720	224620000	289290000	245100000	247340000	270560000	263200000	291560000	290550000	274890000	3	3	2	4	4	6	4	4	5	35	1	4	4	4	3	4	2	4	4	4	4	4	4	3	4	2	4	4	4	4	4	4	3	4	2	4
A0A125YJP3	A0A125YJP3	tr|A0A125YJP3|A0A125YJP3_TOXGM Uncharacterized protein OS=Toxoplasma gondii (strain ATCC 50611 / Me49) OX=508771 GN=TGME49_215350 PE=4 SV=1	Uncharacterized protein	TGME49_215350	147330000	174100000	148090000	151060000	183120000	201440000	207890000	194520000	200620000	5	2	5	6	2	3	5	5	7	40	1	6	6	6	4	2	4	5	2	2	4	3	5	4	2	4	5	2	2	4	3	5	4	2	4	5
A0A125YI06	A0A125YI06	tr|A0A125YI06|A0A125YI06_TOXGM UMP-CMP kinase OS=Toxoplasma gondii (strain ATCC 50611 / Me49) OX=508771 GN=TGME49_257740 PE=3 SV=1	UMP-CMP kinase	TGME49_257740	101890000	127070000	108330000	99029000	118970000	119130000	84201000	86910000	73729000	7	9	8	9	10	8	6	7	6	70	1	9	9	9	7	8	7	8	8	7	7	6	5	7	8	7	8	8	7	7	6	5	7	8	7	8
S8GGC2	S8GGC2	tr|S8GGC2|S8GGC2_TOXGM 26S proteasome regulatory subunit RPN7 OS=Toxoplasma gondii (strain ATCC 50611 / Me49) OX=508771 GN=TGME49_238180 PE=4 SV=1	26S proteasome regulatory subunit RPN7	TGME49_238180	144060000	134090000	146280000	146650000	160420000	139420000	169970000	167720000	168670000	7	4	5	6	6	4	8	7	7	54	1	12	12	12	6	5	6	6	8	4	9	7	9	6	5	6	6	8	4	9	7	9	6	5	6	6
S8FCG7	S8FCG7	tr|S8FCG7|S8FCG7_TOXGM Dynein heavy chain OS=Toxoplasma gondii (strain ATCC 50611 / Me49) OX=508771 GN=TGME49_294550 PE=4 SV=1	Dynein heavy chain	TGME49_294550	100650000	88651000	80405000	86765000	89329000	88462000	90393000	87547000	86450000	21	26	24	18	23	19	16	15	14	176	1	62	62	62	25	36	30	25	27	25	26	24	30	25	36	30	25	27	25	26	24	30	25	36	30	25
S8GE26	S8GE26	tr|S8GE26|S8GE26_TOXGM Uncharacterized protein OS=Toxoplasma gondii (strain ATCC 50611 / Me49) OX=508771 GN=TGME49_203780 PE=4 SV=1	Uncharacterized protein	TGME49_203780	103310000	102940000	82628000	97894000	95028000	104720000	85948000	75105000	78022000	15	9	17	15	17	18	12	14	12	129	1	28	28	28	17	11	18	20	17	18	19	17	17	17	11	18	20	17	18	19	17	17	17	11	18	20
A0A125YV73	A0A125YV73	tr|A0A125YV73|A0A125YV73_TOXGM Uncharacterized protein OS=Toxoplasma gondii (strain ATCC 50611 / Me49) OX=508771 GN=TGME49_320080 PE=4 SV=1	Uncharacterized protein	TGME49_320080	349850000	412170000	439200000	278490000	471130000	324040000	317500000	478520000	394880000	3	7	6	2	7	4	6	6	4	45	1	19	19	19	4	10	7	5	8	7	9	8	8	4	10	7	5	8	7	9	8	8	4	10	7	5
A0A125YHF9	A0A125YHF9	tr|A0A125YHF9|A0A125YHF9_TOXGM 60S ribosomal protein L7a, putative OS=Toxoplasma gondii (strain ATCC 50611 / Me49) OX=508771 GN=TGME49_313560 PE=3 SV=1	60S ribosomal protein L7a, putative	TGME49_313560	277910000	286460000	290730000	310320000	90294000	224770000	259570000	0	252780000	2	3	4	5	1	3	3	2	4	27	1	5	5	5	2	3	3	5	2	2	5	1	4	2	3	3	5	2	2	5	1	4	2	3	3	5
A0A125YY21	A0A125YY21	tr|A0A125YY21|A0A125YY21_TOXGM Uncharacterized protein OS=Toxoplasma gondii (strain ATCC 50611 / Me49) OX=508771 GN=TGME49_306670 PE=4 SV=1	Uncharacterized protein	TGME49_306670	141480000	154190000	139920000	149540000	159190000	150560000	161430000	131620000	132830000	7	12	8	7	8	7	5	9	7	70	1	7	7	7	5	7	5	4	7	7	6	5	6	5	7	5	4	7	7	6	5	6	5	7	5	4
A0A125YLK2	A0A125YLK2	tr|A0A125YLK2|A0A125YLK2_TOXGM Uncharacterized protein OS=Toxoplasma gondii (strain ATCC 50611 / Me49) OX=508771 GN=TGME49_314750 PE=4 SV=1	Uncharacterized protein	TGME49_314750	111230000	91142000	110920000	95201000	106090000	109060000	105050000	110750000	97899000	9	10	7	7	9	12	9	7	7	77	1	13	13	13	10	11	6	7	10	9	10	9	10	10	11	6	7	10	9	10	9	10	10	11	6	7
S8FEY2	S8FEY2	tr|S8FEY2|S8FEY2_TOXGM Uncharacterized protein OS=Toxoplasma gondii (strain ATCC 50611 / Me49) OX=508771 GN=TGME49_209210 PE=4 SV=1	Uncharacterized protein	TGME49_209210	52449000	53415000	52135000	43711000	52137000	48727000	44141000	43500000	42940000	14	11	15	12	11	10	6	11	9	99	1	32	32	32	18	21	25	22	19	19	17	18	21	18	21	25	22	19	19	17	18	21	18	21	25	22
A0A125YVL8	A0A125YVL8	tr|A0A125YVL8|A0A125YVL8_TOXGM HEAT repeat-containing protein OS=Toxoplasma gondii (strain ATCC 50611 / Me49) OX=508771 GN=TGME49_295040 PE=4 SV=1	HEAT repeat-containing protein	TGME49_295040	81344000	91417000	90923000	89558000	80649000	89696000	97415000	88750000	84884000	16	8	13	15	8	15	13	9	9	106	1	18	18	18	14	11	11	12	10	12	11	8	10	14	11	11	12	10	12	11	8	10	14	11	11	12
A0A125YVG8	A0A125YVG8	tr|A0A125YVG8|A0A125YVG8_TOXGM MORN repeat-containing protein OS=Toxoplasma gondii (strain ATCC 50611 / Me49) OX=508771 GN=TGME49_207830 PE=4 SV=1	MORN repeat-containing protein	TGME49_207830	93723000	96682000	79663000	87213000	92428000	88155000	89212000	90964000	82699000	10	5	8	8	6	6	3	6	6	58	1	13	13	13	9	7	10	9	8	8	8	9	11	9	7	10	9	8	8	8	9	11	9	7	10	9
S8ET05	S8ET05	tr|S8ET05|S8ET05_TOXGM 4-phosphopantetheinyl transferase superfamily protein OS=Toxoplasma gondii (strain ATCC 50611 / Me49) OX=508771 GN=TGME49_214440 PE=4 SV=1	4-phosphopantetheinyl transferase superfamily protein	TGME49_214440	140850000	140110000	120910000	133540000	163750000	137600000	101000000	89666000	91455000	7	5	8	10	7	4	5	3	4	53	1	17	17	17	11	10	11	13	12	9	11	7	10	11	10	11	13	12	9	11	7	10	11	10	11	13
S8G8Y2	S8G8Y2	tr|S8G8Y2|S8G8Y2_TOXGM Uncharacterized protein OS=Toxoplasma gondii (strain ATCC 50611 / Me49) OX=508771 GN=TGME49_217510 PE=4 SV=1	Uncharacterized protein	TGME49_217510	123390000	123590000	108320000	125920000	123760000	141860000	109500000	98203000	104140000	7	6	10	6	9	6	8	6	7	65	1	12	12	12	9	9	10	10	9	7	9	6	8	9	9	10	10	9	7	9	6	8	9	9	10	10
A0A125YFR1	A0A125YFR1	tr|A0A125YFR1|A0A125YFR1_TOXGM Adenylosuccinate synthetase OS=Toxoplasma gondii (strain ATCC 50611 / Me49) OX=508771 GN=TGME49_279450 PE=3 SV=1	Adenylosuccinate synthetase	TGME49_279450	106320000	117730000	122170000	128120000	135700000	143240000	109150000	105920000	104060000	5	4	5	6	9	8	3	7	7	54	1	15	15	15	6	9	5	8	8	7	9	7	9	6	9	5	8	8	7	9	7	9	6	9	5	8
S8GGQ5	S8GGQ5	tr|S8GGQ5|S8GGQ5_TOXGM Dense granule protein GRA5 OS=Toxoplasma gondii (strain ATCC 50611 / Me49) OX=508771 GN=GRA5 PE=4 SV=1	Dense granule protein GRA5	GRA5	305750000	173500000	353210000	209130000	312100000	224800000	220840000	231310000	273160000	7	3	6	4	5	5	4	1	5	58	1	5	5	5	4	3	4	4	4	4	3	5	5	4	3	4	4	4	4	3	5	5	4	3	4	4
A0A125YIR0	A0A125YIR0	tr|A0A125YIR0|A0A125YIR0_TOXGM Adenylosuccinate lyase, putative OS=Toxoplasma gondii (strain ATCC 50611 / Me49) OX=508771 GN=TGME49_277760 PE=4 SV=1	Adenylosuccinate lyase, putative	TGME49_277760	86876000	85753000	87922000	81080000	86943000	82605000	76296000	83104000	75811000	8	7	11	8	9	9	8	10	9	79	1	21	21	21	12	13	13	14	14	13	14	14	13	12	13	13	14	14	13	14	14	13	12	13	13	14
A0A125YU08	A0A125YU08	tr|A0A125YU08|A0A125YU08_TOXGM Uncharacterized protein OS=Toxoplasma gondii (strain ATCC 50611 / Me49) OX=508771 GN=TGME49_316140 PE=3 SV=1	Uncharacterized protein	TGME49_316140	161790000	148580000	164380000	144700000	148740000	168100000	187170000	183910000	187710000	6	6	6	5	5	8	6	7	6	57	1	8	8	8	6	6	6	4	6	5	5	5	6	6	6	6	4	6	5	5	5	6	6	6	6	4
S8F3W3	S8F3W3	tr|S8F3W3|S8F3W3_TOXGM Uncharacterized protein OS=Toxoplasma gondii (strain ATCC 50611 / Me49) OX=508771 GN=TGME49_258070 PE=3 SV=1	Uncharacterized protein	TGME49_258070	87681000	95909000	82384000	87368000	92330000	88691000	93541000	83460000	79080000	11	7	10	8	6	8	8	8	8	74	1	19	19	19	12	12	12	11	10	12	12	12	14	12	12	12	11	10	12	12	12	14	12	12	12	11
S8F082	S8F082	tr|S8F082|S8F082_TOXGM Serine protease OS=Toxoplasma gondii (strain ATCC 50611 / Me49) OX=508771 GN=TGME49_290840 PE=3 SV=1	Serine protease	TGME49_290840	110520000	90462000	98758000	106010000	100330000	99299000	99173000	109850000	106940000	9	12	12	11	11	13	10	8	10	96	1	18	18	18	8	11	10	13	11	11	11	9	10	8	11	10	13	11	11	11	9	10	8	11	10	13
S8GLZ3	S8GLZ3	tr|S8GLZ3|S8GLZ3_TOXGM Creatinase domain-containing protein OS=Toxoplasma gondii (strain ATCC 50611 / Me49) OX=508771 GN=TGME49_261600 PE=3 SV=1	Creatinase domain-containing protein	TGME49_261600	157960000	174890000	152600000	174950000	174570000	165290000	158070000	146920000	154790000	7	7	10	9	8	10	10	10	7	78	1	18	18	18	7	11	12	11	9	10	11	10	12	7	11	12	11	9	10	11	10	12	7	11	12	11
S8GHS9	S8GHS9	tr|S8GHS9|S8GHS9_TOXGM AAA family protein OS=Toxoplasma gondii (strain ATCC 50611 / Me49) OX=508771 GN=TGME49_211690 PE=4 SV=1	AAA family protein	TGME49_211690	72678000	66896000	63632000	68401000	79445000	72903000	55079000	56411000	55552000	15	13	14	17	14	15	11	7	11	117	1	33	33	32	17	17	19	22	19	20	19	13	20	17	17	19	22	19	20	19	13	20	16	17	19	22
S8FBK0	S8FBK0	tr|S8FBK0|S8FBK0_TOXGM Microsomal signal peptidase (Spc12) domain-containing protein OS=Toxoplasma gondii (strain ATCC 50611 / Me49) OX=508771 GN=TGME49_321400 PE=3 SV=1	Microsomal signal peptidase (Spc12) domain-containing protein	TGME49_321400	231470000	296630000	264640000	282750000	394850000	327490000	303680000	252710000	266370000	4	3	3	3	2	2	3	4	4	28	1	2	2	2	2	2	2	2	1	1	2	2	2	2	2	2	2	1	1	2	2	2	2	2	2	2
S8GH27	S8GH27	tr|S8GH27|S8GH27_TOXGM Ubiquitin family protein OS=Toxoplasma gondii (strain ATCC 50611 / Me49) OX=508771 GN=TGME49_212820 PE=4 SV=1	Ubiquitin family protein	TGME49_212820	95542000	109030000	90651000	95125000	91343000	99615000	92635000	80079000	85722000	11	8	10	10	6	8	8	8	8	77	1	27	27	27	21	16	16	20	16	16	19	17	18	21	16	16	20	16	16	19	17	18	21	16	16	20
S8EWH2	S8EWH2	tr|S8EWH2|S8EWH2_TOXGM Uncharacterized protein OS=Toxoplasma gondii (strain ATCC 50611 / Me49) OX=508771 GN=TGME49_235490 PE=4 SV=1	Uncharacterized protein	TGME49_235490	81718000	91746000	78460000	82097000	82227000	87515000	97291000	86741000	82649000	10	13	14	11	10	11	10	8	7	94	1	13	13	13	10	11	12	9	11	10	10	8	8	10	11	12	9	11	10	10	8	8	10	11	12	9
A0A125YMZ8	A0A125YMZ8	tr|A0A125YMZ8|A0A125YMZ8_TOXGM Glycosyl transferase OS=Toxoplasma gondii (strain ATCC 50611 / Me49) OX=508771 GN=TGME49_318730 PE=3 SV=1	Glycosyl transferase	TGME49_318730	101390000	105920000	91610000	98533000	100220000	90283000	102580000	93174000	87623000	12	9	8	9	7	7	8	9	6	75	1	15	15	15	13	12	9	12	9	9	12	10	9	13	12	9	12	9	9	12	10	9	13	12	9	12
A0A125YU99	A0A125YU99	tr|A0A125YU99|A0A125YU99_TOXGM Ubiquinol-cytochrome c reductase hinge protein, putative OS=Toxoplasma gondii (strain ATCC 50611 / Me49) OX=508771 GN=TGME49_320140 PE=3 SV=1	Ubiquinol-cytochrome c reductase hinge protein, putative	TGME49_320140	235380000	228330000	203490000	285720000	266750000	247160000	215670000	206520000	203160000	5	4	4	4	5	7	4	4	6	43	1	4	4	4	3	4	3	3	4	4	3	4	4	3	4	3	3	4	4	3	4	4	3	4	3	3
A0A125YFW8	A0A125YFW8	tr|A0A125YFW8|A0A125YFW8_TOXGM Protein phosphatase 2b regulatory subunit, putative OS=Toxoplasma gondii (strain ATCC 50611 / Me49) OX=508771 GN=TGME49_213800 PE=4 SV=1	Protein phosphatase 2b regulatory subunit, putative	TGME49_213800	164580000	179550000	169850000	156220000	188810000	169100000	170490000	160970000	171340000	9	6	6	8	7	7	5	7	8	63	1	9	9	9	7	7	6	8	7	6	8	6	8	7	7	6	8	7	6	8	6	8	7	7	6	8
A0A125YJD3	A0A125YJD3	tr|A0A125YJD3|A0A125YJD3_TOXGM Proteasome endopeptidase complex OS=Toxoplasma gondii (strain ATCC 50611 / Me49) OX=508771 GN=TGME49_306930 PE=4 SV=1	Proteasome endopeptidase complex	TGME49_306930	138270000	175310000	119040000	178220000	160160000	194250000	128020000	119650000	115580000	8	4	8	5	6	6	5	6	6	54	1	7	7	7	6	4	5	4	4	4	4	4	5	6	4	5	4	4	4	4	4	5	6	4	5	4
S8GTQ9	S8GTQ9	tr|S8GTQ9|S8GTQ9_TOXGM Uncharacterized protein OS=Toxoplasma gondii (strain ATCC 50611 / Me49) OX=508771 GN=TGME49_220950 PE=4 SV=1	Uncharacterized protein	TGME49_220950	294290000	271480000	276360000	339640000	230070000	262390000	273320000	274600000	299080000	5	5	3	5	3	3	3	3	3	33	1	6	6	4	5	4	5	5	4	2	4	5	6	5	4	5	5	4	2	4	5	6	3	3	3	3
A0A125YW18	A0A125YW18	tr|A0A125YW18|A0A125YW18_TOXGM Aspartyl aminopeptidase OS=Toxoplasma gondii (strain ATCC 50611 / Me49) OX=508771 GN=TGME49_297970 PE=3 SV=1	Aspartyl aminopeptidase	TGME49_297970	92039000	93140000	79852000	82742000	107180000	94705000	90450000	106260000	86643000	12	10	10	10	9	7	7	9	5	79	1	12	12	12	11	10	10	8	8	7	10	7	10	11	10	10	8	8	7	10	7	10	11	10	10	8
A0A125YZ15	A0A125YZ15	tr|A0A125YZ15|A0A125YZ15_TOXGM Uncharacterized protein OS=Toxoplasma gondii (strain ATCC 50611 / Me49) OX=508771 GN=TGME49_263320 PE=4 SV=1	Uncharacterized protein	TGME49_263320	226100000	91508000	177740000	167920000	236630000	195420000	168350000	147910000	127630000	9	3	8	10	5	6	2	5	6	54	1	15	15	15	11	7	10	11	7	7	7	7	9	11	7	10	11	7	7	7	7	9	11	7	10	11
S8F9F6	S8F9F6	tr|S8F9F6|S8F9F6_TOXGM Histone lysine methyltransferase, SET, putative OS=Toxoplasma gondii (strain ATCC 50611 / Me49) OX=508771 GN=TGME49_294610 PE=4 SV=1	Histone lysine methyltransferase, SET, putative	TGME49_294610	73106000	65381000	76600000	66862000	76884000	68143000	67509000	63699000	59583000	13	15	16	15	13	14	11	13	13	123	1	40	40	40	22	26	21	23	24	20	22	21	24	22	26	21	23	24	20	22	21	24	22	26	21	23
S8GDA5	S8GDA5	tr|S8GDA5|S8GDA5_TOXGM Myb family DNA-binding domain-containing protein OS=Toxoplasma gondii (strain ATCC 50611 / Me49) OX=508771 GN=TGME49_275480 PE=3 SV=1	Myb family DNA-binding domain-containing protein	TGME49_275480	95706000	112670000	93551000	102200000	115040000	111950000	93902000	91984000	80369000	10	10	10	12	11	10	14	10	10	97	1	21	21	21	15	18	11	16	15	12	15	12	15	15	18	11	16	15	12	15	12	15	15	18	11	16
S8GK81	S8GK81	tr|S8GK81|S8GK81_TOXGM cAMP-dependent protein kinase OS=Toxoplasma gondii (strain ATCC 50611 / Me49) OX=508771 GN=TGME49_209985 PE=4 SV=1	cAMP-dependent protein kinase	TGME49_209985	74590000	76028000	75860000	59903000	62105000	66892000	281880000	233100000	244990000	3	3	3	3	5	4	11	6	8	46	1	11	11	10	3	7	3	3	7	5	10	7	10	3	7	3	3	7	5	10	7	10	3	7	3	3
A0A125YFZ6	A0A125YFZ6	tr|A0A125YFZ6|A0A125YFZ6_TOXGM GOLD domain-containing protein OS=Toxoplasma gondii (strain ATCC 50611 / Me49) OX=508771 GN=TGME49_289800 PE=3 SV=1	GOLD domain-containing protein	TGME49_289800	0	231920000	194410000	234460000	183170000	217160000	195720000	135060000	166980000	2	5	4	3	3	3	3	3	3	29	1	3	3	3	2	3	2	3	3	2	3	2	3	2	3	2	3	3	2	3	2	3	2	3	2	3
A0A125YGM2	A0A125YGM2	tr|A0A125YGM2|A0A125YGM2_TOXGM Omp85 domain-containing protein OS=Toxoplasma gondii (strain ATCC 50611 / Me49) OX=508771 GN=TGME49_205570 PE=4 SV=1	Omp85 domain-containing protein	TGME49_205570	67221000	72502000	72662000	64491000	76356000	75338000	65743000	70581000	66444000	10	9	11	13	12	10	10	8	12	95	1	15	15	15	9	12	11	12	12	12	13	11	13	9	12	11	12	12	12	13	11	13	9	12	11	12
A0A125YVZ6	A0A125YVZ6	tr|A0A125YVZ6|A0A125YVZ6_TOXGM Importin-beta N-terminal domain-containing protein OS=Toxoplasma gondii (strain ATCC 50611 / Me49) OX=508771 GN=TGME49_253730 PE=3 SV=1	Importin-beta N-terminal domain-containing protein	TGME49_253730	75588000	77582000	71324000	77065000	84780000	93107000	72459000	92207000	76883000	10	11	14	12	16	12	13	7	8	103	1	21	21	21	10	17	12	12	17	10	14	7	14	10	17	12	12	17	10	14	7	14	10	17	12	12
S8GEC0	S8GEC0	tr|S8GEC0|S8GEC0_TOXGM Elicitor-responsive protein, putative OS=Toxoplasma gondii (strain ATCC 50611 / Me49) OX=508771 GN=TGME49_202830 PE=4 SV=1	Elicitor-responsive protein, putative	TGME49_202830	147410000	152320000	140890000	151660000	150440000	196550000	111770000	96487000	107560000	4	4	5	5	4	3	3	4	4	36	1	6	6	6	4	4	4	4	4	3	4	4	5	4	4	4	4	4	3	4	4	5	4	4	4	4
A0A125YZ44	A0A125YZ44	tr|A0A125YZ44|A0A125YZ44_TOXGM Uncharacterized protein OS=Toxoplasma gondii (strain ATCC 50611 / Me49) OX=508771 GN=TGME49_266090 PE=3 SV=1	Uncharacterized protein	TGME49_266090	132090000	121700000	118440000	118790000	124270000	118590000	118510000	135260000	122440000	7	2	7	8	3	3	6	10	8	54	1	12	12	12	7	7	9	10	6	6	9	10	11	7	7	9	10	6	6	9	10	11	7	7	9	10
A0A125YV09	A0A125YV09	tr|A0A125YV09|A0A125YV09_TOXGM Protease inhibitor PI2 OS=Toxoplasma gondii (strain ATCC 50611 / Me49) OX=508771 GN=PI2 PE=4 SV=1	Protease inhibitor PI2	PI2	128760000	194340000	126430000	130780000	204960000	208990000	90754000	52604000	77947000	7	9	6	7	8	8	4	2	3	54	1	6	6	6	6	6	4	6	6	6	6	3	5	6	6	4	6	6	6	6	3	5	6	6	4	6
A0A125YWP5	A0A125YWP5	tr|A0A125YWP5|A0A125YWP5_TOXGM NPL4 family protein OS=Toxoplasma gondii (strain ATCC 50611 / Me49) OX=508771 GN=TGME49_271440 PE=4 SV=1	NPL4 family protein	TGME49_271440	90476000	89407000	82436000	78917000	85623000	88188000	89049000	79349000	83407000	10	11	8	10	8	12	11	7	10	87	1	18	18	18	10	14	8	12	10	12	12	7	14	10	14	8	12	10	12	12	7	14	10	14	8	12
S8EVM2;S8G864	S8EVM2	tr|S8EVM2|S8EVM2_TOXGM RNA pseudouridine synthase superfamily protein OS=Toxoplasma gondii (strain ATCC 50611 / Me49) OX=508771 GN=TGME49_306660 PE=4 SV=1	RNA pseudouridine synthase superfamily protein	TGME49_306660	101310000	110430000	106980000	94720000	109130000	106830000	77854000	55052000	86869000	23	21	23	19	24	20	9	7	14	160	2	76	76	76	38	41	34	38	34	33	33	18	29	38	41	34	38	34	33	33	18	29	38	41	34	38
A0A125YWB2	A0A125YWB2	tr|A0A125YWB2|A0A125YWB2_TOXGM eIF-2B GDP-GTP exchange factor subunit epsilon OS=Toxoplasma gondii (strain ATCC 50611 / Me49) OX=508771 GN=TGME49_274190 PE=3 SV=1	eIF-2B GDP-GTP exchange factor subunit epsilon	TGME49_274190	113090000	130040000	128940000	123830000	153410000	135330000	133430000	111140000	101750000	15	4	9	9	5	4	6	7	9	68	1	18	18	18	14	7	11	10	8	7	8	9	10	14	7	11	10	8	7	8	9	10	14	7	11	10
S8F590	S8F590	tr|S8F590|S8F590_TOXGM DUF3510 domain-containing protein OS=Toxoplasma gondii (strain ATCC 50611 / Me49) OX=508771 GN=TGME49_273580 PE=4 SV=1	DUF3510 domain-containing protein	TGME49_273580	0	575730000	0	0	492210000	0	657400000	749700000	0	1	3	3	1	2	2	2	2	1	17	1	6	6	6	1	5	2	1	3	2	3	2	3	1	5	2	1	3	2	3	2	3	1	5	2	1
S8EQQ8	S8EQQ8	tr|S8EQQ8|S8EQQ8_TOXGM Uncharacterized protein OS=Toxoplasma gondii (strain ATCC 50611 / Me49) OX=508771 GN=TGME49_307810 PE=4 SV=1	Uncharacterized protein	TGME49_307810	261530000	249960000	239650000	215460000	249090000	231980000	219200000	186830000	183720000	9	7	6	8	3	3	4	6	5	51	1	12	12	12	11	9	10	10	10	7	9	9	8	11	9	10	10	10	7	9	9	8	11	9	10	10
A0A125YME5	A0A125YME5	tr|A0A125YME5|A0A125YME5_TOXGM Calreticulin family protein OS=Toxoplasma gondii (strain ATCC 50611 / Me49) OX=508771 GN=TGME49_310320 PE=3 SV=1	Calreticulin family protein	TGME49_310320	104280000	101290000	104810000	113520000	107080000	99502000	129410000	123080000	115730000	6	5	9	8	5	6	7	5	7	58	1	13	13	13	5	9	6	7	6	4	6	4	8	5	9	6	7	6	4	6	4	8	5	9	6	7
A0A125YJ68	A0A125YJ68	tr|A0A125YJ68|A0A125YJ68_TOXGM Sedoheptulose-1,7-bisphosphatase OS=Toxoplasma gondii (strain ATCC 50611 / Me49) OX=508771 GN=TGME49_235700 PE=3 SV=1	Sedoheptulose-1,7-bisphosphatase	TGME49_235700	86818000	80469000	90753000	89619000	92361000	91823000	77580000	84649000	84714000	11	7	12	9	6	6	9	10	10	80	1	12	12	12	10	7	9	8	6	7	7	10	9	10	7	9	8	6	7	7	10	9	10	7	9	8
A0A125YIJ2	A0A125YIJ2	tr|A0A125YIJ2|A0A125YIJ2_TOXGM Adenosine kinase OS=Toxoplasma gondii (strain ATCC 50611 / Me49) OX=508771 GN=TGME49_250880 PE=3 SV=1	Adenosine kinase	TGME49_250880	75280000	79285000	76784000	83986000	81173000	84059000	81687000	73869000	67198000	6	11	10	8	6	6	14	12	9	82	1	9	9	9	5	7	7	5	7	4	8	7	7	5	7	7	5	7	4	8	7	7	5	7	7	5
S8EXC5	S8EXC5	tr|S8EXC5|S8EXC5_TOXGM DNA-directed RNA polymerase subunit OS=Toxoplasma gondii (strain ATCC 50611 / Me49) OX=508771 GN=POLR2A PE=3 SV=1	DNA-directed RNA polymerase subunit	POLR2A	95719000	86232000	87159000	91596000	91460000	93257000	85237000	90329000	81300000	13	14	16	11	13	14	10	11	9	111	1	29	29	29	12	17	18	16	15	16	13	12	17	12	17	18	16	15	16	13	12	17	12	17	18	16
A0A125YHM3	A0A125YHM3	tr|A0A125YHM3|A0A125YHM3_TOXGM 5-nucleotidase, C-terminal domain-containing protein OS=Toxoplasma gondii (strain ATCC 50611 / Me49) OX=508771 GN=TGME49_216810 PE=3 SV=1	5-nucleotidase, C-terminal domain-containing protein	TGME49_216810	74096000	90575000	78896000	81941000	84732000	91360000	72806000	73441000	61384000	6	9	11	10	7	9	14	10	8	84	1	18	18	18	9	10	14	12	7	10	11	13	12	9	10	14	12	7	10	11	13	12	9	10	14	12
S8GDV6	S8GDV6	tr|S8GDV6|S8GDV6_TOXGM PGAP1 family protein OS=Toxoplasma gondii (strain ATCC 50611 / Me49) OX=508771 GN=TGME49_205040 PE=3 SV=1	PGAP1 family protein	TGME49_205040	50191000	61575000	54551000	51630000	55159000	56099000	54249000	51826000	45885000	12	14	14	12	17	17	13	13	15	127	1	23	23	23	13	15	14	12	17	16	19	14	18	13	15	14	12	17	16	19	14	18	13	15	14	12
S8GHX4	S8GHX4	tr|S8GHX4|S8GHX4_TOXGM Transmembrane 9 superfamily member OS=Toxoplasma gondii (strain ATCC 50611 / Me49) OX=508771 GN=TGME49_290940 PE=3 SV=1	Transmembrane 9 superfamily member	TGME49_290940	83870000	113290000	92156000	77732000	85246000	104180000	98017000	84101000	82820000	6	11	6	8	10	7	7	6	6	67	1	13	13	13	7	11	6	7	8	8	8	5	7	7	11	6	7	8	8	8	5	7	7	11	6	7
A0A125YVJ3	A0A125YVJ3	tr|A0A125YVJ3|A0A125YVJ3_TOXGM RNA recognition motif-containing protein OS=Toxoplasma gondii (strain ATCC 50611 / Me49) OX=508771 GN=TGME49_294710 PE=4 SV=1	RNA recognition motif-containing protein	TGME49_294710	99825000	113350000	82732000	96061000	93252000	95143000	89263000	86958000	81809000	12	9	14	11	10	9	5	6	3	79	1	32	32	32	16	17	18	21	18	14	16	14	13	16	17	18	21	18	14	16	14	13	16	17	18	21
S8EZ09	S8EZ09	tr|S8EZ09|S8EZ09_TOXGM Uncharacterized protein OS=Toxoplasma gondii (strain ATCC 50611 / Me49) OX=508771 GN=TGME49_273905 PE=4 SV=1	Uncharacterized protein	TGME49_273905	96374000	95732000	89782000	88648000	88109000	91802000	94665000	75971000	85358000	8	8	11	8	10	8	8	8	6	75	1	15	15	15	11	14	10	10	12	9	12	9	11	11	14	10	10	12	9	12	9	11	11	14	10	10
A0A125YRG7	A0A125YRG7	tr|A0A125YRG7|A0A125YRG7_TOXGM WD domain, G-beta repeat-containing protein OS=Toxoplasma gondii (strain ATCC 50611 / Me49) OX=508771 GN=TGME49_311870 PE=4 SV=1	WD domain, G-beta repeat-containing protein	TGME49_311870	85221000	81619000	85936000	83797000	76196000	84103000	69451000	65052000	64868000	9	8	7	10	8	8	6	6	9	71	1	13	13	13	7	9	8	9	8	10	6	4	10	7	9	8	9	8	10	6	4	10	7	9	8	9
S8F7H0	S8F7H0	tr|S8F7H0|S8F7H0_TOXGM Poly(A)-specific ribonuclease OS=Toxoplasma gondii (strain ATCC 50611 / Me49) OX=508771 GN=TGME49_260240 PE=3 SV=1	Poly(A)-specific ribonuclease	TGME49_260240	294850000	318610000	257940000	288550000	290070000	309140000	199990000	241390000	231450000	6	5	7	5	6	6	2	5	2	44	1	9	9	9	5	6	6	4	7	6	6	6	5	5	6	6	4	7	6	6	6	5	5	6	6	4
S8F418	S8F418	tr|S8F418|S8F418_TOXGM Uncharacterized protein OS=Toxoplasma gondii (strain ATCC 50611 / Me49) OX=508771 GN=TGME49_258970 PE=4 SV=1	Uncharacterized protein	TGME49_258970	128790000	132300000	118870000	114390000	126880000	111120000	135070000	123990000	119370000	9	11	15	14	9	12	16	13	14	113	1	32	32	32	16	15	19	16	16	17	20	14	19	16	15	19	16	16	17	20	14	19	16	15	19	16
A0A125YL67	A0A125YL67	tr|A0A125YL67|A0A125YL67_TOXGM Dynein light chain OS=Toxoplasma gondii (strain ATCC 50611 / Me49) OX=508771 GN=TGME49_223000 PE=3 SV=1	Dynein light chain	TGME49_223000	340860000	111420000	153560000	187330000	200440000	118650000	141410000	148700000	170170000	3	2	4	4	2	3	3	4	5	30	1	3	3	3	2	3	2	2	2	2	3	2	3	2	3	2	2	2	2	3	2	3	2	3	2	2
A0A125YFF4	A0A125YFF4	tr|A0A125YFF4|A0A125YFF4_TOXGM AP-1 complex subunit gamma OS=Toxoplasma gondii (strain ATCC 50611 / Me49) OX=508771 GN=TGME49_313670 PE=3 SV=1	AP-1 complex subunit gamma	TGME49_313670	103740000	96846000	129010000	95024000	114030000	90730000	107090000	109960000	112650000	11	12	12	7	7	7	10	6	8	80	1	17	17	17	15	12	12	11	10	9	11	9	11	15	12	12	11	10	9	11	9	11	15	12	12	11
A0A125YU38	A0A125YU38	tr|A0A125YU38|A0A125YU38_TOXGM Atp synthase F1, epsilon subunit, putative OS=Toxoplasma gondii (strain ATCC 50611 / Me49) OX=508771 GN=TGME49_314820 PE=3 SV=1	Atp synthase F1, epsilon subunit, putative	TGME49_314820	218320000	276870000	215370000	237860000	305980000	250440000	318040000	287790000	285260000	2	1	2	3	2	2	2	2	2	18	1	2	2	2	2	2	2	2	2	2	2	2	2	2	2	2	2	2	2	2	2	2	2	2	2	2
S8G8H6	S8G8H6	tr|S8G8H6|S8G8H6_TOXGM CS domain-containing protein OS=Toxoplasma gondii (strain ATCC 50611 / Me49) OX=508771 GN=TGME49_290730 PE=4 SV=1	CS domain-containing protein	TGME49_290730	149860000	152090000	130040000	133910000	193930000	155570000	129120000	126500000	125050000	7	4	4	6	4	4	4	4	5	42	1	9	9	9	6	5	4	6	5	4	5	4	5	6	5	4	6	5	4	5	4	5	6	5	4	6
A0A125YIW9	A0A125YIW9	tr|A0A125YIW9|A0A125YIW9_TOXGM Uncharacterized protein OS=Toxoplasma gondii (strain ATCC 50611 / Me49) OX=508771 GN=TGME49_246720 PE=4 SV=1	Uncharacterized protein	TGME49_246720	72829000	94819000	87738000	78129000	70063000	83058000	106640000	115960000	109850000	8	5	10	10	6	8	10	8	11	76	1	23	23	23	13	13	15	16	11	14	18	15	20	13	13	15	16	11	14	18	15	20	13	13	15	16
A0A125YIU0	A0A125YIU0	tr|A0A125YIU0|A0A125YIU0_TOXGM SAS-6_N domain-containing protein OS=Toxoplasma gondii (strain ATCC 50611 / Me49) OX=508771 GN=TGME49_301420 PE=4 SV=1	SAS-6	TGME49_301420	168700000	141210000	166870000	151910000	148560000	143580000	176650000	184350000	160110000	6	6	2	5	6	2	4	6	4	41	1	11	11	11	7	7	3	8	6	4	7	7	8	7	7	3	8	6	4	7	7	8	7	7	3	8
S8GFX3	S8GFX3	tr|S8GFX3|S8GFX3_TOXGM Peptidylprolyl isomerase OS=Toxoplasma gondii (strain ATCC 50611 / Me49) OX=508771 GN=TGME49_228360 PE=4 SV=1	Peptidylprolyl isomerase	TGME49_228360	439340000	105980000	604350000	555360000	84256000	0	362010000	316590000	262530000	4	3	3	3	1	1	5	3	3	26	1	5	5	5	4	5	3	3	4	3	4	3	4	4	5	3	3	4	3	4	3	4	4	5	3	3
A0A125YFZ0	A0A125YFZ0	tr|A0A125YFZ0|A0A125YFZ0_TOXGM Glycine C-acetyltransferase, putative OS=Toxoplasma gondii (strain ATCC 50611 / Me49) OX=508771 GN=TGME49_290980 PE=3 SV=1	Glycine C-acetyltransferase, putative	TGME49_290980	134690000	136660000	132590000	139740000	146620000	150090000	116010000	124040000	110640000	9	8	7	11	6	10	7	4	5	67	1	13	13	12	8	7	8	10	7	9	9	5	10	8	7	8	10	7	9	9	5	10	7	6	7	9
S8G2M6	S8G2M6	tr|S8G2M6|S8G2M6_TOXGM PSP protein OS=Toxoplasma gondii (strain ATCC 50611 / Me49) OX=508771 GN=TGME49_314740 PE=4 SV=1	PSP protein	TGME49_314740	85331000	84341000	79175000	81959000	100000000	81211000	80992000	78547000	76473000	12	8	12	9	9	6	9	7	8	80	1	20	20	20	14	15	15	15	14	10	14	14	15	14	15	15	15	14	10	14	14	15	14	15	15	15
A0A125YVB0	A0A125YVB0	tr|A0A125YVB0|A0A125YVB0_TOXGM Splicing factor 3A subunit 2, putative OS=Toxoplasma gondii (strain ATCC 50611 / Me49) OX=508771 GN=TGME49_228000 PE=3 SV=1	Splicing factor 3A subunit 2, putative	TGME49_228000	186900000	183810000	145430000	168540000	177560000	193200000	185940000	149670000	129280000	4	5	6	4	6	5	6	5	2	43	1	9	9	9	5	5	6	4	4	5	6	5	7	5	5	6	4	4	5	6	5	7	5	5	6	4
A0A125YMG0	A0A125YMG0	tr|A0A125YMG0|A0A125YMG0_TOXGM Splicing factor, CC1 family protein OS=Toxoplasma gondii (strain ATCC 50611 / Me49) OX=508771 GN=TGME49_312530 PE=4 SV=1	Splicing factor, CC1 family protein	TGME49_312530	138280000	153670000	146070000	155880000	173310000	147000000	131470000	132720000	131480000	7	7	5	9	8	7	7	4	6	60	1	15	15	15	10	9	8	10	8	9	8	6	9	10	9	8	10	8	9	8	6	9	10	9	8	10
S8F2P8	S8F2P8	tr|S8F2P8|S8F2P8_TOXGM Uncharacterized protein OS=Toxoplasma gondii (strain ATCC 50611 / Me49) OX=508771 GN=TGME49_204340 PE=4 SV=1	Uncharacterized protein	TGME49_204340	78916000	90573000	81589000	76329000	92137000	90803000	64134000	74297000	66405000	11	10	10	11	10	11	7	8	11	89	1	20	20	20	13	12	12	12	10	14	10	12	13	13	12	12	12	10	14	10	12	13	13	12	12	12
S8GTD8	S8GTD8	tr|S8GTD8|S8GTD8_TOXGM Uncharacterized protein OS=Toxoplasma gondii (strain ATCC 50611 / Me49) OX=508771 GN=TGME49_253370 PE=4 SV=1	Uncharacterized protein	TGME49_253370	44979000	43355000	44285000	43612000	50872000	51401000	53601000	54168000	49604000	11	15	15	16	15	14	16	18	16	136	1	31	31	31	14	20	16	17	18	16	24	19	22	14	20	16	17	18	16	24	19	22	14	20	16	17
A0A125YPX6	A0A125YPX6	tr|A0A125YPX6|A0A125YPX6_TOXGM C2H2-type domain-containing protein OS=Toxoplasma gondii (strain ATCC 50611 / Me49) OX=508771 GN=TGME49_293630 PE=3 SV=1	C2H2-type domain-containing protein	TGME49_293630	64466000	66121000	62003000	67131000	63567000	77842000	68664000	57421000	54248000	12	10	9	10	10	10	8	8	9	86	1	23	23	23	15	16	11	13	13	12	14	11	15	15	16	11	13	13	12	14	11	15	15	16	11	13
S8G656	S8G656	tr|S8G656|S8G656_TOXGM Eukaryotic translation initiation factor 3 30 kDa subunit OS=Toxoplasma gondii (strain ATCC 50611 / Me49) OX=508771 GN=TGME49_226980 PE=4 SV=1	Eukaryotic translation initiation factor 3 30 kDa subunit	TGME49_226980	230460000	272530000	243430000	256330000	273480000	265770000	235030000	212550000	236940000	3	4	2	2	2	2	2	3	2	22	1	7	7	7	5	7	4	4	7	4	6	6	7	5	7	4	4	7	4	6	6	7	5	7	4	4
S8EZY4	S8EZY4	tr|S8EZY4|S8EZY4_TOXGM Peptidase_M28 domain-containing protein OS=Toxoplasma gondii (strain ATCC 50611 / Me49) OX=508771 GN=TGME49_231130 PE=4 SV=1	Peptidase	TGME49_231130	118480000	131640000	126400000	128820000	155040000	133010000	118380000	119750000	108440000	8	11	5	8	9	11	8	7	5	72	1	14	14	14	9	10	5	8	8	10	6	7	7	9	10	5	8	8	10	6	7	7	9	10	5	8
S8F1L1	S8F1L1	tr|S8F1L1|S8F1L1_TOXGM Uncharacterized protein OS=Toxoplasma gondii (strain ATCC 50611 / Me49) OX=508771 GN=TGME49_228490 PE=3 SV=1	Uncharacterized protein	TGME49_228490	95266000	92867000	87065000	102420000	85565000	84124000	96843000	91629000	89394000	9	7	7	9	8	7	9	8	6	70	1	10	10	10	7	6	5	7	6	4	8	6	6	7	6	5	7	6	4	8	6	6	7	6	5	7
A0A125YGT5	A0A125YGT5	tr|A0A125YGT5|A0A125YGT5_TOXGM Endoplasmic reticulum retention receptor OS=Toxoplasma gondii (strain ATCC 50611 / Me49) OX=508771 GN=TGME49_256000 PE=3 SV=1	Endoplasmic reticulum retention receptor	TGME49_256000	168720000	229440000	172780000	154710000	222730000	175840000	171790000	216410000	178310000	4	1	3	4	2	3	2	3	5	27	1	6	6	6	4	3	4	4	1	3	2	3	4	4	3	4	4	1	3	2	3	4	4	3	4	4
A0A125YHT2	A0A125YHT2	tr|A0A125YHT2|A0A125YHT2_TOXGM Very-long-chain (3R)-3-hydroxyacyl-CoA dehydratase OS=Toxoplasma gondii (strain ATCC 50611 / Me49) OX=508771 GN=TGME49_311290 PE=3 SV=1	Very-long-chain (3R)-3-hydroxyacyl-CoA dehydratase	TGME49_311290	209630000	236130000	209900000	211420000	234120000	233740000	200330000	211380000	220850000	3	4	4	2	2	3	3	3	3	27	1	4	4	4	4	4	4	2	2	3	3	3	3	4	4	4	2	2	3	3	3	3	4	4	4	2
S8GDV7	S8GDV7	tr|S8GDV7|S8GDV7_TOXGM Minor histocompatibility antigen h13, putative OS=Toxoplasma gondii (strain ATCC 50611 / Me49) OX=508771 GN=TGME49_237150 PE=3 SV=1	Minor histocompatibility antigen h13, putative	TGME49_237150	260050000	188650000	248530000	166420000	183470000	188270000	171170000	194500000	192440000	10	3	7	6	4	3	5	5	4	47	1	8	8	8	7	3	7	5	2	2	4	5	6	7	3	7	5	2	2	4	5	6	7	3	7	5
S8EMW6	S8EMW6	tr|S8EMW6|S8EMW6_TOXGM Gpi16 subunit, GPI transamidase component protein OS=Toxoplasma gondii (strain ATCC 50611 / Me49) OX=508771 GN=TGME49_308000 PE=4 SV=1	Gpi16 subunit, GPI transamidase component protein	TGME49_308000	102730000	88516000	87710000	94834000	99093000	108270000	117200000	122890000	121680000	9	7	7	8	5	8	9	4	8	65	1	13	13	13	10	8	8	9	8	7	10	6	8	10	8	8	9	8	7	10	6	8	10	8	8	9
S8F3I3	S8F3I3	tr|S8F3I3|S8F3I3_TOXGM Sin3-associated polypeptide SAP18 OS=Toxoplasma gondii (strain ATCC 50611 / Me49) OX=508771 GN=SAP18 PE=3 SV=1	Sin3-associated polypeptide SAP18	SAP18	84251000	86421000	83782000	73533000	97966000	92215000	76021000	80861000	84418000	9	7	9	5	8	8	6	6	6	64	1	32	32	32	20	20	18	21	18	15	22	15	21	20	20	18	21	18	15	22	15	21	20	20	18	21
S8GP91;S8EMV5	S8GP91;S8EMV5	tr|S8GP91|S8GP91_TOXGM Rhoptry kinase family protein ROP29 OS=Toxoplasma gondii (strain ATCC 50611 / Me49) OX=508771 GN=ROP29 PE=3 SV=1;tr|S8EMV5|S8EMV5_TOXGM Myosin-light-chain kinase OS=Toxoplasma gondii (strain ATCC 50611 / Me49) OX=508771 GN=TGME49_242	Rhoptry kinase family protein ROP29	ROP29	145570000	104650000	117890000	119300000	107850000	110480000	149460000	131240000	149790000	5	5	8	2	2	3	5	7	5	42	2	7	7	5	4	4	5	4	4	3	6	4	6	4	4	5	4	4	3	6	4	6	4	3	3	3
S8G7X1	S8G7X1	tr|S8G7X1|S8G7X1_TOXGM Uncharacterized protein OS=Toxoplasma gondii (strain ATCC 50611 / Me49) OX=508771 GN=TGME49_264430 PE=4 SV=1	Uncharacterized protein	TGME49_264430	106050000	136500000	109420000	111530000	121220000	140760000	94291000	99174000	86522000	10	14	13	13	9	7	9	8	12	95	1	21	21	14	11	13	13	14	12	9	15	11	11	11	13	13	14	12	9	15	11	11	6	7	7	9
A0A125YGR9	A0A125YGR9	tr|A0A125YGR9|A0A125YGR9_TOXGM HMG (High mobility group) box domain-containing protein OS=Toxoplasma gondii (strain ATCC 50611 / Me49) OX=508771 GN=TGME49_210408 PE=4 SV=1	HMG (High mobility group) box domain-containing protein	TGME49_210408	432440000	428940000	429310000	518460000	423570000	0	129410000	141670000	129890000	2	2	2	2	2	1	2	2	2	17	1	2	1	1	1	1	1	2	1	1	1	2	2	1	1	1	1	1	1	1	1	1	1	1	1	1
A0A125YGF0	A0A125YGF0	tr|A0A125YGF0|A0A125YGF0_TOXGM Uncharacterized protein OS=Toxoplasma gondii (strain ATCC 50611 / Me49) OX=508771 GN=TGME49_257380 PE=4 SV=1	Uncharacterized protein	TGME49_257380	117210000	132370000	130150000	147990000	173690000	142420000	109930000	106530000	100470000	6	5	8	9	3	5	4	6	5	51	1	6	6	6	4	4	5	6	3	5	4	5	5	4	4	5	6	3	5	4	5	5	4	4	5	6
S8GH49	S8GH49	tr|S8GH49|S8GH49_TOXGM Uncharacterized protein OS=Toxoplasma gondii (strain ATCC 50611 / Me49) OX=508771 GN=TGME49_264830 PE=4 SV=1	Uncharacterized protein	TGME49_264830	126630000	126500000	116230000	96015000	121730000	119040000	113430000	110670000	105110000	12	7	9	10	12	9	9	13	7	88	1	20	20	20	13	13	10	12	12	11	12	12	13	13	13	10	12	12	11	12	12	13	13	13	10	12
S8F2E2	S8F2E2	tr|S8F2E2|S8F2E2_TOXGM Uncharacterized protein OS=Toxoplasma gondii (strain ATCC 50611 / Me49) OX=508771 GN=TGME49_233220 PE=4 SV=1	Uncharacterized protein	TGME49_233220	61559000	65746000	65356000	61212000	67097000	75456000	61004000	57292000	59205000	14	11	12	11	9	12	9	11	9	98	1	32	32	32	21	21	19	20	18	17	19	17	16	21	21	19	20	18	17	19	17	16	21	21	19	20
S8G0Q1	S8G0Q1	tr|S8G0Q1|S8G0Q1_TOXGM MIF4G_like_2 domain-containing protein OS=Toxoplasma gondii (strain ATCC 50611 / Me49) OX=508771 GN=TGME49_249610 PE=4 SV=1	MIF4G	TGME49_249610	108780000	91105000	98039000	79034000	82362000	90732000	80751000	66606000	77999000	9	6	9	11	8	10	7	4	7	71	1	24	24	24	12	14	12	15	16	14	12	9	15	12	14	12	15	16	14	12	9	15	12	14	12	15
A0A125YPB8	A0A125YPB8	tr|A0A125YPB8|A0A125YPB8_TOXGM Eukaryotic translation initiation factor 2A OS=Toxoplasma gondii (strain ATCC 50611 / Me49) OX=508771 GN=TGME49_258740 PE=3 SV=1	Eukaryotic translation initiation factor 2A	TGME49_258740	65539000	91252000	68739000	86470000	98409000	98281000	66425000	74319000	75354000	9	9	10	14	10	11	8	6	6	83	1	17	17	17	8	10	10	13	10	10	12	7	11	8	10	10	13	10	10	12	7	11	8	10	10	13
S8G5U5	S8G5U5	tr|S8G5U5|S8G5U5_TOXGM Uncharacterized protein OS=Toxoplasma gondii (strain ATCC 50611 / Me49) OX=508771 GN=TGME49_225690 PE=4 SV=1	Uncharacterized protein	TGME49_225690	87069000	91469000	74567000	74982000	96523000	93654000	103410000	88411000	92246000	8	11	7	6	11	9	12	7	7	78	1	43	43	43	25	34	26	28	35	28	30	25	25	25	34	26	28	35	28	30	25	25	25	34	26	28
S8EQB0	S8EQB0	tr|S8EQB0|S8EQB0_TOXGM Ankyrin repeat-containing protein OS=Toxoplasma gondii (strain ATCC 50611 / Me49) OX=508771 GN=TGME49_216680 PE=4 SV=1	Ankyrin repeat-containing protein	TGME49_216680	117670000	103170000	107180000	112620000	104970000	111750000	126420000	120250000	122110000	7	5	8	5	7	7	7	5	5	56	1	12	12	12	8	7	6	6	7	8	8	6	7	8	7	6	6	7	8	8	6	7	8	7	6	6
A0A125YL40	A0A125YL40	tr|A0A125YL40|A0A125YL40_TOXGM MORN repeat-containing protein OS=Toxoplasma gondii (strain ATCC 50611 / Me49) OX=508771 GN=TGME49_313290 PE=4 SV=1	MORN repeat-containing protein	TGME49_313290	79956000	85847000	77256000	70696000	87478000	85744000	86151000	75642000	76283000	7	5	7	7	7	5	6	8	7	59	1	14	14	14	12	10	10	11	11	9	9	12	13	12	10	10	11	11	9	9	12	13	12	10	10	11
S8G4N2	S8G4N2	tr|S8G4N2|S8G4N2_TOXGM Ethylene inducible protein, putative OS=Toxoplasma gondii (strain ATCC 50611 / Me49) OX=508771 GN=TGME49_237140 PE=3 SV=1	Ethylene inducible protein, putative	TGME49_237140	113440000	120090000	111740000	118710000	133730000	118840000	128360000	103290000	96509000	5	4	4	4	3	4	5	4	4	37	1	9	9	9	6	7	6	6	7	5	7	5	6	6	7	6	6	7	5	7	5	6	6	7	6	6
S8F601	S8F601	tr|S8F601|S8F601_TOXGM UBA/TS-N domain-containing protein OS=Toxoplasma gondii (strain ATCC 50611 / Me49) OX=508771 GN=TGME49_232180 PE=3 SV=1	UBA/TS-N domain-containing protein	TGME49_232180	78242000	85166000	74952000	78477000	84778000	93572000	83522000	87242000	93856000	6	7	10	6	10	6	9	8	9	71	1	16	16	16	6	12	11	9	12	11	14	7	12	6	12	11	9	12	11	14	7	12	6	12	11	9
A0A125YPW4	A0A125YPW4	tr|A0A125YPW4|A0A125YPW4_TOXGM Eukaryotic translation initiation factor 4C OS=Toxoplasma gondii (strain ATCC 50611 / Me49) OX=508771 GN=TGME49_262720 PE=3 SV=1	Eukaryotic translation initiation factor 4C	TGME49_262720	203600000	197310000	181080000	198830000	204210000	212970000	177840000	201500000	188430000	1	1	3	2	1	2	2	2	4	19	1	5	5	5	3	2	4	2	2	2	2	3	4	3	2	4	2	2	2	2	3	4	3	2	4	2
S8GBR5	S8GBR5	tr|S8GBR5|S8GBR5_TOXGM Prefoldin subunit superfamily protein OS=Toxoplasma gondii (strain ATCC 50611 / Me49) OX=508771 GN=TGME49_257490 PE=3 SV=1	Prefoldin subunit superfamily protein	TGME49_257490	196360000	191590000	116230000	214400000	179300000	206850000	183870000	172310000	189200000	5	4	3	5	3	2	5	4	3	34	1	5	5	5	4	3	2	4	3	2	3	4	4	4	3	2	4	3	2	3	4	4	4	3	2	4
A0A125YLY1	A0A125YLY1	tr|A0A125YLY1|A0A125YLY1_TOXGM Uncharacterized protein OS=Toxoplasma gondii (strain ATCC 50611 / Me49) OX=508771 GN=TGME49_310630 PE=3 SV=1	Uncharacterized protein	TGME49_310630	98411000	104340000	91623000	101470000	107410000	116370000	100830000	125430000	90520000	6	8	4	9	8	6	4	6	5	56	1	15	15	15	8	12	7	10	12	7	11	8	12	8	12	7	10	12	7	11	8	12	8	12	7	10
S8F2W4	S8F2W4	tr|S8F2W4|S8F2W4_TOXGM Utp12 domain-containing protein OS=Toxoplasma gondii (strain ATCC 50611 / Me49) OX=508771 GN=TGME49_203370 PE=4 SV=1	Utp12 domain-containing protein	TGME49_203370	59645000	69860000	71300000	71575000	75741000	69721000	46168000	48447000	46608000	13	9	14	12	12	13	6	7	6	92	1	23	23	23	14	17	19	16	18	16	13	9	16	14	17	19	16	18	16	13	9	16	14	17	19	16
A0A125YY52	A0A125YY52	tr|A0A125YY52|A0A125YY52_TOXGM Mediator complex subunit MED11 OS=Toxoplasma gondii (strain ATCC 50611 / Me49) OX=508771 GN=MED11 PE=3 SV=1	Mediator complex subunit MED11	MED11	91479000	101990000	93531000	87065000	102910000	102600000	108630000	101400000	97379000	4	7	5	5	4	5	5	7	4	46	1	7	7	7	4	6	5	5	5	5	5	7	6	4	6	5	5	5	5	5	7	6	4	6	5	5
A0A125YHH5	A0A125YHH5	tr|A0A125YHH5|A0A125YHH5_TOXGM Splicing factor U2AF protein OS=Toxoplasma gondii (strain ATCC 50611 / Me49) OX=508771 GN=TGME49_308920 PE=4 SV=1	Splicing factor U2AF protein	TGME49_308920	73242000	82388000	80076000	68838000	83179000	78433000	68797000	80984000	66025000	13	8	12	12	7	7	7	9	8	83	1	17	17	17	11	10	10	10	9	8	9	7	9	11	10	10	10	9	8	9	7	9	11	10	10	10
A0A125YNR8	A0A125YNR8	tr|A0A125YNR8|A0A125YNR8_TOXGM Uncharacterized protein OS=Toxoplasma gondii (strain ATCC 50611 / Me49) OX=508771 GN=TGME49_295360 PE=4 SV=1	Uncharacterized protein	TGME49_295360	230250000	173530000	162840000	228430000	178880000	167060000	178180000	136820000	123020000	5	6	4	7	8	7	4	3	5	49	1	22	22	22	17	14	13	20	19	17	19	14	18	17	14	13	20	19	17	19	14	18	17	14	13	20
A0A125YZ84	A0A125YZ84	tr|A0A125YZ84|A0A125YZ84_TOXGM SAC3/GANP family protein OS=Toxoplasma gondii (strain ATCC 50611 / Me49) OX=508771 GN=TGME49_250830 PE=4 SV=1	SAC3/GANP family protein	TGME49_250830	123330000	99290000	110520000	99826000	100960000	116450000	124160000	121470000	113510000	5	6	5	4	3	5	4	4	4	40	1	6	6	6	6	5	5	4	4	5	4	4	4	6	5	5	4	4	5	4	4	4	6	5	5	4
S8F9W9	S8F9W9	tr|S8F9W9|S8F9W9_TOXGM Elongation of fatty acids protein OS=Toxoplasma gondii (strain ATCC 50611 / Me49) OX=508771 GN=TGME49_242380 PE=3 SV=1	Elongation of fatty acids protein	TGME49_242380	123920000	135790000	119920000	125840000	147390000	146810000	107790000	113790000	102680000	6	6	6	5	7	5	6	5	6	52	1	5	5	5	4	3	5	4	4	3	3	4	4	4	3	5	4	4	3	3	4	4	4	3	5	4
A0A125YR73	A0A125YR73	tr|A0A125YR73|A0A125YR73_TOXGM Glycerol-3-phosphate-acyltransferase OS=Toxoplasma gondii (strain ATCC 50611 / Me49) OX=508771 GN=TGME49_256980 PE=4 SV=1	Glycerol-3-phosphate-acyltransferase	TGME49_256980	69807000	70830000	66161000	65923000	64476000	62860000	62394000	54205000	56543000	8	8	11	9	7	11	12	9	9	84	1	21	21	21	14	13	12	16	14	14	15	9	12	14	13	12	16	14	14	15	9	12	14	13	12	16
A0A125YJB2	A0A125YJB2	tr|A0A125YJB2|A0A125YJB2_TOXGM Uncharacterized protein OS=Toxoplasma gondii (strain ATCC 50611 / Me49) OX=508771 GN=TGME49_314260 PE=4 SV=1	Uncharacterized protein	TGME49_314260	189030000	233110000	220870000	192830000	237000000	193220000	243640000	259410000	277820000	1	2	2	1	1	2	1	2	3	15	1	2	2	2	2	2	2	2	2	2	2	2	2	2	2	2	2	2	2	2	2	2	2	2	2	2
A0A125YLX3	A0A125YLX3	tr|A0A125YLX3|A0A125YLX3_TOXGM 3-hydroxyacyl-CoA dehydrogenase, NAD binding domain-containing protein OS=Toxoplasma gondii (strain ATCC 50611 / Me49) OX=508771 GN=TGME49_232090 PE=3 SV=1	3-hydroxyacyl-CoA dehydrogenase, NAD binding domain-containing protein	TGME49_232090	75439000	77211000	78290000	81249000	72314000	80294000	103950000	71431000	75489000	8	7	5	8	5	6	7	6	5	57	1	9	9	9	8	8	5	8	7	5	6	7	8	8	8	5	8	7	5	6	7	8	8	8	5	8
A0A125YPH4	A0A125YPH4	tr|A0A125YPH4|A0A125YPH4_TOXGM Histone deacetylase OS=Toxoplasma gondii (strain ATCC 50611 / Me49) OX=508771 GN=HDAC3 PE=3 SV=1	Histone deacetylase	HDAC3	88483000	85343000	88245000	83779000	91562000	91143000	59339000	59345000	66225000	11	8	9	9	9	10	4	5	5	70	1	14	14	14	8	11	6	9	10	6	6	4	7	8	11	6	9	10	6	6	4	7	8	11	6	9
S8GCP6	S8GCP6	tr|S8GCP6|S8GCP6_TOXGM ERCC4 domain-containing protein OS=Toxoplasma gondii (strain ATCC 50611 / Me49) OX=508771 GN=TGME49_261610 PE=4 SV=1	ERCC4 domain-containing protein	TGME49_261610	0	0	0	0	0	0	0	0	0	0	0	0	0	0	0	0	1	0	1	1	2	2	2	1	0	0	0	1	0	1	1	0	1	0	0	0	1	0	1	1	0	1	0	0	0
S8FC61	S8FC61	tr|S8FC61|S8FC61_TOXGM Uncharacterized protein OS=Toxoplasma gondii (strain ATCC 50611 / Me49) OX=508771 GN=TGME49_213910 PE=4 SV=1	Uncharacterized protein	TGME49_213910	86958000	108300000	89039000	82493000	103500000	99057000	104340000	97137000	98455000	7	6	7	7	6	8	5	7	6	59	1	10	10	10	7	7	6	8	8	6	6	8	7	7	7	6	8	8	6	6	8	7	7	7	6	8
S8F0U5	S8F0U5	tr|S8F0U5|S8F0U5_TOXGM Uncharacterized protein OS=Toxoplasma gondii (strain ATCC 50611 / Me49) OX=508771 GN=TGME49_225940 PE=4 SV=1	Uncharacterized protein	TGME49_225940	133670000	129300000	151410000	145650000	139850000	132310000	152780000	140950000	128480000	5	4	3	8	3	3	3	5	6	40	1	6	6	6	6	5	3	6	4	4	4	5	6	6	5	3	6	4	4	4	5	6	6	5	3	6
S8GIW4	S8GIW4	tr|S8GIW4|S8GIW4_TOXGM Arginyl-tRNA synthetase OS=Toxoplasma gondii (strain ATCC 50611 / Me49) OX=508771 GN=TGME49_270690 PE=4 SV=1	Arginyl-tRNA synthetase	TGME49_270690	63566000	65131000	60785000	62554000	64864000	58316000	62008000	57736000	51809000	19	11	13	14	11	14	12	14	14	122	1	29	29	29	21	16	15	17	14	18	18	13	19	21	16	15	17	14	18	18	13	19	21	16	15	17
A0A125YPC9	A0A125YPC9	tr|A0A125YPC9|A0A125YPC9_TOXGM Uncharacterized protein OS=Toxoplasma gondii (strain ATCC 50611 / Me49) OX=508771 GN=TGME49_214250 PE=4 SV=1	Uncharacterized protein	TGME49_214250	215020000	237010000	183020000	234030000	231020000	219800000	234630000	203640000	184700000	5	1	5	3	3	2	3	5	4	31	1	4	4	4	4	3	4	3	3	3	3	4	3	4	3	4	3	3	3	3	4	3	4	3	4	3
S8EZH5	S8EZH5	tr|S8EZH5|S8EZH5_TOXGM Signal peptidase OS=Toxoplasma gondii (strain ATCC 50611 / Me49) OX=508771 GN=TGME49_214090 PE=3 SV=1	Signal peptidase	TGME49_214090	53159000	55247000	60504000	56746000	67378000	57183000	66727000	60875000	64635000	9	8	8	9	12	8	16	11	10	91	1	40	40	40	24	23	12	23	22	16	31	18	25	24	23	12	23	22	16	31	18	25	24	23	12	23
A0A125YM63	A0A125YM63	tr|A0A125YM63|A0A125YM63_TOXGM Uncharacterized protein OS=Toxoplasma gondii (strain ATCC 50611 / Me49) OX=508771 GN=TGME49_319510 PE=4 SV=1	Uncharacterized protein	TGME49_319510	72666000	79409000	71502000	85842000	104730000	75942000	80506000	82038000	77390000	9	5	7	11	6	9	5	7	8	67	1	10	10	10	8	8	6	9	7	8	8	7	8	8	8	6	9	7	8	8	7	8	8	8	6	9
A0A125YY04	A0A125YY04	tr|A0A125YY04|A0A125YY04_TOXGM GDP-D-mannose pyrophosphorylase OS=Toxoplasma gondii (strain ATCC 50611 / Me49) OX=508771 GN=TGME49_257960 PE=4 SV=1	GDP-D-mannose pyrophosphorylase	TGME49_257960	64872000	71157000	74105000	63390000	71841000	60156000	59945000	53913000	67241000	10	7	10	11	5	7	12	10	10	82	1	14	14	14	9	11	9	11	8	10	12	7	11	9	11	9	11	8	10	12	7	11	9	11	9	11
A0A125YS54	A0A125YS54	tr|A0A125YS54|A0A125YS54_TOXGM Cytochrome c, putative OS=Toxoplasma gondii (strain ATCC 50611 / Me49) OX=508771 GN=TGME49_229420 PE=3 SV=1	Cytochrome c, putative	TGME49_229420	160420000	149300000	160870000	166890000	146100000	139440000	151290000	130240000	186370000	4	2	4	3	3	2	4	4	3	29	1	7	7	7	4	4	3	3	4	2	4	3	4	4	4	3	3	4	2	4	3	4	4	4	3	3
S8GAM4	S8GAM4	tr|S8GAM4|S8GAM4_TOXGM KOW motif domain-containing protein OS=Toxoplasma gondii (strain ATCC 50611 / Me49) OX=508771 GN=TGME49_233000 PE=3 SV=1	KOW motif domain-containing protein	TGME49_233000	112570000	112290000	105840000	130040000	121530000	132540000	96380000	91034000	92192000	8	7	5	6	10	10	6	6	6	64	1	16	16	16	9	9	8	7	12	11	11	11	11	9	9	8	7	12	11	11	11	11	9	9	8	7
A0A125YW85	A0A125YW85	tr|A0A125YW85|A0A125YW85_TOXGM Uncharacterized protein OS=Toxoplasma gondii (strain ATCC 50611 / Me49) OX=508771 GN=TGME49_320740 PE=4 SV=1	Uncharacterized protein	TGME49_320740	85974000	98079000	82676000	82433000	94690000	107970000	91708000	88945000	85976000	6	6	6	6	8	6	4	4	6	52	1	9	9	9	7	8	6	7	9	6	9	4	8	7	8	6	7	9	6	9	4	8	7	8	6	7
S8F910	S8F910	tr|S8F910|S8F910_TOXGM Uncharacterized protein OS=Toxoplasma gondii (strain ATCC 50611 / Me49) OX=508771 GN=TGME49_213670 PE=3 SV=1	Uncharacterized protein	TGME49_213670	107370000	113990000	121500000	123000000	133550000	119190000	118030000	120950000	129070000	5	8	6	7	9	6	6	6	5	58	1	11	11	11	4	8	4	6	6	6	8	7	9	4	8	4	6	6	6	8	7	9	4	8	4	6
S8GU09	S8GU09	tr|S8GU09|S8GU09_TOXGM Uncharacterized protein OS=Toxoplasma gondii (strain ATCC 50611 / Me49) OX=508771 GN=TGME49_222300 PE=4 SV=1	Uncharacterized protein	TGME49_222300	88736000	86589000	90882000	84966000	104800000	89769000	97963000	126680000	114570000	8	7	8	7	9	11	14	8	9	81	1	26	26	26	11	12	9	10	12	13	14	11	15	11	12	9	10	12	13	14	11	15	11	12	9	10
A0A125YKC2	A0A125YKC2	tr|A0A125YKC2|A0A125YKC2_TOXGM Transporter, major facilitator family protein OS=Toxoplasma gondii (strain ATCC 50611 / Me49) OX=508771 GN=TGME49_226020 PE=4 SV=1	Transporter, major facilitator family protein	TGME49_226020	201250000	336070000	224680000	209080000	325010000	272090000	240510000	186130000	187830000	2	4	3	4	4	4	2	3	3	29	1	7	7	7	6	4	3	5	5	3	4	4	4	6	4	3	5	5	3	4	4	4	6	4	3	5
S8F409	S8F409	tr|S8F409|S8F409_TOXGM Thioredoxin domain-containing protein OS=Toxoplasma gondii (strain ATCC 50611 / Me49) OX=508771 GN=TGME49_258826 PE=4 SV=1	Thioredoxin domain-containing protein	TGME49_258826	67833000	71773000	64663000	64964000	65601000	56660000	67132000	69519000	71553000	9	9	10	9	8	8	10	10	9	82	1	16	16	16	10	10	12	9	9	8	10	10	11	10	10	12	9	9	8	10	10	11	10	10	12	9
A0A125YKR8	A0A125YKR8	tr|A0A125YKR8|A0A125YKR8_TOXGM Chitinase-like protein CLP1 OS=Toxoplasma gondii (strain ATCC 50611 / Me49) OX=508771 GN=CLP1 PE=4 SV=1	Chitinase-like protein CLP1	CLP1	102440000	94610000	98280000	84208000	87731000	101080000	64718000	66417000	67064000	12	9	12	13	7	7	5	9	8	82	1	17	17	17	13	9	10	10	7	7	6	9	9	13	9	10	10	7	7	6	9	9	13	9	10	10
S8GF05	S8GF05	tr|S8GF05|S8GF05_TOXGM Pre-rRNA processing protein OS=Toxoplasma gondii (strain ATCC 50611 / Me49) OX=508771 GN=TGME49_225125 PE=4 SV=1	Pre-rRNA processing protein	TGME49_225125	59558000	78889000	74914000	49499000	93205000	90082000	58960000	44805000	50559000	9	19	11	8	21	14	8	4	10	104	1	33	33	33	12	22	15	12	21	16	16	8	17	12	22	15	12	21	16	16	8	17	12	22	15	12
S8GL69	S8GL69	tr|S8GL69|S8GL69_TOXGM NADP-dependent succinate-semialdehyde dehydrogenase OS=Toxoplasma gondii (strain ATCC 50611 / Me49) OX=508771 GN=TGME49_257480 PE=3 SV=1	NADP-dependent succinate-semialdehyde dehydrogenase	TGME49_257480	78386000	64293000	83731000	74555000	79383000	75329000	101190000	83580000	92321000	6	3	9	8	5	6	5	9	10	61	1	13	13	13	7	9	7	8	9	7	7	8	10	7	9	7	8	9	7	7	8	10	7	9	7	8
S8F1K1	S8F1K1	tr|S8F1K1|S8F1K1_TOXGM Uncharacterized protein OS=Toxoplasma gondii (strain ATCC 50611 / Me49) OX=508771 GN=TGME49_228770 PE=4 SV=1	Uncharacterized protein	TGME49_228770	78495000	84976000	79232000	88115000	87495000	82400000	78021000	87524000	86606000	6	6	8	7	5	6	8	8	7	61	1	11	11	11	7	8	8	7	9	6	10	8	10	7	8	8	7	9	6	10	8	10	7	8	8	7
A0A125YUF2	A0A125YUF2	tr|A0A125YUF2|A0A125YUF2_TOXGM Poly(ADP-ribose) polymerase and DNA-Ligase Zn-finger region domain-containing protein OS=Toxoplasma gondii (strain ATCC 50611 / Me49) OX=508771 GN=TGME49_293510 PE=4 SV=1	Poly(ADP-ribose) polymerase and DNA-Ligase Zn-finger region domain-containing protein	TGME49_293510	126630000	155260000	137590000	120090000	133230000	141990000	125050000	119480000	114490000	7	5	6	8	4	6	4	2	4	46	1	15	15	15	9	7	6	11	10	10	12	10	10	9	7	6	11	10	10	12	10	10	9	7	6	11
A0A125YLY5	A0A125YLY5	tr|A0A125YLY5|A0A125YLY5_TOXGM SGS domain-containing protein OS=Toxoplasma gondii (strain ATCC 50611 / Me49) OX=508771 GN=TGME49_305820 PE=4 SV=1	SGS domain-containing protein	TGME49_305820	89890000	100820000	76291000	76737000	105040000	89395000	100650000	92074000	85383000	14	5	8	10	6	5	7	11	7	73	1	12	12	12	10	5	7	10	6	5	10	9	9	10	5	7	10	6	5	10	9	9	10	5	7	10
S8EQE2	S8EQE2	tr|S8EQE2|S8EQE2_TOXGM Sas10 C-terminal domain-containing protein OS=Toxoplasma gondii (strain ATCC 50611 / Me49) OX=508771 GN=TGME49_316900 PE=3 SV=1	Sas10 C-terminal domain-containing protein	TGME49_316900	94284000	86493000	85619000	68717000	86374000	85990000	72363000	77618000	72785000	7	9	8	6	4	5	5	5	4	53	1	16	16	16	9	11	10	11	10	9	13	9	11	9	11	10	11	10	9	13	9	11	9	11	10	11
S8G4K4	S8G4K4	tr|S8G4K4|S8G4K4_TOXGM Iron-sulfur cluster protein ISCU OS=Toxoplasma gondii (strain ATCC 50611 / Me49) OX=508771 GN=ISCU PE=4 SV=1	Iron-sulfur cluster protein ISCU	ISCU	118760000	223630000	240860000	141320000	261150000	270900000	270630000	256230000	152070000	4	3	5	5	4	2	2	3	3	31	1	7	7	7	4	5	5	5	4	4	4	5	5	4	5	5	5	4	4	4	5	5	4	5	5	5
[truncated: 3,104 more rows]
[truncated: 62 more columns]

## Sheet: Phospho (STY)Sites
Proteins	Positions within proteins	Leading proteins	Protein	Fasta headers	Localization prob	Score diff	PEP	Score	Delta score	Score for localization	Intensity Control_0min-1	Intensity Control_0min-2	Intensity Control_0min-3	Intensity Crk6_30min-1	Intensity Crk6_30min-2	Intensity Crk6_30min-3	Intensity Crk6_4hr-1	Intensity Crk6_4hr-2	Intensity Crk6_4hr-3	Localization prob Control_0min-1	Score diff Control_0min-1	PEP Control_0min-1	Score Control_0min-1	Localization prob Control_0min-2	Score diff Control_0min-2	PEP Control_0min-2	Score Control_0min-2	Localization prob Control_0min-3	Score diff Control_0min-3	PEP Control_0min-3	Score Control_0min-3	Localization prob Crk6_30min-1	Score diff Crk6_30min-1	PEP Crk6_30min-1	Score Crk6_30min-1	Localization prob Crk6_30min-2	Score diff Crk6_30min-2	PEP Crk6_30min-2	Score Crk6_30min-2	Localization prob Crk6_30min-3	Score diff Crk6_30min-3	PEP Crk6_30min-3	Score Crk6_30min-3	Localization prob Crk6_4hr-1	Score diff Crk6_4hr-1	PEP Crk6_4hr-1	Score Crk6_4hr-1	Localization prob Crk6_4hr-2	Score diff Crk6_4hr-2
[truncated: 14,619 more rows]
[truncated: 89 more columns]

[truncated: 1 more sheets: proteinGoups+IMPUTATION]
