# Supplementary material for: Novel CRK-Cyclin Complex Controls Spindle Assembly Checkpoint in Toxoplasma Endodyogeny
Source: mBio. 2022 Feb 8;13(1):e03561-21. doi: 10.1128/mbio.03561-21 (PMC8822342; doi:10.1128/mbio.03561-21)
Supplement: TABLE S5 [file mbio.03561-21-st005.xlsx]

## Sheet: proteome DOWN
GO term	X.QueryWithGOterm	X.QueryWithoutGOterm	X.BackgroundWithGOterm	X.BackgroundWithoutGOterm	pvalue	gID	padj
translation	18	149	147	4713	1.89788e-06	TGME49_307610, TGME49_203630,TGME49_204020,TGME49_210690,TGME49_213350,TGME49_217460,TGME49_226970,TGME49_229250,TGME49_238010,TGME49_238250,TGME49_259240,TGME49_263040,TGME49_266060,TGME49_270380,TGME49_289750,TGME49_292130,TGME49_305520,TGME49_309820	1.75803e-05
ribosome	17	150	149	4711	9.86077e-06	TGME49_213350, TGME49_203630,TGME49_204020,TGME49_210690,TGME49_213350,TGME49_226970,TGME49_229250,TGME49_238010,TGME49_238250,TGME49_259240,TGME49_263040,TGME49_266060,TGME49_270380,TGME49_289750,TGME49_292130,TGME49_305520,TGME49_309820	8.26426e-05
apical part of cell	7	159	79	4781	0.00518067	TGME49_204130,TGME49_214940,TGME49_245490,TGME49_267680,TGME49_270250,TGME49_286450,TGME49_312270	0.0182033
nucleotide binding	5	161	77	4783	0.0467783	TGME49_210750,TGME49_217460,TGME49_219850,TGME49_245510,TGME49_253290	0.0831614
aminoacyl-tRNA activity	4	162	40	4820	0.0109454	TGME49_210750,TGME49_217460,TGME49_219850,TGME49_253290	0.0279186
peptidyl-prolyl cis-trans isomerase activity	3	163	21	4839	0.00498421	TGME49_205700,TGME49_258930,TGME49_270560	0.0179025
mRNA processing	3	163	24	4836	0.00817193	TGME49_270830,TGME49_286440,TGME49_293630	0.0252326
chromatin	2	152	192	4668	0.00213461	TGME49_209910,TGME49_300200	0.0117404
nucleotude metabolism	1	163	27	4833	0.0124674	TGME49_284580	0.0313465
total	60

## Sheet: proteome UP
GO term	X.QueryWithGOterm	X.QueryWithoutGOterm	X.BackgroundWithGOterm	X.BackgroundWithoutGOterm	pvalue	gID	padj
mitochondria	6	887	16	4844	0.0169201	TGME49_201880,TGME49_204370,TGME49_215280,TGME49_243950,TGME49_293390,TGME49_314042, TGME49_226590,TGME49_255060,TGME49_310470	0.0751114
myosin complex	4	889	11	4849	0.0360512	TGME49_230980,TGME49_243250,TGME49_257470,TGME49_314780	0.0918048
protein disulfide oxidoreductase activity	4	889	10	4850	0.0230897	TGME49_238070,TGME49_247580,TGME49_249630,TGME49_304660	0.0862314
cation transport	4	889	8	4852	0.00709586	TGME49_251630,TGME49_259200,TGME49_299060,TGME49_305180	0.0326013
RNA helicase activity	3	890	6	4854	0.0124033	TGME49_208540,TGME49_244000,TGME49_251480	0.0554351
HslUV protease complex	3	890	3	4857	0	TGME49_210730,TGME49_272230,TGME49_289780	0
SNAP receptor activity	3	890	4	4856	0.00113364	TGME49_217780,TGME49_223620,TGME49_247930	0.00547648
mismatch DNA repair	3	890	5	4855	0.00483805	TGME49_218840,TGME49_261000,TGME49_290640	0.0228676
DNA metabolic process	3	890	6	4854	0.0124033	TGME49_221330,TGME49_272900,TGME49_312230	0.0554351
cellular carbohydrate metabolic process	3	890	4	4856	0.00113364	TGME49_223840,TGME49_263130,TGME49_268890	0.00547648
phospholipid transport	3	890	7	4853	0.0247626	TGME49_224190,TGME49_254370,TGME49_289570	0.0862314
7S RNA binding	3	890	6	4854	0.0124033	TGME49_256050,TGME49_258070,TGME49_286730	0.0554351
nuclear pore	3	890	5	4855	0.00483805	TGME49_258970,TGME49_259640,TGME49_275490	0.0228676
phospholipid biosynthetic process	3	890	7	4853	0.0247626	TGME49_261760,TGME49_269920,TGME49_276190	0.0862314
total	48

## Sheet: P-proteome DOWN
	X.QueryWithGOterm	X.QueryWithoutGOterm	X.BackgroundWithGOterm	X.BackgroundWithoutGOterm	pvalue	gID	padj
nucleic acid binding	13	111	313	4547	0.0272923	TGME49_202690,TGME49_202870,TGME49_209850,TGME49_211020,TGME49_212980,TGME49_236970,TGME49_239410,TGME49_265250,TGME49_280800,TGME49_292200,TGME49_293630,TGME49_312280,TGME49_318440	0.058415
helicase activity	5	119	88	4772	0.0241411	TGME49_236970,TGME49_280800,TGME49_291820,TGME49_312280,TGME49_318440	0.0535494
transcription	3	121	37	4823	0.0139137	TGME49_202690,TGME49_224660,TGME49_248290	0.0369016
ubiquitin transferase	3	121	42	4818	0.021396	TGME49_203320,TGME49_239410,TGME49_280660	0.0483391
transcription factor	3	121	49	4811	0.0353732	TGME49_214840,TGME49_215150,TGME49_218960	0.0707464
total	27

## Sheet: P-proteome UP
	X.QueryWithGOterm	X.QueryWithoutGOterm	X.BackgroundWithGOterm	X.BackgroundWithoutGOterm	pvalue	gID	padj
nucleic acid binding	68	780	313	4547	0.0182134	TGME49_202690,TGME49_203540,TGME49_206670,TGME49_207990,TGME49_208970,TGME49_209210,TGME49_209850,TGME49_212980,TGME49_213660,TGME49_216670,TGME49_216860,TGME49_217540,TGME49_218300,TGME49_218358,TGME49_221950,TGME49_223390,TGME49_225125,TGME49_226700,TGME49_229460,TGME49_230160,TGME49_235930,TGME49_236970,TGME49_239410,TGME49_241170,TGME49_243960,TGME49_247450,TGME49_254210,TGME49_258030,TGME49_…	0.0694055
nucleus	52	796	239	4621	0.0322352	TGME49_203380,TGME49_203710,TGME49_207990,TGME49_209140,TGME49_211220,TGME49_213900,TGME49_214830,TGME49_214970,TGME49_215730,TGME49_217220,TGME49_219860,TGME49_221950,TGME49_228120,TGME49_229630,TGME49_231170,TGME49_233020,TGME49_235170,TGME49_243440,TGME49_244110,TGME49_246170,TGME49_247250,TGME49_248290,TGME49_248340,TGME49_248880,TGME49_251740,TGME49_251870,TGME49_255240,TGME49_258030,TGME49_…	0.0828905
transcription factor activity, sequence-specific DNA binding	13	835	49	4811	0.0362396	TGME49_203690,TGME49_203710,TGME49_205650,TGME49_211720,TGME49_214840,TGME49_216220,TGME49_218960,TGME49_233120,TGME49_247700,TGME49_247730,TGME49_251740,TGME49_269010,TGME49_310900	0.0917314
cellular protein modification process	8	840	24	4836	0.0155208	TGME49_209000,TGME49_244500,TGME49_265080,TGME49_280660,TGME49_291980,TGME49_295710,TGME49_311500,TGME49_315130	0.064471
protein deubiquitination	7	841	17	4843	0.00458389	TGME49_221610,TGME49_229650,TGME49_255180,TGME49_263420,TGME49_277895,TGME49_289330,TGME49_294360	0.0216288
regulation of GTPase activity	7	841	22	4838	0.0267978	TGME49_225310,TGME49_237280,TGME49_239830,TGME49_266830,TGME49_274130,TGME49_289820,TGME49_309220	0.0786275
thiol-dependent ubiquitinyl hydrolase activity	6	842	15	4845	0.00844877	TGME49_221610,TGME49_255180,TGME49_263420,TGME49_277895,TGME49_289330,TGME49_294360	0.0380195
protein serine/threonine kinase activity	6	842	19	4841	0.0349881	TGME49_265330,TGME49_268370,TGME49_278900,TGME49_286160,TGME49_286470,TGME49_311360	0.0894959
calcium-transporting ATPase activity	5	843	10	4850	0.00307887	TGME49_201150,TGME49_245510,TGME49_278660,TGME49_289070,TGME49_312100	0.0148152
transporter activity	5	843	12	4848	0.00987488	TGME49_209800,TGME49_215450,TGME49_230570,TGME49_233710,TGME49_313020	0.0440293
ubiquitin protein ligase activity	4	844	9	4851	0.0108521	TGME49_203320,TGME49_264860,TGME49_278490,TGME49_295658	0.0454666
mRNA binding	4	844	9	4851	0.0108521	TGME49_205010,TGME49_264610,TGME49_265530,TGME49_309040	0.0454666
DNA replication initiation	4	844	9	4851	0.0108521	TGME49_214970,TGME49_216730,TGME49_219700,TGME49_219860	0.0454666
RNA metabolic process	4	844	8	4852	0.00562535	TGME49_254940,TGME49_257350,TGME49_269180,TGME49_320430	0.0255506
MAP kinase activity	3	845	7	4853	0.0206492	TGME49_204280,TGME49_233010,TGME49_234970	0.0760266
protein serine/threonine/tyrosine kinase activity	3	845	6	4854	0.0102568	TGME49_204280,TGME49_253440,TGME49_313180	0.0441132
phosphoric ester hydrolase activity	3	845	7	4853	0.0206492	TGME49_205380,TGME49_238400,TGME49_316230	0.0760266
MCM complex	3	845	4	4856	0.000921505	TGME49_214970,TGME49_219700,TGME49_219860	0.00447851
ARF guanyl-nucleotide exchange factor activity	3	845	4	4856	0.000921505	TGME49_228660,TGME49_232190,TGME49_266830	0.00447851
phospholipid transport	3	845	7	4853	0.0206492	TGME49_245510,TGME49_247690,TGME49_254370	0.0760266
cation transport	3	845	8	4852	0.0356731	TGME49_251630,TGME49_259200,TGME49_305180	0.0907702
mitotic chromosome condensation	3	845	5	4855	0.00396687	TGME49_255240,TGME49_260270,TGME49_312190	0.018901
total	217
